# Supplementary material for: Identification and functional analysis of long non-coding RNAs in mouse cleavage stage embryonic development based on single cell transcriptome data
Source: BMC Genomics. 2014 Oct 3;15(1):845. doi: 10.1186/1471-2164-15-845 (PMC4200203; doi:10.1186/1471-2164-15-845)
Supplement: Supplementary file 2 — Additional file 2: Mouse cleavage embryonic lncRNAs. BED format annotation of mouse cleavage embryonic lncRNAs. (ZIP 141 KB) [file 12864_2014_6548_MOESM2_ESM.zip]

Archive with 1 entries (1 files):
- 1667740128131908_add2.bed
