# Supplementary material for: Identification and functional analysis of long non-coding RNAs in mouse cleavage stage embryonic development based on single cell transcriptome data
Source: BMC Genomics. 2014 Oct 3;15(1):845. doi: 10.1186/1471-2164-15-845 (PMC4200203; doi:10.1186/1471-2164-15-845)
Supplement: Supplementary file 2 — Additional file 2: Mouse cleavage embryonic lncRNAs. BED format annotation of mouse cleavage embryonic lncRNAs. (ZIP 141 KB) [file 12864_2014_6548_MOESM2_ESM.zip › 1667740128131908_add2.bed]

chr1	9431615	9448094	TCONS_00000225	1000	-	9448094	9448094	0	2	475,138,	0,16341,
chr1	14662810	14707010	TCONS_00000232	1000	-	14707010	14707010	0	5	229,139,106,162,77,	0,4387,4975,8271,44123,
chr1	91200143	91254740	TCONS_00000354	1000	-	91254740	91254740	0	3	379,177,60,	0,52730,54537,
chr1	91200237	91254779	TCONS_00000355	1000	-	91254779	91254779	0	3	285,177,104,	0,52636,54438,
chr1	171966421	171970402	TCONS_00000428	1000	-	171970402	171970402	0	2	271,305,	0,3676,
chr1	4422385	4456582	TCONS_00000220	1000	-	4456582	4456582	0	2	227,48,	0,34149,
chr1	6157243	6183025	TCONS_00000222	1000	-	6183025	6183025	0	2	21,215,	0,25567,
chr1	21363838	21370062	TCONS_00000246	1000	-	21370062	21370062	0	2	224,105,	0,6119,
chr1	42456601	42473024	TCONS_00000273	1000	-	42473024	42473024	0	3	94,162,154,	0,373,16269,
chr1	43629793	43660910	TCONS_00000275	1000	-	43660910	43660910	0	2	142,184,	0,30933,
chr1	66695820	66720508	TCONS_00000299	1000	-	66720508	66720508	0	3	645,245,173,	0,3966,24515,
chr1	66695820	66720508	TCONS_00000300	1000	-	66720508	66720508	0	5	554,102,59,245,173,	0,1065,1593,3966,24515,
chr1	70907258	70910122	TCONS_00000308	1000	-	70910122	70910122	0	2	107,120,	0,2744,
chr1	75741719	75780579	TCONS_00000321	1000	-	75780579	75780579	0	3	418,189,103,	0,1770,38757,
chr1	79947399	79955955	TCONS_00000328	1000	-	79955955	79955955	0	2	158,289,	0,8267,
chr1	79947415	80034717	TCONS_00000329	1000	-	80034717	80034717	0	2	142,90,	0,87212,
chr1	80319429	80376439	TCONS_00000081	1000	+	80376439	80376439	0	2	204,102,	0,56908,
chr1	80344776	80376432	TCONS_00000332	1000	-	80376432	80376432	0	2	406,97,	0,31559,
chr1	101055383	101057999	TCONS_00000369	1000	-	101057999	101057999	0	3	97,185,85,	0,2240,2531,
chr1	101055383	101057999	TCONS_00000368	1000	-	101057999	101057999	0	3	97,146,85,	0,2279,2531,
chr1	101055394	101057874	TCONS_00000370	1000	-	101057874	101057874	0	2	86,251,	0,2229,
chr1	101055406	101058138	TCONS_00000371	1000	-	101058138	101058138	0	4	74,146,62,65,	0,2256,2508,2667,
chr1	119557183	119679510	TCONS_00000109	1000	+	119679510	119679510	0	3	9,201,53,	0,124,122274,
chr1	123518802	123601620	TCONS_00000111	1000	+	123601620	123601620	0	3	68,96,177,	0,11948,82641,
chr1	123565945	123601620	TCONS_00000112	1000	+	123601620	123601620	0	2	49,177,	0,35498,
chr1	129360344	129374978	TCONS_00000384	1000	-	129374978	129374978	0	2	103,136,	0,14498,
chr1	140343286	140397225	TCONS_00000146	1000	+	140397225	140397225	0	4	111,192,101,1353,	0,46132,51929,52586,
chr1	144174041	144185129	TCONS_00000150	1000	+	144185129	144185129	0	2	150,274,	0,10814,
chr1	145351613	145367387	TCONS_00000403	1000	-	145367387	145367387	0	4	337,56,83,8,	0,987,13136,15766,
chr1	145351613	145364905	TCONS_00000402	1000	-	145364905	145364905	0	3	337,56,156,	0,987,13136,
chr1	145618697	145623747	TCONS_00000151	1000	+	145623747	145623747	0	2	175,71,	0,4979,
chr1	158972695	159011788	TCONS_00000411	1000	-	159011788	159011788	0	3	39,106,96,	0,22917,38997,
chr1	159964653	160065202	TCONS_00000172	1000	+	160065202	160065202	0	3	24,58,699,	0,16061,99850,
chr1	160939494	160960664	TCONS_00000414	1000	-	160960664	160960664	0	2	364,29,	0,21141,
chr1	173669397	173673091	TCONS_00000431	1000	-	173673091	173673091	0	2	185,64,	0,3630,
chr1	188579115	188641346	TCONS_00000208	1000	+	188641346	188641346	0	3	411,151,129,	0,44891,62102,
chr1	188588265	188641346	TCONS_00000209	1000	+	188641346	188641346	0	3	106,151,129,	0,35741,52952,
chr1	189487348	189536279	TCONS_00000210	1000	+	189536279	189536279	0	2	386,668,	0,48263,
chr1	189487405	189536242	TCONS_00000211	1000	+	189536242	189536242	0	3	329,139,409,	0,48206,48428,
chr1	3890192	3895965	TCONS_00000219	1000	-	3895965	3895965	0	2	1431,234,	0,5539,
chr1	4385252	4395865	TCONS_00000001	1000	+	4395865	4395865	0	2	111,221,	0,10392,
chr1	5308332	5325578	TCONS_00000002	1000	+	5325578	5325578	0	2	164,164,	0,17082,
chr1	5406868	5409379	TCONS_00000221	1000	-	5409379	5409379	0	2	501,130,	0,2381,
chr1	7013462	7057038	TCONS_00000223	1000	-	7057038	7057038	0	2	306,112,	0,43464,
chr1	7013488	7019968	TCONS_00000224	1000	-	7019968	7019968	0	2	280,465,	0,6015,
chr1	8155669	8157413	TCONS_00000003	1000	+	8157413	8157413	0	2	142,260,	0,1484,
chr1	9419117	9425673	TCONS_00000004	1000	+	9425673	9425673	0	2	123,132,	0,6424,
chr1	9546944	9548351	TCONS_00000226	1000	-	9548351	9548351	0	2	484,56,	0,1351,
chr1	9946966	9954556	TCONS_00000005	1000	+	9954556	9954556	0	3	178,64,394,	0,5320,7196,
chr1	9947304	9954548	TCONS_00000006	1000	+	9954548	9954548	0	3	155,64,386,	0,4982,6858,
chr1	10936284	10956912	TCONS_00000007	1000	+	10956912	10956912	0	3	206,73,683,	0,13667,19945,
chr1	10938305	10956912	TCONS_00000008	1000	+	10956912	10956912	0	4	90,89,73,683,	0,2215,11646,17924,
chr1	11325522	11343588	TCONS_00000227	1000	-	11343588	11343588	0	2	739,186,	0,17880,
chr1	12022275	12025436	TCONS_00000228	1000	-	12025436	12025436	0	2	168,56,	0,3105,
chr1	12660676	12666322	TCONS_00000229	1000	-	12666322	12666322	0	3	323,104,145,	0,1543,5501,
chr1	12660812	12662327	TCONS_00000230	1000	-	12662327	12662327	0	2	187,108,	0,1407,
chr1	12787834	12796125	TCONS_00000231	1000	-	12796125	12796125	0	2	362,134,	0,8157,
chr1	13067480	13084570	TCONS_00000009	1000	+	13084570	13084570	0	3	60,57,357,	0,1206,16733,
chr1	13068497	13084569	TCONS_00000010	1000	+	13084569	13084569	0	3	104,57,356,	0,189,15716,
chr1	13076573	13084535	TCONS_00000011	1000	+	13084535	13084535	0	2	41,322,	0,7640,
chr1	13109140	13114362	TCONS_00000012	1000	+	13114362	13114362	0	2	222,85,	0,5137,
chr1	13631525	13637577	TCONS_00000013	1000	+	13637577	13637577	0	4	203,174,104,483,	0,300,569,5569,
chr1	13905993	13927140	TCONS_00000014	1000	+	13927140	13927140	0	2	91,275,	0,20872,
chr1	15287154	15289723	TCONS_00000233	1000	-	15289723	15289723	0	2	372,338,	0,2231,
chr1	15887423	15895443	TCONS_00000015	1000	+	15895443	15895443	0	3	232,115,163,	0,343,7857,
chr1	15887704	15895424	TCONS_00000016	1000	+	15895424	15895424	0	2	177,144,	0,7576,
chr1	15895645	15897774	TCONS_00000017	1000	+	15897774	15897774	0	2	77,1655,	0,474,
chr1	16122934	16123339	TCONS_00000234	1000	-	16123339	16123339	0	2	191,76,	0,329,
chr1	16334336	16336092	TCONS_00000018	1000	+	16336092	16336092	0	2	1082,264,	0,1492,
chr1	16374147	16378380	TCONS_00000019	1000	+	16378380	16378380	0	2	230,164,	0,4069,
chr1	16635766	16636505	TCONS_00000020	1000	+	16636505	16636505	0	2	361,175,	0,564,
chr1	16926190	16947298	TCONS_00000023	1000	+	16947298	16947298	0	2	25,202,	0,20906,
chr1	17364349	17384870	TCONS_00000025	1000	+	17384870	17384870	0	2	129,138,	0,20383,
chr1	17415131	17423619	TCONS_00000235	1000	-	17423619	17423619	0	2	577,98,	0,8390,
chr1	19008922	19013991	TCONS_00000236	1000	-	19013991	19013991	0	2	100,154,	0,4915,
chr1	19687438	19693053	TCONS_00000237	1000	-	19693053	19693053	0	3	517,104,77,	0,4984,5538,
chr1	19691828	19693700	TCONS_00000238	1000	-	19693700	19693700	0	3	262,104,94,	0,594,1778,
chr1	19733993	19757697	TCONS_00000239	1000	-	19757697	19757697	0	2	165,160,	0,23544,
chr1	20815699	20822438	TCONS_00000240	1000	-	20822438	20822438	0	2	185,73,	0,6666,
chr1	20826150	20827023	TCONS_00000241	1000	-	20827023	20827023	0	2	113,231,	0,642,
chr1	21244248	21246024	TCONS_00000242	1000	-	21246024	21246024	0	2	171,57,	0,1719,
chr1	21345056	21355283	TCONS_00000243	1000	-	21355283	21355283	0	2	356,78,	0,10149,
chr1	21354083	21358491	TCONS_00000244	1000	-	21358491	21358491	0	2	19,202,	0,4206,
chr1	21354732	21355301	TCONS_00000026	1000	+	21355301	21355301	0	2	46,417,	0,152,
chr1	21355190	21358491	TCONS_00000245	1000	-	21358491	21358491	0	2	228,202,	0,3099,
chr1	21381283	21381729	TCONS_00000027	1000	+	21381729	21381729	0	2	110,236,	0,210,
chr1	21861711	21864247	TCONS_00000028	1000	+	21864247	21864247	0	2	60,226,	0,2310,
chr1	22851831	22858714	TCONS_00000029	1000	+	22858714	22858714	0	3	28,120,584,	0,3389,6299,
chr1	24827964	24833490	TCONS_00000247	1000	-	24833490	24833490	0	2	138,134,	0,5392,
chr1	25235635	25243886	TCONS_00000034	1000	+	25243886	25243886	0	2	47,167,	0,8084,
chr1	25539934	25543084	TCONS_00000035	1000	+	25543084	25543084	0	2	71,244,	0,2906,
chr1	26299374	26300353	TCONS_00000036	1000	+	26300353	26300353	0	2	25,355,	0,624,
chr1	26361862	26392361	TCONS_00000037	1000	+	26392361	26392361	0	3	30,126,117,	0,28851,30382,
chr1	29654798	29682399	TCONS_00000248	1000	-	29682399	29682399	0	3	208,129,119,	0,15754,27482,
chr1	30148073	30152264	TCONS_00000249	1000	-	30152264	30152264	0	2	508,65,	0,4126,
chr1	30690485	30707501	TCONS_00000250	1000	-	30707501	30707501	0	2	415,102,	0,16914,
chr1	30953551	30956761	TCONS_00000251	1000	-	30956761	30956761	0	2	162,50,	0,3160,
chr1	31098731	31100443	TCONS_00000038	1000	+	31100443	31100443	0	3	97,143,300,	0,1065,1412,
chr1	31284333	31306270	TCONS_00000252	1000	-	31306270	31306270	0	2	317,101,	0,21836,
chr1	32931141	32937113	TCONS_00000253	1000	-	32937113	32937113	0	2	447,92,	0,5880,
chr1	32938380	32938892	TCONS_00000254	1000	-	32938892	32938892	0	2	89,286,	0,226,
chr1	33190003	33268545	TCONS_00000255	1000	-	33268545	33268545	0	3	1182,145,104,	0,1701,78438,
chr1	33190003	33268545	TCONS_00000256	1000	-	33268545	33268545	0	4	1182,145,131,104,	0,1701,64609,78438,
chr1	33190103	33235579	TCONS_00000257	1000	-	33235579	33235579	0	3	1082,145,206,	0,1601,45270,
chr1	33235178	33268543	TCONS_00000258	1000	-	33268543	33268543	0	3	398,131,102,	0,19434,33263,
chr1	33776276	33777028	TCONS_00000259	1000	-	33777028	33777028	0	2	189,404,	0,348,
chr1	34542272	34543005	TCONS_00000039	1000	+	34543005	34543005	0	2	134,272,	0,461,
chr1	35095510	35097115	TCONS_00000261	1000	-	35097115	35097115	0	2	290,105,	0,1500,
chr1	35095511	35096309	TCONS_00000262	1000	-	35096309	35096309	0	2	398,148,	0,650,
chr1	35095515	35096315	TCONS_00000263	1000	-	35096315	35096315	0	2	285,154,	0,646,
chr1	35859929	35862042	TCONS_00000264	1000	-	35862042	35862042	0	2	123,115,	0,1998,
chr1	36701946	36702795	TCONS_00000040	1000	+	36702795	36702795	0	2	134,105,	0,744,
chr1	36749292	36750257	TCONS_00000265	1000	-	36750257	36750257	0	2	101,386,	0,579,
chr1	38703398	38704590	TCONS_00000266	1000	-	38704590	38704590	0	2	644,49,	0,1143,
chr1	38703463	38704796	TCONS_00000267	1000	-	38704796	38704796	0	2	650,255,	0,1078,
chr1	38850634	38851327	TCONS_00000041	1000	+	38851327	38851327	0	2	269,364,	0,329,
chr1	39535749	39536500	TCONS_00000042	1000	+	39536500	39536500	0	2	58,159,	0,592,
chr1	39646664	39648376	TCONS_00000269	1000	-	39648376	39648376	0	2	350,139,	0,1573,
chr1	40748444	40754784	TCONS_00000270	1000	-	40754784	40754784	0	2	385,160,	0,6180,
chr1	40751407	40754788	TCONS_00000271	1000	-	40754788	40754788	0	2	72,339,	0,3042,
chr1	41109567	41113905	TCONS_00000043	1000	+	41113905	41113905	0	3	59,87,495,	0,865,3843,
chr1	41413908	41416010	TCONS_00000272	1000	-	41416010	41416010	0	2	776,109,	0,1993,
chr1	41502546	41518157	TCONS_00000044	1000	+	41518157	41518157	0	3	51,155,123,	0,4398,15488,
chr1	42784189	42797776	TCONS_00000045	1000	+	42797776	42797776	0	2	163,359,	0,13228,
chr1	42797050	42797751	TCONS_00000046	1000	+	42797751	42797751	0	2	35,334,	0,367,
chr1	42820505	42831399	TCONS_00000047	1000	+	42831399	42831399	0	3	153,79,399,	0,10118,10495,
chr1	42830369	42831396	TCONS_00000048	1000	+	42831396	42831396	0	3	120,79,373,	0,254,654,
chr1	43614858	43616851	TCONS_00000274	1000	-	43616851	43616851	0	2	369,18,	0,1975,
chr1	43652145	43661869	TCONS_00000276	1000	-	43661869	43661869	0	3	211,238,90,	0,316,9634,
chr1	48200564	48201326	TCONS_00000277	1000	-	48201326	48201326	0	2	71,141,	0,621,
chr1	50358277	50360430	TCONS_00000049	1000	+	50360430	50360430	0	2	45,418,	0,1735,
chr1	50519281	50522302	TCONS_00000278	1000	-	50522302	50522302	0	2	54,244,	0,2777,
chr1	50772322	50773118	TCONS_00000050	1000	+	50773118	50773118	0	2	74,327,	0,469,
chr1	53168816	53196284	TCONS_00000051	1000	+	53196284	53196284	0	2	664,6,	0,27462,
chr1	53423895	53427180	TCONS_00000279	1000	-	53427180	53427180	0	3	316,82,179,	0,769,3106,
chr1	53424664	53427180	TCONS_00000052	1000	+	53427180	53427180	0	2	84,177,	0,2339,
chr1	54497209	54498200	TCONS_00000053	1000	+	54498200	54498200	0	2	89,611,	0,380,
chr1	54931729	54934538	TCONS_00000280	1000	-	54934538	54934538	0	2	248,221,	0,2588,
chr1	55023624	55028363	TCONS_00000281	1000	-	55028363	55028363	0	2	342,195,	0,4544,
chr1	56140948	56144947	TCONS_00000282	1000	-	56144947	56144947	0	3	1221,73,100,	0,3636,3899,
chr1	56612381	56614337	TCONS_00000283	1000	-	56614337	56614337	0	3	249,60,122,	0,1218,1834,
chr1	57958985	57959583	TCONS_00000284	1000	-	57959583	57959583	0	2	138,68,	0,530,
chr1	57975926	58010947	TCONS_00000285	1000	-	58010947	58010947	0	2	518,284,	0,34737,
chr1	58033843	58035742	TCONS_00000286	1000	-	58035742	58035742	0	2	888,21,	0,1878,
chr1	59219770	59221063	TCONS_00000054	1000	+	59221063	59221063	0	2	575,485,	0,808,
chr1	59294416	59295807	TCONS_00000055	1000	+	59295807	59295807	0	2	181,279,	0,1112,
chr1	59562350	59563935	TCONS_00000056	1000	+	59563935	59563935	0	2	60,736,	0,849,
chr1	60038250	60042193	TCONS_00000288	1000	-	60042193	60042193	0	2	731,3069,	0,874,
chr1	60121472	60129213	TCONS_00000057	1000	+	60129213	60129213	0	2	131,352,	0,7389,
chr1	60641160	60650151	TCONS_00000058	1000	+	60650151	60650151	0	2	205,28,	0,8963,
chr1	60978065	60980816	TCONS_00000059	1000	+	60980816	60980816	0	2	113,235,	0,2516,
chr1	61104528	61107980	TCONS_00000060	1000	+	61107980	61107980	0	2	42,178,	0,3274,
chr1	61364659	61366911	TCONS_00000061	1000	+	61366911	61366911	0	2	70,870,	0,1382,
chr1	61367944	61369439	TCONS_00000062	1000	+	61369439	61369439	0	2	132,424,	0,1071,
chr1	62176937	62182699	TCONS_00000289	1000	-	62182699	62182699	0	3	1317,132,168,	0,3529,5594,
chr1	62745943	62746801	TCONS_00000063	1000	+	62746801	62746801	0	2	55,194,	0,664,
chr1	63178732	63186121	TCONS_00000290	1000	-	63186121	63186121	0	2	265,138,	0,7251,
chr1	63178733	63186984	TCONS_00000291	1000	-	63186984	63186984	0	3	264,118,166,	0,7250,8085,
chr1	63178742	63186113	TCONS_00000293	1000	-	63186113	63186113	0	3	255,210,130,	0,976,7241,
chr1	63178742	63185877	TCONS_00000292	1000	-	63185877	63185877	0	3	255,210,98,	0,976,7037,
chr1	63178771	63186005	TCONS_00000294	1000	-	63186005	63186005	0	2	226,226,	0,7008,
chr1	63414736	63417243	TCONS_00000295	1000	-	63417243	63417243	0	2	163,78,	0,2429,
chr1	64125277	64135075	TCONS_00000064	1000	+	64135075	64135075	0	2	627,107,	0,9691,
chr1	64699267	64699914	TCONS_00000065	1000	+	64699914	64699914	0	2	85,416,	0,231,
chr1	64790642	64791983	TCONS_00000066	1000	+	64791983	64791983	0	3	22,128,91,	0,1011,1250,
chr1	65036726	65049580	TCONS_00000067	1000	+	65049580	65049580	0	3	85,272,12,	0,11533,12842,
chr1	66663687	66669175	TCONS_00000296	1000	-	66669175	66669175	0	2	286,189,	0,5299,
chr1	66663770	66669153	TCONS_00000297	1000	-	66669153	66669153	0	2	160,167,	0,5216,
chr1	66695818	66697419	TCONS_00000298	1000	-	66697419	66697419	0	2	556,26,	0,1575,
chr1	66696055	66700035	TCONS_00000301	1000	-	66700035	66700035	0	3	319,51,249,	0,1366,3731,
chr1	67250736	67253744	TCONS_00000302	1000	-	67253744	67253744	0	2	535,440,	0,2568,
chr1	68051656	68072469	TCONS_00000069	1000	+	68072469	68072469	0	5	59,37,98,58,552,	0,15318,19160,19568,20261,
chr1	68058123	68072415	TCONS_00000071	1000	+	68072415	68072415	0	5	129,37,98,58,498,	0,8851,12693,13101,13794,
chr1	68058123	68067102	TCONS_00000070	1000	+	68067102	68067102	0	2	129,128,	0,8851,
chr1	69425720	69452513	TCONS_00000304	1000	-	69452513	69452513	0	2	319,139,	0,26654,
chr1	69425720	69449558	TCONS_00000303	1000	-	69449558	69449558	0	2	319,157,	0,23681,
chr1	70448420	70452223	TCONS_00000305	1000	-	70452223	70452223	0	3	377,368,18,	0,910,3785,
chr1	70831714	70854631	TCONS_00000306	1000	-	70854631	70854631	0	3	1224,88,93,	0,10447,22824,
chr1	70835629	70843457	TCONS_00000307	1000	-	70843457	70843457	0	3	520,88,128,	0,6532,7700,
chr1	71777916	71779802	TCONS_00000072	1000	+	71779802	71779802	0	2	172,350,	0,1536,
chr1	72013896	72014892	TCONS_00000309	1000	-	72014892	72014892	0	2	462,10,	0,986,
chr1	72013900	72018907	TCONS_00000310	1000	-	72018907	72018907	0	2	458,183,	0,4824,
chr1	72664064	72666437	TCONS_00000311	1000	-	72666437	72666437	0	2	283,76,	0,2297,
chr1	72688364	72689536	TCONS_00000073	1000	+	72689536	72689536	0	2	482,152,	0,1020,
chr1	73031458	73045853	TCONS_00000074	1000	+	73045853	73045853	0	2	194,60,	0,14335,
chr1	73796807	73814612	TCONS_00000312	1000	-	73814612	73814612	0	2	177,117,	0,17688,
chr1	73796814	73864085	TCONS_00000313	1000	-	73864085	73864085	0	3	170,73,82,	0,66976,67189,
chr1	73863792	73897159	TCONS_00000314	1000	-	73897159	73897159	0	3	71,79,77,	0,211,33290,
chr1	73868976	73870564	TCONS_00000315	1000	-	73870564	73870564	0	2	115,92,	0,1496,
chr1	73876405	73888498	TCONS_00000316	1000	-	73888498	73888498	0	2	135,117,	0,11976,
chr1	74334816	74339081	TCONS_00000075	1000	+	74339081	74339081	0	2	313,28,	0,4237,
chr1	74399431	74400231	TCONS_00000317	1000	-	74400231	74400231	0	2	464,217,	0,583,
chr1	74402851	74403531	TCONS_00000318	1000	-	74403531	74403531	0	2	188,153,	0,527,
chr1	74744014	74744652	TCONS_00000319	1000	-	74744652	74744652	0	2	203,336,	0,302,
chr1	74871939	74874177	TCONS_00000320	1000	-	74874177	74874177	0	2	121,284,	0,1954,
chr1	75132335	75133472	TCONS_00000076	1000	+	75133472	75133472	0	2	815,143,	0,994,
chr1	75761759	75765213	TCONS_00000322	1000	-	75765213	75765213	0	3	117,110,70,	0,3121,3384,
chr1	75763079	75765220	TCONS_00000323	1000	-	75765220	75765220	0	3	440,110,77,	0,1801,2064,
chr1	75765413	75772521	TCONS_00000324	1000	-	75772521	75772521	0	2	142,73,	0,7035,
chr1	76072961	76074976	TCONS_00000325	1000	-	76074976	76074976	0	2	15,249,	0,1766,
chr1	76213243	76215952	TCONS_00000077	1000	+	76215952	76215952	0	2	102,288,	0,2421,
chr1	78024360	78068501	TCONS_00000326	1000	-	78068501	78068501	0	2	235,54,	0,44087,
chr1	78527182	78531167	TCONS_00000327	1000	-	78531167	78531167	0	2	542,110,	0,3875,
chr1	79980436	79984937	TCONS_00000078	1000	+	79984937	79984937	0	2	440,341,	0,4160,
chr1	79980613	79990432	TCONS_00000079	1000	+	79990432	79990432	0	3	263,148,418,	0,3983,9401,
chr1	80155853	80164690	TCONS_00000331	1000	-	80164690	80164690	0	3	58,106,116,	0,8383,8721,
chr1	80164238	80164706	TCONS_00000080	1000	+	80164706	80164706	0	2	106,130,	0,338,
chr1	80473321	80476360	TCONS_00000082	1000	+	80476360	80476360	0	2	100,417,	0,2622,
chr1	83860470	83863262	TCONS_00000335	1000	-	83863262	83863262	0	2	115,125,	0,2667,
chr1	84302735	84306404	TCONS_00000336	1000	-	84306404	84306404	0	2	343,17,	0,3652,
chr1	84367340	84377607	TCONS_00000083	1000	+	84377607	84377607	0	2	172,141,	0,10126,
chr1	84377459	84379257	TCONS_00000084	1000	+	84379257	84379257	0	2	164,388,	0,1410,
chr1	84915986	84922577	TCONS_00000085	1000	+	84922577	84922577	0	2	157,251,	0,6340,
chr1	84916029	84926173	TCONS_00000086	1000	+	84926173	84926173	0	2	114,372,	0,9772,
chr1	84928719	84930318	TCONS_00000087	1000	+	84930318	84930318	0	2	24,309,	0,1290,
chr1	85272574	85272896	TCONS_00000337	1000	-	85272896	85272896	0	2	79,177,	0,145,
chr1	87506446	87506818	TCONS_00000088	1000	+	87506818	87506818	0	2	193,101,	0,271,
chr1	87520204	87525041	TCONS_00000338	1000	-	87525041	87525041	0	2	545,222,	0,4615,
chr1	87593544	87593838	TCONS_00000339	1000	-	87593838	87593838	0	2	116,100,	0,194,
chr1	88174368	88200652	TCONS_00000341	1000	-	88200652	88200652	0	4	97,221,71,114,	0,4438,13781,26170,
chr1	88174368	88188429	TCONS_00000340	1000	-	88188429	88188429	0	3	97,240,280,	0,4419,13781,
chr1	88174380	88188444	TCONS_00000342	1000	-	88188444	88188444	0	3	85,350,295,	0,4426,13769,
chr1	88178730	88188390	TCONS_00000343	1000	-	88188390	88188390	0	2	297,241,	0,9419,
chr1	88202163	88203877	TCONS_00000344	1000	-	88203877	88203877	0	2	180,121,	0,1593,
chr1	88360077	88360995	TCONS_00000345	1000	-	88360995	88360995	0	3	311,170,172,	0,421,746,
chr1	88360155	88369371	TCONS_00000347	1000	-	88369371	88369371	0	4	233,170,204,213,	0,343,2200,9003,
chr1	88360155	88363733	TCONS_00000346	1000	-	88363733	88363733	0	5	233,170,204,144,188,	0,343,2200,2512,3390,
chr1	88360850	88361882	TCONS_00000089	1000	+	88361882	88361882	0	2	165,660,	0,372,
chr1	88362242	88363760	TCONS_00000348	1000	-	88363760	88363760	0	3	317,144,215,	0,425,1303,
chr1	88362526	88363162	TCONS_00000349	1000	-	88363162	88363162	0	2	33,495,	0,141,
chr1	88970223	88971609	TCONS_00000352	1000	-	88971609	88971609	0	2	141,184,	0,1202,
chr1	89142517	89146525	TCONS_00000353	1000	-	89146525	89146525	0	2	493,92,	0,3916,
chr1	89413365	89416548	TCONS_00000090	1000	+	89416548	89416548	0	2	214,65,	0,3118,
chr1	90159680	90162835	TCONS_00000091	1000	+	90162835	90162835	0	2	1067,2021,	0,1134,
chr1	91467020	91473151	TCONS_00000092	1000	+	91473151	91473151	0	2	190,397,	0,5734,
chr1	92480051	92490527	TCONS_00000356	1000	-	92490527	92490527	0	2	428,115,	0,10361,
chr1	92871202	92871742	TCONS_00000357	1000	-	92871742	92871742	0	2	235,122,	0,418,
chr1	93003337	93003936	TCONS_00000358	1000	-	93003936	93003936	0	2	262,68,	0,531,
chr1	93011165	93013891	TCONS_00000359	1000	-	93013891	93013891	0	2	2491,123,	0,2603,
chr1	93201667	93216579	TCONS_00000361	1000	-	93216579	93216579	0	2	342,118,	0,14794,
chr1	93631435	93654759	TCONS_00000094	1000	+	93654759	93654759	0	3	160,152,868,	0,16815,22456,
chr1	93631435	93638462	TCONS_00000093	1000	+	93638462	93638462	0	3	160,95,335,	0,6079,6692,
chr1	93631450	93638458	TCONS_00000095	1000	+	93638458	93638458	0	2	145,331,	0,6677,
chr1	93631460	93654786	TCONS_00000096	1000	+	93654786	93654786	0	2	135,1067,	0,22259,
chr1	94270627	94272080	TCONS_00000097	1000	+	94272080	94272080	0	2	125,93,	0,1360,
chr1	94372486	94374236	TCONS_00000363	1000	-	94374236	94374236	0	3	329,94,17,	0,1513,1733,
chr1	94372486	94374187	TCONS_00000362	1000	-	94374187	94374187	0	2	329,188,	0,1513,
chr1	94609744	94613746	TCONS_00000364	1000	-	94613746	94613746	0	2	1905,113,	0,3889,
chr1	94610717	94613795	TCONS_00000365	1000	-	94613795	94613795	0	2	932,255,	0,2823,
chr1	95302518	95304840	TCONS_00000098	1000	+	95304840	95304840	0	2	215,510,	0,1812,
chr1	95302533	95304840	TCONS_00000099	1000	+	95304840	95304840	0	2	420,525,	0,1782,
chr1	95544032	95545256	TCONS_00000100	1000	+	95545256	95545256	0	2	230,123,	0,1101,
chr1	95554558	95555124	TCONS_00000366	1000	-	95555124	95555124	0	2	200,27,	0,539,
chr1	96443132	96443660	TCONS_00000367	1000	-	96443660	96443660	0	2	36,206,	0,322,
chr1	99892422	99896161	TCONS_00000101	1000	+	99896161	99896161	0	2	86,157,	0,3582,
chr1	100733331	100760135	TCONS_00000102	1000	+	100760135	100760135	0	2	160,584,	0,26220,
chr1	100980403	100982289	TCONS_00000103	1000	+	100982289	100982289	0	2	213,280,	0,1606,
chr1	103023231	103024578	TCONS_00000372	1000	-	103024578	103024578	0	2	284,149,	0,1198,
chr1	103023634	103024589	TCONS_00000373	1000	-	103024589	103024589	0	2	151,160,	0,795,
chr1	107303259	107335859	TCONS_00000374	1000	-	107335859	107335859	0	2	224,77,	0,32523,
chr1	107408991	107415346	TCONS_00000104	1000	+	107415346	107415346	0	2	91,316,	0,6039,
chr1	107515090	107517931	TCONS_00000105	1000	+	107517931	107517931	0	2	69,156,	0,2685,
chr1	107613360	107613916	TCONS_00000375	1000	-	107613916	107613916	0	2	64,174,	0,382,
chr1	107880815	107881696	TCONS_00000376	1000	-	107881696	107881696	0	2	162,100,	0,781,
chr1	114137219	114138615	TCONS_00000377	1000	-	114138615	114138615	0	3	135,120,133,	0,1062,1263,
chr1	116421260	116422810	TCONS_00000106	1000	+	116422810	116422810	0	2	56,189,	0,1361,
chr1	117272741	117273097	TCONS_00000107	1000	+	117273097	117273097	0	2	127,94,	0,262,
chr1	117281470	117284192	TCONS_00000108	1000	+	117284192	117284192	0	2	112,150,	0,2572,
chr1	119557125	119558995	TCONS_00000378	1000	-	119558995	119558995	0	2	378,133,	0,1737,
chr1	121982878	121983376	TCONS_00000380	1000	-	121983376	121983376	0	2	239,171,	0,327,
chr1	121984873	121985242	TCONS_00000381	1000	-	121985242	121985242	0	2	187,95,	0,274,
chr1	124040829	124053787	TCONS_00000113	1000	+	124053787	124053787	0	2	203,79,	0,12879,
chr1	124519766	124531540	TCONS_00000382	1000	-	124531540	124531540	0	2	107,257,	0,11517,
chr1	127361939	127363076	TCONS_00000114	1000	+	127363076	127363076	0	2	246,346,	0,791,
chr1	127944890	127946092	TCONS_00000383	1000	-	127946092	127946092	0	2	595,37,	0,1165,
chr1	128376589	128384531	TCONS_00000115	1000	+	128384531	128384531	0	2	21,407,	0,7535,
chr1	130121031	130123598	TCONS_00000385	1000	-	130123598	130123598	0	2	399,130,	0,2437,
chr1	133018771	133019734	TCONS_00000117	1000	+	133019734	133019734	0	2	243,372,	0,591,
chr1	133148194	133149145	TCONS_00000118	1000	+	133149145	133149145	0	2	167,169,	0,782,
chr1	133156997	133163304	TCONS_00000119	1000	+	133163304	133163304	0	3	8,87,277,	0,2887,6030,
chr1	133159883	133163154	TCONS_00000120	1000	+	133163154	133163154	0	2	88,127,	0,3144,
chr1	134882170	134884190	TCONS_00000121	1000	+	134884190	134884190	0	2	1047,455,	0,1565,
chr1	134928786	134939948	TCONS_00000123	1000	+	134939948	134939948	0	2	468,144,	0,11018,
chr1	134928786	134931919	TCONS_00000122	1000	+	134931919	134931919	0	2	468,197,	0,2936,
chr1	134928955	134937489	TCONS_00000124	1000	+	134937489	134937489	0	2	299,19,	0,8515,
chr1	134929094	134939931	TCONS_00000125	1000	+	134939931	134939931	0	3	160,69,127,	0,2628,10710,
chr1	134930059	134939926	TCONS_00000126	1000	+	134939926	134939926	0	3	81,69,122,	0,1663,9745,
chr1	135146450	135147548	TCONS_00000127	1000	+	135147548	135147548	0	2	162,735,	0,363,
chr1	135218197	135223796	TCONS_00000386	1000	-	135223796	135223796	0	2	253,40,	0,5559,
chr1	135662876	135663329	TCONS_00000387	1000	-	135663329	135663329	0	2	104,149,	0,304,
chr1	135747759	135749788	TCONS_00000388	1000	-	135749788	135749788	0	2	645,12,	0,2017,
chr1	135811019	135840811	TCONS_00000128	1000	+	135840811	135840811	0	2	657,508,	0,29284,
chr1	135948891	135949870	TCONS_00000129	1000	+	135949870	135949870	0	2	37,198,	0,781,
chr1	136246659	136247513	TCONS_00000130	1000	+	136247513	136247513	0	2	4,253,	0,601,
chr1	136258907	136261784	TCONS_00000131	1000	+	136261784	136261784	0	2	50,413,	0,2464,
chr1	136529061	136530831	TCONS_00000389	1000	-	136530831	136530831	0	2	303,29,	0,1741,
chr1	136847229	136849455	TCONS_00000132	1000	+	136849455	136849455	0	2	696,50,	0,2176,
chr1	137087152	137087768	TCONS_00000390	1000	-	137087768	137087768	0	2	235,20,	0,596,
chr1	137087167	137088993	TCONS_00000391	1000	-	137088993	137088993	0	3	414,98,144,	0,581,1682,
chr1	137087173	137089013	TCONS_00000392	1000	-	137089013	137089013	0	3	216,98,164,	0,575,1676,
chr1	137281054	137316008	TCONS_00000133	1000	+	137316008	137316008	0	2	133,119,	0,34835,
chr1	137312888	137317353	TCONS_00000134	1000	+	137317353	137317353	0	3	230,75,775,	0,1597,3690,
chr1	137830856	137832573	TCONS_00000135	1000	+	137832573	137832573	0	2	505,229,	0,1488,
chr1	138467775	138486410	TCONS_00000136	1000	+	138486410	138486410	0	3	20,99,416,	0,5383,18219,
chr1	138522708	138526621	TCONS_00000394	1000	-	138526621	138526621	0	2	1510,1102,	0,2811,
chr1	138522725	138525626	TCONS_00000395	1000	-	138525626	138525626	0	3	37,191,107,	0,1302,2794,
chr1	138522796	138525627	TCONS_00000396	1000	-	138525627	138525627	0	2	291,105,	0,2726,
chr1	138522804	138537212	TCONS_00000397	1000	-	138537212	138537212	0	3	1414,106,117,	0,2715,14291,
chr1	138571715	138578104	TCONS_00000137	1000	+	138578104	138578104	0	3	145,144,59,	0,1984,6330,
chr1	138572746	138576177	TCONS_00000398	1000	-	138576177	138576177	0	3	291,186,46,	0,1055,3385,
chr1	138714580	138742293	TCONS_00000138	1000	+	138742293	138742293	0	2	90,3038,	0,24675,
chr1	138717689	138740503	TCONS_00000139	1000	+	138740503	138740503	0	3	57,147,608,	0,21566,22206,
chr1	138717696	138739645	TCONS_00000140	1000	+	138739645	138739645	0	2	50,390,	0,21559,
chr1	138738999	138741637	TCONS_00000141	1000	+	138741637	138741637	0	2	403,1742,	0,896,
chr1	138739164	138743186	TCONS_00000142	1000	+	138743186	138743186	0	3	238,172,134,	0,731,3888,
chr1	138937960	138940480	TCONS_00000143	1000	+	138940480	138940480	0	2	47,170,	0,2350,
chr1	140394188	140397732	TCONS_00000147	1000	+	140397732	140397732	0	2	1128,1860,	0,1684,
chr1	140670360	140673740	TCONS_00000399	1000	-	140673740	140673740	0	2	447,90,	0,3290,
chr1	141133628	141136849	TCONS_00000148	1000	+	141136849	141136849	0	2	115,981,	0,2240,
chr1	142731840	142732368	TCONS_00000400	1000	-	142732368	142732368	0	2	160,151,	0,377,
chr1	145183670	145188598	TCONS_00000401	1000	-	145188598	145188598	0	3	323,119,91,	0,530,4837,
chr1	146109269	146110719	TCONS_00000404	1000	-	146110719	146110719	0	2	94,136,	0,1314,
chr1	148259198	148260319	TCONS_00000152	1000	+	148260319	148260319	0	2	361,76,	0,1045,
chr1	149220120	149222443	TCONS_00000153	1000	+	149222443	149222443	0	2	261,287,	0,2036,
chr1	152921693	152922531	TCONS_00000405	1000	-	152922531	152922531	0	2	232,94,	0,744,
chr1	153095672	153098924	TCONS_00000406	1000	-	153098924	153098924	0	2	217,52,	0,3200,
chr1	153099405	153103762	TCONS_00000154	1000	+	153103762	153103762	0	3	128,312,161,	0,212,4196,
chr1	153190982	153191462	TCONS_00000407	1000	-	153191462	153191462	0	2	351,19,	0,461,
chr1	153722570	153731769	TCONS_00000155	1000	+	153731769	153731769	0	2	51,384,	0,8815,
chr1	153726473	153731719	TCONS_00000156	1000	+	153731719	153731719	0	2	78,334,	0,4912,
chr1	153780878	153783324	TCONS_00000157	1000	+	153783324	153783324	0	2	193,472,	0,1974,
chr1	154632395	154638285	TCONS_00000408	1000	-	154638285	154638285	0	2	162,72,	0,5818,
chr1	155063919	155067601	TCONS_00000158	1000	+	155067601	155067601	0	3	70,150,2144,	0,1117,1538,
chr1	155063921	155066872	TCONS_00000159	1000	+	155066872	155066872	0	3	44,154,1415,	0,1115,1536,
chr1	155064816	155066872	TCONS_00000160	1000	+	155066872	155066872	0	3	62,154,1415,	0,220,641,
chr1	155064816	155066872	TCONS_00000161	1000	+	155066872	155066872	0	3	62,150,1415,	0,220,641,
chr1	155786057	155788606	TCONS_00000162	1000	+	155788606	155788606	0	3	679,60,476,	0,1299,2073,
chr1	155786575	155787962	TCONS_00000163	1000	+	155787962	155787962	0	2	161,606,	0,781,
chr1	155787309	155788609	TCONS_00000164	1000	+	155788609	155788609	0	2	107,479,	0,821,
chr1	155791603	155792793	TCONS_00000165	1000	+	155792793	155792793	0	2	27,259,	0,931,
chr1	155904360	155959456	TCONS_00000166	1000	+	155959456	155959456	0	4	89,71,38,35,	0,6438,47806,55061,
chr1	157278421	157285619	TCONS_00000409	1000	-	157285619	157285619	0	2	974,80,	0,7118,
chr1	157368420	157370281	TCONS_00000167	1000	+	157370281	157370281	0	2	568,238,	0,1623,
chr1	157368450	157374343	TCONS_00000168	1000	+	157374343	157374343	0	2	538,352,	0,5541,
chr1	158679681	158683428	TCONS_00000169	1000	+	158683428	158683428	0	2	91,236,	0,3511,
chr1	158698993	158707200	TCONS_00000410	1000	-	158707200	158707200	0	3	1412,164,29,	0,3419,8178,
chr1	158987007	158989347	TCONS_00000170	1000	+	158989347	158989347	0	2	65,516,	0,1824,
chr1	159427818	159442016	TCONS_00000412	1000	-	159442016	159442016	0	3	698,77,236,	0,4494,13962,
chr1	159789273	159820144	TCONS_00000413	1000	-	159820144	159820144	0	3	268,87,224,	0,30126,30647,
chr1	159819930	159820985	TCONS_00000171	1000	+	159820985	159820985	0	2	109,202,	0,853,
chr1	160939502	160947491	TCONS_00000415	1000	-	160947491	160947491	0	2	356,116,	0,7873,
chr1	161065132	161073665	TCONS_00000416	1000	-	161073665	161073665	0	2	469,111,	0,8422,
chr1	161337787	161344044	TCONS_00000173	1000	+	161344044	161344044	0	3	197,66,443,	0,5155,5814,
chr1	162927324	162928976	TCONS_00000417	1000	-	162928976	162928976	0	2	492,92,	0,1560,
chr1	163218307	163219570	TCONS_00000418	1000	-	163219570	163219570	0	2	370,38,	0,1225,
chr1	165882943	165883833	TCONS_00000419	1000	-	165883833	165883833	0	2	207,121,	0,769,
chr1	166903896	166927622	TCONS_00000421	1000	-	166927622	166927622	0	2	660,61,	0,23665,
chr1	166933922	166936909	TCONS_00000174	1000	+	166936909	166936909	0	3	237,76,74,	0,377,2913,
chr1	166933923	166934371	TCONS_00000422	1000	-	166934371	166934371	0	2	234,74,	0,374,
chr1	166933929	166936923	TCONS_00000175	1000	+	166936923	166936923	0	3	230,76,91,	0,370,2903,
chr1	166938682	166945203	TCONS_00000176	1000	+	166945203	166945203	0	3	262,121,399,	0,1826,6122,
chr1	167067980	167068833	TCONS_00000177	1000	+	167068833	167068833	0	2	371,414,	0,439,
chr1	167177889	167181049	TCONS_00000178	1000	+	167181049	167181049	0	2	163,189,	0,2971,
chr1	168268700	168272409	TCONS_00000423	1000	-	168272409	168272409	0	3	1039,112,186,	0,3202,3523,
chr1	169153011	169154887	TCONS_00000179	1000	+	169154887	169154887	0	2	175,102,	0,1774,
chr1	169887018	169897285	TCONS_00000424	1000	-	169897285	169897285	0	4	318,174,99,165,	0,2359,4001,10102,
chr1	169887018	169897285	TCONS_00000425	1000	-	169897285	169897285	0	4	318,174,82,165,	0,2359,4018,10102,
chr1	169889186	169897290	TCONS_00000426	1000	-	169897290	169897290	0	3	365,82,170,	0,1850,7934,
chr1	169889186	169897290	TCONS_00000427	1000	-	169897290	169897290	0	3	365,99,170,	0,1833,7934,
chr1	170534105	170589255	TCONS_00000180	1000	+	170589255	170589255	0	2	69,185,	0,54965,
chr1	171414569	171414979	TCONS_00000181	1000	+	171414979	171414979	0	2	74,155,	0,255,
chr1	171485392	171487078	TCONS_00000182	1000	+	171487078	171487078	0	2	14,195,	0,1491,
chr1	172956732	172959456	TCONS_00000429	1000	-	172959456	172959456	0	2	312,454,	0,2270,
chr1	173434644	173435710	TCONS_00000430	1000	-	173435710	173435710	0	2	100,117,	0,949,
chr1	173565012	173566482	TCONS_00000183	1000	+	173566482	173566482	0	2	228,683,	0,787,
chr1	174336315	174337439	TCONS_00000184	1000	+	174337439	174337439	0	2	128,145,	0,979,
chr1	176104256	176104765	TCONS_00000432	1000	-	176104765	176104765	0	2	369,37,	0,472,
chr1	177915185	177916249	TCONS_00000185	1000	+	177916249	177916249	0	2	144,167,	0,897,
chr1	178639974	178641463	TCONS_00000433	1000	-	178641463	178641463	0	2	367,87,	0,1402,
chr1	178684658	178687559	TCONS_00000186	1000	+	178687559	178687559	0	2	254,107,	0,2794,
chr1	179325701	179330166	TCONS_00000187	1000	+	179330166	179330166	0	3	124,50,27,	0,2749,4438,
chr1	180213506	180217898	TCONS_00000434	1000	-	180217898	180217898	0	3	153,101,136,	0,1155,4256,
chr1	180213561	180214764	TCONS_00000435	1000	-	180214764	180214764	0	2	98,103,	0,1100,
chr1	180444356	180448291	TCONS_00000188	1000	+	180448291	180448291	0	2	225,462,	0,3473,
chr1	181430311	181431014	TCONS_00000436	1000	-	181431014	181431014	0	2	197,140,	0,563,
chr1	181917193	181921578	TCONS_00000437	1000	-	181921578	181921578	0	2	208,82,	0,4303,
chr1	182572019	182572616	TCONS_00000189	1000	+	182572616	182572616	0	2	104,171,	0,426,
chr1	182772560	182775274	TCONS_00000190	1000	+	182775274	182775274	0	2	200,136,	0,2578,
chr1	182894325	182896153	TCONS_00000438	1000	-	182896153	182896153	0	2	417,295,	0,1533,
chr1	183142801	183145480	TCONS_00000191	1000	+	183145480	183145480	0	2	42,174,	0,2505,
chr1	183163350	183164840	TCONS_00000192	1000	+	183164840	183164840	0	3	96,175,303,	0,742,1187,
chr1	183164058	183164840	TCONS_00000193	1000	+	183164840	183164840	0	2	209,303,	0,479,
chr1	183744213	183744908	TCONS_00000439	1000	-	183744908	183744908	0	2	159,126,	0,569,
chr1	183948396	183949383	TCONS_00000440	1000	-	183949383	183949383	0	2	540,64,	0,923,
chr1	183975519	183976468	TCONS_00000194	1000	+	183976468	183976468	0	2	55,317,	0,632,
chr1	183980309	183981109	TCONS_00000195	1000	+	183981109	183981109	0	2	152,260,	0,540,
chr1	183999540	184006934	TCONS_00000441	1000	-	184006934	184006934	0	2	168,35,	0,7359,
chr1	184852508	184856839	TCONS_00000442	1000	-	184856839	184856839	0	2	115,126,	0,4205,
chr1	185376842	185388113	TCONS_00000196	1000	+	185388113	185388113	0	3	119,87,1052,	0,527,10219,
chr1	185377259	185387902	TCONS_00000197	1000	+	185387902	185387902	0	2	197,841,	0,9802,
chr1	185382615	185388113	TCONS_00000198	1000	+	185388113	185388113	0	2	20,1052,	0,4446,
chr1	185820455	185828825	TCONS_00000443	1000	-	185828825	185828825	0	2	204,130,	0,8240,
chr1	185917510	185922327	TCONS_00000200	1000	+	185922327	185922327	0	2	81,1933,	0,2884,
chr1	185917510	185922327	TCONS_00000201	1000	+	185922327	185922327	0	3	81,85,1933,	0,384,2884,
chr1	185917883	185922343	TCONS_00000202	1000	+	185922343	185922343	0	2	96,1949,	0,2511,
chr1	187069657	187071796	TCONS_00000444	1000	-	187071796	187071796	0	2	96,202,	0,1937,
chr1	187379818	187381077	TCONS_00000445	1000	-	187381077	187381077	0	2	212,75,	0,1184,
chr1	187396818	187398689	TCONS_00000203	1000	+	187398689	187398689	0	2	221,424,	0,1447,
chr1	187577362	187581586	TCONS_00000204	1000	+	187581586	187581586	0	2	75,823,	0,3401,
chr1	187605412	187619400	TCONS_00000205	1000	+	187619400	187619400	0	3	54,155,120,	0,12481,13868,
chr1	187621477	187642192	TCONS_00000206	1000	+	187642192	187642192	0	2	77,237,	0,20478,
chr1	187655231	187655977	TCONS_00000207	1000	+	187655977	187655977	0	2	187,116,	0,630,
chr1	189312018	189316353	TCONS_00000446	1000	-	189316353	189316353	0	3	137,67,113,	0,2949,4222,
chr1	190069986	190078302	TCONS_00000212	1000	+	190078302	190078302	0	2	186,120,	0,8196,
chr1	191267547	191295631	TCONS_00000447	1000	-	191295631	191295631	0	2	436,374,	0,27710,
chr1	191294551	191295610	TCONS_00000448	1000	-	191295610	191295610	0	2	20,353,	0,706,
chr1	191393810	191411332	TCONS_00000449	1000	-	191411332	191411332	0	2	237,591,	0,16931,
chr1	191400078	191411083	TCONS_00000450	1000	-	191411083	191411083	0	2	55,342,	0,10663,
chr1	191992669	191993721	TCONS_00000213	1000	+	191993721	191993721	0	2	257,337,	0,715,
chr1	192270093	192270831	TCONS_00000451	1000	-	192270831	192270831	0	2	153,92,	0,646,
chr1	192681834	192682948	TCONS_00000214	1000	+	192682948	192682948	0	2	226,323,	0,791,
chr1	192768813	192770866	TCONS_00000452	1000	-	192770866	192770866	0	2	492,1415,	0,638,
chr1	192853205	192867795	TCONS_00000453	1000	-	192867795	192867795	0	2	383,22,	0,14568,
chr1	193251726	193256562	TCONS_00000454	1000	-	193256562	193256562	0	3	331,91,389,	0,4210,4447,
chr1	193255915	193256549	TCONS_00000455	1000	-	193256549	193256549	0	2	112,376,	0,258,
chr1	193426880	193436810	TCONS_00000456	1000	-	193436810	193436810	0	2	176,272,	0,9658,
chr1	193708087	193708745	TCONS_00000457	1000	-	193708745	193708745	0	2	416,87,	0,571,
chr1	195272946	195295469	TCONS_00000215	1000	+	195295469	195295469	0	3	107,130,714,	0,17595,21809,
chr1	195275171	195295469	TCONS_00000216	1000	+	195295469	195295469	0	3	117,130,714,	0,15370,19584,
chr1	195275193	195295478	TCONS_00000217	1000	+	195295478	195295478	0	2	95,723,	0,19562,
chr1	195598098	195610821	TCONS_00000218	1000	+	195610821	195610821	0	2	134,118,	0,12605,
chr2	15719367	15730793	TCONS_00003158	1000	+	15730793	15730793	0	2	54,307,	0,11119,
chr2	106884831	106984406	TCONS_00003228	1000	+	106984406	106984406	0	3	101,287,133,	0,86526,99442,
chr2	7169292	7270917	TCONS_00003153	1000	+	7270917	7270917	0	4	136,99,118,580,	0,75883,99813,101045,
chr2	11931197	12064156	TCONS_00003157	1000	+	12064156	12064156	0	3	47,87,587,	0,14571,132372,
chr2	26733885	26744730	TCONS_00003165	1000	+	26744730	26744730	0	3	808,146,549,	0,10013,10296,
chr2	28021099	28064733	TCONS_00003325	1000	-	28064733	28064733	0	2	421,99,	0,43535,
chr2	29866218	29886974	TCONS_00003326	1000	-	29886974	29886974	0	2	64,278,	0,20478,
chr2	38535012	38536599	TCONS_00003181	1000	+	38536599	38536599	0	2	52,190,	0,1397,
chr2	43122363	43195907	TCONS_00003334	1000	-	43195907	43195907	0	2	363,78,	0,73466,
chr2	43457761	43553256	TCONS_00003335	1000	-	43553256	43553256	0	4	80,71,130,85,	0,86718,87638,95410,
chr2	53986135	54030832	TCONS_00003184	1000	+	54030832	54030832	0	2	158,714,	0,43983,
chr2	53986135	54030832	TCONS_00003185	1000	+	54030832	54030832	0	2	156,716,	0,43981,
chr2	131983279	131998594	TCONS_00003242	1000	+	131998594	131998594	0	3	211,131,243,	0,14276,15072,
chr2	131983368	132027716	TCONS_00003243	1000	+	132027716	132027716	0	2	122,230,	0,44118,
chr2	146927240	146932072	TCONS_00003252	1000	+	146932072	146932072	0	3	101,47,745,	0,2994,4087,
chr2	170126853	170148899	TCONS_00003282	1000	+	170148899	170148899	0	3	284,124,175,	0,20414,21871,
chr2	173407996	173410624	TCONS_00003289	1000	+	173410624	173410624	0	3	79,96,135,	0,1652,2493,
chr2	3989251	3991274	TCONS_00003296	1000	-	3991274	3991274	0	2	134,95,	0,1928,
chr2	4743823	4756265	TCONS_00003147	1000	+	4756265	4756265	0	5	175,169,191,64,587,	0,1671,6388,6669,11855,
chr2	4743823	4756265	TCONS_00003148	1000	+	4756265	4756265	0	5	175,169,128,64,587,	0,1671,6451,6669,11855,
chr2	4743835	4756349	TCONS_00003149	1000	+	4756349	4756349	0	3	163,128,671,	0,6439,11843,
chr2	4743878	4756384	TCONS_00003150	1000	+	4756384	4756384	0	3	120,191,706,	0,6333,11800,
chr2	5400961	5401657	TCONS_00003151	1000	+	5401657	5401657	0	2	245,354,	0,342,
chr2	5964026	5973528	TCONS_00003297	1000	-	5973528	5973528	0	3	1308,38,97,	0,1669,9405,
chr2	6503990	6505775	TCONS_00003152	1000	+	6505775	6505775	0	2	75,142,	0,1643,
chr2	7169327	7175076	TCONS_00003154	1000	+	7175076	7175076	0	2	101,446,	0,5303,
chr2	7410557	7418708	TCONS_00003298	1000	-	7418708	7418708	0	2	2614,58,	0,8093,
chr2	7418702	7431160	TCONS_00003299	1000	-	7431160	7431160	0	2	9,224,	0,12234,
chr2	8569057	8582777	TCONS_00003155	1000	+	8582777	8582777	0	2	88,354,	0,13366,
chr2	9044175	9044509	TCONS_00003300	1000	-	9044509	9044509	0	2	141,97,	0,237,
chr2	10093782	10096976	TCONS_00003301	1000	-	10096976	10096976	0	3	139,126,106,	0,2161,3088,
chr2	10093782	10096976	TCONS_00003302	1000	-	10096976	10096976	0	3	139,124,108,	0,2161,3086,
chr2	10927072	10930244	TCONS_00003156	1000	+	10930244	10930244	0	3	110,156,80,	0,2441,3092,
chr2	11154222	11177908	TCONS_00003303	1000	-	11177908	11177908	0	2	89,160,	0,23526,
chr2	11604333	11605051	TCONS_00003304	1000	-	11605051	11605051	0	2	132,117,	0,601,
chr2	12670111	12701741	TCONS_00003305	1000	-	12701741	12701741	0	2	318,41,	0,31589,
chr2	15419748	15422637	TCONS_00003306	1000	-	15422637	15422637	0	2	258,70,	0,2819,
chr2	16122525	16164019	TCONS_00003307	1000	-	16164019	16164019	0	4	564,136,34,80,	0,6471,29635,41414,
chr2	16122798	16147713	TCONS_00003308	1000	-	16147713	16147713	0	3	291,136,69,	0,6198,24846,
chr2	16209088	16215298	TCONS_00003309	1000	-	16215298	16215298	0	2	167,125,	0,6085,
chr2	17090775	17094756	TCONS_00003310	1000	-	17094756	17094756	0	2	650,88,	0,3893,
chr2	17706612	17742556	TCONS_00003159	1000	+	17742556	17742556	0	2	53,190,	0,35754,
chr2	17740851	17764109	TCONS_00003311	1000	-	17764109	17764109	0	3	367,96,45,	0,22590,23213,
chr2	17743333	17744510	TCONS_00003160	1000	+	17744510	17744510	0	2	106,381,	0,796,
chr2	17768242	17770399	TCONS_00003312	1000	-	17770399	17770399	0	2	241,23,	0,2134,
chr2	17857302	17857899	TCONS_00003161	1000	+	17857899	17857899	0	2	169,116,	0,481,
chr2	17901050	17902636	TCONS_00003313	1000	-	17902636	17902636	0	2	65,139,	0,1447,
chr2	18603416	18608257	TCONS_00003314	1000	-	18608257	18608257	0	2	81,567,	0,4274,
chr2	19203884	19208330	TCONS_00003315	1000	-	19208330	19208330	0	2	269,55,	0,4391,
chr2	19841018	19852401	TCONS_00003162	1000	+	19852401	19852401	0	2	155,692,	0,10691,
chr2	19889233	19895201	TCONS_00003316	1000	-	19895201	19895201	0	2	976,97,	0,5871,
chr2	20222422	20246325	TCONS_00003317	1000	-	20246325	20246325	0	4	309,54,70,70,	0,791,1936,23833,
chr2	20222508	20246317	TCONS_00003318	1000	-	20246317	20246317	0	5	223,54,70,80,62,	0,705,1850,21379,23747,
chr2	20342081	20343294	TCONS_00003319	1000	-	20343294	20343294	0	2	405,82,	0,1131,
chr2	20371007	20381166	TCONS_00003320	1000	-	20381166	20381166	0	2	181,55,	0,10104,
chr2	22443141	22446060	TCONS_00003163	1000	+	22446060	22446060	0	2	183,448,	0,2471,
chr2	24438283	24449536	TCONS_00003164	1000	+	24449536	24449536	0	2	113,584,	0,10669,
chr2	24925738	24928197	TCONS_00003321	1000	-	24928197	24928197	0	2	299,397,	0,2062,
chr2	24925898	24928223	TCONS_00003322	1000	-	24928223	24928223	0	2	135,423,	0,1902,
chr2	26804794	26807306	TCONS_00003323	1000	-	26807306	26807306	0	2	60,402,	0,2110,
chr2	27116422	27116880	TCONS_00003166	1000	+	27116880	27116880	0	2	239,116,	0,342,
chr2	27117640	27119258	TCONS_00003167	1000	+	27119258	27119258	0	2	146,207,	0,1411,
chr2	27361235	27362166	TCONS_00003168	1000	+	27362166	27362166	0	2	86,177,	0,754,
chr2	27361253	27362058	TCONS_00003169	1000	+	27362058	27362058	0	2	199,69,	0,736,
chr2	27419067	27424436	TCONS_00003324	1000	-	27424436	27424436	0	2	144,211,	0,5158,
chr2	27487428	27497543	TCONS_00003170	1000	+	27497543	27497543	0	2	41,253,	0,9862,
chr2	28675765	28676490	TCONS_00003171	1000	+	28676490	28676490	0	2	213,222,	0,503,
chr2	29288304	29289926	TCONS_00003172	1000	+	29289926	29289926	0	2	87,314,	0,1308,
chr2	29907207	29910668	TCONS_00003173	1000	+	29910668	29910668	0	2	102,595,	0,2866,
chr2	29934701	29936178	TCONS_00003327	1000	-	29936178	29936178	0	2	28,202,	0,1275,
chr2	30578200	30579303	TCONS_00003328	1000	-	30579303	30579303	0	3	33,52,161,	0,374,942,
chr2	30630569	30641729	TCONS_00003329	1000	-	30641729	30641729	0	2	203,106,	0,11054,
chr2	30784332	30785925	TCONS_00003174	1000	+	30785925	30785925	0	2	374,149,	0,1444,
chr2	30952009	30955079	TCONS_00003175	1000	+	30955079	30955079	0	3	41,53,207,	0,828,2863,
chr2	32269968	32271656	TCONS_00003176	1000	+	32271656	32271656	0	2	434,1148,	0,540,
chr2	32333937	32336214	TCONS_00003330	1000	-	32336214	32336214	0	2	713,137,	0,2140,
chr2	33557208	33593746	TCONS_00003177	1000	+	33593746	33593746	0	2	139,350,	0,36188,
chr2	33585459	33607888	TCONS_00003178	1000	+	33607888	33607888	0	2	426,37,	0,22392,
chr2	33593401	33595047	TCONS_00003179	1000	+	33595047	33595047	0	2	147,370,	0,1276,
chr2	34247588	34249705	TCONS_00003331	1000	-	34249705	34249705	0	2	156,214,	0,1903,
chr2	34395854	34409876	TCONS_00003332	1000	-	34409876	34409876	0	2	110,242,	0,13780,
chr2	37248802	37262598	TCONS_00003180	1000	+	37262598	37262598	0	3	159,208,71,	0,1411,13725,
chr2	38852231	38853698	TCONS_00003333	1000	-	38853698	38853698	0	2	650,436,	0,1031,
chr2	43537742	43544552	TCONS_00003336	1000	-	43544552	43544552	0	2	252,73,	0,6737,
chr2	44271227	44288153	TCONS_00003337	1000	-	44288153	44288153	0	2	262,7,	0,16919,
chr2	49299608	49301521	TCONS_00003339	1000	-	49301521	49301521	0	2	58,199,	0,1714,
chr2	50953313	50959495	TCONS_00003340	1000	-	50959495	50959495	0	2	359,17,	0,6165,
chr2	50970999	50972015	TCONS_00003182	1000	+	50972015	50972015	0	2	52,244,	0,772,
chr2	50974278	50976791	TCONS_00003341	1000	-	50976791	50976791	0	3	65,102,112,	0,309,2401,
chr2	53334944	53335488	TCONS_00003342	1000	-	53335488	53335488	0	2	136,66,	0,478,
chr2	53383808	53402892	TCONS_00003183	1000	+	53402892	53402892	0	2	247,778,	0,18306,
chr2	53971670	53985586	TCONS_00003343	1000	-	53985586	53985586	0	2	381,84,	0,13832,
chr2	53971719	53985638	TCONS_00003344	1000	-	53985638	53985638	0	2	328,136,	0,13783,
chr2	55507579	55509774	TCONS_00003345	1000	-	55509774	55509774	0	2	340,515,	0,1680,
chr2	55507605	55509678	TCONS_00003346	1000	-	55509678	55509678	0	3	314,135,194,	0,1654,1879,
chr2	56996761	56998403	TCONS_00003347	1000	-	56998403	56998403	0	2	358,881,	0,761,
chr2	59151320	59165480	TCONS_00003349	1000	-	59165480	59165480	0	2	1913,336,	0,13824,
chr2	59152710	59165452	TCONS_00003350	1000	-	59165452	59165452	0	2	523,46,	0,12696,
chr2	59259958	59266847	TCONS_00003186	1000	+	59266847	59266847	0	3	47,164,718,	0,156,6171,
chr2	59262163	59266485	TCONS_00003187	1000	+	59266485	59266485	0	2	149,356,	0,3966,
chr2	59426235	59428958	TCONS_00003188	1000	+	59428958	59428958	0	2	10,616,	0,2107,
chr2	60031441	60031991	TCONS_00003189	1000	+	60031991	60031991	0	2	129,172,	0,378,
chr2	62736706	62758073	TCONS_00003190	1000	+	62758073	62758073	0	3	224,168,521,	0,2492,20846,
chr2	62736706	62758073	TCONS_00003191	1000	+	62758073	62758073	0	3	224,168,583,	0,2492,20784,
chr2	64013392	64015268	TCONS_00003351	1000	-	64015268	64015268	0	2	92,144,	0,1732,
chr2	64042409	64044530	TCONS_00003352	1000	-	64044530	64044530	0	2	178,62,	0,2059,
chr2	65611120	65611851	TCONS_00003353	1000	-	65611851	65611851	0	2	280,97,	0,634,
chr2	67412223	67415400	TCONS_00003355	1000	-	67415400	67415400	0	2	170,31,	0,3146,
chr2	69017454	69018075	TCONS_00003356	1000	-	69018075	69018075	0	2	320,21,	0,600,
chr2	69483490	69484230	TCONS_00003357	1000	-	69484230	69484230	0	2	270,252,	0,488,
chr2	69485894	69486329	TCONS_00003358	1000	-	69486329	69486329	0	2	21,276,	0,159,
chr2	70533761	70536763	TCONS_00003192	1000	+	70536763	70536763	0	2	171,122,	0,2880,
chr2	70632410	70635264	TCONS_00003359	1000	-	70635264	70635264	0	2	657,38,	0,2816,
chr2	70714908	70726876	TCONS_00003360	1000	-	70726876	70726876	0	2	1132,23,	0,11945,
chr2	71485974	71491077	TCONS_00003193	1000	+	71491077	71491077	0	2	207,105,	0,4998,
chr2	71512979	71515319	TCONS_00003194	1000	+	71515319	71515319	0	2	150,1222,	0,1118,
chr2	71524890	71549215	TCONS_00003361	1000	-	71549215	71549215	0	2	81,262,	0,24063,
chr2	71735153	71740044	TCONS_00003362	1000	-	71740044	71740044	0	2	91,1580,	0,3311,
chr2	71757140	71760867	TCONS_00003363	1000	-	71760867	71760867	0	2	320,81,	0,3646,
chr2	71758876	71759652	TCONS_00003364	1000	-	71759652	71759652	0	2	39,241,	0,535,
chr2	72285329	72286883	TCONS_00003365	1000	-	72286883	72286883	0	2	358,140,	0,1414,
chr2	72371835	72376371	TCONS_00003195	1000	+	72376371	72376371	0	2	217,1356,	0,3180,
chr2	72866827	72868354	TCONS_00003196	1000	+	72868354	72868354	0	2	148,101,	0,1426,
chr2	73094155	73094600	TCONS_00003366	1000	-	73094600	73094600	0	2	151,144,	0,301,
chr2	73197737	73202548	TCONS_00003197	1000	+	73202548	73202548	0	2	84,504,	0,4307,
chr2	73348434	73349072	TCONS_00003198	1000	+	73349072	73349072	0	2	204,77,	0,561,
chr2	74478056	74481215	TCONS_00003199	1000	+	74481215	74481215	0	2	170,257,	0,2902,
chr2	74625910	74628887	TCONS_00003200	1000	+	74628887	74628887	0	2	125,631,	0,2346,
chr2	75726530	75727402	TCONS_00003201	1000	+	75727402	75727402	0	2	168,42,	0,830,
chr2	75751219	75753835	TCONS_00003367	1000	-	75753835	75753835	0	2	275,159,	0,2457,
chr2	75752962	75753838	TCONS_00003368	1000	-	75753838	75753838	0	2	413,162,	0,714,
chr2	75785032	75787303	TCONS_00003202	1000	+	75787303	75787303	0	3	91,62,528,	0,1191,1743,
chr2	76433828	76437051	TCONS_00003369	1000	-	76437051	76437051	0	2	763,161,	0,3062,
chr2	76827069	76845868	TCONS_00003203	1000	+	76845868	76845868	0	3	126,116,68,	0,1669,18731,
chr2	76828745	76833049	TCONS_00003204	1000	+	76833049	76833049	0	2	109,252,	0,4052,
chr2	76828811	76859554	TCONS_00003205	1000	+	76859554	76859554	0	2	43,177,	0,30566,
chr2	76880538	76882814	TCONS_00003206	1000	+	76882814	76882814	0	2	176,59,	0,2217,
chr2	77212831	77213502	TCONS_00003370	1000	-	77213502	77213502	0	2	102,105,	0,566,
chr2	77213334	77214083	TCONS_00003371	1000	-	77214083	77214083	0	2	147,177,	0,572,
chr2	78604871	78607261	TCONS_00003372	1000	-	78607261	78607261	0	2	343,196,	0,2194,
chr2	79770260	79772585	TCONS_00003207	1000	+	79772585	79772585	0	2	78,326,	0,1999,
chr2	80833954	80848304	TCONS_00003373	1000	-	80848304	80848304	0	2	233,62,	0,14288,
chr2	80848575	80850132	TCONS_00003374	1000	-	80850132	80850132	0	3	47,112,48,	0,855,1509,
chr2	82483514	82484397	TCONS_00003375	1000	-	82484397	82484397	0	2	337,67,	0,816,
chr2	83176372	83178315	TCONS_00003377	1000	-	83178315	83178315	0	2	90,138,	0,1805,
chr2	86865395	86867051	TCONS_00003378	1000	-	86867051	86867051	0	2	81,174,	0,1482,
chr2	87337308	87340831	TCONS_00003379	1000	-	87340831	87340831	0	2	106,222,	0,3301,
chr2	87990271	88002605	TCONS_00003380	1000	-	88002605	88002605	0	2	127,111,	0,12223,
chr2	88572400	88577864	TCONS_00003381	1000	-	88577864	88577864	0	2	33,216,	0,5248,
chr2	90442852	90451530	TCONS_00003382	1000	-	90451530	90451530	0	2	474,46,	0,8632,
chr2	91024216	91032877	TCONS_00003210	1000	+	91032877	91032877	0	2	161,116,	0,8545,
chr2	91088650	91092409	TCONS_00003211	1000	+	91092409	91092409	0	2	183,262,	0,3497,
chr2	91088791	91094233	TCONS_00003212	1000	+	91094233	91094233	0	2	42,288,	0,5154,
chr2	91162011	91163367	TCONS_00003213	1000	+	91163367	91163367	0	2	31,227,	0,1129,
chr2	91515830	91550640	TCONS_00003214	1000	+	91550640	91550640	0	2	157,116,	0,34694,
chr2	92645480	92656960	TCONS_00003215	1000	+	92656960	92656960	0	2	102,110,	0,11370,
chr2	92695287	92696487	TCONS_00003383	1000	-	92696487	92696487	0	3	115,126,163,	0,333,1037,
chr2	92940742	92941594	TCONS_00003216	1000	+	92941594	92941594	0	2	117,149,	0,703,
chr2	93709490	93710571	TCONS_00003217	1000	+	93710571	93710571	0	2	23,286,	0,795,
chr2	95008599	95014936	TCONS_00003384	1000	-	95014936	95014936	0	2	617,146,	0,6191,
chr2	101196153	101196962	TCONS_00003385	1000	-	101196962	101196962	0	2	231,143,	0,666,
chr2	102280479	102283965	TCONS_00003386	1000	-	102283965	102283965	0	2	212,137,	0,3349,
chr2	102822300	102823037	TCONS_00003387	1000	-	102823037	102823037	0	2	405,67,	0,670,
chr2	102976897	102979888	TCONS_00003388	1000	-	102979888	102979888	0	2	216,52,	0,2939,
chr2	103296692	103297144	TCONS_00003218	1000	+	103297144	103297144	0	2	157,211,	0,241,
chr2	103554255	103558583	TCONS_00003389	1000	-	103558583	103558583	0	2	19,791,	0,3537,
chr2	103561414	103584580	TCONS_00003219	1000	+	103584580	103584580	0	2	234,74,	0,23092,
chr2	104283605	104290607	TCONS_00003220	1000	+	104290607	104290607	0	2	174,140,	0,6862,
chr2	104339083	104349092	TCONS_00003390	1000	-	104349092	104349092	0	3	208,65,157,	0,6188,9852,
chr2	104339083	104349092	TCONS_00003391	1000	-	104349092	104349092	0	4	208,96,65,157,	0,3395,6188,9852,
chr2	104339083	104349092	TCONS_00003392	1000	-	104349092	104349092	0	5	208,96,96,65,157,	0,3395,5038,6188,9852,
chr2	104339091	104355140	TCONS_00003393	1000	-	104355140	104355140	0	3	200,96,122,	0,3387,15927,
chr2	104339094	104355169	TCONS_00003394	1000	-	104355169	104355169	0	5	197,96,96,65,151,	0,3384,5027,6177,15924,
chr2	104339094	104355169	TCONS_00003395	1000	-	104355169	104355169	0	3	197,65,151,	0,6177,15924,
chr2	104339103	104355162	TCONS_00003396	1000	-	104355162	104355162	0	2	188,144,	0,15915,
chr2	104339106	104348806	TCONS_00003397	1000	-	104348806	104348806	0	4	185,96,65,38,	0,3372,6165,9662,
chr2	104339163	104342575	TCONS_00003398	1000	-	104342575	104342575	0	2	128,97,	0,3315,
chr2	104344141	104355368	TCONS_00003399	1000	-	104355368	104355368	0	4	76,65,104,99,	0,1130,10877,11128,
chr2	104351066	104355141	TCONS_00003400	1000	-	104355141	104355141	0	2	182,123,	0,3952,
chr2	105258575	105268420	TCONS_00003401	1000	-	105268420	105268420	0	2	322,89,	0,9756,
chr2	105268755	105269258	TCONS_00003402	1000	-	105269258	105269258	0	2	131,86,	0,417,
chr2	105457654	105459011	TCONS_00003221	1000	+	105459011	105459011	0	2	134,332,	0,1025,
chr2	106780731	106798742	TCONS_00003222	1000	+	106798742	106798742	0	4	472,60,131,648,	0,11074,14524,17363,
chr2	106781083	106796003	TCONS_00003223	1000	+	106796003	106796003	0	4	120,60,131,61,	0,10722,14172,14859,
chr2	106781083	106805327	TCONS_00003224	1000	+	106805327	106805327	0	4	120,60,131,584,	0,10722,14172,23660,
chr2	106781087	106799061	TCONS_00003225	1000	+	106799061	106799061	0	6	116,60,131,169,87,967,	0,10718,14168,14988,15757,17007,
chr2	106781087	106799061	TCONS_00003226	1000	+	106799061	106799061	0	5	116,60,131,169,967,	0,10718,14168,14988,17007,
chr2	106782704	106784376	TCONS_00003403	1000	-	106784376	106784376	0	2	661,29,	0,1643,
chr2	106796019	106799537	TCONS_00003227	1000	+	106799537	106799537	0	2	225,1443,	0,2075,
chr2	107704136	107705606	TCONS_00003229	1000	+	107705606	107705606	0	2	217,72,	0,1398,
chr2	108249076	108258542	TCONS_00003404	1000	-	108258542	108258542	0	2	80,132,	0,9334,
chr2	111435101	111436366	TCONS_00003405	1000	-	111436366	111436366	0	2	285,76,	0,1189,
chr2	112157377	112159529	TCONS_00003406	1000	-	112159529	112159529	0	2	120,421,	0,1731,
chr2	112248948	112254453	TCONS_00003407	1000	-	112254453	112254453	0	3	1718,457,2184,	0,2742,3321,
chr2	112249297	112252376	TCONS_00003408	1000	-	112252376	112252376	0	4	1369,283,80,107,	0,2393,2770,2972,
chr2	112250280	112252149	TCONS_00003409	1000	-	112252149	112252149	0	2	386,459,	0,1410,
chr2	112559847	112569472	TCONS_00003230	1000	+	112569472	112569472	0	2	173,457,	0,9168,
chr2	112559855	112569493	TCONS_00003231	1000	+	112569493	112569493	0	2	165,179,	0,9459,
chr2	116618896	116620047	TCONS_00003411	1000	-	116620047	116620047	0	2	247,254,	0,897,
chr2	117356610	117394935	TCONS_00003232	1000	+	117394935	117394935	0	2	157,71,	0,38254,
chr2	117419046	117427693	TCONS_00003233	1000	+	117427693	117427693	0	2	119,241,	0,8406,
chr2	118805330	118814350	TCONS_00003412	1000	-	118814350	118814350	0	3	162,139,111,	0,8519,8909,
chr2	119410922	119412564	TCONS_00003413	1000	-	119412564	119412564	0	2	631,707,	0,935,
chr2	126816924	126817523	TCONS_00003235	1000	+	126817523	126817523	0	2	155,70,	0,529,
chr2	127201999	127242609	TCONS_00003236	1000	+	127242609	127242609	0	3	76,208,551,	0,30460,40059,
chr2	127830029	127832102	TCONS_00003414	1000	-	127832102	127832102	0	2	298,107,	0,1966,
chr2	127831172	127832102	TCONS_00003415	1000	-	127832102	127832102	0	2	425,107,	0,823,
chr2	128427448	128430348	TCONS_00003416	1000	-	128430348	128430348	0	2	182,21,	0,2879,
chr2	128514222	128518318	TCONS_00003417	1000	-	128518318	128518318	0	3	961,89,172,	0,1220,3924,
chr2	128984466	128985917	TCONS_00003418	1000	-	128985917	128985917	0	2	509,26,	0,1425,
chr2	130057813	130059544	TCONS_00003419	1000	-	130059544	130059544	0	2	120,85,	0,1646,
chr2	130929687	130935435	TCONS_00003237	1000	+	130935435	130935435	0	4	107,88,216,111,	0,2194,4220,5637,
chr2	130929691	130934228	TCONS_00003238	1000	+	130934228	130934228	0	3	103,88,321,	0,2190,4216,
chr2	130929910	130934200	TCONS_00003239	1000	+	130934200	130934200	0	3	385,88,293,	0,1971,3997,
chr2	131124986	131139050	TCONS_00003240	1000	+	131139050	131139050	0	2	2899,70,	0,13994,
chr2	131276367	131284295	TCONS_00003420	1000	-	131284295	131284295	0	3	150,72,60,	0,3516,7868,
chr2	131442832	131453151	TCONS_00003241	1000	+	131453151	131453151	0	2	162,393,	0,9926,
chr2	131735036	131736220	TCONS_00003421	1000	-	131736220	131736220	0	2	477,155,	0,1029,
chr2	132620695	132622954	TCONS_00003422	1000	-	132622954	132622954	0	2	261,195,	0,2064,
chr2	135838695	135840211	TCONS_00003424	1000	-	135840211	135840211	0	2	516,170,	0,1346,
chr2	135907261	135908538	TCONS_00003244	1000	+	135908538	135908538	0	2	555,272,	0,1005,
chr2	136905963	136906630	TCONS_00003245	1000	+	136906630	136906630	0	2	49,239,	0,428,
chr2	138859444	138865438	TCONS_00003426	1000	-	138865438	138865438	0	2	197,67,	0,5927,
chr2	140063371	140063976	TCONS_00003246	1000	+	140063976	140063976	0	2	183,85,	0,520,
chr2	141965210	141974421	TCONS_00003428	1000	-	141974421	141974421	0	3	139,122,122,	0,8196,9089,
chr2	142002158	142021184	TCONS_00003429	1000	-	142021184	142021184	0	3	218,259,70,	0,13967,18956,
chr2	144013279	144026509	TCONS_00003247	1000	+	144026509	144026509	0	2	84,176,	0,13054,
chr2	144107476	144114222	TCONS_00003430	1000	-	144114222	144114222	0	3	285,142,73,	0,6439,6673,
chr2	144107549	144110050	TCONS_00003431	1000	-	144110050	144110050	0	2	212,31,	0,2470,
chr2	144338097	144338621	TCONS_00003248	1000	+	144338621	144338621	0	2	102,126,	0,398,
chr2	144339642	144351311	TCONS_00003249	1000	+	144351311	144351311	0	2	109,263,	0,11406,
chr2	144690186	144691157	TCONS_00003250	1000	+	144691157	144691157	0	2	113,281,	0,690,
chr2	144904219	144937161	TCONS_00003251	1000	+	144937161	144937161	0	2	79,138,	0,32804,
chr2	148686226	148693178	TCONS_00003253	1000	+	148693178	148693178	0	2	24,246,	0,6706,
chr2	150512044	150513222	TCONS_00003254	1000	+	150513222	150513222	0	2	252,115,	0,1063,
chr2	150545058	150548177	TCONS_00003432	1000	-	150548177	150548177	0	3	151,100,81,	0,1518,3038,
chr2	150735760	150741939	TCONS_00003433	1000	-	150741939	150741939	0	2	83,119,	0,6060,
chr2	152207919	152210018	TCONS_00003435	1000	-	152210018	152210018	0	2	477,93,	0,2006,
chr2	152683905	152687056	TCONS_00003255	1000	+	152687056	152687056	0	2	199,117,	0,3034,
chr2	153008682	153010714	TCONS_00003436	1000	-	153010714	153010714	0	2	307,41,	0,1991,
chr2	153014707	153017000	TCONS_00003437	1000	-	153017000	153017000	0	2	422,175,	0,2118,
chr2	153022833	153024638	TCONS_00003438	1000	-	153024638	153024638	0	2	1311,129,	0,1676,
chr2	153233194	153235179	TCONS_00003256	1000	+	153235179	153235179	0	2	155,930,	0,1055,
chr2	153592605	153594444	TCONS_00003439	1000	-	153594444	153594444	0	2	688,999,	0,840,
chr2	155036753	155040140	TCONS_00003440	1000	-	155040140	155040140	0	3	178,165,113,	0,1940,3274,
chr2	155103210	155103858	TCONS_00003441	1000	-	155103858	155103858	0	2	353,195,	0,453,
chr2	155213358	155215586	TCONS_00003442	1000	-	155215586	155215586	0	2	614,282,	0,1946,
chr2	155299959	155302977	TCONS_00003443	1000	-	155302977	155302977	0	2	229,127,	0,2891,
chr2	155775228	155777601	TCONS_00003444	1000	-	155777601	155777601	0	2	651,233,	0,2140,
chr2	155775554	155778089	TCONS_00003445	1000	-	155778089	155778089	0	2	325,196,	0,2339,
chr2	155775556	155778240	TCONS_00003446	1000	-	155778240	155778240	0	3	323,56,104,	0,2337,2580,
chr2	155775561	155777570	TCONS_00003447	1000	-	155777570	155777570	0	2	524,202,	0,1807,
chr2	156019883	156020550	TCONS_00003448	1000	-	156020550	156020550	0	2	239,205,	0,462,
chr2	156179986	156180971	TCONS_00003449	1000	-	156180971	156180971	0	2	296,95,	0,890,
chr2	156179986	156180971	TCONS_00003450	1000	-	156180971	156180971	0	2	299,95,	0,890,
chr2	157070874	157072710	TCONS_00003257	1000	+	157072710	157072710	0	2	238,152,	0,1684,
chr2	159810095	159811765	TCONS_00003258	1000	+	159811765	159811765	0	2	125,413,	0,1257,
chr2	161113205	161113945	TCONS_00003451	1000	-	161113945	161113945	0	2	529,148,	0,592,
chr2	161924303	161929114	TCONS_00003452	1000	-	161929114	161929114	0	3	185,93,303,	0,787,4508,
chr2	161924310	161928375	TCONS_00003453	1000	-	161928375	161928375	0	3	178,93,177,	0,780,3888,
chr2	162622305	162624331	TCONS_00003454	1000	-	162624331	162624331	0	2	199,167,	0,1859,
chr2	162708105	162722668	TCONS_00003259	1000	+	162722668	162722668	0	2	218,82,	0,14481,
chr2	162898358	162910424	TCONS_00003455	1000	-	162910424	162910424	0	2	202,1295,	0,10771,
chr2	163770783	163771646	TCONS_00003457	1000	-	163771646	163771646	0	2	294,146,	0,717,
chr2	164575786	164576363	TCONS_00003458	1000	-	164576363	164576363	0	2	76,159,	0,418,
chr2	164667672	164668390	TCONS_00003260	1000	+	164668390	164668390	0	2	136,117,	0,601,
chr2	165234219	165236832	TCONS_00003261	1000	+	165236832	165236832	0	2	210,321,	0,2292,
chr2	166586344	166591701	TCONS_00003460	1000	-	166591701	166591701	0	2	433,201,	0,5156,
chr2	166703489	166712378	TCONS_00003461	1000	-	166712378	166712378	0	2	545,110,	0,8779,
chr2	167385252	167395137	TCONS_00003462	1000	-	167395137	167395137	0	2	479,89,	0,9796,
chr2	167813757	167819093	TCONS_00003268	1000	+	167819093	167819093	0	2	643,69,	0,5267,
chr2	168057016	168081483	TCONS_00003463	1000	-	168081483	168081483	0	2	1360,211,	0,24256,
chr2	168085648	168087422	TCONS_00003269	1000	+	168087422	168087422	0	2	345,238,	0,1536,
chr2	168573833	168580739	TCONS_00003270	1000	+	168580739	168580739	0	2	667,261,	0,6645,
chr2	168579045	168580333	TCONS_00003271	1000	+	168580333	168580333	0	2	140,1042,	0,246,
chr2	168609809	168624339	TCONS_00003272	1000	+	168624339	168624339	0	3	39,136,116,	0,4596,14414,
chr2	168612241	168625222	TCONS_00003273	1000	+	168625222	168625222	0	3	102,136,531,	0,2164,12450,
chr2	168612241	168625222	TCONS_00003274	1000	+	168625222	168625222	0	4	102,136,124,531,	0,2164,11982,12450,
chr2	168614332	168625210	TCONS_00003275	1000	+	168625210	168625210	0	3	209,124,519,	0,9891,10359,
chr2	168614332	168625210	TCONS_00003276	1000	+	168625210	168625210	0	2	209,519,	0,10359,
chr2	168614353	168625211	TCONS_00003277	1000	+	168625211	168625211	0	3	188,124,442,	0,9870,10416,
chr2	168616136	168626066	TCONS_00003464	1000	-	168626066	168626066	0	3	249,179,158,	0,1441,9772,
chr2	168616143	168617198	TCONS_00003465	1000	-	168617198	168617198	0	2	242,195,	0,860,
chr2	168616525	168617126	TCONS_00003466	1000	-	168617126	168617126	0	2	99,123,	0,478,
chr2	168811628	168812073	TCONS_00003279	1000	+	168812073	168812073	0	2	126,122,	0,323,
chr2	168926222	168927954	TCONS_00003280	1000	+	168927954	168927954	0	3	25,34,154,	0,623,1578,
chr2	169860570	169868866	TCONS_00003467	1000	-	169868866	169868866	0	3	433,86,394,	0,6856,7902,
chr2	170062359	170071045	TCONS_00003281	1000	+	170071045	170071045	0	3	88,82,89,	0,3920,8597,
chr2	170110463	170111549	TCONS_00003468	1000	-	170111549	170111549	0	2	117,700,	0,386,
chr2	170496451	170499311	TCONS_00003469	1000	-	170499311	170499311	0	3	267,175,83,	0,2471,2777,
chr2	170496461	170499204	TCONS_00003470	1000	-	170499204	170499204	0	3	257,175,25,	0,2461,2718,
chr2	170702652	170704180	TCONS_00003471	1000	-	170704180	170704180	0	2	285,36,	0,1492,
chr2	172101274	172108034	TCONS_00003475	1000	-	172108034	172108034	0	2	187,54,	0,6706,
chr2	172101297	172104010	TCONS_00003476	1000	-	172104010	172104010	0	2	164,71,	0,2642,
chr2	172384474	172391065	TCONS_00003283	1000	+	172391065	172391065	0	2	227,77,	0,6514,
chr2	172858911	172860218	TCONS_00003479	1000	-	172860218	172860218	0	2	265,364,	0,943,
chr2	172859001	172860237	TCONS_00003480	1000	-	172860237	172860237	0	2	760,127,	0,1109,
chr2	172859002	172860235	TCONS_00003481	1000	-	172860235	172860235	0	2	169,390,	0,843,
chr2	173027734	173045793	TCONS_00003284	1000	+	173045793	173045793	0	3	132,167,589,	0,1087,17470,
chr2	173028164	173045795	TCONS_00003285	1000	+	173045795	173045795	0	3	67,167,591,	0,657,17040,
chr2	173028267	173045806	TCONS_00003286	1000	+	173045806	173045806	0	3	182,167,602,	0,554,16937,
chr2	173028686	173045801	TCONS_00003287	1000	+	173045801	173045801	0	3	135,42,597,	0,260,16518,
chr2	173028713	173045808	TCONS_00003288	1000	+	173045808	173045808	0	2	108,604,	0,16491,
chr2	173245176	173260146	TCONS_00003482	1000	-	173260146	173260146	0	2	210,68,	0,14902,
chr2	173752583	173754730	TCONS_00003290	1000	+	173754730	173754730	0	3	32,84,96,	0,1636,2051,
chr2	178449170	178452902	TCONS_00003483	1000	-	178452902	178452902	0	3	591,80,11,	0,2662,3721,
chr2	180897506	180911483	TCONS_00003484	1000	-	180911483	180911483	0	3	453,244,91,	0,13453,13886,
chr2	180897506	180911483	TCONS_00003485	1000	-	180911483	180911483	0	3	427,244,91,	0,13453,13886,
chr2	180897512	180911479	TCONS_00003486	1000	-	180911479	180911479	0	3	447,164,87,	0,13527,13880,
chr2	181652627	181653221	TCONS_00003295	1000	+	181653221	181653221	0	2	69,215,	0,379,
chr3	111128239	111153686	TCONS_00003586	1000	+	111153686	111153686	0	3	169,38,97,	0,8335,25350,
chr3	6752066	6828151	TCONS_00003626	1000	-	6828151	6828151	0	4	110,107,87,66,	0,898,1404,76019,
chr3	9157282	9179140	TCONS_00003644	1000	-	9179140	9179140	0	2	208,118,	0,21740,
chr3	21718927	21758390	TCONS_00003656	1000	-	21758390	21758390	0	3	612,40,57,	0,37338,39406,
chr3	21787164	21894390	TCONS_00003657	1000	-	21894390	21894390	0	2	22,349,	0,106877,
chr3	35236617	35285166	TCONS_00003673	1000	-	35285166	35285166	0	3	207,129,32,	0,1990,48517,
chr3	43384003	43409559	TCONS_00003515	1000	+	43409559	43409559	0	2	109,347,	0,25209,
chr3	48867060	48900836	TCONS_00003517	1000	+	48900836	48900836	0	2	84,802,	0,32974,
chr3	66306264	66384307	TCONS_00003707	1000	-	66384307	66384307	0	2	260,94,	0,77949,
chr3	69064853	69075643	TCONS_00003541	1000	+	69075643	69075643	0	3	42,132,449,	0,2737,10341,
chr3	69065549	69076190	TCONS_00003542	1000	+	69076190	69076190	0	5	23,132,59,103,410,	0,2041,9645,9804,10231,
chr3	69067421	69075643	TCONS_00003543	1000	+	69075643	69075643	0	3	28,132,449,	0,169,7773,
chr3	84661484	84679506	TCONS_00003721	1000	-	84679506	84679506	0	2	815,186,	0,17836,
chr3	98826996	98841379	TCONS_00003570	1000	+	98841379	98841379	0	3	109,201,131,	0,1844,14252,
chr3	135612092	135666581	TCONS_00003606	1000	+	135666581	135666581	0	3	145,111,37,	0,820,54452,
chr3	135779105	135830130	TCONS_00003608	1000	+	135830130	135830130	0	3	54,74,372,	0,13026,50653,
chr3	145221879	145237861	TCONS_00003787	1000	-	145237861	145237861	0	2	446,59,	0,15923,
chr3	4494177	4536172	TCONS_00003487	1000	+	4536172	4536172	0	3	51,109,85,	0,23630,41910,
chr3	4494177	4536172	TCONS_00003488	1000	+	4536172	4536172	0	4	51,77,109,85,	0,20815,23630,41910,
chr3	7659990	7663834	TCONS_00003627	1000	-	7663834	7663834	0	2	179,205,	0,3639,
chr3	7663165	7663834	TCONS_00003628	1000	-	7663834	7663834	0	2	79,205,	0,464,
chr3	8679488	8693956	TCONS_00003636	1000	-	8693956	8693956	0	2	275,118,	0,14350,
chr3	8711302	8715231	TCONS_00003639	1000	-	8715231	8715231	0	3	564,158,38,	0,2950,3891,
chr3	9202463	9208669	TCONS_00003645	1000	-	9208669	9208669	0	2	135,106,	0,6100,
chr3	9205437	9208671	TCONS_00003646	1000	-	9208671	9208671	0	2	967,108,	0,3126,
chr3	9205500	9208676	TCONS_00003647	1000	-	9208676	9208676	0	2	599,113,	0,3063,
chr3	9205742	9206201	TCONS_00003490	1000	+	9206201	9206201	0	2	263,26,	0,433,
chr3	9647863	9649517	TCONS_00003648	1000	-	9649517	9649517	0	2	290,74,	0,1580,
chr3	10760314	10771953	TCONS_00003491	1000	+	10771953	10771953	0	2	190,147,	0,11492,
chr3	10773738	10799616	TCONS_00003492	1000	+	10799616	10799616	0	2	129,299,	0,25579,
chr3	11229702	11235747	TCONS_00003493	1000	+	11235747	11235747	0	2	48,292,	0,5753,
chr3	12785115	12787136	TCONS_00003649	1000	-	12787136	12787136	0	3	611,132,85,	0,1558,1936,
chr3	13370134	13396190	TCONS_00003494	1000	+	13396190	13396190	0	2	118,97,	0,25959,
chr3	16157610	16158976	TCONS_00003495	1000	+	16158976	16158976	0	2	113,102,	0,1264,
chr3	19713683	19720900	TCONS_00003496	1000	+	19720900	19720900	0	2	101,189,	0,7028,
chr3	19713719	19720897	TCONS_00003497	1000	+	19720897	19720897	0	2	50,201,	0,6977,
chr3	19733083	19736262	TCONS_00003651	1000	-	19736262	19736262	0	3	176,76,592,	0,1073,2587,
chr3	19733083	19736262	TCONS_00003652	1000	-	19736262	19736262	0	4	176,76,60,587,	0,1073,1700,2592,
chr3	19733085	19736233	TCONS_00003653	1000	-	19736233	19736233	0	4	174,76,60,563,	0,1071,1698,2585,
chr3	19733093	19734861	TCONS_00003654	1000	-	19734861	19734861	0	3	297,76,78,	0,1063,1690,
chr3	19734769	19736229	TCONS_00003655	1000	-	19736229	19736229	0	2	330,559,	0,901,
chr3	23503798	23521004	TCONS_00003658	1000	-	23521004	23521004	0	2	219,23,	0,17183,
chr3	23537969	23543941	TCONS_00003659	1000	-	23543941	23543941	0	2	586,34,	0,5938,
chr3	23566467	23571532	TCONS_00003660	1000	-	23571532	23571532	0	2	441,111,	0,4954,
chr3	23570910	23571538	TCONS_00003661	1000	-	23571538	23571538	0	2	156,117,	0,511,
chr3	26172940	26174456	TCONS_00003498	1000	+	26174456	26174456	0	2	155,439,	0,1077,
chr3	27757366	27765455	TCONS_00003499	1000	+	27765455	27765455	0	2	65,2010,	0,6079,
chr3	28029661	28032286	TCONS_00003662	1000	-	28032286	28032286	0	2	147,1853,	0,772,
chr3	30517950	30518669	TCONS_00003500	1000	+	30518669	30518669	0	2	149,145,	0,574,
chr3	33584889	33586159	TCONS_00003663	1000	-	33586159	33586159	0	2	265,281,	0,989,
chr3	33586719	33590895	TCONS_00003664	1000	-	33590895	33590895	0	2	87,342,	0,3834,
chr3	33868180	33872794	TCONS_00003667	1000	-	33872794	33872794	0	3	110,155,127,	0,3077,4487,
chr3	33868180	33871626	TCONS_00003666	1000	-	33871626	33871626	0	3	110,155,83,	0,3077,3363,
chr3	33868215	33871416	TCONS_00003668	1000	-	33871416	33871416	0	2	75,159,	0,3042,
chr3	33914790	33915485	TCONS_00003669	1000	-	33915485	33915485	0	2	26,184,	0,511,
chr3	34230662	34249017	TCONS_00003502	1000	+	34249017	34249017	0	3	86,112,171,	0,159,18184,
chr3	34421571	34422917	TCONS_00003670	1000	-	34422917	34422917	0	2	474,175,	0,1171,
chr3	34421571	34422917	TCONS_00003671	1000	-	34422917	34422917	0	2	478,175,	0,1171,
chr3	34594841	34596483	TCONS_00003503	1000	+	34596483	34596483	0	2	197,456,	0,1186,
chr3	34707703	34708436	TCONS_00003505	1000	+	34708436	34708436	0	2	115,199,	0,534,
chr3	35149135	35149984	TCONS_00003672	1000	-	35149984	35149984	0	2	321,58,	0,791,
chr3	35269395	35359932	TCONS_00003674	1000	-	35359932	35359932	0	4	13,56,59,199,	0,2318,50532,90338,
chr3	35480625	35481924	TCONS_00003675	1000	-	35481924	35481924	0	2	200,34,	0,1265,
chr3	35624509	35634070	TCONS_00003506	1000	+	35634070	35634070	0	3	89,108,336,	0,7700,9225,
chr3	35628730	35631517	TCONS_00003676	1000	-	35631517	35631517	0	2	24,181,	0,2606,
chr3	35719924	35745797	TCONS_00003677	1000	-	35745797	35745797	0	2	283,114,	0,25759,
chr3	36465921	36466853	TCONS_00003507	1000	+	36466853	36466853	0	2	40,176,	0,756,
chr3	36673012	36678519	TCONS_00003678	1000	-	36678519	36678519	0	2	55,316,	0,5191,
chr3	36677071	36678529	TCONS_00003679	1000	-	36678529	36678529	0	2	335,326,	0,1132,
chr3	37727206	37729863	TCONS_00003508	1000	+	37729863	37729863	0	3	62,130,1394,	0,711,1263,
chr3	37727211	37728284	TCONS_00003509	1000	+	37728284	37728284	0	3	57,130,63,	0,706,1010,
chr3	38680665	38689255	TCONS_00003680	1000	-	38689255	38689255	0	2	179,68,	0,8522,
chr3	38689187	38689875	TCONS_00003511	1000	+	38689875	38689875	0	2	68,339,	0,349,
chr3	38709668	38710794	TCONS_00003681	1000	-	38710794	38710794	0	2	118,151,	0,975,
chr3	39784404	39786813	TCONS_00003513	1000	+	39786813	39786813	0	2	79,856,	0,1553,
chr3	39817730	39818837	TCONS_00003682	1000	-	39818837	39818837	0	2	129,115,	0,992,
chr3	40781124	40783649	TCONS_00003683	1000	-	40783649	40783649	0	2	249,105,	0,2420,
chr3	41712107	41723905	TCONS_00003514	1000	+	41723905	41723905	0	2	62,175,	0,11623,
chr3	46058534	46063446	TCONS_00003516	1000	+	46063446	46063446	0	2	120,642,	0,4270,
chr3	50115296	50116377	TCONS_00003689	1000	-	50116377	50116377	0	2	93,118,	0,963,
chr3	51022369	51026268	TCONS_00003690	1000	-	51026268	51026268	0	3	148,72,156,	0,1534,3743,
chr3	51201764	51202496	TCONS_00003518	1000	+	51202496	51202496	0	2	84,349,	0,383,
chr3	51921031	51926113	TCONS_00003519	1000	+	51926113	51926113	0	3	82,150,63,	0,3338,5019,
chr3	52658348	52659956	TCONS_00003520	1000	+	52659956	52659956	0	2	25,523,	0,1085,
chr3	53778266	53780301	TCONS_00003694	1000	-	53780301	53780301	0	2	1212,105,	0,1930,
chr3	54329253	54362382	TCONS_00003521	1000	+	54362382	54362382	0	2	162,89,	0,33040,
chr3	54385748	54389439	TCONS_00003695	1000	-	54389439	54389439	0	2	369,76,	0,3615,
chr3	56073028	56077813	TCONS_00003522	1000	+	56077813	56077813	0	2	66,457,	0,4328,
chr3	56234980	56242089	TCONS_00003523	1000	+	56242089	56242089	0	3	194,91,53,	0,1534,7056,
chr3	56587732	56592618	TCONS_00003696	1000	-	56592618	56592618	0	2	470,140,	0,4746,
chr3	57262587	57263223	TCONS_00003524	1000	+	57263223	57263223	0	2	484,70,	0,566,
chr3	58183190	58185525	TCONS_00003697	1000	-	58185525	58185525	0	2	579,62,	0,2273,
chr3	58281454	58282801	TCONS_00003525	1000	+	58282801	58282801	0	2	22,471,	0,876,
chr3	58336084	58338165	TCONS_00003698	1000	-	58338165	58338165	0	2	578,131,	0,1950,
chr3	58378690	58380528	TCONS_00003699	1000	-	58380528	58380528	0	2	196,486,	0,1352,
chr3	58478806	58480372	TCONS_00003526	1000	+	58480372	58480372	0	2	359,765,	0,801,
chr3	58478886	58495548	TCONS_00003527	1000	+	58495548	58495548	0	2	1017,186,	0,16476,
chr3	58478887	58495554	TCONS_00003528	1000	+	58495554	58495554	0	3	278,296,192,	0,720,16475,
chr3	58721158	58724954	TCONS_00003700	1000	-	58724954	58724954	0	2	601,140,	0,3656,
chr3	58726437	58747819	TCONS_00003530	1000	+	58747819	58747819	0	3	25,116,312,	0,860,21070,
chr3	58726437	58740460	TCONS_00003529	1000	+	58740460	58740460	0	4	25,116,46,86,	0,860,12078,13937,
chr3	58727232	58787573	TCONS_00003533	1000	+	58787573	58787573	0	2	181,1871,	0,58470,
chr3	58727232	58771710	TCONS_00003532	1000	+	58771710	58771710	0	3	181,81,542,	0,43299,43936,
chr3	58727232	58747829	TCONS_00003531	1000	+	58747829	58747829	0	2	181,322,	0,20275,
chr3	58727257	58739062	TCONS_00003534	1000	+	58739062	58739062	0	2	156,547,	0,11258,
chr3	58770534	58787581	TCONS_00003535	1000	+	58787581	58787581	0	2	78,1879,	0,15168,
chr3	60091274	60092481	TCONS_00003536	1000	+	60092481	60092481	0	2	88,483,	0,724,
chr3	61544042	61552070	TCONS_00003538	1000	+	61552070	61552070	0	2	94,175,	0,7853,
chr3	62145756	62147801	TCONS_00003701	1000	-	62147801	62147801	0	2	13,395,	0,1650,
chr3	62159084	62160333	TCONS_00003702	1000	-	62160333	62160333	0	2	357,14,	0,1235,
chr3	63821226	63825383	TCONS_00003703	1000	-	63825383	63825383	0	2	111,197,	0,3960,
chr3	63872659	63884473	TCONS_00003539	1000	+	63884473	63884473	0	2	341,27,	0,11787,
chr3	64919413	64934864	TCONS_00003704	1000	-	64934864	64934864	0	3	406,58,53,	0,1460,15398,
chr3	64919741	64924677	TCONS_00003705	1000	-	64924677	64924677	0	3	78,58,101,	0,1132,4835,
chr3	66221868	66225327	TCONS_00003540	1000	+	66225327	66225327	0	2	61,674,	0,2785,
chr3	66247505	66249318	TCONS_00003706	1000	-	66249318	66249318	0	2	1037,53,	0,1760,
chr3	66407452	66429248	TCONS_00003708	1000	-	66429248	66429248	0	2	75,220,	0,21576,
chr3	68186204	68264916	TCONS_00003709	1000	-	68264916	68264916	0	3	1597,69,31,	0,78272,78681,
chr3	68259449	68264623	TCONS_00003710	1000	-	68264623	68264623	0	2	140,147,	0,5027,
chr3	68344328	68354555	TCONS_00003711	1000	-	68354555	68354555	0	3	61,99,45,	0,292,10182,
chr3	69659205	69660490	TCONS_00003544	1000	+	69660490	69660490	0	2	167,265,	0,1020,
chr3	69659509	69660474	TCONS_00003545	1000	+	69660474	69660474	0	2	114,249,	0,716,
chr3	69684117	69685852	TCONS_00003546	1000	+	69685852	69685852	0	2	145,635,	0,1100,
chr3	69686879	69688047	TCONS_00003547	1000	+	69688047	69688047	0	2	63,245,	0,923,
chr3	69745786	69762125	TCONS_00003549	1000	+	69762125	69762125	0	5	131,108,27,175,88,	0,10080,12470,13470,16251,
chr3	69745786	69762125	TCONS_00003550	1000	+	69762125	69762125	0	4	131,108,175,88,	0,10080,13470,16251,
chr3	69745786	69762104	TCONS_00003548	1000	+	69762104	69762104	0	3	131,175,67,	0,13470,16251,
chr3	69745884	69758108	TCONS_00003552	1000	+	69758108	69758108	0	3	33,108,71,	0,9982,12153,
chr3	75904710	75905496	TCONS_00003712	1000	-	75905496	75905496	0	2	240,282,	0,504,
chr3	76211097	76212282	TCONS_00003713	1000	-	76212282	76212282	0	2	659,87,	0,1098,
chr3	77924695	77962906	TCONS_00003553	1000	+	77962906	77962906	0	2	155,462,	0,37749,
chr3	78748697	78751500	TCONS_00003715	1000	-	78751500	78751500	0	3	94,86,133,	0,393,2670,
chr3	78748697	78749518	TCONS_00003714	1000	-	78749518	78749518	0	3	94,86,48,	0,393,773,
chr3	78748719	78751510	TCONS_00003716	1000	-	78751510	78751510	0	3	72,86,182,	0,371,2609,
chr3	78864326	78864962	TCONS_00003554	1000	+	78864962	78864962	0	2	97,404,	0,232,
chr3	82598654	82616916	TCONS_00003718	1000	-	82616916	82616916	0	4	371,98,75,118,	0,1679,17246,18144,
chr3	82598654	82616142	TCONS_00003717	1000	-	82616142	82616142	0	3	371,145,242,	0,1632,17246,
chr3	82598656	82616138	TCONS_00003719	1000	-	82616138	82616138	0	3	369,98,238,	0,1677,17244,
chr3	83278499	83293495	TCONS_00003720	1000	-	83293495	83293495	0	2	399,68,	0,14928,
chr3	85571174	85582102	TCONS_00003555	1000	+	85582102	85582102	0	3	38,122,688,	0,9932,10240,
chr3	85581102	85581694	TCONS_00003556	1000	+	85581694	85581694	0	2	126,280,	0,312,
chr3	85756302	85760265	TCONS_00003557	1000	+	85760265	85760265	0	2	238,192,	0,3771,
chr3	85992104	86013367	TCONS_00003722	1000	-	86013367	86013367	0	2	141,98,	0,21165,
chr3	86014685	86026552	TCONS_00003723	1000	-	86026552	86026552	0	2	230,58,	0,11809,
chr3	86026546	86028504	TCONS_00003724	1000	-	86028504	86028504	0	2	329,8,	0,1950,
chr3	87215797	87219584	TCONS_00003725	1000	-	87219584	87219584	0	2	26,364,	0,3423,
chr3	87718389	87720056	TCONS_00003726	1000	-	87720056	87720056	0	2	67,539,	0,1128,
chr3	87718821	87720057	TCONS_00003727	1000	-	87720057	87720057	0	2	44,547,	0,689,
chr3	87943642	87944169	TCONS_00003728	1000	-	87944169	87944169	0	2	126,152,	0,375,
chr3	88077168	88078661	TCONS_00003729	1000	-	88078661	88078661	0	2	296,112,	0,1381,
chr3	88206174	88208639	TCONS_00003730	1000	-	88208639	88208639	0	2	26,263,	0,2202,
chr3	88662902	88663939	TCONS_00003731	1000	-	88663939	88663939	0	2	502,51,	0,986,
chr3	88666899	88669135	TCONS_00003732	1000	-	88669135	88669135	0	2	103,201,	0,2035,
chr3	89177088	89177464	TCONS_00003733	1000	-	89177464	89177464	0	2	148,120,	0,256,
chr3	89230019	89234018	TCONS_00003734	1000	-	89234018	89234018	0	2	42,232,	0,3767,
chr3	89495762	89496974	TCONS_00003735	1000	-	89496974	89496974	0	2	362,181,	0,1031,
chr3	89586177	89587858	TCONS_00003736	1000	-	89587858	89587858	0	2	1166,42,	0,1639,
chr3	89993086	89994845	TCONS_00003737	1000	-	89994845	89994845	0	2	393,53,	0,1706,
chr3	90237464	90237921	TCONS_00003558	1000	+	90237921	90237921	0	2	180,173,	0,284,
chr3	92828122	92871077	TCONS_00003738	1000	-	92871077	92871077	0	2	110,121,	0,42834,
chr3	92900836	92906717	TCONS_00003739	1000	-	92906717	92906717	0	2	1114,119,	0,5762,
chr3	93515187	93515738	TCONS_00003559	1000	+	93515738	93515738	0	2	106,310,	0,241,
chr3	93516196	93523403	TCONS_00003560	1000	+	93523403	93523403	0	2	164,67,	0,7140,
chr3	93624721	93629919	TCONS_00003562	1000	+	93629919	93629919	0	2	243,48,	0,5150,
chr3	93624721	93626072	TCONS_00003561	1000	+	93626072	93626072	0	2	243,64,	0,1287,
chr3	95215149	95218608	TCONS_00003563	1000	+	95218608	95218608	0	2	25,964,	0,2495,
chr3	95432459	95434390	TCONS_00003740	1000	-	95434390	95434390	0	2	126,197,	0,1734,
chr3	95438160	95440534	TCONS_00003564	1000	+	95440534	95440534	0	2	102,198,	0,2176,
chr3	96905841	96906678	TCONS_00003565	1000	+	96906678	96906678	0	3	157,96,180,	0,383,657,
chr3	96905841	96906678	TCONS_00003566	1000	+	96906678	96906678	0	3	157,137,180,	0,383,657,
chr3	97558985	97559247	TCONS_00003567	1000	+	97559247	97559247	0	2	185,26,	0,236,
chr3	98718322	98718949	TCONS_00003568	1000	+	98718949	98718949	0	2	87,280,	0,347,
chr3	98739687	98740646	TCONS_00003569	1000	+	98740646	98740646	0	2	403,183,	0,776,
chr3	99643175	99647279	TCONS_00003741	1000	-	99647279	99647279	0	4	67,80,227,102,	0,703,3314,4002,
chr3	100211253	100211846	TCONS_00003742	1000	-	100211846	100211846	0	2	132,77,	0,516,
chr3	100844183	100846658	TCONS_00003571	1000	+	100846658	100846658	0	2	434,129,	0,2346,
chr3	101117964	101118447	TCONS_00003743	1000	-	101118447	101118447	0	2	208,80,	0,403,
chr3	101340079	101367809	TCONS_00003572	1000	+	101367809	101367809	0	3	127,225,407,	0,26440,27323,
chr3	101957868	101960747	TCONS_00003573	1000	+	101960747	101960747	0	2	237,100,	0,2779,
chr3	102498626	102512954	TCONS_00003574	1000	+	102512954	102512954	0	3	175,133,192,	0,1412,14136,
chr3	103018566	103019691	TCONS_00003575	1000	+	103019691	103019691	0	2	633,394,	0,731,
chr3	103326075	103329229	TCONS_00003744	1000	-	103329229	103329229	0	2	251,64,	0,3090,
chr3	103326227	103334416	TCONS_00003745	1000	-	103334416	103334416	0	2	99,306,	0,7883,
chr3	104359290	104372602	TCONS_00003576	1000	+	104372602	104372602	0	2	57,144,	0,13168,
chr3	104465145	104468030	TCONS_00003746	1000	-	104468030	104468030	0	2	410,58,	0,2827,
chr3	104804820	104808271	TCONS_00003577	1000	+	104808271	104808271	0	2	490,893,	0,2558,
chr3	104935803	104937802	TCONS_00003578	1000	+	104937802	104937802	0	2	119,269,	0,1730,
chr3	104935821	104937813	TCONS_00003579	1000	+	104937813	104937813	0	3	101,48,280,	0,1493,1712,
chr3	104954600	104956732	TCONS_00003580	1000	+	104956732	104956732	0	2	9,226,	0,1906,
chr3	107758398	107764770	TCONS_00003581	1000	+	107764770	107764770	0	2	121,1267,	0,5105,
chr3	107758461	107764864	TCONS_00003582	1000	+	107764864	107764864	0	2	58,288,	0,6115,
chr3	107763500	107764717	TCONS_00003583	1000	+	107764717	107764717	0	2	584,217,	0,1000,
chr3	108722136	108725947	TCONS_00003748	1000	-	108725947	108725947	0	2	263,24,	0,3787,
chr3	108778972	108782798	TCONS_00003584	1000	+	108782798	108782798	0	2	71,350,	0,3476,
chr3	109618731	109622113	TCONS_00003585	1000	+	109622113	109622113	0	2	37,239,	0,3143,
chr3	111128239	111136612	TCONS_00003749	1000	-	111136612	111136612	0	2	167,40,	0,8333,
chr3	111153616	111166248	TCONS_00003587	1000	+	111166248	111166248	0	2	112,481,	0,12151,
chr3	113335687	113336769	TCONS_00003750	1000	-	113336769	113336769	0	2	275,66,	0,1016,
chr3	114461628	114482340	TCONS_00003751	1000	-	114482340	114482340	0	3	191,121,67,	0,12364,20645,
chr3	117254466	117274271	TCONS_00003588	1000	+	117274271	117274271	0	2	104,148,	0,19657,
chr3	117987321	117995956	TCONS_00003589	1000	+	117995956	117995956	0	2	72,201,	0,8434,
chr3	119327626	119332532	TCONS_00003590	1000	+	119332532	119332532	0	2	140,431,	0,4475,
chr3	119904329	119925067	TCONS_00003591	1000	+	119925067	119925067	0	3	91,131,707,	0,2619,20031,
chr3	120226887	120231706	TCONS_00003592	1000	+	120231706	120231706	0	2	158,52,	0,4767,
chr3	121159995	121161068	TCONS_00003753	1000	-	121161068	121161068	0	2	825,84,	0,989,
chr3	121657908	121665292	TCONS_00003754	1000	-	121665292	121665292	0	2	369,47,	0,7337,
chr3	122293456	122321742	TCONS_00003755	1000	-	122321742	122321742	0	2	80,161,	0,28125,
chr3	124803492	124806458	TCONS_00003757	1000	-	124806458	124806458	0	2	473,116,	0,2850,
chr3	124844939	124855662	TCONS_00003593	1000	+	124855662	124855662	0	3	105,114,518,	0,8869,10205,
chr3	126619731	126626809	TCONS_00003594	1000	+	126626809	126626809	0	2	159,70,	0,7008,
chr3	126637058	126639787	TCONS_00003595	1000	+	126639787	126639787	0	2	58,206,	0,2523,
chr3	127957533	127961959	TCONS_00003758	1000	-	127961959	127961959	0	3	78,101,260,	0,528,4166,
chr3	129071760	129096898	TCONS_00003759	1000	-	129096898	129096898	0	4	63,51,143,84,	0,438,20461,25054,
chr3	129230367	129235064	TCONS_00003760	1000	-	129235064	129235064	0	3	365,106,125,	0,3609,4572,
chr3	129230370	129234478	TCONS_00003761	1000	-	129234478	129234478	0	3	362,106,31,	0,3606,4077,
chr3	129230373	129235072	TCONS_00003762	1000	-	129235072	129235072	0	3	359,106,68,	0,3603,4631,
chr3	129265816	129269502	TCONS_00003763	1000	-	129269502	129269502	0	2	1195,119,	0,3567,
chr3	129266806	129269391	TCONS_00003764	1000	-	129269391	129269391	0	3	202,70,8,	0,2396,2577,
chr3	129270164	129273173	TCONS_00003765	1000	-	129273173	129273173	0	2	70,280,	0,2729,
chr3	129273552	129278585	TCONS_00003766	1000	-	129278585	129278585	0	2	159,43,	0,4990,
chr3	129448011	129453132	TCONS_00003596	1000	+	129453132	129453132	0	2	425,442,	0,4679,
chr3	129448021	129453158	TCONS_00003597	1000	+	129453158	129453158	0	2	201,468,	0,4669,
chr3	130353015	130376165	TCONS_00003767	1000	-	130376165	130376165	0	2	40,206,	0,22944,
chr3	130550780	130571678	TCONS_00003598	1000	+	130571678	130571678	0	3	181,269,209,	0,19321,20689,
chr3	130978594	130979399	TCONS_00003600	1000	+	130979399	130979399	0	2	98,293,	0,512,
chr3	133218190	133248010	TCONS_00003602	1000	+	133248010	133248010	0	2	31,190,	0,29630,
chr3	133289642	133290560	TCONS_00003768	1000	-	133290560	133290560	0	2	218,106,	0,812,
chr3	133493699	133496188	TCONS_00003769	1000	-	133496188	133496188	0	2	249,91,	0,2398,
chr3	133538452	133544518	TCONS_00003603	1000	+	133544518	133544518	0	3	63,173,314,	0,4261,5752,
chr3	133746824	133769828	TCONS_00003604	1000	+	133769828	133769828	0	2	94,107,	0,22897,
chr3	133925313	133934873	TCONS_00003770	1000	-	133934873	133934873	0	2	275,127,	0,9433,
chr3	134425186	134433411	TCONS_00003605	1000	+	134433411	134433411	0	3	81,79,559,	0,7090,7666,
chr3	134842466	134845122	TCONS_00003771	1000	-	134845122	134845122	0	2	181,111,	0,2545,
chr3	135612104	135613026	TCONS_00003607	1000	+	135613026	135613026	0	2	133,114,	0,808,
chr3	135792129	135830135	TCONS_00003609	1000	+	135830135	135830135	0	2	76,377,	0,37629,
chr3	137417193	137418872	TCONS_00003772	1000	-	137418872	137418872	0	2	1160,59,	0,1620,
chr3	137440898	137442074	TCONS_00003610	1000	+	137442074	137442074	0	2	438,360,	0,816,
chr3	137848243	137849830	TCONS_00003611	1000	+	137849830	137849830	0	2	332,727,	0,860,
chr3	137848616	137849322	TCONS_00003612	1000	+	137849322	137849322	0	2	29,219,	0,487,
chr3	138789550	138791822	TCONS_00003613	1000	+	138791822	138791822	0	2	101,630,	0,1642,
chr3	138789559	138790270	TCONS_00003614	1000	+	138790270	138790270	0	2	92,140,	0,571,
chr3	139742585	139751155	TCONS_00003615	1000	+	139751155	139751155	0	2	24,300,	0,8270,
chr3	140408464	140413302	TCONS_00003775	1000	-	140413302	140413302	0	2	242,121,	0,4717,
chr3	141766336	141771509	TCONS_00003776	1000	-	141771509	141771509	0	2	604,431,	0,4742,
chr3	141766336	141771509	TCONS_00003777	1000	-	141771509	141771509	0	2	604,291,	0,4882,
chr3	141766336	141771509	TCONS_00003779	1000	-	141771509	141771509	0	3	604,51,348,	0,2369,4825,
chr3	141766336	141771509	TCONS_00003781	1000	-	141771509	141771509	0	2	604,348,	0,4825,
chr3	141766336	141771509	TCONS_00003782	1000	-	141771509	141771509	0	3	604,51,384,	0,2369,4789,
chr3	141766336	141771509	TCONS_00003780	1000	-	141771509	141771509	0	3	604,51,291,	0,2369,4882,
chr3	141766336	141771509	TCONS_00003778	1000	-	141771509	141771509	0	2	604,384,	0,4789,
chr3	141766413	141767160	TCONS_00003783	1000	-	141767160	141767160	0	2	527,83,	0,664,
chr3	141826501	141827227	TCONS_00003784	1000	-	141827227	141827227	0	2	111,121,	0,605,
chr3	143540181	143553246	TCONS_00003785	1000	-	143553246	143553246	0	3	26,265,56,	0,1049,13009,
chr3	144074227	144075276	TCONS_00003786	1000	-	144075276	144075276	0	2	124,211,	0,838,
chr3	145691657	145695869	TCONS_00003788	1000	-	145695869	145695869	0	2	142,300,	0,3912,
chr3	145691657	145695869	TCONS_00003616	1000	+	145695869	145695869	0	2	144,298,	0,3914,
chr3	145699825	145702274	TCONS_00003617	1000	+	145702274	145702274	0	2	35,201,	0,2248,
chr3	147481693	147484981	TCONS_00003789	1000	-	147484981	147484981	0	2	128,101,	0,3187,
chr3	149329800	149332219	TCONS_00003618	1000	+	149332219	149332219	0	2	82,485,	0,1934,
chr3	151567291	151568186	TCONS_00003619	1000	+	151568186	151568186	0	2	444,171,	0,724,
chr3	151766049	151769430	TCONS_00003620	1000	+	151769430	151769430	0	2	136,183,	0,3198,
chr3	151862471	151866622	TCONS_00003622	1000	+	151866622	151866622	0	2	247,296,	0,3855,
chr3	152751559	152758672	TCONS_00003790	1000	-	152758672	152758672	0	2	202,114,	0,6999,
chr3	152751601	152757989	TCONS_00003791	1000	-	152757989	152757989	0	2	160,319,	0,6069,
chr3	152757868	152758783	TCONS_00003792	1000	-	152758783	152758783	0	2	176,225,	0,690,
chr3	152769630	152787614	TCONS_00003623	1000	+	152787614	152787614	0	2	417,1521,	0,16463,
chr3	155701948	155704339	TCONS_00003793	1000	-	155704339	155704339	0	2	1578,106,	0,2285,
chr3	157560848	157567776	TCONS_00003625	1000	+	157567776	157567776	0	2	272,131,	0,6797,
chr3	157560848	157565207	TCONS_00003624	1000	+	157565207	157565207	0	2	272,364,	0,3995,
chr4	100647415	100676144	TCONS_00004092	1000	-	100676144	100676144	0	2	43,490,	0,28239,
chr4	98537323	98566516	TCONS_00004082	1000	-	98566516	98566516	0	4	76,90,58,161,	0,2587,2812,29032,
chr4	98539657	98566525	TCONS_00004083	1000	-	98566525	98566525	0	2	536,170,	0,26698,
chr4	98560238	98566378	TCONS_00004084	1000	-	98566378	98566378	0	2	279,23,	0,6117,
chr4	6020422	6041153	TCONS_00003992	1000	-	6041153	6041153	0	3	396,72,100,	0,17980,20631,
chr4	7653326	7953433	TCONS_00003993	1000	-	7953433	7953433	0	3	208,114,58,	0,1265,300049,
chr4	10085349	10098837	TCONS_00003815	1000	+	10098837	10098837	0	2	118,147,	0,13341,
chr4	11770804	11819646	TCONS_00003999	1000	-	11819646	11819646	0	3	353,84,278,	0,47027,48564,
chr4	11791546	11825728	TCONS_00004000	1000	-	11825728	11825728	0	4	33,79,84,222,	0,370,26285,33960,
chr4	12058127	12059547	TCONS_00004001	1000	-	12059547	12059547	0	2	394,163,	0,1257,
chr4	14100566	14175332	TCONS_00003821	1000	+	14175332	14175332	0	5	141,121,174,100,117,	0,29602,33919,74068,74649,
chr4	41811948	41812788	TCONS_00004027	1000	-	41812788	41812788	0	2	85,118,	0,722,
chr4	49932796	49944467	TCONS_00003852	1000	+	49944467	49944467	0	2	200,887,	0,10784,
chr4	53604321	53614035	TCONS_00004043	1000	-	53614035	53614035	0	2	385,34,	0,9680,
chr4	76264145	76291289	TCONS_00003873	1000	+	76291289	76291289	0	2	157,508,	0,26636,
chr4	84394976	84438688	TCONS_00004074	1000	-	84438688	84438688	0	2	140,164,	0,43548,
chr4	95022844	95078548	TCONS_00003886	1000	+	95078548	95078548	0	3	75,184,557,	0,46254,55147,
chr4	100223025	100276862	TCONS_00004088	1000	-	100276862	100276862	0	2	150,145,	0,53692,
chr4	127397013	127440449	TCONS_00003935	1000	+	127440449	127440449	0	4	116,78,21,296,	0,22802,23787,43140,
chr4	127397031	127440419	TCONS_00003936	1000	+	127440419	127440419	0	2	98,266,	0,43122,
chr4	141024772	141065807	TCONS_00003962	1000	+	141065807	141065807	0	3	75,76,135,	0,20954,40900,
chr4	144042004	144048894	TCONS_00003976	1000	+	144048894	144048894	0	2	115,299,	0,6591,
chr4	3309300	3311340	TCONS_00003988	1000	-	3311340	3311340	0	2	855,330,	0,1710,
chr4	3352781	3369750	TCONS_00003798	1000	+	3369750	3369750	0	3	237,88,405,	0,15509,16564,
chr4	3352791	3369665	TCONS_00003799	1000	+	3369665	3369665	0	4	227,135,115,320,	0,5200,15385,16554,
chr4	3357986	3369665	TCONS_00003800	1000	+	3369665	3369665	0	3	140,202,320,	0,10190,11359,
chr4	3357987	3369729	TCONS_00003801	1000	+	3369729	3369729	0	3	139,115,384,	0,10189,11358,
chr4	3368020	3369724	TCONS_00003802	1000	+	3369724	3369724	0	2	271,379,	0,1325,
chr4	3368023	3369725	TCONS_00003803	1000	+	3369725	3369725	0	2	355,380,	0,1322,
chr4	3504715	3505383	TCONS_00003804	1000	+	3505383	3505383	0	2	84,160,	0,508,
chr4	3744625	3749703	TCONS_00003989	1000	-	3749703	3749703	0	2	501,139,	0,4939,
chr4	3750670	3753357	TCONS_00003991	1000	-	3753357	3753357	0	2	276,87,	0,2600,
chr4	3750670	3751078	TCONS_00003990	1000	-	3751078	3751078	0	2	276,47,	0,361,
chr4	3782888	3787070	TCONS_00003805	1000	+	3787070	3787070	0	3	71,39,194,	0,3145,3988,
chr4	3782888	3787070	TCONS_00003806	1000	+	3787070	3787070	0	3	71,46,194,	0,3145,3988,
chr4	3786027	3792059	TCONS_00003808	1000	+	3792059	3792059	0	3	45,123,761,	0,849,5271,
chr4	3786027	3787080	TCONS_00003807	1000	+	3787080	3787080	0	2	52,204,	0,849,
chr4	3786031	3787076	TCONS_00003809	1000	+	3787076	3787076	0	2	41,200,	0,845,
chr4	4905856	4915847	TCONS_00003810	1000	+	4915847	4915847	0	2	165,93,	0,9898,
chr4	4905863	4915873	TCONS_00003811	1000	+	4915873	4915873	0	2	158,137,	0,9873,
chr4	5007837	5069323	TCONS_00003812	1000	+	5069323	5069323	0	3	104,84,81,	0,60701,61405,
chr4	7012765	7022465	TCONS_00003813	1000	+	7022465	7022465	0	2	24,349,	0,9351,
chr4	7141156	7142828	TCONS_00003814	1000	+	7142828	7142828	0	2	144,322,	0,1350,
chr4	8346591	8351303	TCONS_00003994	1000	-	8351303	8351303	0	2	266,98,	0,4614,
chr4	10818558	10821545	TCONS_00003995	1000	-	10821545	10821545	0	2	142,101,	0,2886,
chr4	10892019	10900403	TCONS_00003996	1000	-	10900403	10900403	0	3	157,49,156,	0,784,8228,
chr4	10937579	10942742	TCONS_00003997	1000	-	10942742	10942742	0	2	639,89,	0,5074,
chr4	11484598	11486090	TCONS_00003998	1000	-	11486090	11486090	0	2	202,101,	0,1391,
chr4	12059133	12059543	TCONS_00003816	1000	+	12059543	12059543	0	2	67,157,	0,253,
chr4	12118828	12121132	TCONS_00003817	1000	+	12121132	12121132	0	4	185,92,251,195,	0,931,1125,2109,
chr4	12196221	12197268	TCONS_00003818	1000	+	12197268	12197268	0	2	38,450,	0,597,
chr4	12460187	12464560	TCONS_00004002	1000	-	12464560	12464560	0	2	2886,45,	0,4328,
chr4	12483522	12484582	TCONS_00004003	1000	-	12484582	12484582	0	3	57,157,77,	0,484,983,
chr4	12483532	12489994	TCONS_00004004	1000	-	12489994	12489994	0	3	47,157,529,	0,474,5933,
chr4	12489050	12489857	TCONS_00004005	1000	-	12489857	12489857	0	2	85,392,	0,415,
chr4	13289064	13289579	TCONS_00004006	1000	-	13289579	13289579	0	2	159,247,	0,268,
chr4	13444861	13449970	TCONS_00004011	1000	-	13449970	13449970	0	3	123,92,211,	0,1451,4898,
chr4	13444861	13449970	TCONS_00004012	1000	-	13449970	13449970	0	3	123,88,211,	0,1455,4898,
chr4	13637186	13640463	TCONS_00003820	1000	+	13640463	13640463	0	2	278,758,	0,2519,
chr4	14208613	14209966	TCONS_00004013	1000	-	14209966	14209966	0	2	536,44,	0,1309,
chr4	15189841	15192527	TCONS_00004014	1000	-	15192527	15192527	0	2	62,286,	0,2400,
chr4	15860540	15862842	TCONS_00003822	1000	+	15862842	15862842	0	2	28,181,	0,2121,
chr4	16751292	16774557	TCONS_00003823	1000	+	16774557	16774557	0	2	52,219,	0,23046,
chr4	16846661	16879972	TCONS_00003824	1000	+	16879972	16879972	0	2	114,116,	0,33195,
chr4	16872775	16880037	TCONS_00003825	1000	+	16880037	16880037	0	2	115,181,	0,7081,
chr4	16889774	16892188	TCONS_00003826	1000	+	16892188	16892188	0	2	101,220,	0,2194,
chr4	16910641	16937265	TCONS_00003827	1000	+	16937265	16937265	0	2	74,215,	0,26409,
chr4	18088682	18091659	TCONS_00004015	1000	-	18091659	18091659	0	2	475,151,	0,2826,
chr4	18770848	18772895	TCONS_00003829	1000	+	18772895	18772895	0	2	1250,641,	0,1406,
chr4	19946858	19951861	TCONS_00004016	1000	-	19951861	19951861	0	2	657,58,	0,4945,
chr4	20903687	20918306	TCONS_00003830	1000	+	20918306	20918306	0	2	127,452,	0,14167,
chr4	21522902	21523883	TCONS_00003831	1000	+	21523883	21523883	0	2	154,174,	0,807,
chr4	24828837	24830723	TCONS_00004017	1000	-	24830723	24830723	0	2	308,447,	0,1439,
chr4	27484456	27517789	TCONS_00004018	1000	-	27517789	27517789	0	3	80,88,67,	0,28884,33266,
chr4	27513128	27517803	TCONS_00004019	1000	-	27517803	27517803	0	2	300,81,	0,4594,
chr4	27873202	27876427	TCONS_00003832	1000	+	27876427	27876427	0	2	48,788,	0,2437,
chr4	30368093	30369377	TCONS_00003833	1000	+	30369377	30369377	0	2	500,41,	0,1243,
chr4	30635549	30638907	TCONS_00004020	1000	-	30638907	30638907	0	2	325,68,	0,3290,
chr4	30638860	30644963	TCONS_00004021	1000	-	30644963	30644963	0	2	87,152,	0,5951,
chr4	32133834	32135247	TCONS_00004022	1000	-	32135247	32135247	0	2	675,168,	0,1245,
chr4	32680856	32682375	TCONS_00003834	1000	+	32682375	32682375	0	2	94,321,	0,1198,
chr4	32946429	32947458	TCONS_00003835	1000	+	32947458	32947458	0	2	170,91,	0,938,
chr4	33016917	33019379	TCONS_00003836	1000	+	33019379	33019379	0	2	86,1062,	0,1400,
chr4	33476047	33478031	TCONS_00003837	1000	+	33478031	33478031	0	2	99,169,	0,1815,
chr4	33843930	33846001	TCONS_00003838	1000	+	33846001	33846001	0	2	162,176,	0,1895,
chr4	34888350	34914130	TCONS_00003839	1000	+	34914130	34914130	0	2	102,289,	0,25491,
chr4	35105721	35109547	TCONS_00004024	1000	-	35109547	35109547	0	2	40,247,	0,3579,
chr4	35758184	35759055	TCONS_00003840	1000	+	35759055	35759055	0	2	87,285,	0,586,
chr4	36904235	36934267	TCONS_00004025	1000	-	36934267	36934267	0	2	263,149,	0,29883,
chr4	39662927	39665619	TCONS_00004026	1000	-	39665619	39665619	0	2	400,183,	0,2509,
chr4	39982475	39983392	TCONS_00003841	1000	+	39983392	39983392	0	2	128,127,	0,790,
chr4	40650049	40654677	TCONS_00003842	1000	+	40654677	40654677	0	2	275,504,	0,4124,
chr4	41450694	41462905	TCONS_00003843	1000	+	41462905	41462905	0	3	110,113,41,	0,10047,12170,
chr4	41593233	41594604	TCONS_00003844	1000	+	41594604	41594604	0	3	30,93,610,	0,264,761,
chr4	43398349	43399950	TCONS_00004028	1000	-	43399950	43399950	0	2	137,149,	0,1452,
chr4	43411306	43423655	TCONS_00004029	1000	-	43423655	43423655	0	2	19,283,	0,12066,
chr4	43518602	43520834	TCONS_00004030	1000	-	43520834	43520834	0	2	554,186,	0,2046,
chr4	43760060	43762925	TCONS_00003845	1000	+	43762925	43762925	0	2	177,96,	0,2769,
chr4	44139079	44142531	TCONS_00003846	1000	+	44142531	44142531	0	2	2864,304,	0,3148,
chr4	44467330	44469394	TCONS_00003847	1000	+	44469394	44469394	0	2	189,119,	0,1945,
chr4	44467373	44471457	TCONS_00003848	1000	+	44471457	44471457	0	2	146,285,	0,3799,
chr4	44561481	44562016	TCONS_00003849	1000	+	44562016	44562016	0	2	279,78,	0,457,
chr4	44877924	44879059	TCONS_00004031	1000	-	44879059	44879059	0	2	132,100,	0,1035,
chr4	45634393	45637713	TCONS_00004032	1000	-	45637713	45637713	0	2	287,14,	0,3306,
chr4	46341337	46356401	TCONS_00004033	1000	-	46356401	46356401	0	3	508,101,191,	0,1256,14873,
chr4	46349326	46350739	TCONS_00003850	1000	+	46350739	46350739	0	2	267,112,	0,1301,
chr4	49614759	49642907	TCONS_00004035	1000	-	49642907	49642907	0	2	762,81,	0,28067,
chr4	49643083	49644687	TCONS_00003851	1000	+	49644687	49644687	0	2	209,344,	0,1260,
chr4	51060915	51101086	TCONS_00004036	1000	-	51101086	51101086	0	2	222,70,	0,40101,
chr4	51106803	51107458	TCONS_00003853	1000	+	51107458	51107458	0	2	260,81,	0,574,
chr4	52174844	52190473	TCONS_00003856	1000	+	52190473	52190473	0	4	160,156,90,30,	0,1752,15239,15599,
chr4	52174844	52190473	TCONS_00003857	1000	+	52190473	52190473	0	4	160,138,90,30,	0,1755,15239,15599,
chr4	52174844	52190473	TCONS_00003858	1000	+	52190473	52190473	0	4	160,141,90,30,	0,1752,15239,15599,
chr4	52174844	52190472	TCONS_00003855	1000	+	52190472	52190472	0	4	160,141,95,24,	0,1752,15239,15604,
chr4	52174844	52190469	TCONS_00003854	1000	+	52190469	52190469	0	4	160,153,90,26,	0,1755,15239,15599,
chr4	52176592	52233915	TCONS_00003859	1000	+	52233915	52233915	0	2	145,263,	0,57060,
chr4	52176594	52178441	TCONS_00003860	1000	+	52178441	52178441	0	2	143,98,	0,1749,
chr4	52190580	52197069	TCONS_00003861	1000	+	52197069	52197069	0	2	107,318,	0,6171,
chr4	53320425	53340954	TCONS_00004037	1000	-	53340954	53340954	0	2	99,249,	0,20280,
chr4	53320428	53340954	TCONS_00004038	1000	-	53340954	53340954	0	3	96,169,249,	0,11590,20277,
chr4	53320429	53332189	TCONS_00004039	1000	-	53332189	53332189	0	2	95,667,	0,11093,
chr4	53320433	53340313	TCONS_00004040	1000	-	53340313	53340313	0	3	91,169,39,	0,11585,19841,
chr4	53322970	53340949	TCONS_00004042	1000	-	53340949	53340949	0	3	93,169,244,	0,9048,17735,
chr4	53322970	53340348	TCONS_00004041	1000	-	53340348	53340348	0	3	93,169,74,	0,9048,17304,
chr4	53639192	53639996	TCONS_00004044	1000	-	53639996	53639996	0	2	108,328,	0,476,
chr4	54153600	54174731	TCONS_00003862	1000	+	54174731	54174731	0	2	309,437,	0,20694,
chr4	54693051	54697492	TCONS_00004045	1000	-	54697492	54697492	0	2	148,153,	0,4288,
chr4	55106891	55108397	TCONS_00004046	1000	-	55108397	55108397	0	2	219,98,	0,1408,
chr4	55423169	55423575	TCONS_00003863	1000	+	55423575	55423575	0	2	144,126,	0,280,
chr4	55463553	55466272	TCONS_00003864	1000	+	55466272	55466272	0	2	302,854,	0,1865,
chr4	57895895	57906395	TCONS_00004047	1000	-	57906395	57906395	0	2	190,644,	0,9856,
chr4	57913418	57916115	TCONS_00004049	1000	-	57916115	57916115	0	3	206,426,235,	0,1511,2462,
chr4	57913418	57916115	TCONS_00004050	1000	-	57916115	57916115	0	3	202,426,235,	0,1511,2462,
chr4	57913418	57914198	TCONS_00004048	1000	-	57914198	57914198	0	2	206,90,	0,690,
chr4	57913444	57916562	TCONS_00004051	1000	-	57916562	57916562	0	3	180,426,40,	0,1485,3078,
chr4	59006430	59006781	TCONS_00004052	1000	-	59006781	59006781	0	2	57,199,	0,152,
chr4	59120789	59122671	TCONS_00003865	1000	+	59122671	59122671	0	2	295,245,	0,1637,
chr4	59265227	59267260	TCONS_00004053	1000	-	59267260	59267260	0	2	94,169,	0,1864,
chr4	59281334	59283094	TCONS_00004054	1000	-	59283094	59283094	0	2	1128,401,	0,1359,
chr4	59281967	59294745	TCONS_00004056	1000	-	59294745	59294745	0	3	500,105,247,	0,10148,12531,
chr4	59281967	59283102	TCONS_00004055	1000	-	59283102	59283102	0	3	495,243,49,	0,726,1086,
chr4	59282014	59294783	TCONS_00004057	1000	-	59294783	59294783	0	2	453,285,	0,12484,
chr4	59282074	59283097	TCONS_00004058	1000	-	59283097	59283097	0	3	393,243,44,	0,619,979,
chr4	59282085	59283092	TCONS_00004059	1000	-	59283092	59283092	0	2	377,39,	0,968,
chr4	59313934	59316004	TCONS_00004060	1000	-	59316004	59316004	0	2	283,176,	0,1894,
chr4	59488150	59506232	TCONS_00003866	1000	+	59506232	59506232	0	2	217,104,	0,17978,
chr4	59826769	59830337	TCONS_00004061	1000	-	59830337	59830337	0	2	109,271,	0,3297,
chr4	62170198	62173059	TCONS_00003867	1000	+	62173059	62173059	0	2	127,116,	0,2745,
chr4	66250190	66251869	TCONS_00003868	1000	+	66251869	66251869	0	2	64,156,	0,1523,
chr4	66422750	66426423	TCONS_00003869	1000	+	66426423	66426423	0	3	102,157,1343,	0,692,2330,
chr4	70375947	70380570	TCONS_00004062	1000	-	70380570	70380570	0	3	520,74,127,	0,841,4496,
chr4	70376507	70380558	TCONS_00004063	1000	-	70380558	70380558	0	2	355,115,	0,3936,
chr4	71434392	71437724	TCONS_00004064	1000	-	71437724	71437724	0	2	814,65,	0,3267,
chr4	73377053	73380607	TCONS_00003870	1000	+	73380607	73380607	0	2	125,447,	0,3107,
chr4	75483253	75485603	TCONS_00003871	1000	+	75485603	75485603	0	2	147,70,	0,2280,
chr4	76234590	76237874	TCONS_00003872	1000	+	76237874	76237874	0	2	149,642,	0,2642,
chr4	76557230	76567320	TCONS_00003874	1000	+	76567320	76567320	0	2	164,360,	0,9730,
chr4	80838923	80841512	TCONS_00004065	1000	-	80841512	80841512	0	2	200,58,	0,2531,
chr4	80838991	80870084	TCONS_00004066	1000	-	80870084	80870084	0	3	132,52,28,	0,2463,31065,
chr4	82710408	82751482	TCONS_00004068	1000	-	82751482	82751482	0	3	278,264,133,	0,39730,40941,
chr4	82710494	82711495	TCONS_00004069	1000	-	82711495	82711495	0	2	192,415,	0,586,
chr4	82710517	82750405	TCONS_00004070	1000	-	82750405	82750405	0	2	169,267,	0,39621,
chr4	82775891	82808380	TCONS_00004071	1000	-	82808380	82808380	0	3	343,274,131,	0,17859,32358,
chr4	82971633	82976503	TCONS_00003875	1000	+	82976503	82976503	0	2	23,442,	0,4428,
chr4	82988158	82995944	TCONS_00003876	1000	+	82995944	82995944	0	2	82,265,	0,7521,
chr4	83048582	83052417	TCONS_00004072	1000	-	83052417	83052417	0	2	92,206,	0,3629,
chr4	83154177	83157226	TCONS_00004073	1000	-	83157226	83157226	0	2	134,565,	0,2484,
chr4	86088251	86089282	TCONS_00004075	1000	-	86089282	86089282	0	2	227,206,	0,825,
chr4	86270292	86303338	TCONS_00003877	1000	+	86303338	86303338	0	2	33,818,	0,32228,
chr4	86301191	86303338	TCONS_00003878	1000	+	86303338	86303338	0	2	33,818,	0,1329,
chr4	86302508	86303351	TCONS_00003879	1000	+	86303351	86303351	0	2	244,262,	0,581,
chr4	86329544	86333948	TCONS_00004076	1000	-	86333948	86333948	0	2	99,118,	0,4286,
chr4	86362999	86364449	TCONS_00004077	1000	-	86364449	86364449	0	2	113,102,	0,1348,
chr4	88273136	88274093	TCONS_00003880	1000	+	88274093	88274093	0	2	404,486,	0,471,
chr4	88292809	88298096	TCONS_00003881	1000	+	88298096	88298096	0	2	193,888,	0,4399,
chr4	88556330	88573940	TCONS_00004078	1000	-	88573940	88573940	0	2	284,104,	0,17506,
chr4	89928853	89940338	TCONS_00003882	1000	+	89940338	89940338	0	2	193,271,	0,11214,
chr4	89928860	89929832	TCONS_00003883	1000	+	89929832	89929832	0	2	186,192,	0,780,
chr4	89989363	89995338	TCONS_00003884	1000	+	89995338	89995338	0	2	210,252,	0,5723,
chr4	91197370	91200712	TCONS_00003885	1000	+	91200712	91200712	0	2	225,78,	0,3264,
chr4	94676270	94687758	TCONS_00004079	1000	-	94687758	94687758	0	2	62,217,	0,11271,
chr4	96735823	96765041	TCONS_00004081	1000	-	96765041	96765041	0	3	684,83,112,	0,2894,29106,
chr4	96735823	96738801	TCONS_00004080	1000	-	96738801	96738801	0	2	684,84,	0,2894,
chr4	96870965	96885064	TCONS_00003887	1000	+	96885064	96885064	0	2	171,140,	0,13959,
chr4	96870965	96941364	TCONS_00003888	1000	+	96941364	96941364	0	2	171,257,	0,70142,
chr4	96870966	96942043	TCONS_00003889	1000	+	96942043	96942043	0	4	170,50,125,302,	0,25837,70138,70775,
chr4	96870969	96927431	TCONS_00003890	1000	+	96927431	96927431	0	2	167,872,	0,55590,
chr4	98943011	98945486	TCONS_00003891	1000	+	98945486	98945486	0	2	9,198,	0,2277,
chr4	98946769	98951389	TCONS_00003892	1000	+	98951389	98951389	0	2	213,100,	0,4520,
chr4	98999685	99000796	TCONS_00004085	1000	-	99000796	99000796	0	2	283,388,	0,723,
chr4	99255270	99298705	TCONS_00003893	1000	+	99298705	99298705	0	2	125,159,	0,43276,
chr4	99266781	99298705	TCONS_00004086	1000	-	99298705	99298705	0	4	812,77,163,155,	0,3513,6506,31769,
chr4	100055764	100065089	TCONS_00004087	1000	-	100065089	100065089	0	2	85,117,	0,9208,
chr4	100396635	100398617	TCONS_00004089	1000	-	100398617	100398617	0	2	545,104,	0,1878,
chr4	100398174	100398680	TCONS_00004090	1000	-	100398680	100398680	0	2	166,167,	0,339,
chr4	100405476	100407680	TCONS_00004091	1000	-	100407680	100407680	0	2	238,81,	0,2123,
chr4	100761494	100761897	TCONS_00004093	1000	-	100761897	100761897	0	2	101,164,	0,239,
chr4	101330438	101331969	TCONS_00004094	1000	-	101331969	101331969	0	2	162,445,	0,1086,
chr4	101575677	101576308	TCONS_00004095	1000	-	101576308	101576308	0	2	161,98,	0,533,
chr4	101724787	101726674	TCONS_00003894	1000	+	101726674	101726674	0	3	223,329,300,	0,924,1587,
chr4	101862424	101868454	TCONS_00004096	1000	-	101868454	101868454	0	2	298,62,	0,5968,
chr4	102514024	102517775	TCONS_00004097	1000	-	102517775	102517775	0	2	259,217,	0,3534,
chr4	104384311	104392707	TCONS_00004098	1000	-	104392707	104392707	0	3	865,128,234,	0,7056,8162,
chr4	104384784	104386356	TCONS_00004099	1000	-	104386356	104386356	0	2	392,136,	0,1436,
chr4	104508774	104510016	TCONS_00003897	1000	+	104510016	104510016	0	2	41,304,	0,938,
chr4	104953403	104957699	TCONS_00003898	1000	+	104957699	104957699	0	4	31,320,107,69,	0,359,3432,4227,
chr4	105382335	105387636	TCONS_00004100	1000	-	105387636	105387636	0	3	494,79,40,	0,2077,5261,
chr4	106487059	106490273	TCONS_00004101	1000	-	106490273	106490273	0	3	1003,128,88,	0,2102,3126,
chr4	106530667	106531313	TCONS_00004102	1000	-	106531313	106531313	0	2	179,285,	0,361,
chr4	106548921	106550456	TCONS_00003899	1000	+	106550456	106550456	0	2	198,131,	0,1404,
chr4	107106387	107106992	TCONS_00004103	1000	-	107106992	107106992	0	2	299,141,	0,464,
chr4	107371205	107376299	TCONS_00004104	1000	-	107376299	107376299	0	3	120,136,50,	0,893,5044,
chr4	107371649	107376391	TCONS_00004105	1000	-	107376391	107376391	0	2	585,142,	0,4600,
chr4	107413046	107413835	TCONS_00003902	1000	+	107413835	107413835	0	2	119,238,	0,551,
chr4	107464446	107465283	TCONS_00004107	1000	-	107465283	107465283	0	3	307,42,91,	0,576,746,
chr4	107464446	107465283	TCONS_00004108	1000	-	107465283	107465283	0	2	307,91,	0,746,
chr4	107464446	107465185	TCONS_00004106	1000	-	107465185	107465185	0	2	307,163,	0,576,
chr4	107817931	107818476	TCONS_00004109	1000	-	107818476	107818476	0	2	202,247,	0,298,
chr4	108023227	108025003	TCONS_00003903	1000	+	108025003	108025003	0	2	62,139,	0,1637,
chr4	109028053	109033768	TCONS_00004110	1000	-	109033768	109033768	0	4	240,86,141,45,	0,785,2923,5670,
chr4	109150508	109151585	TCONS_00004111	1000	-	109151585	109151585	0	2	120,146,	0,931,
chr4	109224676	109225652	TCONS_00004112	1000	-	109225652	109225652	0	2	160,83,	0,893,
chr4	110551279	110618698	TCONS_00003904	1000	+	110618698	110618698	0	2	130,621,	0,66798,
chr4	110816453	110818230	TCONS_00004113	1000	-	110818230	110818230	0	2	336,116,	0,1661,
chr4	112611316	112618359	TCONS_00003906	1000	+	112618359	112618359	0	2	75,475,	0,6568,
chr4	112611316	112616224	TCONS_00003905	1000	+	112616224	112616224	0	2	75,472,	0,4436,
chr4	114448932	114451134	TCONS_00004114	1000	-	114451134	114451134	0	2	106,179,	0,2023,
chr4	115705489	115706917	TCONS_00003911	1000	+	115706917	115706917	0	2	943,58,	0,1370,
chr4	115755205	115759644	TCONS_00004115	1000	-	115759644	115759644	0	2	106,154,	0,4285,
chr4	115761918	115763941	TCONS_00004116	1000	-	115763941	115763941	0	2	308,128,	0,1895,
chr4	115762025	115768613	TCONS_00004117	1000	-	115768613	115768613	0	2	157,210,	0,6378,
chr4	116214882	116221789	TCONS_00004118	1000	-	116221789	116221789	0	2	208,152,	0,6755,
chr4	116423212	116426534	TCONS_00004119	1000	-	116426534	116426534	0	2	566,168,	0,3154,
chr4	116423553	116426516	TCONS_00004120	1000	-	116426516	116426516	0	3	225,56,150,	0,2673,2813,
chr4	116492506	116494107	TCONS_00003912	1000	+	116494107	116494107	0	2	219,590,	0,1011,
chr4	116508977	116510209	TCONS_00004121	1000	-	116510209	116510209	0	2	251,70,	0,1162,
chr4	116675894	116677865	TCONS_00004122	1000	-	116677865	116677865	0	2	99,220,	0,1751,
chr4	116877626	116878099	TCONS_00003913	1000	+	116878099	116878099	0	2	142,237,	0,236,
chr4	116944072	116950710	TCONS_00003914	1000	+	116950710	116950710	0	2	319,61,	0,6577,
chr4	117412461	117417042	TCONS_00003915	1000	+	117417042	117417042	0	2	230,732,	0,3849,
chr4	117412501	117417004	TCONS_00003916	1000	+	117417004	117417004	0	2	212,694,	0,3809,
chr4	117413686	117416999	TCONS_00003917	1000	+	117416999	117416999	0	2	206,718,	0,2595,
chr4	117415708	117416999	TCONS_00003918	1000	+	117416999	117416999	0	2	156,718,	0,573,
chr4	117455157	117459703	TCONS_00004123	1000	-	117459703	117459703	0	3	224,341,43,	0,880,4503,
chr4	117459883	117462061	TCONS_00003919	1000	+	117462061	117462061	0	2	383,141,	0,2037,
chr4	117853490	117891843	TCONS_00003920	1000	+	117891843	117891843	0	3	79,123,313,	0,17005,38040,
chr4	118568962	118570944	TCONS_00003921	1000	+	118570944	118570944	0	2	366,231,	0,1751,
chr4	118802940	118803863	TCONS_00004124	1000	-	118803863	118803863	0	3	334,118,61,	0,587,862,
chr4	119067221	119072322	TCONS_00003922	1000	+	119072322	119072322	0	2	77,371,	0,4730,
chr4	119368344	119370625	TCONS_00004125	1000	-	119370625	119370625	0	2	362,236,	0,2045,
chr4	119368346	119372078	TCONS_00004126	1000	-	119372078	119372078	0	3	360,137,261,	0,2043,3471,
chr4	119871959	119872917	TCONS_00003923	1000	+	119872917	119872917	0	2	243,100,	0,858,
chr4	121181399	121184156	TCONS_00004127	1000	-	121184156	121184156	0	2	292,42,	0,2715,
chr4	122898679	122920285	TCONS_00004128	1000	-	122920285	122920285	0	3	288,93,25,	0,2704,21581,
chr4	122920336	122939947	TCONS_00004129	1000	-	122939947	122939947	0	3	69,193,62,	0,611,19549,
chr4	122938960	122939670	TCONS_00004130	1000	-	122939670	122939670	0	2	268,56,	0,654,
chr4	122940232	122940883	TCONS_00004131	1000	-	122940883	122940883	0	2	12,334,	0,317,
chr4	123343479	123361519	TCONS_00003924	1000	+	123361519	123361519	0	3	71,138,341,	0,1373,17699,
chr4	123767143	123771562	TCONS_00004132	1000	-	123771562	123771562	0	3	88,147,350,	0,1638,4069,
chr4	123921324	123922237	TCONS_00003925	1000	+	123922237	123922237	0	2	83,510,	0,403,
chr4	124576306	124577127	TCONS_00004133	1000	-	124577127	124577127	0	2	492,74,	0,747,
chr4	125663143	125684835	TCONS_00004136	1000	-	125684835	125684835	0	4	229,63,83,324,	0,3084,21198,21368,
chr4	125909935	125915165	TCONS_00003926	1000	+	125915165	125915165	0	2	55,657,	0,4573,
chr4	125909941	125912516	TCONS_00003927	1000	+	125912516	125912516	0	2	93,1235,	0,1340,
chr4	126280858	126282026	TCONS_00004137	1000	-	126282026	126282026	0	3	134,37,81,	0,876,1087,
chr4	126293530	126304241	TCONS_00004138	1000	-	126304241	126304241	0	2	175,460,	0,10251,
chr4	126293747	126299196	TCONS_00003928	1000	+	126299196	126299196	0	3	110,136,186,	0,2859,5263,
chr4	126293799	126296965	TCONS_00003929	1000	+	126296965	126296965	0	2	58,359,	0,2807,
chr4	126296700	126302816	TCONS_00003930	1000	+	126302816	126302816	0	3	42,187,82,	0,2310,6034,
chr4	126298972	126302816	TCONS_00003931	1000	+	126302816	126302816	0	2	225,82,	0,3762,
chr4	126303172	126304241	TCONS_00003932	1000	+	126304241	126304241	0	3	135,164,60,	0,560,1009,
chr4	126303580	126304619	TCONS_00003933	1000	+	126304619	126304619	0	2	316,438,	0,601,
chr4	126413330	126419328	TCONS_00003934	1000	+	126419328	126419328	0	2	17,810,	0,5188,
chr4	126650515	126658636	TCONS_00004139	1000	-	126658636	126658636	0	2	453,247,	0,7874,
chr4	126650538	126659736	TCONS_00004140	1000	-	126659736	126659736	0	2	430,236,	0,8962,
chr4	127419813	127440419	TCONS_00003937	1000	+	127440419	127440419	0	3	101,51,266,	0,957,20340,
chr4	127420400	127440429	TCONS_00003938	1000	+	127440429	127440429	0	2	421,276,	0,19753,
chr4	128262679	128263171	TCONS_00003939	1000	+	128263171	128263171	0	2	381,27,	0,465,
chr4	128419318	128432944	TCONS_00004141	1000	-	128432944	128432944	0	2	39,251,	0,13375,
chr4	128428743	128430126	TCONS_00004143	1000	-	128430126	128430126	0	2	940,348,	0,1035,
chr4	128428743	128430114	TCONS_00004142	1000	-	128430114	128430114	0	2	920,336,	0,1035,
chr4	128952903	128964399	TCONS_00003940	1000	+	128964399	128964399	0	3	320,312,581,	0,919,10915,
chr4	128952903	128964399	TCONS_00003941	1000	+	128964399	128964399	0	3	320,312,623,	0,919,10873,
chr4	128952908	128960703	TCONS_00003942	1000	+	128960703	128960703	0	3	315,298,341,	0,928,7454,
chr4	128955395	128960848	TCONS_00003943	1000	+	128960848	128960848	0	2	89,486,	0,4967,
chr4	129169151	129187044	TCONS_00004144	1000	-	129187044	129187044	0	2	324,129,	0,17764,
chr4	129169175	129187055	TCONS_00004145	1000	-	129187055	129187055	0	3	300,67,140,	0,1521,17740,
chr4	129311335	129316910	TCONS_00003944	1000	+	129316910	129316910	0	2	112,351,	0,5224,
chr4	129524953	129527224	TCONS_00004146	1000	-	129527224	129527224	0	2	1294,301,	0,1970,
chr4	130167010	130167668	TCONS_00004147	1000	-	130167668	130167668	0	2	121,82,	0,576,
chr4	130188322	130195278	TCONS_00004148	1000	-	130195278	130195278	0	3	202,79,437,	0,313,6519,
chr4	130188332	130194104	TCONS_00004149	1000	-	130194104	130194104	0	2	382,71,	0,5701,
chr4	130192011	130195259	TCONS_00004150	1000	-	130195259	130195259	0	2	52,418,	0,2830,
chr4	131298830	131302249	TCONS_00004151	1000	-	131302249	131302249	0	2	2569,633,	0,2786,
chr4	131301842	131302226	TCONS_00004152	1000	-	131302226	131302226	0	2	69,253,	0,131,
chr4	131712126	131725214	TCONS_00003945	1000	+	131725214	131725214	0	3	174,83,288,	0,701,12800,
chr4	132118761	132119648	TCONS_00004154	1000	-	132119648	132119648	0	2	212,34,	0,853,
chr4	132118761	132119648	TCONS_00003946	1000	+	132119648	132119648	0	2	214,32,	0,855,
chr4	132313106	132314039	TCONS_00003947	1000	+	132314039	132314039	0	2	190,95,	0,838,
chr4	132504311	132505648	TCONS_00004155	1000	-	132505648	132505648	0	4	247,52,31,142,	0,748,928,1195,
chr4	132504325	132505375	TCONS_00004156	1000	-	132505375	132505375	0	3	233,52,136,	0,734,914,
chr4	132754518	132755667	TCONS_00004157	1000	-	132755667	132755667	0	2	325,640,	0,509,
chr4	132779517	132780474	TCONS_00004158	1000	-	132780474	132780474	0	2	143,130,	0,827,
chr4	132848370	132849522	TCONS_00003948	1000	+	132849522	132849522	0	2	405,401,	0,751,
chr4	132848372	132851305	TCONS_00003949	1000	+	132851305	132851305	0	2	199,135,	0,2798,
chr4	133162902	133164476	TCONS_00003950	1000	+	133164476	133164476	0	2	335,485,	0,1089,
chr4	133330407	133331579	TCONS_00004160	1000	-	133331579	133331579	0	2	482,25,	0,1147,
chr4	133330407	133331553	TCONS_00004159	1000	-	133331553	133331553	0	2	482,55,	0,1091,
chr4	133361021	133376719	TCONS_00004161	1000	-	133376719	133376719	0	2	24,232,	0,15466,
chr4	133575813	133586914	TCONS_00004162	1000	-	133586914	133586914	0	2	999,64,	0,11037,
chr4	134226999	134227684	TCONS_00004163	1000	-	134227684	134227684	0	2	293,26,	0,659,
chr4	134300659	134302394	TCONS_00003952	1000	+	134302394	134302394	0	2	750,458,	0,1277,
chr4	134418132	134421018	TCONS_00004164	1000	-	134421018	134421018	0	2	995,169,	0,2717,
chr4	134964108	134964920	TCONS_00004165	1000	-	134964920	134964920	0	2	157,99,	0,713,
chr4	135389126	135394354	TCONS_00004166	1000	-	135394354	135394354	0	2	419,72,	0,5156,
chr4	135515887	135518532	TCONS_00004167	1000	-	135518532	135518532	0	2	187,420,	0,2225,
chr4	136162007	136163588	TCONS_00003953	1000	+	136163588	136163588	0	2	126,241,	0,1340,
chr4	137119487	137119930	TCONS_00004168	1000	-	137119930	137119930	0	2	160,53,	0,390,
chr4	137353132	137354562	TCONS_00003954	1000	+	137354562	137354562	0	2	258,112,	0,1318,
chr4	137854120	137857974	TCONS_00004169	1000	-	137857974	137857974	0	2	117,640,	0,3214,
chr4	138239307	138267634	TCONS_00003955	1000	+	138267634	138267634	0	4	115,171,96,235,	0,16892,17987,28092,
chr4	138239307	138267634	TCONS_00003956	1000	+	138267634	138267634	0	5	115,171,125,96,235,	0,16892,17162,17987,28092,
chr4	138239323	138257862	TCONS_00003957	1000	+	138257862	138257862	0	3	99,171,568,	0,16876,17971,
chr4	138446976	138452813	TCONS_00003958	1000	+	138452813	138452813	0	2	371,49,	0,5788,
chr4	140249480	140251917	TCONS_00004170	1000	-	140251917	140251917	0	2	118,183,	0,2254,
chr4	140303339	140305046	TCONS_00003959	1000	+	140305046	140305046	0	2	129,425,	0,1282,
chr4	140324083	140325790	TCONS_00003960	1000	+	140325790	140325790	0	2	222,303,	0,1404,
chr4	140341306	140360050	TCONS_00003961	1000	+	140360050	140360050	0	2	383,25,	0,18719,
chr4	141131975	141145985	TCONS_00003963	1000	+	141145985	141145985	0	2	1556,26,	0,13984,
chr4	141175294	141184637	TCONS_00003964	1000	+	141184637	141184637	0	2	403,105,	0,9238,
chr4	141244606	141244995	TCONS_00003966	1000	+	141244995	141244995	0	2	312,22,	0,367,
chr4	142086213	142089449	TCONS_00003967	1000	+	142089449	142089449	0	3	384,157,904,	0,1823,2332,
chr4	142086239	142089433	TCONS_00003968	1000	+	142089433	142089433	0	3	358,86,888,	0,1797,2306,
chr4	142086254	142119285	TCONS_00003969	1000	+	142119285	142119285	0	4	343,157,300,34,	0,1782,2291,32997,
chr4	142087991	142088786	TCONS_00003970	1000	+	142088786	142088786	0	2	131,241,	0,554,
chr4	142487595	142490099	TCONS_00004171	1000	-	142490099	142490099	0	2	79,128,	0,2376,
chr4	143747429	143748170	TCONS_00003971	1000	+	143748170	143748170	0	2	504,89,	0,652,
chr4	144000341	144022910	TCONS_00003972	1000	+	144022910	144022910	0	4	87,66,89,220,	0,12292,22139,22349,
chr4	144000348	144022914	TCONS_00003973	1000	+	144022914	144022914	0	3	80,89,224,	0,22132,22342,
chr4	144000348	144022914	TCONS_00003974	1000	+	144022914	144022914	0	3	80,94,224,	0,22132,22342,
chr4	144019718	144022918	TCONS_00003975	1000	+	144022918	144022918	0	3	114,89,228,	0,2762,2972,
chr4	144795701	144797151	TCONS_00003977	1000	+	144797151	144797151	0	2	361,80,	0,1370,
chr4	145039955	145040772	TCONS_00004178	1000	-	145040772	145040772	0	2	62,171,	0,646,
chr4	145127049	145129114	TCONS_00004179	1000	-	145129114	145129114	0	2	29,1028,	0,1037,
chr4	145127600	145128411	TCONS_00004180	1000	-	145128411	145128411	0	2	123,268,	0,543,
chr4	146957493	146959310	TCONS_00004181	1000	-	146959310	146959310	0	2	19,1042,	0,775,
chr4	148249059	148250625	TCONS_00003978	1000	+	148250625	148250625	0	2	287,90,	0,1476,
chr4	148581968	148582484	TCONS_00003980	1000	+	148582484	148582484	0	2	127,115,	0,401,
chr4	148702522	148703846	TCONS_00003981	1000	+	148703846	148703846	0	2	56,315,	0,1009,
chr4	148942352	148942653	TCONS_00004182	1000	-	148942653	148942653	0	2	41,164,	0,137,
chr4	149076985	149083525	TCONS_00003982	1000	+	149083525	149083525	0	2	310,367,	0,6173,
chr4	149112797	149113697	TCONS_00004183	1000	-	149113697	149113697	0	2	126,122,	0,778,
chr4	149495272	149507281	TCONS_00004184	1000	-	149507281	149507281	0	3	30,87,143,	0,6015,11866,
chr4	149539761	149549134	TCONS_00004185	1000	-	149549134	149549134	0	4	166,122,83,91,	0,793,7911,9282,
chr4	149855380	149855875	TCONS_00004186	1000	-	149855875	149855875	0	2	237,134,	0,361,
chr4	149875609	149879627	TCONS_00004187	1000	-	149879627	149879627	0	2	609,120,	0,3898,
chr4	149875609	149879627	TCONS_00004188	1000	-	149879627	149879627	0	3	609,88,124,	0,3219,3894,
chr4	150545783	150546532	TCONS_00003983	1000	+	150546532	150546532	0	2	128,553,	0,196,
chr4	151016844	151017452	TCONS_00003984	1000	+	151017452	151017452	0	3	54,77,197,	0,168,411,
chr4	151390009	151391791	TCONS_00004189	1000	-	151391791	151391791	0	2	720,360,	0,1422,
chr4	151390049	151391791	TCONS_00004190	1000	-	151391791	151391791	0	2	977,673,	0,1069,
chr4	151543461	151548542	TCONS_00003985	1000	+	151548542	151548542	0	2	112,147,	0,4934,
chr4	152870420	152873059	TCONS_00004191	1000	-	152873059	152873059	0	3	442,152,195,	0,1508,2444,
chr4	153017291	153025626	TCONS_00004192	1000	-	153025626	153025626	0	2	634,67,	0,8268,
chr4	153036817	153038741	TCONS_00003986	1000	+	153038741	153038741	0	2	639,44,	0,1880,
chr4	153448531	153448904	TCONS_00004193	1000	-	153448904	153448904	0	2	190,33,	0,340,
chr4	154153669	154154384	TCONS_00003987	1000	+	154154384	154154384	0	2	134,209,	0,506,
chr4	154797627	154805835	TCONS_00004194	1000	-	154805835	154805835	0	2	334,81,	0,8127,
chr4	155048210	155050437	TCONS_00004195	1000	-	155050437	155050437	0	2	108,237,	0,1990,
chr5	75495034	75514120	TCONS_00004413	1000	-	75514120	75514120	0	3	415,127,21,	0,6828,19065,
chr5	75495035	75514125	TCONS_00004414	1000	-	75514125	75514125	0	3	884,127,26,	0,6827,19064,
chr5	26860229	26945718	TCONS_00004215	1000	+	26945718	26945718	0	2	215,28,	0,85461,
chr5	36151837	36227595	TCONS_00004393	1000	-	36227595	36227595	0	2	62,264,	0,75494,
chr5	42312712	42372704	TCONS_00004231	1000	+	42372704	42372704	0	3	42,132,129,	0,7388,59863,
chr5	42315471	42372697	TCONS_00004232	1000	+	42372697	42372697	0	3	119,132,122,	0,4629,57104,
chr5	42860304	42886415	TCONS_00004236	1000	+	42886415	42886415	0	3	55,56,126,	0,7289,25985,
chr5	50180608	50215553	TCONS_00004401	1000	-	50215553	50215553	0	2	296,26,	0,34919,
chr5	59233689	59276235	TCONS_00004248	1000	+	59276235	59276235	0	2	24,365,	0,42181,
chr5	66311195	66326062	TCONS_00004251	1000	+	66326062	66326062	0	2	254,42,	0,14825,
chr5	76792279	76815149	TCONS_00004257	1000	+	76815149	76815149	0	4	206,203,68,418,	0,3277,15749,22452,
chr5	77854587	77874089	TCONS_00004259	1000	+	77874089	77874089	0	3	35,201,612,	0,901,18890,
chr5	77854955	77875266	TCONS_00004260	1000	+	77875266	77875266	0	2	734,1641,	0,18670,
chr5	77854968	77864556	TCONS_00004261	1000	+	77864556	77864556	0	2	721,92,	0,9496,
chr5	77855287	77876818	TCONS_00004262	1000	+	77876818	77876818	0	3	402,459,791,	0,18338,20740,
chr5	107203236	107234258	TCONS_00004289	1000	+	107234258	107234258	0	2	228,103,	0,30919,
chr5	107203260	107234178	TCONS_00004441	1000	-	107234178	107234178	0	2	202,25,	0,30893,
chr5	111815522	111952903	TCONS_00004456	1000	-	111952903	111952903	0	2	301,19,	0,137362,
chr5	114023038	114047235	TCONS_00004459	1000	-	114047235	114047235	0	2	686,958,	0,23239,
chr5	3794061	3795613	TCONS_00004361	1000	-	3795613	3795613	0	2	329,185,	0,1367,
chr5	4527586	4577622	TCONS_00004196	1000	+	4577622	4577622	0	2	131,146,	0,49890,
chr5	4877813	4882329	TCONS_00004197	1000	+	4882329	4882329	0	2	164,130,	0,4386,
chr5	5995030	5996339	TCONS_00004362	1000	-	5996339	5996339	0	2	706,25,	0,1284,
chr5	9260671	9261341	TCONS_00004198	1000	+	9261341	9261341	0	2	31,311,	0,359,
chr5	12233850	12235050	TCONS_00004199	1000	+	12235050	12235050	0	2	116,88,	0,1112,
chr5	13997908	14022337	TCONS_00004200	1000	+	14022337	14022337	0	2	74,325,	0,24104,
chr5	14032293	14033903	TCONS_00004201	1000	+	14033903	14033903	0	2	27,297,	0,1313,
chr5	15906184	15917428	TCONS_00004202	1000	+	15917428	15917428	0	3	216,220,1547,	0,8663,9697,
chr5	15914748	15916211	TCONS_00004203	1000	+	15916211	15916211	0	2	321,328,	0,1135,
chr5	16041088	16050881	TCONS_00004204	1000	+	16050881	16050881	0	3	180,110,293,	0,8763,9500,
chr5	16828138	16830382	TCONS_00004205	1000	+	16830382	16830382	0	3	131,74,273,	0,857,1971,
chr5	17447498	17460737	TCONS_00004206	1000	+	17460737	17460737	0	2	137,192,	0,13047,
chr5	17451708	17480167	TCONS_00004363	1000	-	17480167	17480167	0	3	776,75,100,	0,16259,28359,
chr5	17451809	17467210	TCONS_00004364	1000	-	17467210	17467210	0	2	675,104,	0,15297,
chr5	17460462	17480221	TCONS_00004365	1000	-	17480221	17480221	0	4	221,119,75,154,	0,4674,7505,19605,
chr5	17460486	17480092	TCONS_00004366	1000	-	17480092	17480092	0	3	197,75,25,	0,7481,19581,
chr5	17523561	17526343	TCONS_00004367	1000	-	17526343	17526343	0	2	270,84,	0,2698,
chr5	17526288	17535889	TCONS_00004368	1000	-	17535889	17535889	0	2	254,83,	0,9518,
chr5	18060331	18071706	TCONS_00004207	1000	+	18071706	18071706	0	4	394,76,128,164,	0,1138,6083,11211,
chr5	18463166	18467582	TCONS_00004208	1000	+	18467582	18467582	0	2	129,382,	0,4034,
chr5	20042025	20042370	TCONS_00004369	1000	-	20042370	20042370	0	2	53,152,	0,193,
chr5	20076259	20077948	TCONS_00004370	1000	-	20077948	20077948	0	2	580,68,	0,1621,
chr5	20247360	20261824	TCONS_00004209	1000	+	20261824	20261824	0	2	101,144,	0,14320,
chr5	20931565	20932768	TCONS_00004371	1000	-	20932768	20932768	0	2	89,173,	0,1030,
chr5	24142319	24144106	TCONS_00004374	1000	-	24144106	24144106	0	2	347,72,	0,1715,
chr5	24430029	24433145	TCONS_00004210	1000	+	24433145	24433145	0	2	315,240,	0,2876,
chr5	24708222	24717201	TCONS_00004375	1000	-	24717201	24717201	0	3	496,292,87,	0,2722,8892,
chr5	24775372	24783502	TCONS_00004211	1000	+	24783502	24783502	0	2	89,417,	0,7713,
chr5	25160654	25164373	TCONS_00004212	1000	+	25164373	25164373	0	3	258,121,254,	0,1343,3465,
chr5	25160713	25161270	TCONS_00004376	1000	-	25161270	25161270	0	2	244,162,	0,395,
chr5	25161954	25164285	TCONS_00004213	1000	+	25164285	25164285	0	2	164,166,	0,2165,
chr5	25225524	25229818	TCONS_00004377	1000	-	25229818	25229818	0	3	482,74,90,	0,1177,4204,
chr5	25225671	25226807	TCONS_00004378	1000	-	25226807	25226807	0	2	335,106,	0,1030,
chr5	26800695	26802381	TCONS_00004214	1000	+	26802381	26802381	0	3	68,109,27,	0,485,1659,
chr5	26871725	26872761	TCONS_00004216	1000	+	26872761	26872761	0	2	111,265,	0,771,
chr5	28504881	28509105	TCONS_00004218	1000	+	28509105	28509105	0	2	287,53,	0,4171,
chr5	28504881	28509035	TCONS_00004217	1000	+	28509035	28509035	0	2	287,86,	0,4068,
chr5	30000938	30002591	TCONS_00004379	1000	-	30002591	30002591	0	2	68,1439,	0,214,
chr5	30046541	30053283	TCONS_00004383	1000	-	30053283	30053283	0	2	233,64,	0,6678,
chr5	30221261	30226443	TCONS_00004384	1000	-	30226443	30226443	0	2	223,116,	0,5066,
chr5	31311253	31312379	TCONS_00004219	1000	+	31312379	31312379	0	2	270,269,	0,857,
chr5	31354836	31356987	TCONS_00004385	1000	-	31356987	31356987	0	2	68,354,	0,1797,
chr5	31388490	31389295	TCONS_00004220	1000	+	31389295	31389295	0	2	144,506,	0,299,
chr5	31458379	31460866	TCONS_00004221	1000	+	31460866	31460866	0	2	1586,318,	0,2169,
chr5	31525394	31538727	TCONS_00004386	1000	-	31538727	31538727	0	2	336,70,	0,13263,
chr5	32476433	32482705	TCONS_00004387	1000	-	32482705	32482705	0	2	482,216,	0,6056,
chr5	32658027	32659752	TCONS_00004388	1000	-	32659752	32659752	0	2	544,131,	0,1594,
chr5	32735723	32758506	TCONS_00004389	1000	-	32758506	32758506	0	2	230,105,	0,22678,
chr5	32742871	32756858	TCONS_00004222	1000	+	32756858	32756858	0	2	138,120,	0,13867,
chr5	33541219	33542290	TCONS_00004390	1000	-	33542290	33542290	0	2	154,103,	0,968,
chr5	33982703	33983579	TCONS_00004223	1000	+	33983579	33983579	0	2	130,594,	0,282,
chr5	34828298	34829304	TCONS_00004392	1000	-	34829304	34829304	0	2	257,567,	0,439,
chr5	35826358	35835438	TCONS_00004224	1000	+	35835438	35835438	0	3	146,73,405,	0,7074,8675,
chr5	35826797	35835430	TCONS_00004226	1000	+	35835430	35835430	0	4	115,76,73,397,	0,785,6635,8236,
chr5	35826797	35835408	TCONS_00004225	1000	+	35835408	35835408	0	4	115,53,73,375,	0,6488,6635,8236,
chr5	35833118	35835443	TCONS_00004227	1000	+	35835443	35835443	0	3	220,73,410,	0,314,1915,
chr5	38910815	38912306	TCONS_00004394	1000	-	38912306	38912306	0	2	210,116,	0,1375,
chr5	41419768	41422454	TCONS_00004230	1000	+	41422454	41422454	0	2	296,171,	0,2515,
chr5	42443682	42444241	TCONS_00004233	1000	+	42444241	42444241	0	2	123,84,	0,475,
chr5	42443693	42445640	TCONS_00004234	1000	+	42445640	42445640	0	2	112,182,	0,1765,
chr5	42445573	42448276	TCONS_00004235	1000	+	42448276	42448276	0	2	65,263,	0,2440,
chr5	43072059	43073777	TCONS_00004237	1000	+	43073777	43073777	0	2	72,142,	0,1576,
chr5	43563825	43567952	TCONS_00004238	1000	+	43567952	43567952	0	2	71,402,	0,3725,
chr5	43593874	43597147	TCONS_00004239	1000	+	43597147	43597147	0	2	583,1195,	0,2078,
chr5	43676351	43677997	TCONS_00004396	1000	-	43677997	43677997	0	3	143,144,68,	0,711,1578,
chr5	43676351	43677374	TCONS_00004395	1000	-	43677374	43677374	0	2	143,312,	0,711,
chr5	43676955	43678081	TCONS_00004397	1000	-	43678081	43678081	0	2	251,152,	0,974,
chr5	44524102	44538825	TCONS_00004398	1000	-	44538825	44538825	0	2	215,125,	0,14598,
chr5	45860007	45862065	TCONS_00004399	1000	-	45862065	45862065	0	2	391,144,	0,1914,
chr5	46834862	46835854	TCONS_00004240	1000	+	46835854	46835854	0	2	47,302,	0,690,
chr5	47215101	47216077	TCONS_00004400	1000	-	47216077	47216077	0	2	135,66,	0,910,
chr5	51040030	51083904	TCONS_00004402	1000	-	51083904	51083904	0	2	72,167,	0,43707,
chr5	53380853	53387373	TCONS_00004241	1000	+	53387373	53387373	0	3	133,110,406,	0,4446,6114,
chr5	53460244	53462903	TCONS_00004403	1000	-	53462903	53462903	0	2	1503,279,	0,2380,
chr5	53624260	53625223	TCONS_00004242	1000	+	53625223	53625223	0	2	243,220,	0,743,
chr5	54074406	54077067	TCONS_00004243	1000	+	54077067	54077067	0	2	209,143,	0,2518,
chr5	54074440	54091272	TCONS_00004244	1000	+	54091272	54091272	0	3	175,78,15,	0,2484,16817,
chr5	54078194	54091837	TCONS_00004245	1000	+	54091837	54091837	0	2	55,557,	0,13086,
chr5	54083205	54083771	TCONS_00004246	1000	+	54083771	54083771	0	2	141,162,	0,404,
chr5	54387005	54387664	TCONS_00004247	1000	+	54387664	54387664	0	2	351,24,	0,635,
chr5	55978626	56016802	TCONS_00004404	1000	-	56016802	56016802	0	2	74,288,	0,37888,
chr5	62155326	62158812	TCONS_00004405	1000	-	62158812	62158812	0	2	492,99,	0,3387,
chr5	65301053	65304675	TCONS_00004406	1000	-	65304675	65304675	0	2	286,96,	0,3526,
chr5	65625242	65648540	TCONS_00004407	1000	-	65648540	65648540	0	2	249,131,	0,23167,
chr5	65864384	65865817	TCONS_00004249	1000	+	65865817	65865817	0	2	174,638,	0,795,
chr5	66295952	66302548	TCONS_00004250	1000	+	66302548	66302548	0	2	94,341,	0,6255,
chr5	66333089	66335800	TCONS_00004408	1000	-	66335800	66335800	0	2	505,107,	0,2604,
chr5	66335022	66335741	TCONS_00004409	1000	-	66335741	66335741	0	2	165,48,	0,671,
chr5	67059506	67063746	TCONS_00004410	1000	-	67063746	67063746	0	2	1025,132,	0,4108,
chr5	67576169	67576937	TCONS_00004252	1000	+	67576937	67576937	0	2	198,255,	0,513,
chr5	68617049	68622463	TCONS_00004253	1000	+	68622463	68622463	0	2	56,352,	0,5062,
chr5	70864779	70877836	TCONS_00004411	1000	-	70877836	70877836	0	2	599,29,	0,13028,
chr5	72887447	72888391	TCONS_00004412	1000	-	72888391	72888391	0	2	317,109,	0,835,
chr5	73018842	73019179	TCONS_00004254	1000	+	73019179	73019179	0	2	87,144,	0,193,
chr5	74534412	74559277	TCONS_00004255	1000	+	74559277	74559277	0	3	63,69,232,	0,20118,24633,
chr5	75512042	75514125	TCONS_00004415	1000	-	75514125	75514125	0	2	303,26,	0,2057,
chr5	76460691	76465379	TCONS_00004416	1000	-	76465379	76465379	0	3	255,50,136,	0,1623,4552,
chr5	76775410	76776784	TCONS_00004256	1000	+	76776784	76776784	0	2	491,273,	0,1101,
chr5	76887269	76890780	TCONS_00004417	1000	-	76890780	76890780	0	2	580,86,	0,3425,
chr5	76998637	76999319	TCONS_00004418	1000	-	76999319	76999319	0	2	386,150,	0,532,
chr5	77203833	77207880	TCONS_00004419	1000	-	77207880	77207880	0	2	313,18,	0,4029,
chr5	77586021	77588423	TCONS_00004420	1000	-	77588423	77588423	0	2	356,59,	0,2343,
chr5	77662618	77667062	TCONS_00004421	1000	-	77667062	77667062	0	2	539,164,	0,4280,
chr5	77678443	77681428	TCONS_00004258	1000	+	77681428	77681428	0	2	41,253,	0,2732,
chr5	77690683	77694223	TCONS_00004422	1000	-	77694223	77694223	0	2	136,343,	0,3197,
chr5	77690726	77694226	TCONS_00004423	1000	-	77694226	77694226	0	2	22,346,	0,3154,
chr5	77696031	77697842	TCONS_00004424	1000	-	77697842	77697842	0	2	490,682,	0,1129,
chr5	77859787	77874074	TCONS_00004263	1000	+	77874074	77874074	0	2	88,449,	0,13838,
chr5	77870909	77874089	TCONS_00004264	1000	+	77874089	77874089	0	2	25,464,	0,2716,
chr5	78499280	78509960	TCONS_00004425	1000	-	78509960	78509960	0	2	73,132,	0,10548,
chr5	78544047	78544643	TCONS_00004265	1000	+	78544643	78544643	0	2	121,280,	0,316,
chr5	78544047	78544643	TCONS_00004266	1000	+	78544643	78544643	0	2	117,280,	0,316,
chr5	78544047	78544643	TCONS_00004267	1000	+	78544643	78544643	0	2	113,280,	0,316,
chr5	82040114	82043272	TCONS_00004268	1000	+	82043272	82043272	0	2	41,249,	0,2909,
chr5	89185583	89186817	TCONS_00004426	1000	-	89186817	89186817	0	2	226,939,	0,295,
chr5	89869838	89871024	TCONS_00004269	1000	+	89871024	89871024	0	2	23,767,	0,419,
chr5	90050929	90051616	TCONS_00004427	1000	-	90051616	90051616	0	2	48,555,	0,132,
chr5	90119134	90120474	TCONS_00004270	1000	+	90120474	90120474	0	2	124,139,	0,1201,
chr5	90380423	90396209	TCONS_00004428	1000	-	90396209	90396209	0	2	580,30,	0,15756,
chr5	90457678	90465147	TCONS_00004429	1000	-	90465147	90465147	0	2	197,79,	0,7390,
chr5	90630098	90631808	TCONS_00004271	1000	+	90631808	90631808	0	3	366,82,268,	0,1259,1442,
chr5	90933518	90934228	TCONS_00004430	1000	-	90934228	90934228	0	2	399,214,	0,496,
chr5	90944818	90945557	TCONS_00004431	1000	-	90945557	90945557	0	2	125,93,	0,646,
chr5	91143103	91154167	TCONS_00004432	1000	-	91154167	91154167	0	3	461,84,66,	0,4138,10998,
chr5	92270065	92271518	TCONS_00004433	1000	-	92271518	92271518	0	2	244,102,	0,1351,
chr5	92273106	92273476	TCONS_00004434	1000	-	92273476	92273476	0	2	72,190,	0,180,
chr5	92787100	92790706	TCONS_00004272	1000	+	92790706	92790706	0	2	230,175,	0,3431,
chr5	92997081	92998987	TCONS_00004435	1000	-	92998987	92998987	0	2	297,93,	0,1813,
chr5	93415286	93415785	TCONS_00004436	1000	-	93415785	93415785	0	2	98,123,	0,376,
chr5	93850930	93852103	TCONS_00004437	1000	-	93852103	93852103	0	2	97,116,	0,1057,
chr5	93865463	93952382	TCONS_00004273	1000	+	93952382	93952382	0	2	295,69,	0,86850,
chr5	97340804	97363854	TCONS_00004274	1000	+	97363854	97363854	0	3	68,79,240,	0,10003,22810,
chr5	97350789	97363962	TCONS_00004275	1000	+	97363962	97363962	0	2	97,348,	0,12825,
chr5	99588894	99589713	TCONS_00004276	1000	+	99589713	99589713	0	2	88,320,	0,499,
chr5	100787603	100790135	TCONS_00004277	1000	+	100790135	100790135	0	2	37,220,	0,2312,
chr5	100790067	100793954	TCONS_00004278	1000	+	100793954	100793954	0	2	78,496,	0,3391,
chr5	100991859	100997975	TCONS_00004279	1000	+	100997975	100997975	0	2	254,191,	0,5925,
chr5	101156047	101158271	TCONS_00004280	1000	+	101158271	101158271	0	2	133,391,	0,1833,
chr5	102270779	102276094	TCONS_00004281	1000	+	102276094	102276094	0	3	83,198,814,	0,3290,4501,
chr5	102270781	102273654	TCONS_00004282	1000	+	102273654	102273654	0	2	311,752,	0,2121,
chr5	102274161	102276190	TCONS_00004283	1000	+	102276190	102276190	0	2	106,1208,	0,821,
chr5	102435881	102437853	TCONS_00004284	1000	+	102437853	102437853	0	2	104,319,	0,1653,
chr5	103812251	103812965	TCONS_00004438	1000	-	103812965	103812965	0	2	75,245,	0,469,
chr5	105199006	105217441	TCONS_00004439	1000	-	105217441	105217441	0	2	893,27,	0,18408,
chr5	106080275	106086273	TCONS_00004285	1000	+	106086273	106086273	0	3	133,124,586,	0,4959,5412,
chr5	106080347	106091528	TCONS_00004287	1000	+	106091528	106091528	0	5	61,124,107,160,228,	0,4887,5340,6313,10953,
chr5	106080347	106087759	TCONS_00004286	1000	+	106087759	106087759	0	3	61,124,939,	0,4887,6473,
chr5	106080357	106087747	TCONS_00004288	1000	+	106087747	106087747	0	3	51,124,1087,	0,4877,6303,
chr5	107789085	107790086	TCONS_00004290	1000	+	107790086	107790086	0	2	273,588,	0,413,
chr5	107835778	107836513	TCONS_00004443	1000	-	107836513	107836513	0	2	60,156,	0,579,
chr5	108498126	108510043	TCONS_00004444	1000	-	108510043	108510043	0	2	254,202,	0,11715,
chr5	108866983	108870554	TCONS_00004291	1000	+	108870554	108870554	0	2	71,251,	0,3320,
chr5	109112811	109123083	TCONS_00004445	1000	-	109123083	109123083	0	2	501,229,	0,10043,
chr5	109112840	109123029	TCONS_00004446	1000	-	109123029	109123029	0	3	472,93,175,	0,7518,10014,
chr5	109112942	109123017	TCONS_00004448	1000	-	109123017	109123017	0	3	370,89,163,	0,7416,9912,
chr5	109112942	109122582	TCONS_00004447	1000	-	109122582	109122582	0	2	370,32,	0,9608,
chr5	109757463	109759608	TCONS_00004449	1000	-	109759608	109759608	0	2	122,146,	0,1999,
chr5	109920160	109920584	TCONS_00004450	1000	-	109920584	109920584	0	2	124,135,	0,289,
chr5	109954763	109956002	TCONS_00004451	1000	-	109956002	109956002	0	2	33,246,	0,993,
chr5	109979375	109981712	TCONS_00004452	1000	-	109981712	109981712	0	3	172,42,69,	0,1106,2268,
chr5	110126158	110192035	TCONS_00004292	1000	+	110192035	110192035	0	2	172,38,	0,65839,
chr5	110840173	110841050	TCONS_00004453	1000	-	110841050	110841050	0	2	124,118,	0,759,
chr5	110858906	110860696	TCONS_00004293	1000	+	110860696	110860696	0	2	252,268,	0,1522,
chr5	111093391	111095093	TCONS_00004294	1000	+	111095093	111095093	0	2	248,1113,	0,589,
chr5	111093403	111102586	TCONS_00004295	1000	+	111102586	111102586	0	2	236,87,	0,9096,
chr5	111320832	111322360	TCONS_00004454	1000	-	111322360	111322360	0	2	831,132,	0,1396,
chr5	111320836	111322361	TCONS_00004455	1000	-	111322361	111322361	0	3	569,117,133,	0,710,1392,
chr5	111423608	111425936	TCONS_00004296	1000	+	111425936	111425936	0	2	95,140,	0,2188,
chr5	112594126	112636404	TCONS_00004457	1000	-	112636404	112636404	0	3	405,199,115,	0,37266,42163,
chr5	112628729	112636394	TCONS_00004458	1000	-	112636394	112636394	0	3	781,199,105,	0,2663,7560,
chr5	113727025	113727484	TCONS_00004297	1000	+	113727484	113727484	0	2	25,246,	0,213,
chr5	114045865	114046447	TCONS_00004298	1000	+	114046447	114046447	0	2	190,145,	0,437,
chr5	114046150	114046499	TCONS_00004460	1000	-	114046499	114046499	0	2	31,222,	0,127,
chr5	114109349	114111704	TCONS_00004461	1000	-	114111704	114111704	0	2	227,155,	0,2200,
chr5	114578912	114580599	TCONS_00004462	1000	-	114580599	114580599	0	2	263,135,	0,1552,
chr5	114588240	114589330	TCONS_00004463	1000	-	114589330	114589330	0	2	329,371,	0,719,
chr5	114896166	114902478	TCONS_00004464	1000	-	114902478	114902478	0	2	145,109,	0,6203,
chr5	114935286	114935868	TCONS_00004465	1000	-	114935868	114935868	0	2	348,106,	0,476,
chr5	115274278	115276348	TCONS_00004466	1000	-	115276348	115276348	0	2	141,245,	0,1825,
chr5	115367339	115381716	TCONS_00004467	1000	-	115381716	115381716	0	4	259,74,131,115,	0,8049,12565,14262,
chr5	115367393	115375463	TCONS_00004468	1000	-	115375463	115375463	0	2	205,75,	0,7995,
chr5	115379793	115381631	TCONS_00004469	1000	-	115381631	115381631	0	2	242,30,	0,1808,
chr5	115428962	115432141	TCONS_00004470	1000	-	115432141	115432141	0	2	490,27,	0,3152,
chr5	115445823	115446321	TCONS_00004299	1000	+	115446321	115446321	0	2	76,133,	0,365,
chr5	115737850	115740319	TCONS_00004303	1000	+	115740319	115740319	0	2	165,213,	0,2256,
chr5	116664046	116676329	TCONS_00004305	1000	+	116676329	116676329	0	3	189,133,219,	0,3954,12064,
chr5	116777269	116783319	TCONS_00004471	1000	-	116783319	116783319	0	2	536,37,	0,6013,
chr5	117314258	117320830	TCONS_00004472	1000	-	117320830	117320830	0	3	757,88,108,	0,4771,6464,
chr5	117404177	117408666	TCONS_00004473	1000	-	117408666	117408666	0	2	262,38,	0,4451,
chr5	117478318	117482815	TCONS_00004474	1000	-	117482815	117482815	0	2	50,1660,	0,2837,
chr5	117534679	117537538	TCONS_00004306	1000	+	117537538	117537538	0	3	155,129,107,	0,2319,2752,
chr5	118041882	118052764	TCONS_00004475	1000	-	118052764	118052764	0	3	754,164,204,	0,10081,10678,
chr5	118041882	118052764	TCONS_00004476	1000	-	118052764	118052764	0	3	754,164,98,	0,10081,10784,
chr5	118924223	118949165	TCONS_00004477	1000	-	118949165	118949165	0	3	171,42,93,	0,297,24849,
chr5	120083436	120090193	TCONS_00004479	1000	-	120090193	120090193	0	2	88,191,	0,6566,
chr5	120141996	120142889	TCONS_00004480	1000	-	120142889	120142889	0	2	281,71,	0,822,
chr5	120364871	120366855	TCONS_00004307	1000	+	120366855	120366855	0	2	271,322,	0,1662,
chr5	121371044	121371723	TCONS_00004482	1000	-	121371723	121371723	0	2	47,496,	0,183,
chr5	121371044	121371723	TCONS_00004483	1000	-	121371723	121371723	0	2	73,533,	0,146,
chr5	121390516	121459108	TCONS_00004308	1000	+	121459108	121459108	0	2	222,44,	0,68548,
chr5	122041132	122042108	TCONS_00004309	1000	+	122042108	122042108	0	2	159,331,	0,645,
chr5	122306686	122310590	TCONS_00004310	1000	+	122310590	122310590	0	2	35,233,	0,3671,
chr5	122592171	122597149	TCONS_00004484	1000	-	122597149	122597149	0	3	70,77,172,	0,4271,4806,
chr5	122593496	122597148	TCONS_00004485	1000	-	122597148	122597148	0	4	268,77,123,109,	0,2946,3310,3543,
chr5	122595306	122597187	TCONS_00004486	1000	-	122597187	122597187	0	4	442,77,123,148,	0,1136,1500,1733,
chr5	122595306	122597187	TCONS_00004487	1000	-	122597187	122597187	0	3	442,77,210,	0,1136,1671,
chr5	122595327	122597127	TCONS_00004488	1000	-	122597127	122597127	0	3	421,77,321,	0,1115,1479,
chr5	122603968	122606431	TCONS_00004311	1000	+	122606431	122606431	0	3	170,61,372,	0,1002,2091,
chr5	122604303	122606430	TCONS_00004312	1000	+	122606430	122606430	0	3	44,61,371,	0,667,1756,
chr5	122638534	122640127	TCONS_00004489	1000	-	122640127	122640127	0	2	156,382,	0,1211,
chr5	122938933	122939390	TCONS_00004313	1000	+	122939390	122939390	0	2	198,144,	0,313,
chr5	123119648	123125766	TCONS_00004490	1000	-	123125766	123125766	0	2	278,187,	0,5931,
chr5	123902406	123913988	TCONS_00004491	1000	-	123913988	123913988	0	2	384,52,	0,11530,
chr5	124805676	124813140	TCONS_00004492	1000	-	124813140	124813140	0	2	49,182,	0,7282,
chr5	124806122	124813070	TCONS_00004493	1000	-	124813070	124813070	0	2	395,112,	0,6836,
chr5	124986235	124987505	TCONS_00004494	1000	-	124987505	124987505	0	2	336,140,	0,1130,
chr5	125343943	125348974	TCONS_00004315	1000	+	125348974	125348974	0	2	84,203,	0,4828,
chr5	125642131	125654121	TCONS_00004495	1000	-	125654121	125654121	0	2	267,337,	0,11653,
chr5	125687229	125690886	TCONS_00004496	1000	-	125690886	125690886	0	2	440,520,	0,3137,
chr5	125687229	125690886	TCONS_00004497	1000	-	125690886	125690886	0	2	440,201,	0,3456,
chr5	126297135	126300161	TCONS_00004504	1000	-	126300161	126300161	0	2	275,116,	0,2910,
chr5	126438771	126446242	TCONS_00004506	1000	-	126446242	126446242	0	2	389,115,	0,7356,
chr5	126438771	126442731	TCONS_00004505	1000	-	126442731	126442731	0	2	389,154,	0,3806,
chr5	126447528	126449087	TCONS_00004507	1000	-	126449087	126449087	0	2	83,214,	0,1345,
chr5	126448874	126450771	TCONS_00004316	1000	+	126450771	126450771	0	2	216,102,	0,1795,
chr5	126457420	126468995	TCONS_00004317	1000	+	126468995	126468995	0	2	109,479,	0,11096,
chr5	126523711	126527618	TCONS_00004509	1000	-	126527618	126527618	0	2	111,122,	0,3785,
chr5	126523711	126525191	TCONS_00004508	1000	-	126525191	126525191	0	2	111,137,	0,1343,
chr5	126619651	126641772	TCONS_00004510	1000	-	126641772	126641772	0	3	264,83,253,	0,4341,21868,
chr5	127042223	127044312	TCONS_00004318	1000	+	127044312	127044312	0	2	85,221,	0,1868,
chr5	127277464	127283373	TCONS_00004511	1000	-	127283373	127283373	0	2	453,98,	0,5811,
chr5	127283631	127295882	TCONS_00004512	1000	-	127295882	127295882	0	2	115,100,	0,12151,
chr5	127333062	127349604	TCONS_00004319	1000	+	127349604	127349604	0	2	149,82,	0,16460,
chr5	127337926	127339298	TCONS_00004320	1000	+	127339298	127339298	0	2	335,537,	0,835,
chr5	128207176	128231744	TCONS_00004513	1000	-	128231744	128231744	0	3	204,101,204,	0,23625,24364,
chr5	128208016	128210468	TCONS_00004514	1000	-	128210468	128210468	0	2	970,214,	0,2238,
chr5	128785001	128786229	TCONS_00004515	1000	-	128786229	128786229	0	2	86,166,	0,1062,
chr5	128814286	128823204	TCONS_00004321	1000	+	128823204	128823204	0	4	40,125,122,309,	0,6327,8180,8609,
chr5	128814431	128823194	TCONS_00004322	1000	+	128823194	128823194	0	4	60,125,122,299,	0,6182,8035,8464,
chr5	128814479	128823197	TCONS_00004323	1000	+	128823197	128823197	0	4	12,125,122,322,	0,6134,7987,8396,
chr5	128817093	128823197	TCONS_00004324	1000	+	128823197	128823197	0	4	160,125,122,322,	0,3520,5373,5782,
chr5	128817160	128823201	TCONS_00004325	1000	+	128823201	128823201	0	4	93,122,122,306,	0,3456,5306,5735,
chr5	129382931	129390576	TCONS_00004326	1000	+	129390576	129390576	0	3	32,53,771,	0,4439,6874,
chr5	129468989	129476571	TCONS_00004516	1000	-	129476571	129476571	0	3	95,92,185,	0,3114,7397,
chr5	129471930	129477045	TCONS_00004517	1000	-	129477045	129477045	0	2	265,82,	0,5033,
chr5	129471940	129476571	TCONS_00004518	1000	-	129476571	129476571	0	2	255,185,	0,4446,
chr5	129490433	129491639	TCONS_00004327	1000	+	129491639	129491639	0	2	427,674,	0,532,
chr5	129490436	129491633	TCONS_00004328	1000	+	129491633	129491633	0	2	382,710,	0,487,
chr5	129490585	129490960	TCONS_00004329	1000	+	129490960	129490960	0	2	254,58,	0,317,
chr5	130143132	130146057	TCONS_00004519	1000	-	130146057	130146057	0	2	727,207,	0,2718,
chr5	131913515	131915662	TCONS_00004331	1000	+	131915662	131915662	0	2	1085,772,	0,1375,
chr5	132430867	132436442	TCONS_00004332	1000	+	132436442	132436442	0	2	239,21,	0,5554,
chr5	132659391	132663000	TCONS_00004333	1000	+	132663000	132663000	0	4	23,46,137,830,	0,647,1942,2779,
chr5	134747735	134748475	TCONS_00004334	1000	+	134748475	134748475	0	2	128,245,	0,495,
chr5	134812902	134816096	TCONS_00004521	1000	-	134816096	134816096	0	2	213,27,	0,3167,
chr5	135117031	135119363	TCONS_00004335	1000	+	135119363	135119363	0	2	214,133,	0,2199,
chr5	135408050	135408820	TCONS_00004522	1000	-	135408820	135408820	0	2	208,371,	0,399,
chr5	135662217	135663039	TCONS_00004523	1000	-	135663039	135663039	0	2	287,190,	0,632,
chr5	135740332	135756338	TCONS_00004524	1000	-	135756338	135756338	0	3	550,108,132,	0,1892,15874,
chr5	135741849	135752860	TCONS_00004525	1000	-	135752860	135752860	0	2	483,178,	0,10833,
chr5	135741873	135756326	TCONS_00004526	1000	-	135756326	135756326	0	2	459,120,	0,14333,
chr5	135741890	135747810	TCONS_00004527	1000	-	135747810	135747810	0	2	442,65,	0,5855,
chr5	135752865	135756331	TCONS_00004528	1000	-	135756331	135756331	0	2	84,125,	0,3341,
chr5	136119129	136119850	TCONS_00004529	1000	-	136119850	136119850	0	2	291,293,	0,428,
chr5	136508122	136508746	TCONS_00004530	1000	-	136508746	136508746	0	2	247,210,	0,414,
chr5	136508123	136508751	TCONS_00004531	1000	-	136508751	136508751	0	2	219,215,	0,413,
chr5	136587121	136587680	TCONS_00004532	1000	-	136587680	136587680	0	2	65,391,	0,168,
chr5	136818441	136821749	TCONS_00004336	1000	+	136821749	136821749	0	2	287,263,	0,3045,
chr5	137087302	137089821	TCONS_00004337	1000	+	137089821	137089821	0	2	238,71,	0,2448,
chr5	137510824	137511661	TCONS_00004338	1000	+	137511661	137511661	0	2	181,159,	0,678,
chr5	137774928	137789078	TCONS_00004339	1000	+	137789078	137789078	0	2	177,183,	0,13967,
chr5	138188557	138200972	TCONS_00004533	1000	-	138200972	138200972	0	2	461,321,	0,12094,
chr5	139087262	139090056	TCONS_00004535	1000	-	139090056	139090056	0	2	222,181,	0,2613,
chr5	139087262	139090053	TCONS_00004534	1000	-	139090053	139090053	0	2	222,166,	0,2625,
chr5	140129446	140132202	TCONS_00004341	1000	+	140132202	140132202	0	4	67,39,209,106,	0,619,1023,2650,
chr5	140478537	140479246	TCONS_00004342	1000	+	140479246	140479246	0	2	96,174,	0,535,
chr5	141096556	141097346	TCONS_00004346	1000	+	141097346	141097346	0	2	268,166,	0,624,
chr5	141587172	141589958	TCONS_00004347	1000	+	141589958	141589958	0	2	186,27,	0,2759,
chr5	141957437	141966905	TCONS_00004536	1000	-	141966905	141966905	0	2	170,222,	0,9246,
chr5	142663324	142664196	TCONS_00004537	1000	-	142664196	142664196	0	2	744,24,	0,848,
chr5	142774679	142825648	TCONS_00004538	1000	-	142825648	142825648	0	2	132,161,	0,50808,
chr5	142855997	142857562	TCONS_00004539	1000	-	142857562	142857562	0	2	244,61,	0,1504,
chr5	142936580	142937965	TCONS_00004540	1000	-	142937965	142937965	0	2	143,506,	0,879,
chr5	143657011	143659542	TCONS_00004349	1000	+	143659542	143659542	0	2	135,159,	0,2372,
chr5	143990146	143995005	TCONS_00004541	1000	-	143995005	143995005	0	2	195,29,	0,4830,
chr5	144193361	144194125	TCONS_00004350	1000	+	144194125	144194125	0	3	114,152,215,	0,242,549,
chr5	144193542	144193932	TCONS_00004351	1000	+	144193932	144193932	0	2	213,22,	0,368,
chr5	144543473	144544159	TCONS_00004542	1000	-	144544159	144544159	0	2	153,112,	0,574,
chr5	144556260	144567634	TCONS_00004543	1000	-	144567634	144567634	0	2	152,450,	0,10924,
chr5	145414016	145422545	TCONS_00004544	1000	-	145422545	145422545	0	3	103,75,148,	0,4694,8381,
chr5	145420174	145439897	TCONS_00004545	1000	-	145439897	145439897	0	3	78,68,98,	0,2223,19625,
chr5	145420947	145422776	TCONS_00004352	1000	+	145422776	145422776	0	2	191,1025,	0,804,
chr5	145421751	145439896	TCONS_00004546	1000	-	145439896	145439896	0	2	714,97,	0,18048,
chr5	145440641	145444718	TCONS_00004353	1000	+	145444718	145444718	0	3	76,179,95,	0,3704,3982,
chr5	145440706	145444610	TCONS_00004354	1000	+	145444610	145444610	0	2	11,265,	0,3639,
chr5	145738282	145738989	TCONS_00004355	1000	+	145738989	145738989	0	2	206,93,	0,614,
chr5	147627508	147642569	TCONS_00004547	1000	-	147642569	147642569	0	3	280,43,84,	0,14625,14977,
chr5	147890110	147890666	TCONS_00004548	1000	-	147890666	147890666	0	2	134,267,	0,289,
chr5	147976474	147977060	TCONS_00004549	1000	-	147977060	147977060	0	2	124,158,	0,428,
chr5	147989950	147990761	TCONS_00004550	1000	-	147990761	147990761	0	2	210,26,	0,785,
chr5	148105911	148107298	TCONS_00004356	1000	+	148107298	148107298	0	2	163,258,	0,1129,
chr5	149605879	149606798	TCONS_00004551	1000	-	149606798	149606798	0	2	723,75,	0,844,
chr5	149664174	149664858	TCONS_00004357	1000	+	149664858	149664858	0	2	120,304,	0,380,
chr5	149664212	149666553	TCONS_00004358	1000	+	149666553	149666553	0	3	82,205,331,	0,342,2010,
chr5	151436792	151438344	TCONS_00004359	1000	+	151438344	151438344	0	2	124,380,	0,1172,
chr6	92195011	92281154	TCONS_00004827	1000	-	92281154	92281154	0	2	249,68,	0,86075,
chr6	92263798	92281427	TCONS_00004828	1000	-	92281427	92281427	0	2	174,341,	0,17288,
chr6	12558912	12585404	TCONS_00004565	1000	+	12585404	12585404	0	5	194,49,104,163,33,	0,590,2264,20028,26459,
chr6	49279413	49284298	TCONS_00004774	1000	-	49284298	49284298	0	2	87,391,	0,4494,
chr6	89124819	89162622	TCONS_00004636	1000	+	89162622	89162622	0	2	785,1055,	0,36748,
chr6	122677668	122711668	TCONS_00004696	1000	+	122711668	122711668	0	2	96,598,	0,33402,
chr6	130991353	131075673	TCONS_00004710	1000	+	131075673	131075673	0	2	80,187,	0,84133,
chr6	33022009	33042886	TCONS_00004751	1000	-	33042886	33042886	0	3	63,142,133,	0,19276,20744,
chr6	33027993	33042908	TCONS_00004752	1000	-	33042908	33042908	0	2	494,155,	0,14760,
chr6	33028066	33042891	TCONS_00004753	1000	-	33042891	33042891	0	3	421,142,138,	0,13219,14687,
chr6	39190141	39195329	TCONS_00004597	1000	+	39195329	39195329	0	2	25,1675,	0,3513,
chr6	42436254	42539651	TCONS_00004602	1000	+	42539651	42539651	0	4	162,110,257,144,	0,32945,34488,103253,
chr6	42436279	42471098	TCONS_00004603	1000	+	42471098	42471098	0	3	137,110,356,	0,32920,34463,
chr6	42436295	42470647	TCONS_00004604	1000	+	42470647	42470647	0	3	121,110,39,	0,32904,34313,
chr6	50581302	50600248	TCONS_00004611	1000	+	50600248	50600248	0	2	315,199,	0,18747,
chr6	63041083	63063756	TCONS_00004794	1000	-	63063756	63063756	0	2	66,171,	0,22502,
chr6	71688588	71707220	TCONS_00004802	1000	-	71707220	71707220	0	2	334,141,	0,18491,
chr6	72744771	72745975	TCONS_00004803	1000	-	72745975	72745975	0	2	1032,60,	0,1144,
chr6	72744771	72746612	TCONS_00004630	1000	+	72746612	72746612	0	2	353,193,	0,1648,
chr6	86227420	86263060	TCONS_00004812	1000	-	86263060	86263060	0	3	154,120,145,	0,1294,35495,
chr6	86227420	86263060	TCONS_00004813	1000	-	86263060	86263060	0	4	154,194,120,152,	0,392,1294,35488,
chr6	86227834	86263047	TCONS_00004814	1000	-	86263047	86263047	0	3	172,120,132,	0,880,35081,
chr6	92664698	92695467	TCONS_00004644	1000	+	92695467	92695467	0	3	72,175,228,	0,463,30541,
chr6	92664698	92686422	TCONS_00004641	1000	+	92686422	92686422	0	3	72,175,189,	0,463,21535,
chr6	92664698	92686422	TCONS_00004642	1000	+	92686422	92686422	0	5	72,175,97,153,189,	0,463,5352,6464,21535,
chr6	92664698	92686422	TCONS_00004643	1000	+	92686422	92686422	0	4	72,97,153,189,	0,5352,6464,21535,
chr6	92664699	92686385	TCONS_00004645	1000	+	92686385	92686385	0	3	71,195,152,	0,442,21534,
chr6	92664712	92673558	TCONS_00004646	1000	+	92673558	92673558	0	5	58,175,97,157,369,	0,449,5338,6450,8477,
chr6	92664716	92686417	TCONS_00004647	1000	+	92686417	92686417	0	3	54,97,184,	0,5334,21517,
chr6	94996927	95032179	TCONS_00004653	1000	+	95032179	95032179	0	2	160,79,	0,35173,
chr6	95729590	95841835	TCONS_00004655	1000	+	95841835	95841835	0	3	79,301,262,	0,94307,111983,
chr6	95729610	95834577	TCONS_00004656	1000	+	95834577	95834577	0	3	59,170,74,	0,104585,104893,
chr6	96205046	96207392	TCONS_00004657	1000	+	96207392	96207392	0	2	113,429,	0,1917,
chr6	103018761	103039400	TCONS_00004670	1000	+	103039400	103039400	0	5	44,52,93,70,46,	0,335,894,4343,20593,
chr6	103019651	103039407	TCONS_00004671	1000	+	103039407	103039407	0	3	97,70,53,	0,3453,19703,
chr6	104565385	104666935	TCONS_00004839	1000	-	104666935	104666935	0	3	159,67,96,	0,82929,101454,
chr6	106657924	106718963	TCONS_00004674	1000	+	106718963	106718963	0	3	218,164,134,	0,54570,60905,
chr6	106657948	106718993	TCONS_00004675	1000	+	106718993	106718993	0	2	194,164,	0,60881,
chr6	107765130	107872432	TCONS_00004843	1000	-	107872432	107872432	0	4	111,100,62,121,	0,97240,98294,107181,
chr6	107765154	107872409	TCONS_00004844	1000	-	107872409	107872409	0	4	87,100,62,115,	0,97216,98270,107140,
chr6	117529097	117581756	TCONS_00004858	1000	-	117581756	117581756	0	2	247,158,	0,52501,
chr6	117833621	117834604	TCONS_00004690	1000	+	117834604	117834604	0	2	285,606,	0,377,
chr6	130431423	130735274	TCONS_00004703	1000	+	130735274	130735274	0	2	793,54,	0,303797,
chr6	130526355	130735053	TCONS_00004704	1000	+	130735053	130735053	0	2	24,285,	0,208413,
chr6	130526622	130986317	TCONS_00004705	1000	+	130986317	130986317	0	2	34,485,	0,459210,
chr6	130624719	130888012	TCONS_00004706	1000	+	130888012	130888012	0	2	235,1371,	0,261922,
chr6	130624734	130817877	TCONS_00004708	1000	+	130817877	130817877	0	2	235,401,	0,192742,
chr6	138273835	138292483	TCONS_00004718	1000	+	138292483	138292483	0	2	77,147,	0,18501,
chr6	145958063	146026808	TCONS_00004887	1000	-	146026808	146026808	0	4	365,87,176,83,	0,3604,66387,68662,
chr6	145958076	146026793	TCONS_00004888	1000	-	146026793	146026793	0	4	352,87,284,68,	0,3591,66374,68649,
chr6	148470802	148512207	TCONS_00004730	1000	+	148512207	148512207	0	2	189,99,	0,41306,
chr6	3015559	3124293	TCONS_00004552	1000	+	3124293	3124293	0	3	90,94,95,	0,107736,108639,
chr6	3015559	3124293	TCONS_00004553	1000	+	3124293	3124293	0	4	90,94,74,95,	0,107736,108037,108639,
chr6	3015598	3125194	TCONS_00004554	1000	+	3125194	3125194	0	4	51,94,74,627,	0,107697,107998,108969,
chr6	3146846	3152506	TCONS_00004555	1000	+	3152506	3152506	0	3	317,101,376,	0,696,5284,
chr6	3146946	3148099	TCONS_00004556	1000	+	3148099	3148099	0	2	217,557,	0,596,
chr6	3147538	3152231	TCONS_00004557	1000	+	3152231	3152231	0	2	105,101,	0,4592,
chr6	6644018	6644812	TCONS_00004735	1000	-	6644812	6644812	0	2	138,97,	0,697,
chr6	6977566	7041880	TCONS_00004736	1000	-	7041880	7041880	0	2	1279,140,	0,64174,
chr6	6978579	7041867	TCONS_00004737	1000	-	7041867	7041867	0	3	266,185,127,	0,8712,63161,
chr6	8580540	8594242	TCONS_00004558	1000	+	8594242	8594242	0	2	226,92,	0,13610,
chr6	8801992	8809922	TCONS_00004560	1000	+	8809922	8809922	0	4	73,229,176,508,	0,3578,5846,7422,
chr6	8801992	8809922	TCONS_00004561	1000	+	8809922	8809922	0	4	73,229,176,441,	0,3578,5846,7489,
chr6	8801992	8809779	TCONS_00004559	1000	+	8809779	8809779	0	4	73,84,176,298,	0,3578,5846,7489,
chr6	8805569	8807990	TCONS_00004562	1000	+	8807990	8807990	0	2	85,152,	0,2269,
chr6	9568756	9572685	TCONS_00004563	1000	+	9572685	9572685	0	2	171,263,	0,3666,
chr6	9786396	9806178	TCONS_00004738	1000	-	9806178	9806178	0	3	114,141,51,	0,7441,19731,
chr6	10325505	10330504	TCONS_00004564	1000	+	10330504	10330504	0	2	159,452,	0,4547,
chr6	11028337	11031290	TCONS_00004739	1000	-	11031290	11031290	0	3	436,59,143,	0,1449,2810,
chr6	11028515	11029847	TCONS_00004740	1000	-	11029847	11029847	0	2	258,61,	0,1271,
chr6	12558990	12581635	TCONS_00004567	1000	+	12581635	12581635	0	4	116,49,163,29,	0,512,19950,22616,
chr6	12558992	12579228	TCONS_00004568	1000	+	12579228	12579228	0	3	114,49,288,	0,510,19948,
chr6	13764583	13774583	TCONS_00004569	1000	+	13774583	13774583	0	3	59,111,480,	0,1095,9520,
chr6	13765676	13774446	TCONS_00004570	1000	+	13774446	13774446	0	2	113,343,	0,8427,
chr6	14686588	14697682	TCONS_00004571	1000	+	14697682	14697682	0	3	218,75,856,	0,4237,10238,
chr6	16216269	16217804	TCONS_00004572	1000	+	16217804	16217804	0	2	260,225,	0,1310,
chr6	16963046	16964048	TCONS_00004573	1000	+	16964048	16964048	0	2	99,508,	0,494,
chr6	18220829	18238118	TCONS_00004742	1000	-	18238118	18238118	0	2	732,127,	0,17162,
chr6	19269265	19319077	TCONS_00004574	1000	+	19319077	19319077	0	2	86,225,	0,49587,
chr6	22795246	22797859	TCONS_00004743	1000	-	22797859	22797859	0	2	208,88,	0,2525,
chr6	23087566	23104025	TCONS_00004575	1000	+	23104025	23104025	0	3	107,77,23,	0,594,16436,
chr6	29150426	29151208	TCONS_00004576	1000	+	29151208	29151208	0	2	179,443,	0,339,
chr6	29150427	29151215	TCONS_00004577	1000	+	29151215	29151215	0	2	174,454,	0,334,
chr6	29589066	29592171	TCONS_00004578	1000	+	29592171	29592171	0	2	144,367,	0,2738,
chr6	29589066	29592171	TCONS_00004579	1000	+	29592171	29592171	0	2	140,371,	0,2734,
chr6	29589085	29592172	TCONS_00004580	1000	+	29592172	29592172	0	2	121,492,	0,2595,
chr6	29948588	29971723	TCONS_00004744	1000	-	29971723	29971723	0	2	168,46,	0,23089,
chr6	29948589	29949100	TCONS_00004746	1000	-	29949100	29949100	0	2	167,153,	0,358,
chr6	29948589	29949100	TCONS_00004745	1000	-	29949100	29949100	0	2	98,153,	0,358,
chr6	29948590	29972630	TCONS_00004747	1000	-	29972630	29972630	0	2	166,194,	0,23846,
chr6	29958094	29969572	TCONS_00004748	1000	-	29969572	29969572	0	2	72,156,	0,11322,
chr6	30679303	30682912	TCONS_00004749	1000	-	30682912	30682912	0	2	151,280,	0,3329,
chr6	30829263	30840383	TCONS_00004582	1000	+	30840383	30840383	0	3	36,146,261,	0,7310,10859,
chr6	30836572	30840378	TCONS_00004750	1000	-	30840378	30840378	0	2	145,258,	0,3548,
chr6	30836572	30840378	TCONS_00004583	1000	+	30840378	30840378	0	2	147,256,	0,3550,
chr6	30836575	30843606	TCONS_00004584	1000	+	30843606	30843606	0	3	144,83,367,	0,6494,6664,
chr6	31987872	31990920	TCONS_00004585	1000	+	31990920	31990920	0	2	81,417,	0,2631,
chr6	32202158	32208649	TCONS_00004586	1000	+	32208649	32208649	0	2	155,251,	0,6240,
chr6	34388601	34393428	TCONS_00004587	1000	+	34393428	34393428	0	2	92,243,	0,4584,
chr6	34401047	34402632	TCONS_00004588	1000	+	34402632	34402632	0	2	103,304,	0,1281,
chr6	34402338	34404185	TCONS_00004589	1000	+	34404185	34404185	0	2	275,159,	0,1688,
chr6	34454266	34455621	TCONS_00004754	1000	-	34455621	34455621	0	2	219,872,	0,483,
chr6	34830466	34855599	TCONS_00004590	1000	+	34855599	34855599	0	2	242,98,	0,25035,
chr6	35009922	35011074	TCONS_00004591	1000	+	35011074	35011074	0	2	43,506,	0,646,
chr6	37449380	37453519	TCONS_00004592	1000	+	37453519	37453519	0	2	29,560,	0,3579,
chr6	37689127	37690392	TCONS_00004755	1000	-	37690392	37690392	0	2	75,147,	0,1118,
chr6	37770415	37771394	TCONS_00004593	1000	+	37771394	37771394	0	2	34,277,	0,702,
chr6	37797916	37800124	TCONS_00004594	1000	+	37800124	37800124	0	2	195,337,	0,1871,
chr6	38092322	38096146	TCONS_00004595	1000	+	38096146	38096146	0	2	361,726,	0,3098,
chr6	38265562	38266423	TCONS_00004596	1000	+	38266423	38266423	0	2	145,238,	0,623,
chr6	38339117	38351437	TCONS_00004756	1000	-	38351437	38351437	0	2	167,141,	0,12179,
chr6	39215624	39219403	TCONS_00004757	1000	-	39219403	39219403	0	3	176,177,235,	0,707,3544,
chr6	39215671	39219316	TCONS_00004758	1000	-	39219316	39219316	0	2	129,189,	0,3456,
chr6	39215671	39219316	TCONS_00004759	1000	-	39219316	39219316	0	2	125,193,	0,3452,
chr6	39216330	39219703	TCONS_00004761	1000	-	39219703	39219703	0	2	178,278,	0,3095,
chr6	39216330	39219301	TCONS_00004760	1000	-	39219301	39219301	0	2	178,138,	0,2833,
chr6	39234797	39245757	TCONS_00004598	1000	+	39245757	39245757	0	2	99,164,	0,10796,
chr6	39234854	39262800	TCONS_00004599	1000	+	39262800	39262800	0	2	42,293,	0,27653,
chr6	39396930	39401509	TCONS_00004762	1000	-	39401509	39401509	0	2	729,25,	0,4554,
chr6	39397343	39398084	TCONS_00004763	1000	-	39398084	39398084	0	2	316,77,	0,664,
chr6	39511213	39512735	TCONS_00004764	1000	-	39512735	39512735	0	2	69,213,	0,1309,
chr6	41477446	41483339	TCONS_00004600	1000	+	41483339	41483339	0	2	474,72,	0,5821,
chr6	41982395	41985124	TCONS_00004601	1000	+	41985124	41985124	0	3	127,48,2162,	0,438,567,
chr6	42764194	42768675	TCONS_00004765	1000	-	42768675	42768675	0	2	552,83,	0,4398,
chr6	43261898	43284655	TCONS_00004605	1000	+	43284655	43284655	0	3	133,52,437,	0,17803,22320,
chr6	44581799	44603393	TCONS_00004606	1000	+	44603393	44603393	0	2	272,173,	0,21421,
chr6	44581946	44603394	TCONS_00004766	1000	-	44603394	44603394	0	2	129,170,	0,21278,
chr6	47813854	47833950	TCONS_00004769	1000	-	47833950	47833950	0	2	57,241,	0,19855,
chr6	47829646	47833950	TCONS_00004770	1000	-	47833950	47833950	0	2	142,241,	0,4063,
chr6	48563893	48569930	TCONS_00004771	1000	-	48569930	48569930	0	2	323,74,	0,5963,
chr6	48968311	48970481	TCONS_00004772	1000	-	48970481	48970481	0	2	698,29,	0,2141,
chr6	49248279	49261472	TCONS_00004773	1000	-	49261472	49261472	0	2	37,472,	0,12721,
chr6	49781813	49785774	TCONS_00004775	1000	-	49785774	49785774	0	3	418,62,76,	0,2591,3885,
chr6	50578429	50581125	TCONS_00004776	1000	-	50581125	50581125	0	3	411,166,217,	0,1250,2479,
chr6	50580658	50581150	TCONS_00004777	1000	-	50581150	50581150	0	2	157,242,	0,250,
chr6	50709642	50710692	TCONS_00004612	1000	+	50710692	50710692	0	2	194,266,	0,784,
chr6	50838206	50840623	TCONS_00004778	1000	-	50840623	50840623	0	2	180,94,	0,2323,
chr6	51150909	51154828	TCONS_00004779	1000	-	51154828	51154828	0	2	245,193,	0,3726,
chr6	51150913	51154544	TCONS_00004780	1000	-	51154544	51154544	0	2	241,363,	0,3268,
chr6	51357258	51361837	TCONS_00004781	1000	-	51361837	51361837	0	2	863,107,	0,4472,
chr6	51432314	51457658	TCONS_00004786	1000	-	51457658	51457658	0	4	271,42,130,128,	0,17364,17868,25216,
chr6	51432314	51457640	TCONS_00004785	1000	-	51457640	51457640	0	3	271,130,110,	0,17868,25216,
chr6	51432314	51443499	TCONS_00004784	1000	-	51443499	51443499	0	2	271,143,	0,11042,
chr6	51432314	51438491	TCONS_00004783	1000	-	51438491	51438491	0	2	271,102,	0,6075,
chr6	51432314	51434179	TCONS_00004782	1000	-	51434179	51434179	0	2	271,211,	0,1654,
chr6	51432380	51450422	TCONS_00004787	1000	-	51450422	51450422	0	2	205,240,	0,17802,
chr6	51447459	51457658	TCONS_00004788	1000	-	51457658	51457658	0	4	109,42,130,128,	0,2219,2723,10071,
chr6	51450254	51450542	TCONS_00004789	1000	-	51450542	51450542	0	2	58,143,	0,145,
chr6	52237358	52237739	TCONS_00004617	1000	+	52237739	52237739	0	2	181,60,	0,321,
chr6	52277986	52297067	TCONS_00004618	1000	+	52297067	52297067	0	2	133,195,	0,18886,
chr6	52378940	52384638	TCONS_00004790	1000	-	52384638	52384638	0	2	726,84,	0,5614,
chr6	52379737	52384659	TCONS_00004791	1000	-	52384659	52384659	0	2	326,105,	0,4817,
chr6	52392347	52397577	TCONS_00004619	1000	+	52397577	52397577	0	3	35,214,280,	0,4003,4950,
chr6	52397468	52401340	TCONS_00004620	1000	+	52401340	52401340	0	2	108,132,	0,3740,
chr6	52468654	52481077	TCONS_00004792	1000	-	52481077	52481077	0	3	182,157,154,	0,1658,12269,
chr6	54885230	54886246	TCONS_00004621	1000	+	54886246	54886246	0	2	233,96,	0,920,
chr6	54909611	54910733	TCONS_00004622	1000	+	54910733	54910733	0	2	239,328,	0,794,
chr6	54909683	54918855	TCONS_00004623	1000	+	54918855	54918855	0	4	167,134,86,404,	0,7944,8463,8768,
chr6	54917634	54918271	TCONS_00004624	1000	+	54918271	54918271	0	2	127,125,	0,512,
chr6	60665778	60667190	TCONS_00004625	1000	+	60667190	60667190	0	2	31,216,	0,1196,
chr6	61217793	61219798	TCONS_00004626	1000	+	61219798	61219798	0	2	99,259,	0,1746,
chr6	64952261	64972903	TCONS_00004795	1000	-	64972903	64972903	0	4	357,68,82,26,	0,1647,20370,20616,
chr6	66489764	66491246	TCONS_00004796	1000	-	66491246	66491246	0	2	45,782,	0,700,
chr6	66489764	66491246	TCONS_00004797	1000	-	66491246	66491246	0	2	148,679,	0,803,
chr6	67171600	67172379	TCONS_00004798	1000	-	67172379	67172379	0	2	159,153,	0,626,
chr6	67663200	67667878	TCONS_00004627	1000	+	67667878	67667878	0	3	72,80,213,	0,680,4465,
chr6	68579242	68589754	TCONS_00004628	1000	+	68589754	68589754	0	2	59,170,	0,10342,
chr6	70387522	70388346	TCONS_00004799	1000	-	70388346	70388346	0	2	106,95,	0,729,
chr6	70758797	70759230	TCONS_00004800	1000	-	70759230	70759230	0	2	180,127,	0,306,
chr6	70759375	70761295	TCONS_00004801	1000	-	70761295	70761295	0	2	184,78,	0,1842,
chr6	70917240	70986389	TCONS_00004629	1000	+	70986389	70986389	0	3	131,90,355,	0,383,68794,
chr6	72745414	72754622	TCONS_00004804	1000	-	72754622	72754622	0	2	389,102,	0,9106,
chr6	72853186	72858255	TCONS_00004631	1000	+	72858255	72858255	0	2	469,278,	0,4791,
chr6	72981924	72983696	TCONS_00004632	1000	+	72983696	72983696	0	2	84,274,	0,1498,
chr6	73675872	73679203	TCONS_00004805	1000	-	73679203	73679203	0	2	276,190,	0,3141,
chr6	78968596	78972927	TCONS_00004806	1000	-	78972927	78972927	0	2	195,105,	0,4226,
chr6	78973914	78974780	TCONS_00004807	1000	-	78974780	78974780	0	2	398,126,	0,740,
chr6	81875465	81875835	TCONS_00004809	1000	-	81875835	81875835	0	2	202,27,	0,343,
chr6	82486626	82494746	TCONS_00004810	1000	-	82494746	82494746	0	3	369,58,412,	0,7506,7708,
chr6	82614844	82634514	TCONS_00004633	1000	+	82634514	82634514	0	3	127,178,409,	0,9011,19261,
chr6	85349349	85362250	TCONS_00004811	1000	-	85362250	85362250	0	2	296,73,	0,12828,
chr6	86259371	86263058	TCONS_00004815	1000	-	86263058	86263058	0	3	485,227,150,	0,1395,3537,
chr6	86259371	86263078	TCONS_00004816	1000	-	86263078	86263078	0	2	485,163,	0,3544,
chr6	86259377	86263061	TCONS_00004817	1000	-	86263061	86263061	0	2	479,243,	0,3441,
chr6	86284197	86285743	TCONS_00004818	1000	-	86285743	86285743	0	2	90,114,	0,1432,
chr6	86455333	86455854	TCONS_00004821	1000	-	86455854	86455854	0	2	254,92,	0,429,
chr6	87997687	88002465	TCONS_00004634	1000	+	88002465	88002465	0	3	168,160,346,	0,4186,4432,
chr6	88453606	88454893	TCONS_00004635	1000	+	88454893	88454893	0	2	351,641,	0,646,
chr6	89095148	89097716	TCONS_00004823	1000	-	89097716	89097716	0	2	402,1367,	0,1201,
chr6	89095148	89097381	TCONS_00004822	1000	-	89097381	89097381	0	2	1124,1003,	0,1230,
chr6	89161185	89162622	TCONS_00004638	1000	+	89162622	89162622	0	2	107,1260,	0,177,
chr6	89161185	89162617	TCONS_00004637	1000	+	89162617	89162617	0	2	102,987,	0,445,
chr6	90673529	90677692	TCONS_00004639	1000	+	90677692	90677692	0	2	163,510,	0,3653,
chr6	90673561	90675529	TCONS_00004640	1000	+	90675529	90675529	0	2	131,105,	0,1863,
chr6	91611732	91618441	TCONS_00004824	1000	-	91618441	91618441	0	3	148,212,157,	0,1710,6552,
chr6	91611756	91618482	TCONS_00004825	1000	-	91618482	91618482	0	2	124,198,	0,6528,
chr6	91651715	91652766	TCONS_00004826	1000	-	91652766	91652766	0	2	267,354,	0,697,
chr6	92280496	92281416	TCONS_00004829	1000	-	92281416	92281416	0	2	344,330,	0,590,
chr6	92736023	92737024	TCONS_00004648	1000	+	92737024	92737024	0	2	141,274,	0,727,
chr6	92983401	92995959	TCONS_00004830	1000	-	92995959	92995959	0	2	320,74,	0,12484,
chr6	92983407	92995921	TCONS_00004831	1000	-	92995921	92995921	0	3	116,103,36,	0,211,12478,
chr6	93198647	93210806	TCONS_00004832	1000	-	93210806	93210806	0	3	301,124,316,	0,4910,11843,
chr6	93667924	93669111	TCONS_00004649	1000	+	93669111	93669111	0	2	60,751,	0,436,
chr6	93944849	93949308	TCONS_00004650	1000	+	93949308	93949308	0	2	173,268,	0,4191,
chr6	94297349	94304100	TCONS_00004651	1000	+	94304100	94304100	0	3	61,76,682,	0,5087,6069,
chr6	94334933	94348887	TCONS_00004652	1000	+	94348887	94348887	0	2	84,135,	0,13819,
chr6	95049044	95051662	TCONS_00004654	1000	+	95051662	95051662	0	2	514,1166,	0,1452,
chr6	95262561	95266018	TCONS_00004834	1000	-	95266018	95266018	0	2	1108,108,	0,3349,
chr6	95714627	95716670	TCONS_00004835	1000	-	95716670	95716670	0	2	426,85,	0,1958,
chr6	97298049	97298903	TCONS_00004658	1000	+	97298903	97298903	0	2	301,283,	0,571,
chr6	97451985	97458060	TCONS_00004836	1000	-	97458060	97458060	0	2	271,28,	0,6047,
chr6	98794577	98800599	TCONS_00004659	1000	+	98800599	98800599	0	5	60,198,169,133,449,	0,932,1897,5278,5573,
chr6	98794591	98797303	TCONS_00004660	1000	+	98797303	98797303	0	3	46,198,829,	0,918,1883,
chr6	99465785	99466864	TCONS_00004662	1000	+	99466864	99466864	0	2	54,846,	0,233,
chr6	99819046	99820434	TCONS_00004663	1000	+	99820434	99820434	0	2	102,214,	0,1174,
chr6	100282621	100296153	TCONS_00004837	1000	-	100296153	100296153	0	2	343,262,	0,13270,
chr6	100343803	100345345	TCONS_00004664	1000	+	100345345	100345345	0	2	244,403,	0,1139,
chr6	100363306	100373149	TCONS_00004838	1000	-	100373149	100373149	0	2	13,330,	0,9513,
chr6	103010698	103012296	TCONS_00004669	1000	+	103012296	103012296	0	2	159,55,	0,1543,
chr6	103788810	103792972	TCONS_00004672	1000	+	103792972	103792972	0	2	112,219,	0,3943,
chr6	105124748	105155855	TCONS_00004673	1000	+	105155855	105155855	0	3	103,65,74,	0,1454,31033,
chr6	106694972	106718993	TCONS_00004676	1000	+	106718993	106718993	0	3	104,164,164,	0,17522,23857,
chr6	106923817	106954187	TCONS_00004677	1000	+	106954187	106954187	0	2	129,191,	0,30179,
chr6	107765130	107871663	TCONS_00004842	1000	-	107871663	107871663	0	4	111,100,62,79,	0,97240,98294,106454,
chr6	108715142	108723313	TCONS_00004678	1000	+	108723313	108723313	0	2	213,436,	0,7735,
chr6	108771496	108773763	TCONS_00004845	1000	-	108773763	108773763	0	2	17,252,	0,2015,
chr6	110519568	110521195	TCONS_00004846	1000	-	110521195	110521195	0	2	23,210,	0,1417,
chr6	111571668	111577360	TCONS_00004679	1000	+	111577360	111577360	0	3	232,45,611,	0,4396,5081,
chr6	111709827	111720590	TCONS_00004847	1000	-	111720590	111720590	0	6	145,80,107,74,47,141,	0,285,1444,8193,10415,10622,
chr6	111709995	111720530	TCONS_00004848	1000	-	111720530	111720530	0	4	197,107,74,288,	0,1276,8025,10247,
chr6	111713085	111720525	TCONS_00004849	1000	-	111720525	111720525	0	2	59,283,	0,7157,
chr6	113227778	113231366	TCONS_00004850	1000	-	113231366	113231366	0	2	148,768,	0,2820,
chr6	113528289	113531911	TCONS_00004851	1000	-	113531911	113531911	0	2	172,90,	0,3532,
chr6	113678059	113678457	TCONS_00004680	1000	+	113678457	113678457	0	2	205,143,	0,255,
chr6	115027052	115027570	TCONS_00004681	1000	+	115027570	115027570	0	2	179,48,	0,470,
chr6	115236492	115285111	TCONS_00004682	1000	+	115285111	115285111	0	2	302,132,	0,48487,
chr6	115236599	115285116	TCONS_00004684	1000	+	115285116	115285116	0	2	195,130,	0,48387,
chr6	115236599	115271867	TCONS_00004683	1000	+	115271867	115271867	0	2	195,230,	0,35038,
chr6	115236679	115261224	TCONS_00004685	1000	+	115261224	115261224	0	2	115,2151,	0,22394,
chr6	115236689	115285845	TCONS_00004686	1000	+	115285845	115285845	0	4	105,88,170,48,	0,22384,48290,49108,
chr6	115486629	115488635	TCONS_00004852	1000	-	115488635	115488635	0	2	352,77,	0,1929,
chr6	115486666	115489197	TCONS_00004853	1000	-	115489197	115489197	0	4	102,105,75,133,	0,210,1892,2398,
chr6	115614378	115619458	TCONS_00004854	1000	-	115619458	115619458	0	2	310,93,	0,4987,
chr6	115758994	115773300	TCONS_00004687	1000	+	115773300	115773300	0	2	257,89,	0,14217,
chr6	115770602	115773264	TCONS_00004688	1000	+	115773264	115773264	0	2	258,53,	0,2609,
chr6	116635154	116644463	TCONS_00004689	1000	+	116644463	116644463	0	2	13,2874,	0,6435,
chr6	117529064	117566794	TCONS_00004856	1000	-	117566794	117566794	0	2	280,96,	0,37634,
chr6	117529064	117564294	TCONS_00004855	1000	-	117564294	117564294	0	2	280,96,	0,35134,
chr6	117529097	117534476	TCONS_00004857	1000	-	117534476	117534476	0	2	247,83,	0,5296,
chr6	117833994	117834614	TCONS_00004691	1000	+	117834614	117834614	0	2	335,127,	0,493,
chr6	117935110	117951631	TCONS_00004692	1000	+	117951631	117951631	0	3	104,121,200,	0,6332,16321,
chr6	119471835	119473080	TCONS_00004693	1000	+	119473080	119473080	0	2	61,166,	0,1079,
chr6	120042280	120043346	TCONS_00004694	1000	+	120043346	120043346	0	2	587,11,	0,1055,
chr6	120255206	120259996	TCONS_00004859	1000	-	120259996	120259996	0	2	213,167,	0,4623,
chr6	120537177	120545048	TCONS_00004695	1000	+	120545048	120545048	0	2	111,210,	0,7661,
chr6	121179374	121188035	TCONS_00004860	1000	-	121188035	121188035	0	3	223,94,89,	0,8049,8572,
chr6	122341256	122342184	TCONS_00004861	1000	-	122342184	122342184	0	2	521,113,	0,815,
chr6	122350040	122350666	TCONS_00004862	1000	-	122350666	122350666	0	2	204,151,	0,475,
chr6	122351508	122359094	TCONS_00004863	1000	-	122359094	122359094	0	2	810,55,	0,7531,
chr6	122351547	122359096	TCONS_00004864	1000	-	122359096	122359096	0	2	771,190,	0,7359,
chr6	122370968	122373147	TCONS_00004865	1000	-	122373147	122373147	0	2	119,144,	0,2035,
chr6	122579927	122580382	TCONS_00004866	1000	-	122580382	122580382	0	2	181,175,	0,280,
chr6	124699412	124718093	TCONS_00004697	1000	+	124718093	124718093	0	2	225,338,	0,18343,
chr6	124885619	124886154	TCONS_00004867	1000	-	124886154	124886154	0	2	64,370,	0,165,
chr6	124992176	124992807	TCONS_00004868	1000	-	124992807	124992807	0	2	501,26,	0,605,
chr6	125079833	125080524	TCONS_00004869	1000	-	125080524	125080524	0	2	132,226,	0,465,
chr6	125382653	125383300	TCONS_00004698	1000	+	125383300	125383300	0	2	176,246,	0,401,
chr6	125383164	125408813	TCONS_00004699	1000	+	125408813	125408813	0	3	91,107,187,	0,24501,25462,
chr6	125388287	125408848	TCONS_00004700	1000	+	125408848	125408848	0	3	112,107,476,	0,19378,20085,
chr6	127460515	127476510	TCONS_00004870	1000	-	127476510	127476510	0	2	209,48,	0,15947,
chr6	127911447	127913971	TCONS_00004701	1000	+	127913971	127913971	0	2	185,236,	0,2288,
chr6	128553939	128555545	TCONS_00004702	1000	+	128555545	128555545	0	2	218,781,	0,825,
chr6	128984130	128990992	TCONS_00004871	1000	-	128990992	128990992	0	3	372,179,93,	0,4828,6769,
chr6	130374845	130412231	TCONS_00004872	1000	-	130412231	130412231	0	2	361,58,	0,37328,
chr6	130624734	130678498	TCONS_00004707	1000	+	130678498	130678498	0	2	772,80,	0,53684,
chr6	130964563	130968493	TCONS_00004709	1000	+	130968493	130968493	0	2	120,219,	0,3711,
chr6	134021469	134023059	TCONS_00004711	1000	+	134023059	134023059	0	2	31,178,	0,1412,
chr6	135386232	135393821	TCONS_00004712	1000	+	135393821	135393821	0	3	50,152,410,	0,6079,7179,
chr6	135515522	135518993	TCONS_00004713	1000	+	135518993	135518993	0	2	150,86,	0,3385,
chr6	136333661	136335007	TCONS_00004874	1000	-	136335007	136335007	0	2	243,976,	0,370,
chr6	136350344	136351908	TCONS_00004714	1000	+	136351908	136351908	0	2	398,655,	0,909,
chr6	136405746	136406408	TCONS_00004875	1000	-	136406408	136406408	0	2	319,241,	0,421,
chr6	136406795	136429769	TCONS_00004876	1000	-	136429769	136429769	0	2	176,307,	0,22667,
chr6	136615799	136618843	TCONS_00004877	1000	-	136618843	136618843	0	3	105,152,178,	0,629,2866,
chr6	136615886	136617286	TCONS_00004878	1000	-	136617286	136617286	0	3	18,169,156,	0,542,1244,
chr6	136616389	136618846	TCONS_00004879	1000	-	136618846	136618846	0	2	191,181,	0,2276,
chr6	136616403	136617268	TCONS_00004880	1000	-	136617268	136617268	0	2	194,138,	0,727,
chr6	136669215	136669969	TCONS_00004715	1000	+	136669969	136669969	0	2	183,475,	0,279,
chr6	137004207	137006385	TCONS_00004716	1000	+	137006385	137006385	0	2	1018,79,	0,2099,
chr6	137006315	137009059	TCONS_00004717	1000	+	137009059	137009059	0	2	81,238,	0,2506,
chr6	138293072	138316331	TCONS_00004719	1000	+	138316331	138316331	0	2	121,366,	0,22893,
chr6	138293072	138316331	TCONS_00004720	1000	+	138316331	138316331	0	2	106,366,	0,22893,
chr6	140344069	140346388	TCONS_00004881	1000	-	140346388	140346388	0	2	361,24,	0,2295,
chr6	140712797	140715824	TCONS_00004721	1000	+	140715824	140715824	0	2	98,406,	0,2621,
chr6	142664751	142680015	TCONS_00004722	1000	+	142680015	142680015	0	2	393,1058,	0,14206,
chr6	142664878	142684564	TCONS_00004723	1000	+	142684564	142684564	0	4	89,82,246,340,	0,184,14079,19346,
[truncated: 3,563 more rows]
