# Supplementary material for: Identification and functional analysis of long non-coding RNAs in mouse cleavage stage embryonic development based on single cell transcriptome data
Source: BMC Genomics. 2014 Oct 3;15(1):845. doi: 10.1186/1471-2164-15-845 (PMC4200203; doi:10.1186/1471-2164-15-845)
Supplement: Supplementary file 3 — Additional file 3: Mouse cleavage embryonic lncRNAs. A Microsoft Excel file contains location and sequence of each transcript. (XLS 4 MB) [file 12864_2014_6548_MOESM3_ESM.xls]

## Sheet: 工作表1
ID	chromosome	upstream boundary	downstream boundary	strand	sequence
TCONS_00000225	chr1	9431615	9448094	-	TTCCTACCCATTCTAGTTTCATTTGAAATGTCTCCCAAGGCCTCTGTTGGGGAAGATGCAGTCCTGAGTAAAGGTTCACTGAGGAAAGACAGAACCTTGACGAAATGGGGACAACAGGAAGAAGTTCAGTTATTGGAGGTGAATTAACACCACCAGATCTCCGGGTTCAACATCTCAGCTCAACTGGAGACCAGACTGTCTGTGTATAGCCCAATGCCCAACAGAGGAGGAACTTGTGGGACTGACCTTACTTCATCTATGCAAAGTGGGGCAATCAACTCTGTAATGTCCTGCTTATCCACAGTTTGGGCCAGGTCCTGGCAACAGGCAATGCATTTGCAGTGGATATGGCCCATGGCTAGTGTTATCACATCCAAATAGAGTCTGAGTGTCCCATCA…
TCONS_00000232	chr1	14662810	14707010	-	ACTTCTATGTGAGTAGCTCTTACTGAAAACGGTGCGACAGTCTAGTCATGCTATATTTCCCAGAAGTCTGCCGGAAGATTTAAAGTACAGTCTGAAGGGTTTAATGTAGAATTGGTATTATTCTTAGTAACGTGGTATTTGTATGGCTCTCATCCTGAGCTGCCTCCAGCAGCAGGATAACTGTTGGAGCCTTTGTCGGCATTGTTTTGCCTCAGCTCACCTTCATATCAGCTGTCAAGCCCTCTCCAACTCTGTTCTGTCTCTTGAACATCAATTTTTGAAGAACTTGTAAAAGGCATGATGGAAAACATTGGAAAACATTACCTGCAGATTCCAGGATCTGAGGCTAGCCACCCTAAACTAGACGACGGTTCACCTGCCTGTGCATACCTGGATGAG…
TCONS_00000354	chr1	91200143	91254740	-	AGCAGCCCGGTGATGAGTGGTGATATCTAGCAGGGAAGGACCTTGTCAACTCTGTACCTGGGCAATGGCCGTTAGATTTTGTCCCCACTCTGAGCTGAGATGAACTCAACCGCTTATACCTGCAAGACCTTGTTTTAAAGTCATTCCCTTCTGAGGGTCCAGGTGGACGTGGACATTTTGATGAGTGAACTCAGGCCATTCTGTGGACATCAATGAATTCGCAATGGAGGAGCAGAGGGGCTGGAGAGATGGCCAGAGGTCGAGTGTTTGCTCCTCCTGAGAGGAGTCCCATTTGGTTCCCAGCGCACACATGGAGTGGCTCACAATTGCCAGTGAGTCTAGCTCTAGGGGATCTTTACATCCACAAGTGGTATACACTGAGAGACACATAGATATGCA…
TCONS_00000355	chr1	91200237	91254779	-	GTGACCCAGCTTGGCCCTTGGTTATCCAGCCCCAGGGAAAGCAGCCCGGTGATGAGTGGTGATATCTAGCAGGGAAGGACCTTGTCAACTCTGTACCTGGTGAGGGCAATGGCCGTTAGATTTTGTCCCCACTCTGAGCTGAGATGAACTCAACCGCTTATACCTGCAAGACCTTGTTTTAAAGTCATTCCCTTCTGAGGGTCCAGGTGGACGTGGACATTTTGATGAGTGAACTCAGGCCATTCTGTGGACATCAATGAATTCGCAATGGAGGAGCAGAGGGGCTGGAGAGATGGCCAGAGGTCGAGTGTTTGCTCCTCCTGAGAGGAGTCCCATTTGGTTCCCAGCGCACACATGGAGTGGCTCACAATTGCCAGTGAGTCTAGCTCTAGGGGATCT…
TCONS_00000428	chr1	171966421	171970402	-	ATTAACCAAAAACACATTCCCCTCTTAAAGATCAAACAATGAACTAGGAAGATGGCTCAGTGTATAATGGACTTGTAAAGATTGGAGTTTGGGTCTCCAGAACTCACATAAAAGCCAGGTAGGCAGGTAGGTGTGGTAGCCTGCTGAAGTCTCAGTGTGTACAGGGAATTCCTGGAGCGAGCTAGCTAGCCAGACTAGCTGCATCAGAGAGCTGCTGTTCAACAAAACAGTCTGCTGCTGCAGTTAATAAAGTGAAGAATGACCCAGGAAGACAGTCAATACCAACCTCTGTTCTCTACACACAGGAAACCTTAAAGAAAGAAAGAAAGAAAGAAAGAAAGAAAGAAAGAAAGAAAGAAAGAAAGAAAGAAAGAAAGAAAGAAAGGGAAAGGAAGGAAG…
TCONS_00000220	chr1	4422385	4456582	-	GTAGTCTGAAGAAGCCAGTTAAAGATATCCGAGAAAAAATCTATCGAGAGAAAATGGAGAAGGAGAACACCTGCTTGCTGAACATGAATTGTGAGGATTATGGAGCAGTGGCTGCTGATTTCAGCTCTCTCTACAGTGTCTGCCTCCCACATTCTTTCCTTCACTTCCTGGAAGAAGTTTTGCTTAAATCACCAAAGAGCTAAACATCTTGAATTCTCTCTGCTAAATGAATTGAAGCTTTAGCATACAGCATTTTATACACCAAGACAAGTTCT
TCONS_00000222	chr1	6157243	6183025	-	AGATGGGCTGGAACCTTGGCTTATTTCCAGGAAGTAACTCTGGGCACTTGGAGCAACTTTCTGGAAACCTTTGAGCCTTGAAGCATAATCTATGCATCAGAAACTTTTAGTAAACTCTCACAAAGGACCTTCCCTGGCTGGAGGGAAGGCATGAGGTGGGACACAAGGTTGGGAGTATGGAGCAGTGTGGCTTCTCACAAAGCTACCTTCTCAAGAGCAGACCTGGGTCCCACCTG
TCONS_00000246	chr1	21363838	21370062	-	TCAAAGGCATTGCCTGTTACTTCAACATGTTTTATTAGAACTCTTTGCCAGAATCTTACACCTAGAAGTGTGTAATCTTATACCTTACACTGCTTGAGAGAGCCAGTGTGGTCCACCAATTCAAATTTCCTTAATGATCTTTCACTTGTTTTTTCAAAGCCTGATGAAGAACTTCTCTCACCTACTGCTTTCCCAAAGCAGTTACCAAAGGAGATCTGTGAACTTATGAATACAAGGAATACTAACAGAACCCCAAACAACCAAACAACTGTCAAAGGAAAGTCATGTAACTATGAACTACCACAGAAGTCCAATCACTCAATCAGGAA
TCONS_00000273	chr1	42456601	42473024	-	AAGTGTCTCTACGCATTGCCACGCATCTCGCCACGCATCTCATCCGAGCAGAACTGAGCCCGGCTGGGCTTTCTGCCCCGCTTTGACTCGGTGAACGACAGCATCCTTCTTGGGAGGCATGTGATGCTGGACTAAGCGTGCTGCCTGCAGAGAGAGCTCATGGACTGATCCTAAAGAAGTAAGGGAAAATATGGTCTTCCCTAATGACATCATCACCCAAGAAGAAAGTGAACGCTAAGACCAGAACCTTCCTCAGAAGAGATGCTTGAATAATGTTGAGGAAAGCGGTTCTACAGGAAGAGGGAGCTGTAGCATGGCAGGATGTTCTGAAAGCTAAGCACTTACATCCTATGAAATCTGCTTGTTCTAGATCAGGAGTCAGTGAAGTGGATGATGGGA…
TCONS_00000275	chr1	43629793	43660910	-	GTAAAAGTGCAGTCCATTTACAGTGGAAGACAGCAGTGTTTTGGAGATGCCAGTACCATAAGATGACCACCAAGAGCAGCAGCAGCAGTGGAGTACGGGCAGCTGGAGCCTAGAAAACAAGCTGTGTGCTACAAATGGCAGAGCTGGAGAAGTGATCCAAGCCCTTGGAGGAACCTAGAATACTCACCCAGATCACCAGCCTACGGATGGCACTGCCAGTGAGCTAAGCCCTACCACATCAGTCAAGAAAATGCCCACAGGCCAATCTGTTGGAGGTGTTTTCTCAATTGATGTTCTGCCTTCCCAAATGATTATAGCTTATAACA
TCONS_00000299	chr1	66695820	66720508	-	TGTATACATTTGTTTCTACAGTGTCGGCAAAGGTGCCTCCCCGCTGGCTGTACCTGTAAACTATGAGTTCACGTGTTGTGTTTGTGCCATAAGGAGTTGGCCCCACACGATGATTTATCATTGGCTTCAAATAACAGAGCTACATTCCAAAAAAGACGGTAATGGCTTAAACAGATTTGTCTCATCCCTAGCTACTGAACTGCATCTGAGAGGCCACAGAAGCAGAGGGCACAGTGAGTTACCTGGTGTTCACTCCAGACGACATGGTATGGTTGGCTGTGGTGGTTCCCTTGTGACCTTGGTCACTCCTGCTCATCTGTGGGGCTGTCATGGGCCTGCAACAGTAACAGTGGTTTCCGGAACAAAGCAACAGAGGAGGAGACATTTCTGAAATTCTCA…
TCONS_00000300	chr1	66695820	66720508	-	TGTATACATTTGTTTCTACAGTGTCGGCAAAGGTGCCTCCCCGCTGGCTGTACCTGTAAACTATGAGTTCACGTGTTGTGTTTGTGCCATAAGGAGTTGGCCCCACACGATGATTTATCATTGGCTTCAAATAACAGAGCTACATTCCAAAAAAGACGGTAATGGCTTAAACAGATTTGTCTCATCCCTAGCTACTGAACTGCATCTGAGAGGCCACAGAAGCAGAGGGCACAGTGAGTTACCTGGTGTTCACTCCAGACGACATGGTATGGTTGGCTGTGGTGGTTCCCTTGTGACCTTGGTCACTCCTGCTCATCTGTGGGGCTGTCATGGGCCTGCAACAGTAACAGTGGTTTCCGGAACAAAGCAACAGAGGAGGAGACATTTCTGAAATTCTCA…
TCONS_00000308	chr1	70907258	70910122	-	CTCAACAATATTGTCAAAGGGAGCTCCGGGCAGACAGTCAGCATTTAATAGCCTTGTGACCTCCAGCAAAGAGCCAATTCTCTCTGTTCTTCCCATCCACGCTGTTTTCTCATCTATGAGTCACTTAGCCTCGTCTGAATTGCTCTTGGCACTGAAACCACCCACCAATATCCTTCTGCATTACTAAATCCTCCACAGTTTCAAAGTCCTTACAATGAGTATACTTG
TCONS_00000321	chr1	75741719	75780579	-	CCATGAAGATTTGATTACTAATCCAAAATGGTCTGACTTGGAGCACCTTTATCAAGAAAATGAAGCAGTTGTAAAATCTGCCACTCAACACCACTAAGGGAAGGCTCACAGATGTAGGAAGAAGACAGTTCGAAACAAAGATTAGCGGTTTTCCATATCCCTTTGGAATCGCTACATTGCATCCTGCTGCTTCCCGTGTGGAGTTCTTGCTGCTTTATTTGGAAAAAGACCCCTGCCTTGGCCTTCCATTGGCTGACCTATTTAGCTTCCTACTTCGGATAACTTTAGCTAGGATGGAGACAGCTGTGATTCACTGGCCTCTAGAGGACTTCTTGGAAACTGGCCTTCCAGAGCAACAGAAGGAAAGAAAAAGCAATGGAAAAGACTACATTTGATTTT…
TCONS_00000328	chr1	79947399	79955955	-	CAGGCTTCACATACCTCATCAGCACCTCTCAGGGCTTTGTTTTATGCCCCATCCCTCTTTGGGGGCAGGCATACAATCTTGAAGGATCCTCAGGATCAAATACAGCAGTCTCTTCCACAACGCAGCAGGATCAACAAGAATACAGGCCCCCCGGGACACAGAGGCAGCCCAGTCTGCCAGGCAACTCTAAGAAGCAGGAGCCGCAGTGAGGGAAGCATCAGTCGGTCAGAGGAGAGGTGGCTAGGCCAGCACCTGCCCAGGTTCCTGCCAGGAACGGGACCTGCACCTGGGCCAGTCAAGCCTGGAGTGGAAAGCTGATAGGTGTCTAAGCTTGTCCAGTGTTCTTCATTGTGGAGAAGCTCAGCCTCGGAATAATTTGTAATTAAACACTGTGCGGAT…
TCONS_00000329	chr1	79947415	80034717	-	AGAATTTCCTCATCTCTGATGCTGTCAACAGTGACTGGACAATGATGCTCTATGTTCTACCACTTCTGAATTCTGAAATCTGGACACTGGGGCCAGTCAAGCCTGGAGTGGAAAGCTGATAGGTGTCTAAGCTTGTCCAGTGTTCTTCATTGTGGAGAAGCTCAGCCTCGGAATAATTTGTAATTAAACACTGTGCGGATTGTCATTTTTCCTTGCTCTCTTGGAATAAAGT
TCONS_00000081	chr1	80319429	80376439	+	GTACCTTATTTATGAGATGTTCAGTAACAACTTCTCTTAGTCCAGTGTAGAGCTTTTCTCCATGTTTATGCAAAACCATTGTATATGCATTTCTATAGAGCTCCTCAAAACTAAGACCACTGTTATTCTTACGCTGGATTTCTTGAATTGCATTTTTCAGAAGGTCCCAAATGCTGTTTACATATTTTTCATCCATGGTCATCTTCTGTAGTCCAACTCCCAACACTAGTCAGCAGCAGCTGCGAACAGAAGTCCAAGGATCTAGCAGTCGCTCAGTCCCACCAGGCAAGCAGGCCAAGAGAGAGA
TCONS_00000332	chr1	80344776	80376432	-	CTTGGCCTGCTTGCCTGGTGGGACTGAGCGACTGCTAGATCCTTGGACTTCTGTTCGCAGCTGCTGCTGACTAGTGTTGGGAGTTGGACTACAGACTGGTGGTTTATATGATGTAAACCAGCCACTGTTGAAGCTAAAAACAAAGAGACGCTGTGAGCTTAGAACTCAGCTTCAAGAAAACGTCTGAGAATTACCAGAGTTATAGCATGTTCACCCACATGACACAATATATATTTGTTTCAGAATTTTGTATATTTTCTAGTAGAGGAACATGCATAATTTGAGCACATTTCAAAGCTTGAACTAATATTACACTTTTAGACACACCATGCATAGCATCAGGGTAGCTCTGTTTATGGTCTGGTTGATACCTGAGAAAGGATATGTACCAAGTTCTAC…
TCONS_00000369	chr1	101055383	101057999	-	ACTGAGTTGTGATTTCATTGCAGAGGCATATTTGGGTTGGAGAGATTTACCACAGCAGTTAAAGTGTAAAGAACCAAACTGACAAGTTCCACTTGCACCCTGTCATCCCTAGAAGGACTCCTTTCATGACTATAGCTAAAATGGAACCTTTCTGGAATGAAGTTTCTGCTGTACCTCTGAAATGATGAACATCTTAAAACAAAATCATCATAAACCTCGAGGTCAAATTGCATCCAGACGTGAACTCAGCTGTTCCTGACACTATGCTTTGCTTTAATATCACAGACTCCACATTTCTGTGTTTGTAAAACCAATTAAAGGTTTATTT
TCONS_00000368	chr1	101055383	101057999	-	ACTGAGTTGTGATTTCATTGCAGAGGCATATTTGGGTTGGAGAGATTTACCACAGCAGTTAAAGTGTAAAGAACCAAACTGACAAGTTCCACTTGCACCCTGTCATCCCTAGAAGGACTCCTTTCATGACTATAGCTAAAATGGAACCTTTCTGGAATGAAGTTTCTGCTGTACCTCTGAAATGATGAACATCTTAAAACAAAATCATCATAAACCTCGAGGTCAAATTGCGTATGTATCCATTCTTACAACCCCAACATATAGTAAATGATCCAGACGTGAACTCAGCTGTTCCTGACACTATGCTTTGCTTTAATATCACAGACTCCACATTTCTGTGTTTGTAAAACCAATTAAAGGTTTATTT
TCONS_00000370	chr1	101055394	101057874	-	GCTTGGGAAGTCATAATTTCATCTGGGAACTGGAAACAGATTTATAAAGAGCCTACACATTCCCAGGTTCCACTTGCACCCTGTCATCCCTAGAAGGACTCCTTTCATGACTATAGCTAAAATGGAACCTTTCTGGAATGAAGTTTCTGCTGTACCTCTGAAATGATGAACATCTTAAAACAAAATCATCATAAACCTCGAGGTCAAATTGCGTATGTATCCATTCTTACAACCCCAACATATAGTAAATGATCCAGACGTGAACTCAGCTGTTCCTGACACTATGCTTTGCTTTAATATCACAGACTCCACATTTCTGTGTTTGTAAAACCAATTA
TCONS_00000371	chr1	101055406	101058138	-	GAGGAGGAGGAGGAGGAAGAAGAAGAGCAAAAGCAATGGCCTTGAGAATTCACAAGTTATAAGAGAGGCATATTTGGGTTGGAGAGATTTACCACAGCAGTTAAAGTGTAAAGAACCAAACTGACAAGTTCCACTTGCACCCTGTCATCCCTAGAAGGACTCCTTTCATGACTATAGCTAAAATGGAACCTTTCTGGAATGAAGTTTCTGCTGTACCTCTGAAATGATGAACATCTTAAAACAAAATCATCATAAACCTCGAGGTCAAATTGCATCCAGACGTGAACTCAGCTGTTCCTGACACTATGCTTTGCTTTAATATCACAGACTCCACATTTCTGTGTTTG
TCONS_00000109	chr1	119557183	119679510	+	CTATATTAGAAGATCATTGTTTCTGGATCTCTTCTCTGGGACAAGTCATGGTGTGTGGTCAGTTTTGATTCCTGCTTTCTACTCTTCAGTTTTACAAGAAACAGGGAGTATCTGCTCCATGTAAATACAGACTGACTTCTGGAAAGTGGAAGGCCAACTTTGGTGAGATATTCCCTTCTGAAGGAGAAAGGAAAGATGGCTTTGTGTCAGGTTCTATTGACCTTCATGGATGTGGCTTTAGAGTTCTCTAAGGAGGAGTGGGA
TCONS_00000111	chr1	123518802	123601620	+	ACTGCTAGATCCTTGGACTTCCATTCACAGCTGCGACTGAACAATTGTTAGGAATTCGGCTGCCGACAAATCTGCTTCCTCTGGGAGAGATTGTAAAGTTCCTAATGATGGAAAAGAATGCTGAGTGAGGAGCCGGGAGATGACTCCTCTCATCTGGTCCCCAGGCAGAGGAAAGCTTCCAGAAGGCTGAAGGTGCAAGGCACAATGGGAGAACCATGGGAGAACTCAAGTGGCCTGGCAAACCAGAAGTTTCTTGTGATTTAGGCAAGGGTCAGAGTAAACATGGCTAATTTGTGCCTGCCTTTAAAGTGTTCTGAATTAAAACATGCAGCTAAATAGTT
TCONS_00000112	chr1	123565945	123601620	+	GCCATCTTGCAACGGCGAATGTGAGGGCGGCTTCCTACACCTATTATCCGCAGAGGAAAGCTTCCAGAAGGCTGAAGGTGCAAGGCACAATGGGAGAACCATGGGAGAACTCAAGTGGCCTGGCAAACCAGAAGTTTCTTGTGATTTAGGCAAGGGTCAGAGTAAACATGGCTAATTTGTGCCTGCCTTTAAAGTGTTCTGAATTAAAACATGCAGCTAAATAGTT
TCONS_00000384	chr1	129360344	129374978	-	AACGGCTCTTCCCTCAACACCCTCACCAACACACCCGGAGGGGTGTTTCCATGGTGACTGCAGTTCCTGATTAGAGTAACCTTCACAACAGGCAATCTACAAGGCCATCTAGATCAGACTGCAAAGGAGCCAGAAGTTAAGGCCAAGAGAAATGAAGACAACCGACCTTGATCAATGTCTGTGTATGAAAGGCAGTATAAAAGAAAGCATTGAATGGATTCAAAGACCATATAGTACTA
TCONS_00000146	chr1	140343286	140397225	+	TAAAAATAAAGGAATGCAAAGAAATGCTTTCTCCTGTTCAACTTCAAGAAGGAGCACAGACAGGCAGACCCTGGGAGATTTCCACGGAAAGTCTGATCTTAAAACATCAAGACATTTGCAGAGCAGACAAAGCCGCACACCCGGAAGCAACAGATCTGAGTACTTGGGGCTCATGCCCACTTACGTATTCAAATAACTGCTACTTTCCATAAAGTCCCTCAGTCCTTCCTCTTCAGGTGGCATGGTCCCTGAGTGGCCACAGGGCAGAAGAGCATCCTGAGGACACGAGTGCTCTCTGACATGAGAATACAAGTTCATCTTGTCGCCGTAGAAAGGACTCTGCAGTGCAGCCATCTGCAAGACACTCCCAGTGAAACTGCTGTACGTACAAAGTAACTC…
TCONS_00000150	chr1	144174041	144185129	+	CATCTCCTGTGAAGACTGGGGCCAAATCTGCTTCATGGCAAGGTGGCCATGTTGGTAGAGGAACAACTGCTTCCATCAAGGAGTTTGTCCTGGAACATGATCTTTTCTCATCATGCCGTGGTAACCACTCTTCTCTGAGTCGGCTCTGAGGTTTGTAGAAGGGGAAACTATGGAGAACCAGTTTTATGTCCTCTGATCCTGGTTACATCTTTATCCATTGGAGTGTGAGGCGACTCTCAGCATGAAACAAAGCACAGTCTGTGGGCTGAAGTCACTGGTATCATCATTTGATCTCCTAACAGGACAGAGCTTAGTGAAATTCCTGACCAAACTTGCTTCCTGTTCTTGCTCAGTTGATTCCTTGTGACTAATAACTAAATGAAATAACTTTTAAGGCCC…
TCONS_00000403	chr1	145351613	145367387	-	TGGGAAAACAGCTGCCAAGGTTGGTTTGAGACCTTTATCATTTCATTCACTTACTGTTCCTCTGTTTTTTCAGTGGTGACCTTTGGCCTTCTCTCAGGGATGGAGATAACTCGATACTCCCAGTCACAGAGAAGAAACTGAACATCAAGGAGAAAGTGGTTACCCTTATCCATGGAAGACATATGGCTACTCAACAGAATCCTGAAACCATGGAACTTCCCACCTCTGACCTTGTACATCATTCAGGCCAGGATGTGACTGAACCTGGGGCTGTTTGAACTTGTATCTTCTCAGTTTTGTCATGGCTACTTCATCTTGTTTTCAGATGTCAGCTCTGAGATGTAACAGTGGGTACCTCTCTTGCTCCATCACATTCTCTAAATTACCATCTCTCTAGAT…
TCONS_00000402	chr1	145351613	145364905	-	CAAACCAGTGGTGACCTTTGGCCTTCTCTCAGGGATGGAGATAACTCGATACTCCCAGTCACAGAGAAGAAACTGAACATCAAGGAGAAAGTGGTTACCCTTATCCATGGAAGACATATGGCTACTCAACAGAATCCTGAAACCATGGAACTTCCCACCTCTGACCTTGTACATCATTCAGGCCAGGATGTGACTGAACCTGGGGCTGTTTGAACTTGTATCTTCTCAGTTTTGTCATGGCTACTTCATCTTGTTTTCAGATGTCAGCTCTGAGATGTAACAGTGGGTACCTCTCTTGCTCCATCACATTCTCTAAATTACCATCTCTCTAGATCTTAAAATATGTGAAATGATTTGTCATCTGGGTTCCCCTGTGCTCCACCCCCGACTCCTAGGACA…
TCONS_00000151	chr1	145618697	145623747	+	GCTTGGAGATCATGATGCGAATAAAATGATGGAAAATAACTATTGCAATGGCCCAGGAAATCGGTGGAACTGGCAAGCTGGAGTGCAGCTACGAGGACCGGAGACAATGCAGTGTGGAAGTGACTCCACGGAGCTGCCCCCTTTACAGAAGTGCAGCTGTAAGCTAAGAAGGAAGCTCCTTCCCAAACCGGTATCCGAGACAACGCCTCTATGCCAAAGCCGCAGGAAGAGAGAAAAGAGTGAAAA
TCONS_00000411	chr1	158972695	159011788	-	CGCCAGAGGGAAGACTTCCGGTGTAGTGAAGGGAGGAGGGGTTTAAACACAGAGGAGCAAATGAGCGGTGGTCCACTCTGCTGTAACCTCTCCTGGAAGTGTGCATGCCTGTGTGCTAAGCAATGCTGTTTATTTAACTCGTCATATAATGCTGAAGCCTTGAGAGACTCATGAAGTCCACACGGCCACATTCTATCTTGAGGAGGATACCTCTGTGGAGAGCCGTGCAATCGCGTGCGTG
TCONS_00000172	chr1	159964653	160065202	+	GGGGGTGTAGCTGGAAACTAGAAGGAAACCATAACTGTAGCCTGGAGACCAACGCTGTGTAAACTTTGAAGGATTTCTTCAGGATACTTGGAAGAGATGAAGTACTCCAAACAAAGACTGTTGATGGGTCAGGGAATCATAAATGACCCTGGGGAGAAGATGCTTCTCATTTGTAGAACCATAGGTGGGAAGCCTCCAGGTTAGGCACATTGAAAGACCTTACCAAGCAACCCGCTAGAGAAAGAGCTGCTTGTCCTTCTGACATACAGGTGACCCAAGGACATGGTCTACACTCACCAGCCAAAGGACACCATAGCCCCTTCCTCATCCCACCTACAGGCTCAGTCTCAGAGGTGGCCATGAGCAGCATTTGGACAGTGATCAAAGAAGTGGGCAGGC…
TCONS_00000414	chr1	160939494	160960664	-	CTAGACAACGTTCCTGCACGTCTTTAAACGCTGAATGCAGTAGATCAAAGAGATTTTCAAGATAGAAGAGCAATGTGGAGTGAGAATTTATATGGGGCAAGACATTTCTGAAGACTCTATGGATCCTTCTTAGACAGACTCATGCACAGAATGTTTACTGATTAAGAAGCTGAACTTCCCAGATGATTTCCTGTAACAGGGATCTTCCTCTTACTGATGAAGTTGCCCTGTCTTTCTTCCACAGCATCAGCATCTGTAATACCTGCTTTTGATTTGAGAACCACAGACCACCAAAGGGAAGAAGTCTTTCGCAAAACTGTTGGGAGGGAAGATGCAGGATGCTCAATACCGAAGGGTTTAGAATTGGAAGCAATGAACTTAATTCTCTCTGCA
TCONS_00000431	chr1	173669397	173673091	-	CTCAGTGCCAGGGATCTTTGTCTCGACTCCTTTCTGATTTGAGCTGTGAAGATGAAGAGTTTCTACACAACCTTGCTGAGCTGCCTGGAAGAGATTTAGACCAACTGAGTGTCTTGGGAAGGACATTCTCCAGCCTGTTGAACTACCTGCATGTTGGTTACTGTGTCCTAGATTCCCAGTGTTTGTAAGATGTCACCCATGTCAGGGTGGTCTGGTAATGCAGTTGTCTTTGAGTCATTTCTAGTCCTA
TCONS_00000208	chr1	188579115	188641346	+	ATTCTCTACGAGAGGGTCTCTCTAATTAGTGGTTGCAGCTTGCGGGGAATCTCTGACCTTTTGTTCCTGCTTCTGCTAATGGAAAAGGCCTTGTGCCATGTGAGGGTGGGCATAATGAGGTTGGGCTGAAAGCCACTAAATAATGTCATAAATATATCCTGACAGTTGTTGGTTTTCCCTTTCAGTAACCATACGATGATTCTGTTGACTTCAGCAGATGCTCCGAGTGGGGCAGGCTCCATAGAACGTTCTCCTGTAAACATGATTCATCCCTGGGCCTTTCTTTTCCATGAGAGACAAGTGGAGTGATGAGTGGCTGCTTAGGCTTCACTCTAACAAACTGTACACGGAGAGAAAGTCCACTGTGGGAGGAAATGCAAATAGTGCCCTTCAGATCAC…
TCONS_00000209	chr1	188588265	188641346	+	TACCTTGCCTGCGTCTAAGCTTTTTATGACCACTACGCCTCAAGATCTCCATGCCAAGATCCAGGTCAGAAACCTATGTCTTCCAGGCTCAAGATCTGGATCACAGGACACTGGAGCCTGAGCCCATGCTAACAGGTCCAGGGGAAGGCACAGCAAGATTCTGTGAACTGATGGGCCCAGGTCTTCCCTGTGAGACTCGACTGTTCCCTGCCAAGAAAAACCCTGTGACCTTAGAAATGGAATCCGGTAGGAGCAAGCATTGTCTTCAGCCTCATTTGGCGCTTATTAGATTGATGTTCTTGGAGGAATCGTACAACGTGAAACATGTCCTCAAAGAGGATGAACTTTAGATAAGGTTGCAGCTATGTCTATAAACATTTATAACA
TCONS_00000210	chr1	189487348	189536279	+	GTTACTTAAGAGCTTGCTCCCTGGAACCCACAGCCCAGATGCATTCCATTTAACTAGTGAATGTAAAACCGGGTAACCATGGAGTCAGCCGCTACCAACTGGCTGTGCAGTGGCTTGTTGTAAACAATACAAATGAGCCAGGAGAGCAGGGGCAACCAGACATGAAATGATTTTAATAGAAATTACGGTAAAAGGTCATGTGATTCGGGATCCGCTTATGTTCAGTTTTAAAGGGAAAGTCTGTCTTTTCTCTTCCCCACCTTGCCTAATTCTAACCCACTAGAGTAAGTATCCCCCTGAACTTGACAGGCCCTCCTCTGGGCTTCCACGGAGAAAGGTGGCCTGTGCGTTGTGGGGAAAGCATGGGGACTTGTGGAATTCCAGTGCACTGCTGTATAG…
TCONS_00000211	chr1	189487405	189536242	+	TGAATGTAAAACCGGGTAACCATGGAGTCAGCCGCTACCAACTGGCTGTGCAGTGGCTTGTTGTAAACAATACAAATGAGCCAGGAGAGCAGGGGCAACCAGACATGAAATGATTTTAATAGAAATTACGGTAAAAGGTCATGTGATTCGGGATCCGCTTATGTTCAGTTTTAAAGGGAAAGTCTGTCTTTTCTCTTCCCCACCTTGCCTAATTCTAACCCACTAGAGTAAGTATCCCCCTGAACTTGACAGGCCCTCCTCTGGGCTTCCACGGAGAAAGGTGGCCTGTGCGTTGTGGGGAAAGCATGGGGACTTGTGGAATTCCAGTGCACTGCTGTATAGGGCTCTGCCCCACTTCACATCCTGCTCTTTTCTTCTTCCTCTTCAAGCACAATGTAC…
TCONS_00000219	chr1	3890192	3895965	-	CAGTAACCACATCAACACAGACATGCTATGTGGTTACAGGGACTAGAATCTGGGTCATTTAGAAGAGGAGCCATTACTTTTAACTGCTGGTTCATCATTCCAGTCCCTTCATATATTGTCCTGTAATTCAATCTGAAAGCATCTCAGATGTCCAGGAATCCAAATGTGCCCTGGCCTGTAGATTCAACACATGCTGCTCTATGTTGTATGAAGATGTTGGTGCCTTGTGACAGGGGAAGGTGATGACAACCTGAGATCTAGCATGCCCAGCAGAGACACTGGCCATAAAAGCATATATTGGTCCCCAGCTCTCTTCCTCTTCTTGATCCAATAAGCCCTTCATGACTAGCCTGGTATTCCTGGACTTGCCCATTCTCTTTCTCACACAAGTCACCCAAG…
TCONS_00000001	chr1	4385252	4395865	+	CCTGAACCAGGGACCAGGAAACGGTGGGAAAACACTGAGAGTCGCTGTCCTGTGTGAAGCTCCACGAGAAGGAAAGAAAAAGAAGATCGTATCAGGCACAGTGAGCAACAGGACAGCTCAACTTTGTGAGACACAGCTCCAAGTATCCCATCTCCTTCTTTACTGGGAGAGTGCTGATGGAGTTCAGATTGAGTGGTGGATTAGGAAGAATGGAGTTATGGGTCAAACTGCTTGAAGCAACCCTATCTCTGTCCAAGCCCCAGCCAAGAGTCAACATCATACTGAAGCACAAAGCCTAGTTCCCCAGGACATGCTGCATTTGAAACCAGCTC
TCONS_00000002	chr1	5308332	5325578	+	TAGGTAGATCACACGTGATATCTGTTACAATTACAATGTGAATTATGTTTATCCTGGAATGAAGTCCATCATGAGTGTAATAGAAGCCGCTAGAAGGTTGAAGTATAACAGTGAGGTGAACATGAAACTTTCATGGAAACCCAGCCATCAACTAAACAGCAGAGATCTCTTGAGTTCAAGGTCAGTCAACATTTGGTGGCAACATGGGAGGTGGACATCAACATAGAGCTGGCTTCAGTGATGCCTCGAGCTCAGATATGGCCCTCCATGACAACATGGACCCAGTAACCTGATTTTAATACTTTGCTTTGAATAAAATCTCCCTAAT
TCONS_00000221	chr1	5406868	5409379	-	GGGAGGAACAGAAGATATGCTAACAGCAAGTACTGAAAACATACAACCCCTCACCCTGTGCACTCAGTGAGGTTGCATGTTAAGAAAATTACTTGTTCCGGTTGCAAATCCCCAGTGAGTCCAATAGCTGCCTGTAAGAGTACAAAAGGTGCTCATCAATTGGAATGCAGCCAAGATCTCATGCTGAAACTCTGGAGAAAATCAAACATTCTAATGAGAGAAACTTGTGCTACTTTTTCAGCCACCCATCTATTGCTTTTTACACTGGAAAAATCTGTGTGAAACAGACATACAGAAAGAAGCCAATCTCCAAAGAAGAGATCCAGCAGGCTTTTCTCCATATCTATCAAAAGACTTAAGAATAAAGAACTTGGCTAGTTCAAGAATTGTGAGAGCTTA…
TCONS_00000223	chr1	7013462	7057038	-	AGAAGCTGCTGTGTGAACCCGTCTTGGTGTCCATGTTGTTCTTGTCTCTGTGGGTCAGAGACTGTGGCAAGTGGTGGCCCGTATGGGGAACTCATCGCATTGGTCAGCAACAACAGGAGCATAGTATGGCTGTTCTCTGAGATGCTCTACCCAGAGGCTGACAGATACAGAGACCCATAGACAAACTTTGGCTAGAGCTTGGGGACTTTCCTGGAAGTGTTGAACTCTACAGGAACCAACAGAGTCAACTTACCTGGATACCTGTAGGCTCTCAGAGACTGAACCAATAGTCAGAGAGCTTACATGGGCTGGACATAGGCCTGCCTGCACATATGTAGCAGATGTGCAGCTCTGTCTTCATGTGGGTCCCGAGTAACAGGAGTTATTGGAAGAAGAAGA…
TCONS_00000224	chr1	7013488	7019968	-	TCTGCCTGGTTGAATAAGGTAGAGTGGGACCAAGGAAGGCAGCTGATGTTAGCTTCAGGCCTGCACACACTTAAACACATATTAATATATCCATATACATATGCACACCATACTCATACACAAACATGCAAAAAATTAGCAATGGTGGGCCTGGGTATGTAGTTCACTTGATAAAGTACTTGCCTAGCATGGATAAAACCCTGTGCTCCATCTCCAGAAGTGCAGAAGGTATTTTGGCCACACACACACCTGTAATCCCAGCACTCAAGAAGTATAGGCAGGAGGATCAGAAGCTTAAGGTCATTCTAAGCTACATAGGAAGTCTGAAGTAAGCCTGGGACAGAGAGTTTGGCAATAATCTAACAGACACATAAGTAGTGTATGATAAATATCAAGTTG…
TCONS_00000003	chr1	8155669	8157413	+	GAGGGTATCTTTCTAGAACAAGTACTCTAACACCAAAGAGAATGCAGAAGAGAGTAGATATCACCAGTGGACTGAGAGCAGGAAAGCTCCTGAAAGGACATGATCCAGTTTGCACTGTCATTTCATGTTCTAAAACCACAAGGAGCTACCAAGAGCTGTCCAACCGTTTCATATGGAAGATTTCTTGACAAGATTGGTAGAGCAAATATTACTCATCTTATTTATAAGAGCTATAGGAAATTGATGCTTGCTAAAGAAAGAAGAATCAGTTTTCTCCAGGAATGAGCCCCTTATATAGAGAGAGCTCTGCTATAACTTTGGCAAATAGGGTAGATACAATGCAGTTGAAGGGAGAATGATACAAATACAACACTCATATGGAATTCTCAAAATTAATAA…
TCONS_00000004	chr1	9419117	9425673	+	AGCTGCGGCTTTTGGAGGTAAGCGATGTTCCTTCAGCTCCGAAGATTCCTGGGTTCCGGCACCAAATGACGAAGATCAGCTTCGAAAACGCCTTAAAGAGACAGACAGGCTACTGCTCTGGTGGTCCCTGTGATGCTCGTAATTGTGCTGTCTGTGGCAGGCTACTGCTGGTGTTTCTCAGAATGCATAATACACCCAGTCACAGCTTTTATGTTTGTGCACTGTTGTTTCTTCATTCTTGTCAGCTGTGTAAGG
TCONS_00000226	chr1	9546944	9548351	-	GCAACAATCTGCAGTGCATGGACTGCCCAGATGTCGCTGATTGGGTTGCTACCCTGACGATGTCTAGGGCGTTCTCTCCAGAGACAGGCTTGTGGGCTCTAACATGACGACATCCCATCAGCAACATTTCCCACCTTCACATTTTCGCCCAGCAAGCGGACAATGACAGCCAACAGGAACAGTGCTCCATAGTGTTAATCACTGAAGGCTTACCAGGACTGGATACAGGCAGTCCAGTGGTGAAATACTGTTCACAGACCAGTCTTGAAAAGTCCTTCCAGGAAGCACCGGTACTTACCAAAGGACATCGAAGCCACTGTTGGCAACCACCTGGCAAGGCATGTGGAGAGTGTGCAGGGGATCAACCAGTCCCAGGGTGGGTTTGATGGCTCGTGAAGC…
TCONS_00000005	chr1	9946966	9954556	+	GGCGCTTGTTTTGTAGACCAGGCTGACTTCGAACTCAGACATTCACCTGTTTCTGCCTCCCAAGTGTCGGGATCAAAGGTGTGCGCCACCATGACCAGCTTGAAGTTTGCATTTTCAAGGTATACATGATTTTATTCTAGGAGGAATCTGCCCTTGGAGGCCTTCAATTCAAAGGAAGGATGTGCATACCATCAAGTGGAGGTCAGAGGCCAACATTCAGGAGTCAGTTCTCTCTTTCCAGGGACCATGGCCAATGTCACTCTGACTGGAGTGTGGCTGCAGTTGTTCGGGGCAGCATCATTTGAACATCAGTGCACACACACACACCGAAGCGCAGCACCGTCTCTCACAAACGGGGGAATTTTTTAAATGTCAAAGAAAACTGAAGAAACAGGAACA…
TCONS_00000006	chr1	9947304	9954548	+	TAAGTTTCACTAGACCTGGATCCCTGCTTCAGGAGGAAGGCAGACCCTACTCTAAGCAAGCAGAACCTTTCAGTGGCTGGCGCTCCTGGTTACAGGTCTGGGGAGGTTATGGGAAGAGGAGAGACTGTGGCTTACTGAAGCAGGCCTGTGTTATGGATGTGCATACCATCAAGTGGAGGTCAGAGGCCAACATTCAGGAGTCAGTTCTCTCTTTCCAGGGACCATGGCCAATGTCACTCTGACTGGAGTGTGGCTGCAGTTGTTCGGGGCAGCATCATTTGAACATCAGTGCACACACACACACCGAAGCGCAGCACCGTCTCTCACAAACGGGGGAATTTTTTAAATGTCAAAGAAAACTGAAGAAACAGGAACAAAAATGTTAGTAAGTGAGAATGT…
TCONS_00000007	chr1	10936284	10956912	+	AGGGAAAGCAAGCCAGTAAAGAACATCCCTCCATGGCCTCTATATCAGCTCCTGCTTTCCGACCTGCTTGAGTTCCAGTCCTGACTTCCTTGGTGATGAACAGCAGTATGGAAGTGTAAGCTTGATAAACCCTTTCCTCCCCAACTTGCTTCTTGGTCATGATGTTTGTGCAGGAATAGAGACCTTGACTAAGACAATCCTTAAAGTATCCAGAGCACTTAGAAAGACCATGACTGTTGCTTGACACCTGAAGACAAAGAAGGTGGCAGATGGAAATAGAAGTGTCTCCTTGTGAGGTATCTTGTGATTGGGGAAAACTCATCAGCCAATCATTTTCAAGTACCTGTAATCAGAAGTCTCTAGTGCATTACAACACAGTTTCCAGTAGAACATTTATGT…
TCONS_00000008	chr1	10938305	10956912	+	TTGGGACCTAATGTATAGTTTTCTTGAATGAATGGAAGAGTGAGGATTGACCATCATAAATTATAACATTGGAGATCAGTAAGGAAAAATGTTTCTGAAGTTTTGTTGGGCTCATTGTGGTTGTTCTGTTGGCATTGCTTGAGACCAATCGAGTGGCTGATAAGGCTGTGTCATTCAAGTATCCAGAGCACTTAGAAAGACCATGACTGTTGCTTGACACCTGAAGACAAAGAAGGTGGCAGATGGAAATAGAAGTGTCTCCTTGTGAGGTATCTTGTGATTGGGGAAAACTCATCAGCCAATCATTTTCAAGTACCTGTAATCAGAAGTCTCTAGTGCATTACAACACAGTTTCCAGTAGAACATTTATGTGACAGTAATTATGACCACAGGACAGCA…
TCONS_00000227	chr1	11325522	11343588	-	GGGAGAAAAGCTCTGCTATCTACTGCTAGATGTCCCTATCAAGAACCATCTGCTTCCTACCAATCCCTAAAAAGCTACCACGTTATGAGAGGCAGGAACCACTCTGGCCACTAGCCGGTGTGAGTGCATCAGAGCTCACCTTTAGGAATCTAAAACATGGAGATTCAACAACTGCGTTCTCTCCAGGTGATCCTGAAGATGATGCAACCCCTAATGGCAAGTGAAGTGGGAGAAAAGATGTAGGCACTGTGATGTGGTGTTAGGATGCTGCACAGAGAATGATAGACAGCAGGCACTGTGATACTGTGACAGTGTATCTGAGAATGAAACAGCTCCGGGCTGCTTATACAGAGGGATACTTTGCTCTATGTCTGGGCTTTTCCTGCAGACCATGTTTCT…
TCONS_00000228	chr1	12022275	12025436	-	TGAATTCATGAGTTCAAGGAAACATCTAGATTTTAACTTTCAGGAAGATGAACAAGATCACAAATCAAATGGAACAATTGAATCAAGGACCATGATTTTTCCAGAGAATATAGACATATGAAACTCAACTTGAATATATTCTGGAGTAAATACATCAGTGTCAAAAAAAAAAAATGCAAAGGAGAGGTTGCCCAGTGCTGACATTTCTAAGAAGTTTGAGTGAG
TCONS_00000229	chr1	12660676	12666322	-	GGAAGCCTCCAGTTTGAGGGAATCCATTCTTTTGTTTGATGTTTCACTGAGTAAAGGAAGGAGGAATAAAGATAGTTTGGCCTTAAAATTCCCAGTCTACCTAACTGTGGTGGTATATGCTTGCACAGGTACCCAGGAGGCTGAGAATGCCTTCCAACTAAAACCTGACATTGCCAGTGTGATCCAGGGGCTAGAGATGTCTAGGTGTGAATCTTGAGTACATCTCGACAGAACCCCAGCTCTAATCCAAAACAATTTGCTCTGACAGCTATCTCATTCAGGAGTGAAACGTATGTTTTTGGCTGGAACAGTCCATCTCCTGCCTCTGGATTTCAGCTGGAAGCTAAGGGAGCTACACAAGTCCAGGGAGTTCTTCAGCTCTGGCAGAGCCGTAAGGAC…
TCONS_00000230	chr1	12660812	12662327	-	TTAGAATGCCTTCCAACTAAAACCTGACATTGCCAGTGTGATCCAGGGGCTAGAGATGTCTAGGTGTGAATCTTGAGTACATCTCGACAGAACCCCAGCTCTAATCCAAAACAATTTGCTCTGACAGCTATCTCATTCAGGAGTGAAACGTATGTTTTTGGCTGGAACAGTCCATCTCCTGCCTCTGGATTTCAGCTGGAAGCTAAGGGAGCTACACAAGTCCAGGGAGTTCTTCAGCTCTGGCAGAGCCGTAAGGACTTTCCTGTGGAGAAATCACAGAGCAGCAACTGCACGT
TCONS_00000231	chr1	12787834	12796125	-	TAGGGTCTCACCAAGCACTCCTGGTTGGCTGCAACTCACTACGGAGCCCCAGCTGGTTCAAACCCTCTACCCATCTGCCCCAGCCTCCCCAGGGCTGGCATCTTAAGACACAGCACTGTGCCTGGCTTACTTAGGTTCAGGGTTGGGAGCTGGGACAACAGAGACAGCTCGTCTGCTGGAAGGAACCGTGAATGCTTAGTCCTGAGACTTCAGCAGAAGCAATGGTTCAAGCCCCATTAACTACGTCTGAGTAAATGAACATATGAGGAGGGTCCACAGAGACTGGCGTATTCATCCATCCATTCGGGAAGTTATTTGGCCCATCTACCGCATCCAGGGCTCTTGCATAGACACTGAGTGAACAGACCTTGGAGATTTCTCCCGAAAAACCAGCAGGGG…
TCONS_00000009	chr1	13067480	13084570	+	CAGCAGTGCGGGAGGACAGAGGACAGCAGTGCGGACAGCAGTGTGGGAGCAGGGATTGAGAAAAATTGTCTTGTTGTGGCTGAGGAATGTAGAGCAATGGCAGCACTCATGAGTGAGGATCACAGGGCTGTGCTCCCAAGACACAGCTTCACTCCCCTCTGTGTTGATACAAGAGGACTTGAGACTCTGCAAGACCCTGGGCTTTTATGCCACTGTAGTTGGGCTCACACAGGGACCCCCTCAGTGCCATCTTCTCAGCCTGCCACAGCTAAAGGACTTTAGAGAAGACATGGGTCGAGCCTACAACCTTGAGAAGCGTGCTTACCAGAGACGATCCCCCCTCGTGGAACCCTGCGCTGCATTTCTGCCCAAACCACTGTTCTAAGATGGGAGACATGT…
TCONS_00000010	chr1	13068497	13084569	+	GAGCCTTGCCCACGCATGCGTAATGGATCAGTCTCAGGCAGAGGCACTCTGCTTCCAGTCACAGGAGAGTTTCCCAATCTGAGAGGAGTCCAGCAAGCTCACAGAAAAATTGTCTTGTTGTGGCTGAGGAATGTAGAGCAATGGCAGCACTCATGAGTGAGGATCACAGGGCTGTGCTCCCAAGACACAGCTTCACTCCCCTCTGTGTTGATACAAGAGGACTTGAGACTCTGCAAGACCCTGGGCTTTTATGCCACTGTAGTTGGGCTCACACAGGGACCCCCTCAGTGCCATCTTCTCAGCCTGCCACAGCTAAAGGACTTTAGAGAAGACATGGGTCGAGCCTACAACCTTGAGAAGCGTGCTTACCAGAGACGATCCCCCCTCGTGGAACCCTGC…
TCONS_00000011	chr1	13076573	13084535	+	GCACGGTAGAGAGCTCTGTATGGAACCGTCACTGTGCAGGAGATCACAGGGCTGTGCTCCCAAGACACAGCTTCACTCCCCTCTGTGTTGATACAAGAGGACTTGAGACTCTGCAAGACCCTGGGCTTTTATGCCACTGTAGTTGGGCTCACACAGGGACCCCCTCAGTGCCATCTTCTCAGCCTGCCACAGCTAAAGGACTTTAGAGAAGACATGGGTCGAGCCTACAACCTTGAGAAGCGTGCTTACCAGAGACGATCCCCCCTCGTGGAACCCTGCGCTGCATTTCTGCCCAAACCACTGTTCTAAGATGGGAGACATGTCTGTTTAACTCTTATGTTAGTATGATATTATAAAGAATGT
TCONS_00000012	chr1	13109140	13114362	+	ACACACACCATAACCGGGTGTGGTGGAACACACCTGTGAACCTGGGCAGAAAAATCAGGAGTGCAAGGCCATCTTTGGCTCCAAAGGGGATTTGAGGTCAGCCTGGACTACATATACTGAATGCATCGTGCCTTCAGTAATTCACAGACGTTGATTCTAACACTTACTGACTCTGACCCAGGAGTGATAAGTCACTGAGTGTCAGAAAGCAAGCACAGAAAGATTAAAGTTGCTTCACCCACTACAACGTGGATTTCATGCAGAGTGAGGTCCTGCTGGAGCGAACACCAATGTCTTTCTCAATAAA
TCONS_00000013	chr1	13631525	13637577	+	AAAACCTTGGTCAGGGTCCCATGAATTCTTTTTCTTTTAGAAATTGTACTAGTGCCTACAGCATTCAAAACAAAGAGTAGGATCCCCTAGAACTTGATGTGCAGGTGGGTGAGCTATTTTGTGGGTGCTGGGAACCTAACCGGGGTCTGCTGCAAGAGCAGCGGGTGCTCTCATCACTGAGCTACCTCCAGCATCCTGAGTAGGAATGCTCTGCCTTTCCTGAGGACACCAGCTTTATACTCAGGTAAAGGTAGCCTCACTTCTGATGGAAAGTCTGAACAGACGCTGAGCAGAACTCCCTAGGCGGACGCCCTAGCTCACGTCTTCTCTCCAGTTACACTTCCCCACGACGACTCCACCAAACAGCATGAAAACAGCCAGGGACCTTAAGAAGATGGA…
TCONS_00000014	chr1	13905993	13927140	+	TTTCTCATCAGTACCTCTTATTTTAATGTGGAAGGCTTTGAGAGTTGATTTGTAATACCTCTCATGTTTTCAACAGGATTTACCTTGAAAGGTGAGACTCTAGTGATGGAACTGTCAGTCTCCTTGAACATCTAGGCCAGGAGCCGTATAGAGACACAGAGGGAGAGGCATCCCTCCTGCCATTAGAAGTAAAGAAGATGGGGACACCACATCTTTAATGATTCCCAAATGCTATTTTAAAGAATTTAATTTCTAAATATATTAGTATGTACTATAACATTGTTTTCTATCAACTGACAGGTGACTCTTGATTCTCTTTGGATGAAATTGGAATTTTTATGATTTAATAAATATTATATAATACTG
TCONS_00000233	chr1	15287154	15289723	-	GCTCCAGGGGAAGAGGCGTAATAAAATCCCAGGTACTCTTTCCATTCACAGCTTTATTTATGGCAGCCACAACATTAGCTGCTGCTTGGTTTTTAAATTCTTTGAGGTATTGTTCATTAGTTAATTTGTTCAACAGATATTAATTGAGTATCTACTACCTATTAAGCATTACCTTCTTAATGTTGTGAAATTCTAGCAAGAAAACAGCTACTTAGACTAAAAAGTCTACAGAGGCTCTTGCTGTAGTCCTGTACTGTAGCTGCTAGCATAGGACTGCACATCATTTATTATGCTGAAAGCTTAGTGTTTCACTGCTCTGCTCCGGACTCAAGCCAGAGGACATGCTCATATTGGCTGTTAAAATAGGAGGAGACGGTGTAACAAGACACAGACAGCTAA…
TCONS_00000015	chr1	15887423	15895443	+	TGTAGTGGTAGATCTGCCCAATCTAGGTGCACAGCATGTATTCATATTAATTGAGTTGTGTTTTTATTGCCGGGGCATATTTGGGTTGGAGATTTTACCGCAACAGGTACCAACTTTCTTCAGCACCATGAAAGTACAAACGCTTCGTGGATTCGCACATCACCCTGCACAGAGCCAAATCGATCTGCCTCATTTTGATGTGAATACATGTGCTGCTGAAGCAAGCATCCAGTGTGGGCAGGAGCCTCATGGCTCATGCATGGAGGGAGTAAGACAAGCCTCATGAGGAGCTTCTCCTCTTCTACCATGAAGATCCGAGGAGCACACTCAAGCTGCCAGGCTCGATGGATCCATTGTAACCATGGAGACAGTGAATGGTGACACACTGTTTCTTCCACC…
TCONS_00000016	chr1	15887704	15895424	+	ACATCGCTCTCTATCCCTGAGATCTTTTCTTATATGTTTATCTTCTGTGTGTTTTTGTCCAGTGTGGGCAGGAGCCTCATGGCTCATGCATGGAGGGAGTAAGACAAGCCTCATGAGGAGCTTCTCCTCTTCTACCATGAAGATCCGAGGAGCACACTCAAGCTGCCAGGCTCGATGGATCCATTGTAACCATGGAGACAGTGAATGGTGACACACTGTTTCTTCCACCCTGCCAGTGACTGTTGTGAACTGCAAGATGGACAGCCAGCCATGGAAATGTTTAGTTTCCTCTGGGAGGTCAGCCTTGTGCCATCTCTACTT
TCONS_00000017	chr1	15895645	15897774	+	AGAATTCAGTCATGACTTGATGCACAGAGGCCGCTACAGCTACTGATTTCTCCATTGTACTTAACACTTACTAGCAGAGAAGGAGTTTTCTCCATCACATGCTCACAGCCAGTGCCACCTAGCATTCCCCATCTACAAGGGGCCTAAAAGCCATGGGCCTTCCTCATCGTAGACTGGAACCACTAAGAGGCAATGGAAACCTTTTCTATTTGTAACTTAATTACTTCAGCTATTTTATTACAGAAATCACGATAACATAAAATCTATGACCCATGTTGCCCTAACCGAATCCCTCACATGGAATGAATTTTTGACCCCAGCATCACAATGAGGAACCAAGGAGTCTGCGAATGTTAAAGCAGAGTGAGACAGAGCGCATCTCTACCAAACATGGTTAAG…
TCONS_00000234	chr1	16122934	16123339	-	ATACAGGCAGTGGGGTAACAGAGACACCCACACTAATACAGGCAGTGGGGTAACAGAGACAACCACACTAATACAGGCAGTGGGGTAACAGAGACAACCACACTAATACAGGCAGTGGGATAACAGAGACACCCACACTAATACAGGCAGTGGGATAACAGAGACACCCACACTAATACAGGCAGTGGAATAACAGAGACAACCACACTAATACAGGCAGTGGGGTAACAGAGACACCCACACTAAAACAGACAGTGGAGTAACAGA
TCONS_00000018	chr1	16334336	16336092	+	ATTAGTCTAGTGCTTTCACTATATGAATCAAAGTCTTTTGTTTAAACAGTGATTTATTGTAATTCTTAAGGTAAATAACAAATTCTGAAATTATAACTTGAAATTAATCATTTAAATTTCCGATGACAGAGTCAATAATTAGTACAGCTTCTTCAGCATCGTATTAATTAAATCAATTGTGTGATTAGAAACACTAGCGACTACCTGGCAATAGAATTGAAAGAATCAGAAGGGATCTGTGAAGTAGAAAAACCAAACCAAACATGCAAAATACTCCCAACACATCATCTTCTTTCTCATTGTATAACTGATGCCATGAAACATTTATAATACATGATATCTTCTACATAATACAGATCTAGAACATTTCTACAAGAAATTACAGAGTTTGGTCTTAAG…
TCONS_00000019	chr1	16374147	16378380	+	AGATTATCCTAAAAACCAGTAAGGACAGTCTTATAAATGTGTCCAGAAAATTTTTTTCTCCAATGTTGGAAAGCCTCCTTTGAAATCTTATCTTGCAGAAGACAATTATATTAAAAAATGGATAAAAACCCAAAGACATCACCTGACCAGTTGTATTTATTAAAAGGGTGACTATAAATTACCTCTATATCCAAAAGAAGTTCACAGCTAACCAGCTTTCAGTGGACACTGTTCCTGTGTGTGAGAAGTGAGCTGAGCCATGAACTGAGATGCAGCAACGGGAGGCTTACTCCAGCTGTGCAAAGTTCCACATCCACTCATGTTGTCCACACTGAGCATCTGATAGTGTTCAACACCAAGTCATCCATGCCCAACTTGGCCTTTTCTACCTTTT
TCONS_00000020	chr1	16635766	16636505	+	CTGGACCACTCAACATAGCCTTTATTGTTCCTGATGTTAGTGCATGTTCTCTTTTTACAATAAATTCATGGCCATCAGAAGATATTAATTTCACATACATAGCATCAGGGCCTTCACAGCCACCATAGGTCTTCTCCTCTCCATCTGAGATAAAGCAGTAAAATTAATGTAGTCATGGTCCATGCTTAGCAGCAGAGCATGTTCTTAGCACACAAGTTTGATTGCTCAGCATGGAAAAGGGAAAAAAAAATCACATTAGAGGTGAGGACAGGTGTGTAGTTGTTGTTCTACTGATGCCACCATTGCCACTGTGCTAGCTTCACTACAATTTTCTGCTAGGGATAATATAATAACAAAATACATGCTTTTATATACCTCAAGGTTTTTTCTTGTGTCTTT…
TCONS_00000023	chr1	16926190	16947298	+	TGGGATGCTGCTGCTCACACTCAGACCTATCACCTGGAAGAATGCTCTTGTCCTGAACCTGGATTCCTTCATCCGGAAAAGGAGAATGACAATAGTTCTTCCTACCTAGGTTTGTCATTAAGATCAAATCTGTACTCATATGAGCCTGAAGAGCCAAGCTTGGCACAGAGAAGACTCCAGTTACTTTGTGACTTTTCAATAAATGCGGATGATAATTACAACCTTTT
TCONS_00000025	chr1	17364349	17384870	+	ACAGAGACTGAATCGACTATCAGAGAGTCTTCATGGGTTTCGCCAAGGCATGATGCATGTGTTATGGCTGTGTAGCTTGCTCTTGTGGAACTCCTAACAATGGTAGTGGGGTTGTCTCTGACTATTTTGGACCCACATGTGCTAGGGAAGAAGTGGACTTGGGAGCGGCTGCGGCTGTCCTCTGTGAAATTGTCGCATCTGGAAATCGCGGAGCCTCGGTGGTCAAGACATCTCCATGCCTAAAGGACTGAAAGAAAAAATGGTAGG
TCONS_00000235	chr1	17415131	17423619	-	GGAAGGAAATTATGCAAGTGAAAGACAAGAATTGAAAGGTTATGTGGCCCAAACCATGTGCAAGAGAACTGTATAAATTTCCAGAATGGAAGCAAAAGGAAGTGGTACTATTAGAAGATGTGGTCCTGTTGGAGTAGGTGCGTCACTGTGTGTGTGCACTTTAAGACCCTCATCCTAGCTTCCTGAAAGCAGTATACTGCTACCAGTCTTCGGATAAAGATGTAAAACTCTCAGCTCCTCCTGCACCATGCCTGCCTGGATGCCGCCATGTTCCCACCATGATGATGAAGGACTGAACCTCTGACCCTGTAAGACAGCCTCAGTTTAAATGAACTTATAAGAGCTGTCCTGGTCATGGTATCTGTTCATAGCAGTAAACCCTAAGACACAGCCCTACCT…
TCONS_00000236	chr1	19008922	19013991	-	ATAACTGGCTGGTGGAGCCAGTAGAGTTTCTTCCTATTGTGATTCTGGAGCTAGATGCTCAATAGTTTGTGAACCTGGGCCTTCAGAATCTTCTTCCTTCAATGAAAACAGGGAAGAAAGGGAACATACATTTGCTCTTAGCCATCTGGAAGAGGTTGACAGTCAGCAGACTCTGCCTCCCCAGCCCAAGCACAGGACCACACCTGCCTTCTATGGGAATGTTGGGGAGCATGCTCTGGTCTTCATGCTTATGA
TCONS_00000237	chr1	19687438	19693053	-	GAAGACATTTGTGTAATACGTTGGCACTTTAGCTATTTGCTGTACTTTTCTTCCTGCCAAACTGGCACACCTTCACGAATCACACACATAGATGAATGAAACAAAAACATAGTGTCAGACATTTTCAAAATGTTTACTTTATGGAGTCATAGACCATTATCAATTGCATACTTCTTTCGAGAACATCAACATTGTTGAAAATCAGCCAGCGATGGTGGTGGATATGTGTTGTCCTACCTCTTAGGAGGCAGAAGGAGGAGGAATATGTCTTTGAGAACAATTTTAGTGACATAGAAAGTTTGAGGCTAAGTCTGTGGTACATTGTGAGACTCTTTCTCAAGAAGATAAAAGAAAACAGAGAAATGTTTCTCTGTGACTTGTCATATGGGAAAACATATT…
TCONS_00000238	chr1	19691828	19693700	-	CAAGCCAGTAAGTAACATCCCTCCATGGCTTCTGCATCAGCTCCTGTTTGCTGACCTGCTTGAGTTCCAGTCCTGATTTCAGCAATGTGGAAATAATCACACACATAGATGAATGAAACAAAAACATAGTGTCAGACATTTTCAAAATGTTTACTTTATGGAGTCATAGACCATTATCAATTGCATACTTCTTTCGAGACCAAGAAATACACCTGCATGCCTGTGATTCTGAAGAATGATCAAGGAAAATACTCATTAAAAACATGAAGCACTGTAAATATATTTATACTGAAGTTAAATAGCCACAAATCGGAAGTTTGTGTCTGCCTTTTCAGCTGTATGGCCTTTGAAGACTGATTAATTTTAGAGGAAATACTGCAGTGAGACACTTAAAACAAC…
TCONS_00000239	chr1	19733993	19757697	-	GCTCATAATGGAAGACAAGCCGTGCACACTTGGCTGACAATGAAATCCACATGAGAAACAAATGTAAAAGGACCAAGCTCAGAAACATGCAAATGACCCCTGAAAGAGCTTCATAGTTTGGGCCAAGAGCAGGGGTTCTACCGCTGCAGGGTGAATGGAGAGTGACACCTTCTTCATGACCACCAGAGAGGCTTCATGCTACAGCAGATGTGAACAGAGACCCACAAGCTTACATTACACAGAGTGAAAGAGACCTCGGAACACATACATGCAAGGAAATTTCTCCAACAAATGCCTCCCCTCAGAGCTCAGGGAACCCTGTGGA
TCONS_00000240	chr1	20815699	20822438	-	CCAAGGACCCATCTATCTTAGAGAAGAGCCCTACGTCCCAGTTTTACAAGAACACTGGAGACATAGAGGAAAGTTTACATAAACAATCCTGAGAGAACATTCGTGGTCACAACAGTAAGAATGTATGTGGGTAAAGAGGACACTGTGACCGTTGGTTCCAGGAGCTGAAGATTGCCACCTGACCTTCAGAGGACCCGAGGCTCTTCCCCCCTCCCTGGAGCCTCATTTTGCTTATGCTTATACTGCCACTCCTGAATA
TCONS_00000241	chr1	20826150	20827023	-	TTCTCTTTAACTTCCACTGCTGAGAGTCACTTTCTCAAACCAGCTCAAGTGCCTCCTTCACCCAAGTGTTGTCCCTTCAGATCAACTTCCCTGTGTCACCAGGATACTTGGAGTGAAGCTCATTTCCCAGTATTAATGGCAACGAGGACAAGGCCAGTGGCCCAGATATCTAAGATTTGAAGCTGATTTATGGAGTCACTCCAAGGAGACAGGAATCTTCCAACCCTGGAGAGTTCAAGGTCACGATGTGAATCCCCGGCCAGACAGTTCTACATGAGAACGTGTCTCAAGAAACAAACAAAAATCAAATCCTCAAATAAAATAAGTCTTAAAGTTACTGCAAA
TCONS_00000242	chr1	21244248	21246024	-	TTGCTCAAACCAAGCTGCTGATCCGACGCTCCTGAGGCATGCACTTATCATTTGTCTATCAGATGGGAACAGGAGAACCTACACCTAACGCTTGCTTCAAACTCAGAAAAGCTGGACCCTGAGCAGTAGACTGCCCTTTGCCTCCCTTGACTGTCGACAGCACACTGTCCAAACTATGGACAGGCAGGACCCTGGGAAGTTGACCGACTCACTTTGCCTAGACAAAGG
TCONS_00000243	chr1	21345056	21355283	-	TGTTTTATTAGAACTCTTTGCCAGAATCTTACACCTAGAAGTGTGTAATCTTACACCTTACACTGCTTGAGAGAGCCAGTGTGGTCCACCAATTCAAACTTCCTTAATGATCTTTCACTTGTTTTCTCAAAGTTGATAAAGAACGTCTCCCACCTGCTGTTTTCCCAAAGCAGTTACCAAAGGAGATCTGTGAACTTATGAATACAAGAAATACTAACAGAACCCCAAACAACCAAACAAATGTCAAAAGAAAGTCATGTAACTATGAACTACTACCACAGAAGTCCAATCACTCAATCAGATAACCAAATACTGCTCCCCTATTCTGGATGAAGCTCCAGGTCTTCCTCTGTCAGGATGAAGCAGGATATGGGACACCATCGCCTTGCCAGAGAAGGG…
TCONS_00000244	chr1	21354083	21358491	-	TTATAATGTCAAAACTTCTGGAGCAGATCTACAGACCATGGAGTAGAGAAGTCGTTGGAGGCTGGGGAGGAATGAATGAGCTGGAGGAGGAAGATCTCTACATGGTTTTCCCTCCTTGAGACAGGACCTCATGTAGCCTTGGCTGCCCAGACCTCATTAAGTAGACCAGGCTGCTGGATCTCTCCAGGTGCTGAGATGAAAGACAAGGTGAGCGCAACAAA
TCONS_00000026	chr1	21354732	21355301	+	AAGACATGGAGATCATAGAGTCGTACTGGTTTATGGGGTGAAATCAGCAAGATGATGCTACTCCATATCCTGCTTCATCCTCTGACAGAGCAAGGCCTGGAGCTTCATCCAGAATCCGGGAGCAGTATTTGGTTTCCTGATTGCGTGACAGGACTTCTATAGTAGTTCATAGTTACTTGATGTGTCCTTTGACAGTTAATTGGTTGCTTGTGGTTCTGTTAGTATTCTGTTAGTATTCCTTGTATTCATAAGTTCACAGATCTCCTTTGGTAACTGCTTTGGGAAAACAGCAGGTGGGAGACGTTCTTCATCAATTTGAGAAAACAAGTGAAAGATCATTAAGGAAGCTTGAATTGGTGGACCACACTGGCTCTCTCAAGCAGTGTAAGGTGTAAGATT…
TCONS_00000245	chr1	21355190	21358491	-	TTATAATGTCAAAACTTCTGGAGCAGATCTACAGACCATGGAGTAGAGAAGTCGTTGGAGGCTGGGGAGGAATGAATGAGCTGGAGGAGGAAGATCTCTACATGGTTTTCCCTCCTTGAGACAGGACCTCATGTAGCCTTGGCTGCCCAGACCTCATTAAGTAGACCAGGCTGCTGGATCTCTCCAGGTGCTGAGATGAAAGATTGTACCTCTTAGGAGACAATGTAGCCATTCCAGACCTTGGAGACTGCCTCGCATAGAAATTTGACCACTAGGTTGAATTAGTGAAGACAAAGAAAAGAGACCAACATCAAAGGCATTGCCTCTTACTTCAACATGTTTTATTAGAACTCTTTGCCAGAATCTTACACCTAGAAGTGTGTAATCTTACACCTTACA…
TCONS_00000027	chr1	21381283	21381729	+	TCCAGATGTTCCTCAAAATCCATTCAAAGAGAAACAGCTTTAAGTTACAGCCCTTTTTATTGCACGAAGTCCTTAATGTCATGGGGAGTATGAATAGATCACCTGGCAAGGCCAAGAGATGGTGGATCATGTTTGGAATCAGCCTCTGAACAGAGCCGACTTGGATCCCGCTCTCAGAGTGCAGGCATACAGCTGAGGCCTGTCTCCTGCTGTCAGGATGAAAGGCACCACCTGGAACTGATCTCCCCTGGTAAACTAGGATGTGAGAGTTTTCACCAGGGACTTGACATGGTGCACTGTCTGTCACTAAGGTGTTCTGTCACATAAGGCAATTTTGTGATGGCAA
TCONS_00000028	chr1	21861711	21864247	+	TGTTATTTGGGAACCTGCAAGAAAATATGTAGAGCCTTTTAAACAACTCAAATCATCAAGGTCCATCCATTTTTAAACCCAACCAATGGACACAGAAGCTGCTGACCCCTGTGGTTGAATTAAACAAATGCTGGAAGAAGCCGAGGAGTAGAAAGACCCTATAGGAGGACCAGCAGGCTCATTTAACCTGGACCCTCAAGATCTCTCAGCATACACCAGTTGATATGAGGCCCCCAACACATATACAGCAGAGGACTTCTGAGTCTGGATTCAGTCAGGGAAGATG
TCONS_00000029	chr1	22851831	22858714	+	CCCCATCGATAGACCCACATAAAGAGAGGGTCTGATTATAGTGCTCAGGCTGCCCTCAAATTTATGATCCTCCTGCCTCACAATAACAGGCATTGTAGATATGTGCCACCGAGCCATCTCTGCAAGAAATGGCGGAATGTTATAAATTGATTAGAGTCCACAATGGTGGCAGAATGAAGAAGACATGGTAGTGAAGGCACAGTGGCAGAAACATCTGATATCTGGACCTGCAAGAAGGAGGCAAAGAGCTATCTCAAAATAGCATGAGACTTAAAAATCACGAAGCTTGTCCCTAGTGACAGACTTCATCCAGTGAGACCATACTTCCTATTCATTACCAAAGAGTTCTACCAACTAGAACCAAAACGTTCAAATATACAAGCTTGTGGGTGCCATTCT…
TCONS_00000247	chr1	24827964	24833490	-	CTGCTTTCATTACTTGTCAGCACATCTGTTGGAACCTTCTTCTACAGAAGACCAGCTGAAATAACTAGCCAGTGGGACTGAGCCACTACTAGATCCTTGTACTTCCCATTCACATCACAGTTGAGCATTGTTGGGATTCCAGCTGGGGCTCAGTAACAGAAGAGATTAATAGGAGAAAATCATACACGTCCACTTAAATTTTGCACAACACAGAACCCATATGGAAACGAAGACTCAAAGAGTAAATATACTCCAATGCTTCCATGCTGGAC
TCONS_00000034	chr1	25235635	25243886	+	GCCAGGCTCCTCTTCCGTTATTCCACTTTGGACTTCCTGATCTTGAGAGAGTCCTCCTTCTCTCCCCACCAGCCCCAGGGCATGCGTACTGGACACTGACTTAGATTTGGAGCGACTTGAGCACGCGAGGCTGTTTATGTGCTACTTTCTCCAAAACTCACTGCCACGTTCCGGGACAGAGCCTGACGTCATGAGGTGGCTCGTTGCGATCTTT
TCONS_00000035	chr1	25539934	25543084	+	AAGCAGCAAGTTTCTTGTGAGCTGATAGAAGAAGGCAACAACCATGATTTACATATTTCATATATTTAATGGGAACTATGGAGTTGGCTTGGCCTACCCACCTTGAGAGGCATGTGTCAGAGGTTTTCAAGTTTCCTTCCTTGAATCCCCAGGGCACAACATGCCTTCTAGTTCCTGAGAGATGAATGTACTCTAAAGTATTCAACCTACTTTGTGTTTTTTTGTATATTCCCATCGTAGTCAAGGAAGCATGGAAACTTGACAGGACAATTGGCCTTAGATATTAATCTTGTTTACTCTTTATACTCTTTATAA
TCONS_00000036	chr1	26299374	26300353	+	TCTAGTAGAAGAGAAAAACCAACTGATTCAGTGCGCAACATGGATATCTTCTGATGTTAGTAGATATTGCAGATGTAAAATTCACTTTGTTGCTTTGGGTGCCAGATATCCTTGAACACACTGCCAGGAGCATTGCAGCAGAAATTGATAAAATGTGCTTCCAAATTTGAAAATTACCAATAGAACATTTTTAGTCCGCTGGCTTTTTTCCCCTTTTGTTTTGCTTTCAATCATAATACCATGCATATTTTGTTGGTATGTAACCTTCAAAGCCTAATAAATCACGCATACTCAATGGAATAAATACATGAACCACTCGCCTCCTTAATAGGGGGTATTTTTCAGATATGAAGCCACTGTTCATTTGACTCTTTAGTATG
TCONS_00000037	chr1	26361862	26392361	+	TTTTCTGAGTCAGAAGAATCAGCAATCCAGATGAATTATCACCACAGGGTCCCGGGATTCAACATCTCAGCTCGATGAGACCAGAATGTCTGTGTATAACCCAATGCCCCACAAGGAATATGTCGACAGAGACTTTCTACTTGAATAAATTAAAAGTTACTGAGAAGAACAGAATGCACAGAATGGAAATCAGTCTGTACTCTGAAGAACCTGCATCTTTCTCTGCATCATTAGATGTAGTTTCTACAATATGAGCAAGATTCCAGAATAGCA
TCONS_00000248	chr1	29654798	29682399	-	ATTTGTGCATTCTCACATGAAATGTACTCTAGAGCAAAGATTGAACTCCAGAGTCAGAATTTTTATTATTATTAATTTGATTGTGATAAGGACTAAATACAGTGGTGTCTGCATATCAGGTTAAAAACATTTCTGTTACATCCCAGTCAAGTAAGCAGACTGAGCTTATGCAAGTTCAAAAGCTGGACATGTTCACAACAGATAATGTGAAAAGGTATCACTTTCCTGGAGTAAGTCAGCAGGACACGATGGGGTAACACAGTGGCATTCTCTTCCCTTGTTGCTGAGCTGACAATACTATTTTTCCTGAAGCATGAGAAAAGCAAACAGACAAATAAGAACAGACAGTGATTGGAACTCAATATAAGATGTTGCTAGTTTAATCTTTAAAAACAACTG…
TCONS_00000249	chr1	30148073	30152264	-	GGATTCAAGAAATATCTCTTAGAAATAACAAAAGAGGAGAGGATGTTTCTTTCCAGCTCTTTGGGATAAAGAAGGCAACATGTGAATGAGCTCACTGGCTTGTCTGTCCTTAGGCAGAAGGCAGAGACACTACAATCAACAACCTTGCAATAACCCATCAGAATAACATGAACAGACATGGCATCAATAGAGAATGTCACTATACGACAAAGATTAGAATTATTCACATGCAAATTGAAATGGCTTAGTAGGAAGATATAACAGTGATCAAACACTTCTTGAAATATTTACTACTGAAGAATTAAAAAAATAATAATGACTGCCCTGAGAACATGGGCCCTGGCCCCAGGCCAGATGGCCTAATTCCCCGGAACTTTTGGGAAAAACAACCACAGAATG…
TCONS_00000250	chr1	30690485	30707501	-	GGCAGGAAGGTGCCATTGAATCTTCAGGAGTTGGAGTTGCAGTCATTTGAGAGTCACCTTATGTGATTGTTGAGATGTGATCTCAGATCATCTGGAAGAGCAAATGGAAGCTGCAGAAGAACAGGACCCCCACCCTGCTGTGAAGAGCTGTGTGCTCAGGATTTGGATGCAACAAATGGCAGGAATTATTGCCCAACGATTATGTAATAAAGGAATAAGTTAAAGTGATGGGTCTTAATAAAAAATAATAAGAGAATAATAATGGTAGAATACTTTCTTTAAAATGTTGCAAATATGAAAGAAATTAACGTGAGATTTTCACCACAAGCCTGACTAAATAGAGATTAACACTGAGACAGGGAATGTAGCTTTCAAGGAAGGCCAGGAGCTCACTGGGCC…
TCONS_00000251	chr1	30953551	30956761	-	CGACGGGAGCCAGGGTTCCAGGAGACATGAGAGAACTCCTTCCATCCCAGGAATGTGAAGCTGAAACCATCTTCTTGTGATGATATGACTAACTGCTGATTTGGCTTCTGTACCTTCTTATGCAGACATTCAAGGACTGTTTTGAGGCCACCTTGACCATCTGATCTTGGCAGTGCGAACAGACCTTAGAGTTTTTGCCTTAAAAGCTCGTC
TCONS_00000038	chr1	31098731	31100443	+	TACACCTTGTGTTACATAGTCTGCCTTTTGGAGTTAATTCTCTGCCTGGAAAAGCAACAGAAAATCAAGAGTGTTTCTCATACTGTAGTCTTTGCAGTCCCTATGAAATCATGAAGTATTTATGCAAATTGCTTGAGTCTCCATGGCCCAGAAGCAGGCTAAAGTGCAGAAGAGGTGGATCTCAAACACAGCTTGTCAAAATACACCATGATGGAGAGCAGTTGCCCTACAAACTGCCAGATGCTGACATGCCCAAGAATGGGGAGGACTTTCTGTGTAGCTGAGGGTTTTGTTCTCCTACAGGAGGTTGGCTGAAGCACTGGAGGGAAGATGAAGCTGAGTCCTGACCTCGCCATGTGGTCTGCAGCTGATTCATCTGGACCTTGGCCTGGTCACTTT…
TCONS_00000252	chr1	31284333	31306270	-	TCAGAAGTTCCAGAGTTTGGGAATTTATATCAAGATCTTTGATCCATCTGGGTTTGATATTTTTGTGGAAGATGACAGGATCTACTTTCATTTCCCTATAGCACAGGGAGGAAGAAGCCTGAGGTGCCTGAAGAAAACTACTGCACAATGAAAACCCAAATTCCAAGATGTGATGGTTTGAATATGCTTGGCCCAGGGAGTGGAACTATTAGGTGTGGTCTTGTTGGAGTAGGTGTGTCACTGTGGGCATGGACTTAAGACCCCCACCCTAGCTACCTAGAAGTCAGGCTTTCACGAGCAGCCTTCAGATGAAGATGTAGAACTCTCAGCTCCTCCTGCACCATGCCTGCCTAGAAGCTGCTGTTCTTCCACCTTGATGATCATGGACTGAACCTCTGA…
TCONS_00000253	chr1	32931141	32937113	-	ACCTTGAAAGAGCAATATTCAACTTCATATGTGAAAACAAAAACACCAAGGATAACTAAAAACAATGCTATATGGTAAAAGAACTTCTTCAGGTTGAGATGGAAACGGAGGGGCTTACCGCAGAAAAACAAGCACCGGAAGCCAACAGTACATGTGATTGCAGTGGTGGCAGATGAATGCCAGAAGGATGCTAGGACCAGAACCTATAACCCCAAAGTGATGTGTTTTCAGCTTCCCCCTGTCTACCCACATCTCTATGGTAACAGTTCCCAGCAGAGGGATATCCCTTTGAGAAACAGGGTGATACAAGCCCTTTCTGGCTCACGAGATCCCGAGAAGAGCATCAACAGCTTCATTCAGACAAAAATCCCCAGCCTGGTTCACTGTGGCTCAAACAAG…
TCONS_00000254	chr1	32938380	32938892	-	AGTTGCATTTGTTGGGACTCCATAGAGAGAAAAGCACTTAAAAGCTTCTTGTGATGTGCTGCAATTTCTTGCGGCTTCCATAGACTCTTTGGGATGAGTTGATTGGCAGAACTGGCAGATTGACAGAGTTATGACAGCTGAGACAGATGCACGTGCTGAGGCAGGACCCGTGGAGGACACGTGCTGTTTGGACACTGGTGGAAGCTGAGCTAGGCTTGCTTAGAGAGCGAGCTGTGCAATGCTTGTGGGTCTCATGCTTTTGCTGATCTTCGCTTCCCTGAGAAAGCAAACTAGACTGCTAACCTGTGAACTGAACTGCTGATTTCCAGACAATATCGATGGGAGTTGCTCCAAAGAACCTTTCTAAAGAGGTCA
TCONS_00000255	chr1	33190003	33268545	-	TACTAAGAGAAGTCAGACTAGAAGTCACATGGAGATGCTTTACCGCTACAGAAAGGAAAAATTCTAGCGACACTTTGGTAATAAGAAGATTGCTTGAAAAGCCTGAGTTGCTAATAGTGGCGTTGAGAATATAAGTTTGTGACCAGCTGCTCCTCTTATCTTTACTAAAGAACCAAATCAGCAAAAGAGAAAGGTGGAAGTTGAGAGACCTCCGTGCTAACAGTGAAGGAGAGAGTTGTGGGGGAAGCCGAAAAGTCATGGCCCAAAGGGGTGACTGAAGGGTCAGAAGAAACAAAGATCGCCAAACATCTACCAGTGACTGTGAAGCTTCAAGGACACTCAGCTTCAAGGACTTCAAGGAAATCAGATGCTAGAGACAGTGAAACAGAAAGAACTGCT…
TCONS_00000256	chr1	33190003	33268545	-	TACTAAGAGAAGTCAGACTAGAAGTCACATGGAGATGCTTTACCGCTACAGAAAGGAAAAATTCTAGCGACACTTTGGTAATAAGAAGATTGCTTGAAAAGCCTTTGTGGGGGAAGCCGAAAAGTCATGGCCCAAAGGGGTGACTGAAGGGTCAGAAGAAACAAAGATCGCCAAACATCTACCAGTGACTGTGAAGCTTCAAGGACACTCAGCTTCAAGGACTTCAAGGAAATCAGATGCTAGAGACAGTGAAACAGAAAGAACTGCTTAAACATTGGTTACTTCATCTGTGACAGGAAGATACTATTTATAACATGGAGATGATGAACAATTCAATCTTTGCTGGCAAAATAGCTCAGTGGGTACTAGAGCTTTCCACCAACCCTGAAGACCTGAGTT…
TCONS_00000257	chr1	33190103	33235579	-	AAGGTGTCAGATCCCCTAGAAATGGAGTTATAGACAACTGTGAGCTGCCATGTGGGAACTGGAATTGAACTTAGGTCATCTAGAAGAACAGTCTCTGGACAGAACTCTGAGACCAGACACATCTACCTGTGGCATTGTACCTTCTGACCCTAATGATATATGCTTGATGGCTGCTGCATTGGCTTAATACTACCTCATTCAGTCCTTTGTGGGGGAAGCCGAAAAGTCATGGCCCAAAGGGGTGACTGAAGGGTCAGAAGAAACAAAGATCGCCAAACATCTACCAGTGACTGTGAAGCTTCAAGGACACTCAGCTTCAAGGACTTCAAGGAAATCAGATGCTAGAGACAGTGAAACAGAAAGAACTGCTTAAACATTGGTTACTTCATCTGTGACAGG…
TCONS_00000258	chr1	33235178	33268543	-	CTAAGAGAAGTCAGACTAGAAGTCACATGGAGATGCTTTACCGCTACAGAAAGGAAAAATTCTAGCGACACTTTGGTAATAAGAAGATTGCTTGAAAAGCCTGAGTTGCTAATAGTGGCGTTGAGAATATAAGTTTGTGACCAGCTGCTCCTCTTATCTTTACTAAAGAACCAAATCAGCAAAAGAGAAAGGTGGAAGTTGAGAGACCTCCGTGCTAACAGTGAAGGAGAGAGGTGTCAGATCCCCTAGAAATGGAGTTATAGACAACTGTGAGCTGCCATGTGGGAACTGGAATTGAACTTAGGTCATCTAGAAGAACAGTCTCTGGACAGAACTCTGAGACCAGACACATCTACCTGTGGCATTGTACCTTCTGACCCTAATGATATATGCTTGATG…
TCONS_00000259	chr1	33776276	33777028	-	CCGCACTCACCTCTGCCCGCAGCCCGGAACCCTCAGCGCGGAGCCCGCAGCCCGGAACGCACAACCCGCAGCGCTGAGCCCGGAACGCACAGTCCGCAACACCGAGCCCGGAACGCACAGCCCGCAGCACCGAGCCCGGCTCCTCCCCGCGGACGCCTCGTACCCGCTCCGCTCTTTCAGAACGATTATGAGTCTCTAGCGAACTTTATTAGTATCCGGGTTCACCGAGCTACTCCTTGCCGACGCCGCCGGGGATGGAGGGCGCGCCGGACTCCCGCCCGCCGCGCTGAGGAGCATGCGCCACCTGGTCTGCGCATGCTCAGCACCGGCCCCGCCCTGCGCTGGCAGGGAAGGCGCGGGCTGGGTTTGCACAGCATCAGGCCTTGGTACCCAAGGAGA…
TCONS_00000039	chr1	34542272	34543005	+	GGGTCTGCGGGAAAGCTCCTGACCCACAGCTAGCTCCAAAGGAGAAAGCATACTTGATCTGCCTCGAAGGTTCTGACCTGATGGCGACCCGCCAAGTGACATGCCTGGGAAGATTTCACAACTGCTGTCTCCAGTTCCAGGATGTTGCTAGATCTCAGCCTCCAAAAAGTCAGTTCCTTGTCCAGCTGGAAGATGCTACGTATTTCCTCTCTTCCACTCCGACCGACCGTTGATTTCATCATCGGGTGGCTGTTGCTGTCTCAGCAAAACCCGTGCTCCCTTGACTTACCGCTTGAGGACAGCAGTGAGTTGTCTGCTTTAGCTCAGTGCAGGTGGCACCAGGCAGCAGGCCAGGTAGCAAGCTCAGTCAGTACCCACCTCTGTTCCAGGTGCCTTCCA…
TCONS_00000261	chr1	35095510	35097115	-	CCCAACTTGTACACCCATTCCTTTATCCATCCAATCATCACTGGCTCCTTGCAACCACAGGAGAGTCAGGATTCTTCTCTACCAATCACTGCTGTGTGGTTTGGGTATGCTCTGCGTGACTCATCTGGATTCTTAATCAACACTAAGGAGGACAGAAGGACCATGGAGTCCACATCTTTACTGTTGCTGCCATCATTATTGAATAAGCCAGTGGGCACATGGTTGGTTAGGAAGGGCTGGACTCTGAACCTCAGAAGAACAACACTTGACACAGACAAGGCAGGGAGAAGAGGAACATTGCTACATGAACAGTCTGCCTGTGTCTGTGAGATCCACTGAGGAGAGGCTCCAACCTCTTTTCCTGTCCTGAATTCCGCCAGTGATTATATGGATAT
TCONS_00000262	chr1	35095511	35096309	-	CTTTCTAACCTGCCTCGCCTAAAGCACAGTAAGTGTTTCAGATGTGCTGGTTCCAAGTGCTACTATTAGAGAGCTCAGTGGTACAACAAAGACCAGGAGGCCATTGACGATGGAATCATCTTTTTTGGCCACACTTATGTAATCAAAATCTCTATAAGATCTAACTTCCTGCCAGCTCTCCACAAGAGTGTATTCTTCCTCCTCAACAGTCCCTTTGGCCATCATAACTCTCTAGTAAATGATATTCTGCTCTGCAGTATGCTCTGCGTGACTCATCTGGATTCTTAATCAACACTAAGGAGGACAGAAGGACCATGGAGTCCACATCTTTACTGTTGCTGCCATCATTATTGAATAAGCCAGTGGGCACATGGTTGGTTAGGAAGGGCTGGACTCTGA…
TCONS_00000263	chr1	35095515	35096315	-	TTCCATCTTTCTAACCTGCCTCGCCTAAAGCACAGTAAGTGTTTCAGATGTGCTGGTTCCAAGTGCTACTATTAGAGAGCTCAGTGGTACAACAAAGACCAGGAGGCCATTGACGATGGAATCATCTTTTTTGGCCACACTTATGTAATCAAAATATGCTCTGCGTGACTCATCTGGATTCTTAATCAACACTAAGGAGGACAGAAGGACCATGGAGTCCACATCTTTACTGTTGCTGCCATCATTATTGAATAAGCCAGTGGGCACATGGTTGGTTAGGAAGGGCTGGACTCTGAACCTCAGAAGAACAACACTTGACACAGACAAGGCAGGGAGAAGAGGAACATTGCTACATGAACAGTCTGCCTGTGTCTGTGAGATCCACTGAGGAGAGGCTCC…
TCONS_00000264	chr1	35859929	35862042	-	AACAGACAGCTCTTACCTCAAAGGGGACGAGAGATAGTTCATTATGAAGCCAAATATGGGAGACCACAGCCTGAGAACACAGATTTGAATTTCGCAAATTCTACATTCCAATGTGATAAACCCAAGACACAGCAAGGAGGAACTGACCTCAGCGTGAGATGGCAGAGCCTCTCTCATTAGCAGCATGCACAGCTGCTATGAAGTACACATGTCACCAGCTGACGGAAAAGCTTGGAAT
TCONS_00000040	chr1	36701946	36702795	+	GAAGTGCCTTCCAGCCTTTTGCTGCATATCTGTGTTTCTTGCATCACTACTCAGTGCTTTGGGAATGCATTAAGTACAGCAGGCATGACTTCAACACATGCATTGATCCTGTGGCTGCTCATCTGTCAATCCAGGTGATCCAAGATGAGACTCTGAGGGCTATCCTGGGGACAAACGGCACAATGAGTGGGAAGGATGGTAGAACCCAGAAGGCTCAGGCTCAGTGGGTTTTCACAAAG
TCONS_00000265	chr1	36749292	36750257	-	ACTATAGACATAAGACTAGCCAGCTATGGGAGGAGCCAGTGCAATGGCTAATCTTTATTAGAGAGAAGTTTTTCTTTACATTCTGAAAAGATAACACAGGGGCTCAGTGGGCCATTTGGTGGGGCACCAGCTTGTAATGGGTTCCACAGTTGGGGCATCGCTGACTCTCGCCTTTGTGCAGCCAAAACCAGATGACAGTACAGTTGTCCTCTTCACCTGAAAGGGAAAGACGGTTGACAGTCATCCAGCGTCCATGTACAGAGGGAGGCTTTCAGCATTCACCTCTTTCCTACAGACACTTCGGACACAGCAACAAAACTGCCACTGACTAGGAGACCACTTCACGCTCCGCTCCTTCAAATGAAAAAGCGGGGATGCATTTACCTATGCAGCCCACTA…
TCONS_00000266	chr1	38703398	38704590	-	ACAGGACCGTGGAACTCAAATGAGGCTACACCACGAGGAAGTTCCCCAGGAAACCCTCTTCTCCATGGCATGTTCCATTCTTCCACAAGCCCTCGCAATTACCATTTATATTTTCAATGACTCCAGTGAACATTAACGTCCCTCCTCAGGACCGTTTCTCAGAACTGGCCTTCCATTCATGATTATCAGGCAGGCATGCTGGGAATGGCGTTCTGCCTTGAACTAAGGACCCGTCATGGACCAACTGGGGCAGATGCAGGCTTGTCCTTCTAGTGCTGGATTCATATGGATGACATACTAGTCCTCTTACTTTGCTACTAACGTGTCAACCACAGTTCTGACTGACAGCTTCTCCAAAACAAAGGTTGAGAATTTAGCTCAAGAAGACTGACTTTCTCC…
TCONS_00000267	chr1	38703463	38704796	-	CTGCCTTCTCGAACAGAATATGCTATTCAGTGCGCCCTCCCGATGGGGAAATACAGCCGTGTCCCCAGCGTTCCTGGTTGTCCCATGACTTCTTCAGGGGAGGTGTAGAAACACATCTTTACAGATAGGCAGAATATCAACAGACCAAGCAGATGACCCCACCCACAACCAGCTAGCTTATTGAGAGAATTTGATTTGGAGTTCTTACAGGACCGTGGAACTCAAATGAGGCTACACCACGAGGAAGTTCCCCAGGCAGGAAGACAGCAATCTCCTTCCTTGGCTGATTCCCTCTCATGCTATGGCTAATTCTCCCCTTCTCCCAGGAAACCCTCTTCTCCATGGCATGTTCCATTCTTCCACAAGCCCTCGCAATTACCATTTATATTTTCAATGACT…
TCONS_00000041	chr1	38850634	38851327	+	AGAATACAATGAAGTAAACATTTGCAACATTTAAAAACCAGTCTTGTGTAAGAAACAACAAATGCCAAATGTTGCTACTCGCATCTTTGTCCCAATGAGAGCGCGAAGCTGGGTGAATATTCCACATCACTACTGACCTCTAAAGAGGCAAGACACATAATGTTAATTGATAGAGACTTAACTTGTTCAAACCTGTTCTAAATAAAGAAAAATTATTCACAATGCTCAAGTGGTACCAATCATTTCACGGGTACTAAGTCAGCTGTAAGGTAAGTCAGGTGGTAAGTATCACAAGTGAACGAGGCAGGACTAGGCAGCTTTGCAACCTACCGATTAGCCACTTTTTCCAAAGCTCAGTGGACAAAAGTGTGTTGCGGTATAAGCTGTATGGAAGGAATG…
TCONS_00000042	chr1	39535749	39536500	+	GCCACTGCCAGGTCTCCTCCCTCTAGTCCCGGACGAGTCTCGAATTCCCTCCTTCCCGAATATTTTTTCATGCTTTTGTAAGGATACAACTGAAGCTATAGGAGAGGTGGCAACGCAGAAACCTGAGTCCAGCAGCAGACCATACTGAACACTGAATGTCTTACAGAGACATAGGACCTAGAAGGCACCACTATGAGACTCACCCCTGCAGGTCCTC
TCONS_00000269	chr1	39646664	39648376	-	AAAAAAAAAAAAAATCCTTCCATCCTTTGAAAGGAAGAGGGCAAGGTTGCAGATCCTCCCAGGAACCTGGAGTTAATGAGCCCTGCCCCACTTACAGCTCGCAGGAGGAGGTCCCAGAGCCTTCTAACAAGTTCTTCAGAGAATGCATGCCTGAAATTTGCTCCTTTTTGAGTTCCCCGCCTCACTCATTCACCTTTTGTTTTCTGAAGTTTCCTGAAAACCAACAGCATCTCCGTTCTCACCGCTTTTACATGATGACCAGAGTGGTTGGAAGAGAAGTCTGTCAAGTTGCCCCATGGTTAAGAGCATTTTCTCCTCTTGAAGAGGACTCGAATTTGGATCCTAGATCTAAAGTCCTCATCTGGCACTGATGGGCAATTCGAGTACGAGATGCACAGG…
TCONS_00000270	chr1	40748444	40754784	-	GCCATGTTCATCCCACTGCTTTGCTTCCCTGCCAGCACAGACTATGCACCCTGCTCCAAACAAGGAGCCCAAAGAAGCCTTTCTCTCATTAAGTTCCTCTTGTCAAGAATCCTGCCCAGGCCCTTAGGATAGCATCTAAAGGAGCAACATCTCTCCACAGTGTAAGCATCTATATCCTGACATGAAGAAATAATATGGCATTTGCCTGTCAAGTGTGAGTCAGGCAGAGTCACATGGAGAGCTTAAAGAAAATCACCATCTCTGTCTCGGGGATGAGCGGAGAGGTGAAAGAAGATAAAGACACCTCCAAACAAGAAGTGAACTTTATACAAGAAGATGATAAAGCCTGTGACGGGTGACGGACACAGTAAGGAATTACTTCAGGAAGCACCTCAATTA…
TCONS_00000271	chr1	40751407	40754788	-	ACTGGCCATGTTCATCCCACTGCTTTGCTTCCCTGCCAGCACAGACTATGCACCCTGCTCCAAACAAGGAGCCCAAAGAAGCCTTTCTCTCATTAAGTTCCTCTTGTCAAGAATCCTGCCCAGGCCCTTAGGATAGCATCTAAAGGAGCAACATCTCTCCACAGGTACTGATTTATTTTTCGTCTTGATCTTGTACAAAGTAAACTGATTTCTTACCTTTCAACCTAAGAAAGCAAGCTGAGCTTCCAGCTGAAGGACAGAGGAGGTGTAACACAGAAACCTATAAACAAAGGAGCATTGGGCTTCACCATTAACCACGGGACTCACTTTTGATTTAAGGAGGCCAGAACATCTAAATAAGCGGACAACTTTCTGCGGAACGAGCAGGCAGGATGGATT…
TCONS_00000043	chr1	41109567	41113905	+	TTCACTCAGAGATGATGCACCTAGCCCTCAAGAGACTGGGAGCCCCAGGGAATTTAAAGGTGGCAGCTCACGACCATCTGTGATTCCAGTTCGGGAAGACCACATCCCCTCTTCTGGCCTCCTGGAGCACTGCACACCCTCCCGTGGACTTGAGTAATGCCGAGCATATGTTGAATGTATTGACTTTGGGGTACAAAGGGAGACTTCTAAAGCACCGAGGACGGCCCTTCTGCATGGTACACCATTGCTTGCTCAGACATGCCCTGAACATGCGGTATATTCGCGTCTAATGCATCCCAGCCACGTCCCCTTGACTTCCCTGAGAGAGCAGCTCTGCCAGAAAGGGATCCGTGAGAATTCTGAAATCAGCAAAATCTGGTTTAGAAGATTGACTCTGGT…
TCONS_00000272	chr1	41413908	41416010	-	TAGGTCAAGAAAGGGATTTCTCAGTCTAATGAACCAGAAGGCAAAGCTATGTTGGTCCTGCTTAGAGACACAGAGTCCTCCATGTCTGAGCCAGCCCTGAGATACCAAGTGTATTGCCTGCAGACTTGTCTACACTATGGCCATGCAATTCTCAAGGAGACCAGAAGATGATGTCAGATCTCCTGGAACTTGACTTAGAGATGGTTAAGAGCCTACATATGGAAGCTGAGAATTTAACTCAGGTCCAACTGCTTTTGTTGCCAGTGCACATGACAGCTAATGCATCTCTCCAGTCACCAATTCTCACTTCTAAAGTGTGTATGTTTTCAATATCAATATTTCAATATCTCTGAGAATCTTCCTAAAATCACTGAGTCACTGTTGGCAGTTTGTTTCTTC…
TCONS_00000044	chr1	41502546	41518157	+	CCTCTGTTGAGTTCCTGTCCTGACTTTGTTGGTGAACAGCAATGTGGAAATGGCTTCCCTGTGTCCACTGACCTGATCTAGAGAGTGTCTCCAAGCACAGATGGCCTGGCCTTATCTGAAGAATAACCCTGCACAGAGCTTCCTGCAAATGCTGCATGACTCAGCACTTAAGTACCACTCAGTCCTTCCTTCCATAGCATAATTAGATATTTTAACATCAAGCCCATCACCACAGCCTGACTTGGGAGGCATACTGGCTATATGATTGTCTCCCATTGGAAGTGCTAACACAGTGATCTCATGGACAAATACTTGATGCTGCATGGGAT
TCONS_00000045	chr1	42784189	42797776	+	TTACAAAGGCTCCACAAATATGAGAGAAACTTTCTGAGCCGCACCTGTAAGCCTGATCTATTTTGGGAAGGGTTGAGATTGTTCAGGAAGGTCCAGTAGATTCACTTCTGTGGTAAGTGAAAACCGAAGCTACTGCGGGCTTGCTGCTGAAGCTGGCTTTGAGAACTGGAGAAAGGAAATCTGCTTCGCAGACCTCAGACAAGGGCCACAAGAACATGTACACTGCAAATGGTTATATTATACATCACCTGACAACCTCACATCAGATAAAGGGGTCCTCGCTCCGCACAGCAAGGGAGAAAAAAATATTCATCGGTAAAGGAAGAAGCCTGCACAGAACCATTTCTTCTCACTCCTTATATGTACAAACATGAATAATTTGACATGATGTTTAGACAG…
TCONS_00000046	chr1	42797050	42797751	+	ATCATGGTGCCATTCATAGCCAAGGGCTACTGTTGAACTGGAGAAAGGAAATCTGCTTCGCAGACCTCAGACAAGGGCCACAAGAACATGTACACTGCAAATGGTTATATTATACATCACCTGACAACCTCACATCAGATAAAGGGGTCCTCGCTCCGCACAGCAAGGGAGAAAAAAATATTCATCGGTAAAGGAAGAAGCCTGCACAGAACCATTTCTTCTCACTCCTTATATGTACAAACATGAATAATTTGACATGATGTTTAGACAGTTTTCACCTAACTTAAGTCTTTTAATTAAAATGAAAGGCAGAAAATATGCTTTAAATATGAATGCGAGAGGTGTGAGTTGGCATCCCCCAGCCTTCCT
TCONS_00000047	chr1	42820505	42831399	+	TTGGGGAGGACAGCTGGATGGGATAACTACTCTCTGACAGCTGACTGTGGCTCACTTCCAGAAGGAATAGCATTTGTTGATACAAAAAAACAGCCACCAGCCACCGTAACTGTAACTGCCTCTTTTAGGTGTTTTGAGCTCACAGGACTGAGGGAGGGAAAGTAAGCTCTGCAAAGGAGTATTTGGCTAGCCAGGCTCACAGAACATCTTGCAAGTTTGAAAGCGTTCTAAGTCTCCACCACCGTGCATCCGCAGGGTGAGACCCGAGGGACCTCAGCTTGCCTGGTGAAGCATGCCCTGGAGCCAGAGGCCAGGTGAAAATCAGGCGGGCAAGGCGATGCGGGCAGAGTCAGAGAGCTTGTCCTCGCTACCAGAGGCTGTTATTATGTCACCTTGAAA…
TCONS_00000048	chr1	42830369	42831396	+	GAGGCAAGTGCTCTACCGTGGATACCTAACCTTGGCTCTTAACGGATCTTTCAAAAGAAGCTACTAGGCCTCATGGTTTGGTTCACAGTAACTACATTTATTGGATTATTATAATGAAATGAGGGAAAGTAAGCTCTGCAAAGGAGTATTTGGCTAGCCAGGCTCACAGAACATCTTGCAAGTTTGAAAGCGTTCTAAGGGTGAGACCCGAGGGACCTCAGCTTGCCTGGTGAAGCATGCCCTGGAGCCAGAGGCCAGGTGAAAATCAGGCGGGCAAGGCGATGCGGGCAGAGTCAGAGAGCTTGTCCTCGCTACCAGAGGCTGTTATTATGTCACCTTGAAAACTTGGGTTCCCTGGGAAACACTAACCCAGCTGCATTCACAGGACTCTGTCATTTC…
TCONS_00000274	chr1	43614858	43616851	-	TAAGATTAAGACTCAACGTTTCTTTCAGTCGTGGTGTTTATCTCAGCAATAGAAACTCTAAGACAGCGAGAGATGCTACTCTGGGTAACCTGCTTACTCCTAATGCCAACTTGGCTAGGAAGCTGGACGATGCAAACCCTAAGGAAATGACTTGACTGCTTCTGTCTTCCAAGCTAACCCAGAAAGACCTTTCATTCTGAGAAATGCCGAGAGAATGGAAGGGCACTCATCTCTATAGTCACAGTTCCTGAGGGCATCTGGATCTGAACTGCGTTATACGAATCCCATCTAGACAGATGGGTCAGAGAAATGGTGGCTAGAAATGTTTCTATAAGAAATAAATTCTTAAAATGTTACAACCCATTATTCTTATTCTTAAACTATGGT
TCONS_00000276	chr1	43652145	43661869	-	GGGGCCCTTTGCCCTTTCTGGGTGTTGCCATCCCTGGGCTGGTAGACTTCTATAAGAAAGCAAGCCAAGCAAGGCAGAGGACGCAAGACAAGGATACCTACCTGTAGCTTCAAATTACCATCCCTTCCTTTTGAAATATGAAGATCACTGTGCCGCCTTTGCCCTGCAGAGGGTCATCATGCCCAGCGTCTTCTAGCCACCATGCATTCCCTCTGTGTCCAGTCCCAGAGCAGAGCCTTGTCAAGACTTGTCATTTGCAGGTTTGAACACAGCCAGGCTGACAAAAGACTGCAGACACCTGGTTTCAGCTGACAATCCCACATCACAGAAAAGAAGTCAAAGGAAAATGAATAATTGCTGGGCCATTCAGAGCCACTGGTCGCCCACAAACAGGGTTGT…
TCONS_00000277	chr1	48200564	48201326	-	AGAGGAATGTTTGTACCTGTCAAGCTGAACAAATGTTCTACACCCCATTTATTGCCATGAATCTACCAGCGGACTGCTTATTTATTCATTGTGTTTTACACGTCTGATTTATTAAGGGACTAACCTACATGATTGGGTGCTGCTTTATTCTCTTGATATTACTGCATAGAAACTCTGTTGGGTCTAGGTGCTCCTGACTAATATCAGCCATC
TCONS_00000049	chr1	50358277	50360430	+	AGTTACAGACTAGAATTGAACCTAGATCCTCAGCAAAAGAATTGAGCCAATACATGAGATGGGCCTAGTGCCTAAAACCTCAAGTAGAATATTTTCCATATATTCTCACAGAGTCAAAGGATTAGAATATTTCCTGGATGACATGAGAAGAGTGACCCTTCCTTGATAAAGCTTTGTATTGGTTTGTATTGTGTGATTGTCTGTTAAGAAAATATTTTGAATATTTTTAGTAGTCAATATTGCACGATTTTTATCCAGAATATATAAATTACTATTACTGACATGTAAATACCCATGCACATTTAAAGTACCTGTTTATTACAAGATCTATTAATGTTTTCAACAAGAAACAGCATGTACACAAATTTATTGAACTATGTACAAAATTATTTGACTCTT…
TCONS_00000278	chr1	50519281	50522302	-	GAGCAGGTCTAAGTACAGTTACTACACCTGACTGAAGAAGTGAGGAAATAGCATGGATGGAAACACAAATGTATCTACAAAAACAGATAGAGGCTTGTCAACTCTAATGTAGAGGTACCAAGTGTGCAACAACTTGGAACCTCAGCCCTTTTCCTATGTAGAGTACAATTTCAGATTGGAAGATTTTGGAAAGAGGACATCAGAATTCCTAGAAATGGAGTAGCCAAGAGTCATTAGCAGCCAGGTTGATAATTCCATCCAAGATACCTCCAGAGCCACTTCATAATCTCACTTATCA
TCONS_00000050	chr1	50772322	50773118	+	GCAGGGACTTCAGGACTCTCATATGAACACAGTTCATTAGCAAACCTCACTTGTTCATCACAAAAAGGCCAAAGGGCGTAATTCATACTCACCTTCAAAAATATGAATATTGGATTCTCCAGCAAGATCTAGTTCAGGGTTTTAAGTCAGGTGTAAGCAGCACACACACACACCAAACCAAAGAAGTACACTTCAAAGTTCATATATACTTCTATAAAACTACAATTCAAAATCAATTTACCTGTTCAAACTAGTGAAAAACATTTTCAGTGATCATGATATTGAACTGATGACCTGAAGTCATTTTCTTAAAGAAGAGAAAGAATGTTTTTTAAATTAATGTCCCTTTCTCTAGATAGTTCAGGACTATAGAAATATTGTAACTTGGTAATTTACACA…
TCONS_00000051	chr1	53168816	53196284	+	AGAGGAAGGAGAAAATGGAAGAGGGAGAGGATGCAGAGAGAAGCACATGGCCTGGAGAAACCACAAGTTCTAAGGGGTTTCATAAGCTGTGGAAGATGGTAGTATAGCAGTGGATCTTCCCAATCTAGGTGCACAGCATGTAATCATATGAACTGTGTTGTGTTTTCATTGCCAGGGCATATTCTGGAGAAGATATATTGCAACATACAAGAAAAGGAAGGACCATTAAATGTAGGTACTTAAATATGGAAAATGCTAAATACAATAAAATAATCAGTAACTATTCTTAGGGAAAAAAAAAAAAAAAAGAAAAGGAAGGAAAGGGCTTCCCCTGACAGGCAGAAATAACATCACCCTGCAGGATCACTGATGCACCCCAAAAATGATGCACCAACAGAC…
TCONS_00000279	chr1	53423895	53427180	-	GGAACACACCTTTAATCTGGGCTACACCTTCTGCTGGAGACAATATAAGTACATTGGAAGAAGGGAGTCTGGCTCTTGCTCCTTCGCCTGCTTGCTGTGTGAGACTGAGTAACTGCTAGATCCTTGGACTTCCATTCACAGCTACTACTGAACCAGTGTTGGAAATTGGGCTGCAGACTGTGTGATAGCTGAGCAAGCTCATACCAGGAAGAATCTCATGAACATGGAAGTGCGGACATAGACCAGAAATCCCACCAGAAGATGTAATCAACTGAAGCTGCTCAGAGTCTCTCTCAGACAAGTCAGAAAGTTACAAAGACAACTGAGACCAGACCACCTAACTGCCTAGCAGAGCCAGTAAACAGCCACGCTACCTGGAAGAGGGTTACAGACTGACAC…
TCONS_00000052	chr1	53424664	53427180	+	CTTCTGGTGGGATTTCTGGTCTATGTCCGCACTTCCATGTTCATGAGATTCTTCCTGGTATGAGCTTGCTCAGCTATCACACCTTCTGCAGCCCAATTTCCAACACTGGTTCAGTAGTAGCTGTGAATGGAAGTCCAAGGATCTAGCAGTTACTCAGTCTCACACAGCAAGCAGGCGAAGGAGCAAGAGCCAGACTCCCTTCTTCCAATGTACTTATATTGTCTCCAGCAGAAGGTGTAGCCCAGATTAAAGGTGTGTTCC
TCONS_00000053	chr1	54497209	54498200	+	ATTACTCCCCTGAAGTCTTCAGGGAGTTGGGGAACTGTGCGGAAGACTCTATGTCTGTTTCCAGACTCACTCAAAGCGGGAAAGAGAAATTCCTTGCAATGATTCGTCCATTGGTGAGTCAGACAGCCATATTACCTTGAGATGAAGCCAAATTGATACAGCAATGATGAAAATACTAAGAAGAAACATTTTGGTCTTTCAGACTAATTTTTGAGTCTCAACATGGAAAGGCTAAGGAAGCAGAAGATCTAACTTATGCCATGACAACTGAATTAAAAGAGTACAGAGAGGTGACTCTGTTCAGGAAGACTTGTGATGCTCCTGGGGCAACCATTTTTCCATGAGTCTCTCACTCTTCTAGAAAGTTCTTCTGGAAGCTTGCGAGTCCTTTTCTCCTGA…
TCONS_00000280	chr1	54931729	54934538	-	TCGAGTACATGCAAATACGGATAAAAGGAAGCTGGGGTGACGTCAGAAAGCGGGGAGCCTCTTACATCTCTGGCAGCTGAGTTAATTAGCTTCATTCTGTTGGAGAGCAAATTGGCCTTGGATAAAGGACGCCATCCAAGTGCAGCCCCCTTGACCTCGTAACTCCTTTCTTTGGAACTTATTCTAAAGAAAACCTCAACAAGAAAGCTATAAGAGTGAAGAAAACACTGGATTCCCAGTGGCATGTTTGAATGCTGCTGGCCACTGGCTTCTGCATCATACCGAGTGGACAGAATTGCAAAGGTCCGGTTCTTCCACAGACAGAATCCTGCCTTATTCAGGAAGCTTAAGTGACTTGATAAAAATTCCCTGTCAACTGCATTTCTAGCAGTATTTTGG…
TCONS_00000281	chr1	55023624	55028363	-	AATCCCTCACAGGAGTACCTTCCATGTTTGGATTTTACTTAATTCCCGATGTAGTCAGGTTGGCGACCAAGCATGGTCATCACAGGCTCATTCTGGAGTATCATGGAGTTGTGTGAACTTGGATGATGCTTCTCCTTGCCATCTTCTGCTGTGGTGCCTGCTGGATGCTCATGTTTACAGCACGAGTCTTGAAAAGTCCCTCCTGCTGACTCTGGCTGGTACCTGCTGACTCTGGCTGAGGCTGAGGCCTGGCTGTCTCTGCTGTGTCATGCCACCACTGCTGATTCATGCTTGCTATCCTGACTCTACCATACTAGACTGCTGGTGTATCCATGAAGTGTTTGTGAGTGGATCGAGCTGCCACTGCTAACCTGTAAACCGAACTGCCGATTTCCAGAC…
TCONS_00000282	chr1	56140948	56144947	-	GTCAGGTGCCTTACTGTACCAGCTCTGACCTCCACTCTACGGCTCAATCCACGCTCCATGAACTCACATCCCTTCCTTACTCTCAAGAAGGACAGAAAGATCTGTCAGCAGAGTGAATTCAGCAGATTGTGTTGATTCATTTTCAAAAGTTAATACAATCTTGTATATTTAGGATACTCCAGACATGAGATCATCTAGGGGCCATGAGCAGATCCTTGGAGTTTGGCTAGCAGTACAAATTACAAATGTACCATGCCTCACACATGAACCCATGGAGTCAATCAAGAGCAAGATGAATTTCTTACCAGAACATACGCTCAAGAACCCTACTGAAGTTTGAACCCTGGGGCCTCAATATGTTTTCTGGTTGACTGCAAGTTAATGAGACATTAAATGTTA…
TCONS_00000283	chr1	56612381	56614337	-	TTGTATTCAGCTATTGAGTATGGTGGGATCTCAGAATAGAGATTTAAAGACGCCAGCAAGTAGCAGAAGTGATGGAAACTTATAAAATGCCTCTCTGGACAAAAACAGTAGAAGATCTTTGATTTCTGCAGACAGCCAATCTTGGTTTCCACCTACCAACCTCATCTTGCCTCTACATTACTAAGGCAGACATCATCCAGAAAGCTAAAAGGCAGAGTCGCAATATGGAGAGAGGAAGCATACACAGTGAGCCAGTCGCCGAGTTTCCCTTGGGACTCAGATCAATTGCACAGATCTTATAATACCTTCAAGACATTAATGCTAGATTCCTGGATGTGCCCAGCTTTGACTTTTGGTGACTTCAAATATTAACCTTTGTAGTGTATTTTTGTATTCTAT…
TCONS_00000284	chr1	57958985	57959583	-	CTTTCCTTGGGCCATTTTGTCATAACCACCACAGTCACCCTGCTTACGTCGAGAACAGAGCATTATCAGTGGTAGGGAGAGCCCAGACACTGTGGATTTATAGTTGTGGGTCAAAGCACTCACCAGTTGTGTAGCTCAGCAAATGCTGCTTTGATCTTCTTCACGGAACTGTCCACTTCTTCCTTGATCATGACGCGGTATCTCGT
TCONS_00000285	chr1	57975926	58010947	-	ACAAATAGTTTGAAAAGTAGTGCTTGTGTCTGCGTCAGGAGATAGTAATTTTACATTGAGTAGGATATTTGGGAATTGGTCATCAGAAGAAAAATGTGCACGTCACCTAGGCGTGCAAGTGGCCGGGCCCTGTTCCTGAGACCTCCAACTGCCGGGCTCTGGACCCAGGCCCTCCAGACATAGGCAGCCAAACTCCACCCTACAGAATATGAAAAGCCCAGGCTCAGGACTTGAAAACCCACCAATCCCCATCCTGGAAATCTCTACTTGGAAAGCATTGCCCGAGATGTGAGAGTCCTGCCAGACTGGCCAAGAGGGTAAGATAGAAGAAAATTATGATGGCCAGAAGAAAGAAGATCTAGCAGACTTCTGAAGAGACATACACAGCACACATGAGGG…
TCONS_00000286	chr1	58033843	58035742	-	TGTGGCCACTGGAGGTTTTAGCCTGGGGTTTTGCTGAAGTTGAAGATCAGTATGGCAGTTCATCTTTTACCAGAGAAGTCAAGAAAACAAATGAGCTGTTCTTTTATGTTGTGTTGAGAAGACCTTGAATGAGATCATATGTGGTTCTGCGGAAATAATTCAGAGGTAAAGAATAGCTGATGGAGGAGAAGGCAGCCTTCAGGAAAAGCAAAACTTCATCAGAAGGCCTGAAATCAAGTTGGGATCCATCAAGCTGACAGCCACAGCCTGCCTGTAGAAGTAGTTACGAACTGCTGGGGCACAAGCAACATGATGCGAAGGTTGAAAAGCAGGAAGCCAGGGGATGGACCTTGAGTGGCCTGTCTAGAATGGTTGACTTTCTGGACGATGGAGGTGGAG…
TCONS_00000054	chr1	59219770	59221063	+	TCGTAGAGATGAATGTCATTTATTATGAAAACTGCTGTTACATTACAGCCAACATTCCAAAACAGTATGTTAACAAATGCTTGTCTTGATTATAAAGTAGCTCGGAAATCATGATCCTTTTCAAAAGTAGTTGCCGCCTGCTGAGTCATTTCCCATGAGTCAGGCCACTGCGCTCGCCTCCGAGTACAGCAGATGAGACAGAAGAGCACCTGTGGTATCCAAACAGCTACGAGTGGCACTGCTCCAGCGCACACCCACAACCCACACTTGTGAGGCTGCTTGTAAAAGAGCAAACCGTGGTTATGCGGTGCTGTCACAATACTTCTGAGGTGGGAGAATCCCATGTGCGTCTCTCCTTCCTTCCCTTCTGAGTTCAGTGTGAGGTAGAGGGAAGACCCG…
TCONS_00000055	chr1	59294416	59295807	+	ATGGCTGCACACGTCTGTAATCCCAACATTTGTGAGATGAAGGCAGCAGGATCAGGAATTCGAGGCCAGCCTTGAGAACGTGTCTCAAGAGAAATAACAAAAGTGAAAATACGAGCTACCTTTAAGCTGCATGACGTCATCTCTTCCCGAGTGTGCCTTTGCCGCGTGTCCACCTTAAACGGTAACCTTGCCCTCGGGAGCTCTCAATCCCTTACTGAGCTCTACCCTGCCCGCCTCCTTTGATAAAAATGAAAAATAAATGTCTTCATCTACAGTTCTGAGGCAAGAGAGACTCCCAGAGGTGAACTTCCTTCATTCCCTCTAGCTGCTACCAAAGTATCCACCTGCAACTGAAGTCTTCCTTTTCCTGTCCTGAAAAGAAACGTTTTGTCCTCTCAG…
TCONS_00000056	chr1	59562350	59563935	+	ACTGAGGAACATGAGGGAAATAACAGACAAGAATGACAGCCCTTTGCCTTCCTCCTAGAGGTTCTTCCTGGGCCCCTCAAAGGCACAGTTATGACCCGCTGGCTGCAGAAAGCCCTGGCTATCCCACAGGATCACAAGGGATGGAAGAAAGGAAGGAATGTGGCCTTCTCTGCTAAGCTGTGAGCCCAGGTTCTTCCCTATCCCCTCTTACTCTGCAGTCAGAACGTCAGAAAACCAATGGAATCGCCATGTCAGGTTCAAGGTGAGCAGAAGAGAAGCAAAACGAAGCTTGGTGCCCTCCATCCACCCTCACGGCACTGATGGAGTCGTCCTCCTGCTTTCTGGTTTGTCTGTGTGCTCGCCTTGCTCGCTTTGGTCGTCCTTTCTCCACAGACACCT…
TCONS_00000288	chr1	60038250	60042193	-	ACTCAAGAACAACAGACTTTATTTGAACATAGGAAGTTCTATTCCCTGTGACAAAGCAGTAAGTGCTCAGGTTCAGGGACACAGTCCACAACAATACTTATCATCACTGGAAATGCTGTTTTTGGGGGAGAATTTTGTTGTAACTTTAAAAAATTGCATTAAAAAATTTACATCAACAGAGACAAAGATGCACTGTTTAAAAAACATAAATTATATATCTCCAACAGGACTGTATAAACAAAGTACTGTTCAGAGCCACTCTGCAGGGTCACTAATGAAGGCAGAGCAACCAGAAACCTTAAAGTGCAGGGCTATGCATCTTGGCTTTATTTAGCAAATCCAGCATTTCCATTGGTCCAGTTTGACACCCCCCACACCAGCATTAAGGAGTGAATCTCA…
TCONS_00000057	chr1	60121472	60129213	+	AAATAGGAACAAATGAAGACCTATTTGGCCTAGCAAGAATTCATCACCCAATTGTTTCTGAGGGAAACAGTGGAAAGTGAACTCTAACCAAACAACCATTACCTTGGGATAAAGATCTCATACAAGAGAAGAAGGGAGAAGACTGACGTCAGTAGAAAAAGAGAAATCAGCCATTAAAAGGGCAAGGATCAGATGGAGTCCTTCCGTAAGGATTGTTATTTCATAGTTCCCATGGAGATGAATACAGAAAAGCATGAGAAGTATGAGTGATACAGAGCCACTGGCCACCCAGATCAGACTGGCAAACACTGGGATAAAAATACTTTTAAGTTTTATAAGGTGACTGGGCTACTTCAAAGAACTCTACTAGGGGCACTCAGTACCTCTGGTGCTTTCCTA…
TCONS_00000058	chr1	60641160	60650151	+	ATGCTGATTGGTGAATAATGATGCCAACAGCCAACAGCTGGGCAGAAGAGAAATGGGTAGGGTTGAAGTTTCGAGGGCTTGGAAGACAGAAGGAGAAAAGAGAGACTCGACCATGGAAGAAGAAGAAGAACGTGCAGGAGGGAAAAGCAGAGTCGCTGTGGGCTAAGGGACAGGAAAACGTGGCCCAGATGGGACATAGTAAACTCGAAACCCGGAACAACCTTGGAGCTCTC
TCONS_00000059	chr1	60978065	60980816	+	CGCACGCACGCAAACGCGCACACGCACAATCTGTGTCAGGCTCACAGTGGCTTTTATCTCAAAGAAATACATGTAATGAATTAAGAGTAGCATCTCCACGTGTTTCTCTTGAGGAGAAGAAGGTGAAGGTACGGGCATGAAGAGGAAGAGTGTCTCTGAATGGATGGCCGAAATGTCCTGGAAAATAACCACAAAGCTTCCTGAGACAAAAAAGTAGAAGACTAAGATTTGAAGATGACCCCAAATGGCAAACATGGTGGACTATTATTCTGTGAATAAAGTTACATAGCACAGGCCAACCCTGTAGGACTCAGAGAAGACAGAGAATTGCCCACATCAGAACCCAGG
TCONS_00000060	chr1	61104528	61107980	+	ATGCAATGGCTGCTTGGGGCCATTCTTAACCACTGCAGACAGCCCAAGGTCCAGCTCAAGAAATGTTGCTGCCCACATTCAGACAGAGTCTCCTACTTCAACCCAACTAAGGGAGCCTCTCACAGGCCATCCTGACCAGACAATCAAGTATTGGCCTTTCCCTCCCAAGATGACTTTAGATTCTACCAAATCAGAAGTTACCAGCACAGGTGTTTAACTT
TCONS_00000061	chr1	61364659	61366911	+	AAAGAAACAAAGAAAGAAGAACTAACCTGGAGGAGCTCAAAATCAGCAGCAAGGCTGACTTCAATGACAGAACACTGGAGCCATTTATTTCCTTTATGATGTTCATTCACTGCAAATCTTGGAACTATAAAGTCAGATGAAAAACAAGGAAGCCTTGTTAGATTTAAAGTAAAAAAGAAATACAACAACCTCATTTTTAAACCCTGGGAATAATCTTACCTTGCCCAAGCCTCAAAAGGCTGGAGGGTCAAATGAGATAACAAGCTTAAAGACCTTCTGATAGATGGGTACCCTAACTACAGTGGTGGTGTTTGGACAAGACAACAGCTGGGAGAAATACCAAATTTACACAAGCCACAGACATTGTAGACCTGGCAAGCCATGCTGAGAACCTGGGAC…
TCONS_00000062	chr1	61367944	61369439	+	ACTTTAAGAATATGTGGTTTTGAGCTAGATAGCTGGAGTACAGTAAAGCCAGGAATGATTTTCACATTGGCATGATACTGGCCTGTGACTGTCAGTTCCTAAAGGTAGCATCTCAGAAAGACAAGTTACAAGATTTCAGGCTCTTGAGAGCTAGAGACCCATCTGTCCAGTGCCCAAGGCAGTACACCAGAGGCATTGAGCAGAGGTGTCTGTCACTGAAGATTGTGACCAGTTGCTGAACACCAGTCCCCCGTGTCTTCTCAGAGGAAAATGATCAGGAAGATGTGCCTCTAAAGGATGCAGCTGAAGTCTCCACCAGGCTGAGTGCCTTCCCTCTGAATGTCTCCAGTCCCAGTGTTCTCCCAAACTATAGAATCCACAAAGCCTGCTAGTTCTGGC…
TCONS_00000289	chr1	62176937	62182699	-	TTGGAAGGGAGTTCCTGATTTCAAAATGAGTTGCCAGTTTGTAAAATCTACTGAAAACAACAACAACAAAACAAGACGATGATTTAAGAAGGATTTTCTAAGACAACAAGAGATGATCTTGAGACAATCTCCAGAACTGCATTGGCTGAGGGAGAAACAACAGGAAAGGAGCCCTCCATGTCAGAAACATCAGAGATAAACTCTGTCAGAGGCCACGAAAGCATGTGTTCCTGAAGACGCCCTCAATGTGACAGTAGTGGTTCTTGCAATGAAGATGTACATGGGCACAGTCAGGTTGCTGTGCAGATGTGTCTACACATGTGCATGTCTGCACATCAGAGACCAGCTGCAGCTATTAATCGTCAGAGACCATCCACATCATTTTATTGTTGTTGTTTC…
TCONS_00000063	chr1	62745943	62746801	+	GTCTCAGAGAAACTAATACCCAACACCAGGTGAAAAGCACAGGTTCTCCATCATGGGTGAGAGCTTGTTGAAGCGAGGGCTCCGATAAGGGAACAGCATGTGACAGGTGGTGTCTATTGTGGAAGCATGAAAACTTCTGGAGCTTTGAGATCCTGTGTTCCCAGGAGGCAGAACCCCAGTGCCTGTCTGGTTTCCATGCCCCCTGCATAGTCACGCATCTATGAACACTTAATCCAATTTGATGAACAC
TCONS_00000290	chr1	63178732	63186121	-	TTGATCTCTTTTTTCCCAAGGAAAGTCTTACTTTGTAGCCCAGGCTGCCTTCAAAGTTCCAGTCTTTCTGATTTTACCTCCCAAATGCTGAACCACAGGTCTGTACCACCACACCTGGCTTCAGGAGATGGTTTTCTGTTTTTCAACTCTGCCAAAGCTGGGAGAAATCACTAAGCTGTGAACGAGTTTGAAGACATCGTGACATCTAGTACTGCTTACTGGGTGCCAACACGGTGATAGATCCATCATTCATGTGCTCAGAGAGAAAGCCGCAGGATCAGTTCTCTAAATGGAAACTCTAGTTCTATGGTTGATAAGCTACTATCATTTTGTTAGACGTTTTCATCATTGTGACAAAAATACCCGAGAAACAACTAAAGAGGAAAATTCAATTTTGAT…
TCONS_00000291	chr1	63178733	63186984	-	CAGGATGTAGATGGGATCTGTTAGACCCAGTGGCGACCTCTACCACCGGAAGATTCCCAACATAGAATAGTTGATGAGTTTAGGAGAGATTTTGCGCGCAGCAGTTGTGTCATCTGTTGGTTTTAAACTACGATTGTCTGGTGTTTTTTCATTCTTGGCAGCTCAGGAAAGTCTTACTTTGTAGCCCAGGCTGCCTTCAAAGTTCCAGTCTTTCTGATTTTACCTCCCAAATGCTGAACCACAGGTCTGTACCACCACACCTGGCTTCAGGAGATGGTTTTCTGTTTTTCAACTCTGCCAAAGCTGGGAGAAATCACTAAGCTGTGAACGAGTTTGAAGACATCGTGACATCTAGTACTGCTTACTGGGTGCCAACACGGTGATAGATCCATCATTCAT…
TCONS_00000293	chr1	63178742	63186113	-	TAAGACCGCAACCCTTGGACATTGGTACTTACTTCGAGATGCCCCTTTCGAGATGCAAATCAGATCGATGCAAAAGCAAGAAGTTTATTTTCCTGGAGGATTGGGCCTGGGAGATGACTAAGACTTCCACAAAAGGATGAGGACCCCAGTTCAGATCTCCAGAGTCCACATAAAAGCTGGATGGATATGGTAGCCACCTGTAACCTGCCTCAGAAGGCTAGAGACAGGATCCCCAGAGCAGAGCCCAGCAAGACTAGCCATATCACCAGGTCTAGATTTCATTGAGAAACCTGACCTTACTGAGCAAGTTTTTCAACTCTGCCAAAGCTGGGAGAAATCACTAAGCTGTGAACGAGTTTGAAGACATCGTGACATCTAGTACTGCTTACTGGGTGCCAA…
TCONS_00000292	chr1	63178742	63185877	-	TTTTTTCCCAAGGAAAGTCTTACTTTGTAGCCCAGGCTGCCTTCAAAGTTCCAGTCTTTCTGATTTTACCTCCCAAATGCTGAACCACAGGTCTGTACCACCACACCTGGCTTCAGGAGATGGTTTTCTGGATTGGGCCTGGGAGATGACTAAGACTTCCACAAAAGGATGAGGACCCCAGTTCAGATCTCCAGAGTCCACATAAAAGCTGGATGGATATGGTAGCCACCTGTAACCTGCCTCAGAAGGCTAGAGACAGGATCCCCAGAGCAGAGCCCAGCAAGACTAGCCATATCACCAGGTCTAGATTTCATTGAGAAACCTGACCTTACTGAGCAAGTTTTTCAACTCTGCCAAAGCTGGGAGAAATCACTAAGCTGTGAACGAGTTTGAAGACAT…
TCONS_00000294	chr1	63178771	63186005	-	GGCTTCAGGAGATGGTTTTCTGGTAGGTGTCTTACCGATTGTGTGATCTGGGTTACTACAGGTCAACATGAGTCTTAACTAAAGTGATACTCCTCAGAGAAAATGCTTAACATTATAGTTTGTATATGTAAGACCGCAACCCTTGGACATTGGTACTTACTTCGAGATGCCCCTTTCGAGATGCAAATCAGATCGATGCAAAAGCAAGAAGTTTATTTTCCTGGAGTTTTTCAACTCTGCCAAAGCTGGGAGAAATCACTAAGCTGTGAACGAGTTTGAAGACATCGTGACATCTAGTACTGCTTACTGGGTGCCAACACGGTGATAGATCCATCATTCATGTGCTCAGAGAGAAAGCCGCAGGATCAGTTCTCTAAATGGAAACTCTAGTTCTATGGT…
TCONS_00000295	chr1	63414736	63417243	-	TGAAGAGAAAATGAGAGGTCAGCACTCAGGAAGCTGAGACAAGAGGATCACAAGTTTGAGTCCAGCCTGAGCCAAAGAGTAACCTGTGTGCAGTGGGTGACTAATGGACTCTGCTCTCCCATGTCTCCATGGCTGCGGGTTCATCTGAGTTTTCACTCCCCAGGCTGAGGCCGCTCCGCCATTCTACTTCTCTCCACTAATTCTGCTTTCCTCGCTCCTAAAAGCAAGCCCTAATAAATCA
TCONS_00000064	chr1	64125277	64135075	+	TACCTGTGTGAGTCCTCTGGTGGGCCTTTAAGTGGGAGCTTTTTGTATAAACTTTCCGGCACCCGTTAAACTGACAGCGATGGACCCTCTTCTTGTTTTCAGGGCATGTGTCAGCCCCTCCCCCTCCTTGCTCACTGTCGCTCTGTCCACTCTTAACTGCTCCAGCTGGTGTCACGGCTGCCGCCGCCGCCACCCCTCCCACCTTCACCGAGCTGAGGGAAGCCTTCTTGGCCACCAGTTTCAACGTCACTGTGCCATCCACGGCTGAGAGAGTCTGTGAGGTTTTGACCAGATGGCGGCTGAGCTCAGGGGATGAGGGCGGCGTTAATGAGGTCACTGCGTTGAGCTGGGCCTGGTTGACGGCTGTGTAGCTGTCTAGAGAAGAGCTGGTTGGCTGGA…
TCONS_00000065	chr1	64699267	64699914	+	GGAAAGAGCGCGTCCAAGTGAGATGTCAGTGATTGGAGGCAGGTGATGTCGACAGAAAGGTATTTCCTCCTACTGGGTTAAAAAGGCATGTGGAAGTCCCTGGGTAATAGCCCCTGCAGTTTGCCTCCTGAACTGTCCTGCCTTGGAGGAGACAGCACGTGGATGGGAGGAACAACAGAACTGTCCAGGCAGCTTTGATGTCCTCCAACCACAGAGTCAGTAGCAGAGACTATGCAAGAGGAGTGAGGAGCTGGAGACAATACTGCCAGACAGCACTCTCCCTTTCCTTTCTCCTGACTTGAACACTGTGGGGTGGGGACAGCTCTGTGTGGAACTCTTCTTTATCTGGCTGCTGACCCTGGCCTAGGCCTGCCAAGCACTGCCACGGAAAATACCTGT…
TCONS_00000066	chr1	64790642	64791983	+	CTGTGGTTTCTTCTGCTTGGAGATTACTGGAAGGATATGACAAAGTCACTCTTCTAGAAAGAGGAATCAGCAAAGGACACGGAAGCAGAAAGAGCCTGTGATGAGCTGCTGGAGATTACTGGGTCATCATGGAGTACCTGTTTACCTGAGGGATATAGAAGAACAAAGGAGAGAAACAGAATGGAAAAAAAGGAAAAGGAAAAGCATTAGACACTATTTTATCCACAAAACAACTGGGGCC
TCONS_00000067	chr1	65036726	65049580	+	AGAACTCTCAGCTCCTCCTGCACCTTGTCTGCCTGGATGCTGCCATGCTCCCACCTTGATGATAGTAGACTGAGCCTCTGAACCTGAGTGTACGAGTCATCCCGTGTGACCATGAAGGAAAGGCGTAAGAAATGGCAGCTGGGAAATGGAACTAGGGTGTCACTCTTTCCAAGCTCCAACAGAACACTGTGCAGCCTTTGTTTGGGGCCCCATGCTGCTTTGTTCGTTTATGGTTTGGGATTGGACAACAGAGACCACCATCATGGGGTAGGGGGCCAGAGTGAGGTAGAGGATTTGTGCTGTGTTTACAAAGCTTGACAGCATCCTTCTTCTGGAGACCACAGATGATGTCAGAAGGTTTCCAAGTCC
TCONS_00000296	chr1	66663687	66669175	-	CCAGACCTGATAGCGAAACCTCCAGAGAGTGTGAAACTTGAGGACAGCATTCAGCCTCTGTACAGTCTCTGCATGATGGAACTCGGACATCAGCATGTCTGACACAGCATCGGGGACCTTCACAGCACACAACAGGAACATGGCGGCTAAAAACAGTCAAGAATTAATTCCTCAGCTGCACATCTTAAGCCTGTGCAGGCTCACACAGAACAAAGCTCATTTGTTTCACCAGGGTCATGCCAACGAAATGCTTTCTTCCTCTATGCCAAAGGAAAAACTAAACGTCTTAAGAATTTTTGGCAGAGCTTCACAGTGTAAGATGAAGATATTCTGAAAGAAAAAGCAAATCTACAAGCATCCCCATGACTCAAGAAACTCTCTTGAAACTCTGACAAAAAA…
TCONS_00000297	chr1	66663770	66669153	-	CAGAGAGTGTGAAACTTGAGGACAGCATTCAGCCTCTGTACAGTCTCTGCATGATGGAACTCGGACATCAGCATGTCTGACACAGCATCGGGGACCTTCACAGCACACAACAGGAACATGGCGGCTAAAAACAGTCAAGAATTAATTCCTCAGCTGCACATCTTAAGGGTCATGCCAACGAAATGCTTTCTTCCTCTATGCCAAAGGAAAAACTAAACGTCTTAAGAATTTTTGGCAGAGCTTCACAGTGTAAGATGAAGATATTCTGAAAGAAAAAGCAAATCTACAAGCATCCCCATGACTCAAGAAACTCTCTTGAAACTCTGA
TCONS_00000298	chr1	66695818	66697419	-	AAGAAGGTGACAATTTTCAGAACTTGGAACGGAAAGGAAGGCTGTGGTTACTTCACCTTCGGAATGACTCAGGAGCGTAAGCCACCACGGTGACGCAGAGCTTGATGGCTTCACTGATGGAGAATGTCAGGTCTTCATTCCCATAGCAGAAATCTGCAAAGATGCAGTGTGTGTGACTCCAGGAGAAGCAGCCAGCATTGCCACCAAAGACCTTGTCTTTCCTGCTGCATTTGACCTTTTATCTCTTAGATTTTCATTTCTGAATTCCGCAAACTATATGTTTCTCATCTGAAGGGAACAGAACTCTGCTTCCCACATTCAAACAACTGGATCACAAATAAGGGAGATTTTAACAATCTCACCTAACAGAAGCTACTCAGGCATTTTAATTGTCTGAGG…
TCONS_00000301	chr1	66696055	66700035	-	TCAGGATTTGTCTCATCCCTAGCTACTGAACTGCATCTGAGAGGCCACAGAAGCAGAGGGCACAGTGAGTTACCTGGTGTTCACTCCAGACGACATGGTATGGTTGGCTGTGGTGGTTCCCTTGTGACCTTGGTCACTCCTGCTCATCTGTGGGGCTGTCATGGGCCTGCAACAGTAACAGTGGTTTCCGGAACAAAGCAACAGAGGAGGAGACATTTCTGAAATTCTCAAGCTGGGAAGCCCACCTAACACCAGGCCCTGCCTTCTGAAGGGATATCTGCATAGACTCAGAACTCTACGGAACGGAAAGGAAGGCTGTGGTTACTTCACCTTCGGAATGACTCAGGAGCGTAAGCCACCACGGTGACGCAGAGCTTGATGGCTTCACTGATGGAGAAT…
TCONS_00000302	chr1	67250736	67253744	-	GAATAACTTGACCAGCATGGAGCTCACGAAAAGGACAAGATACTTATTAAGCATCCAGCGTGGGCGCTCATCCTTTTACACTCCCAGAGTCTCCAAACAAATTAATGTGATGATGAAAGATGCCCAGGTCTTCTGCTTATTCCACCAACACTAAGAATCCAGCCATCACTTAAAGACATTTTTCTTTTTCCTTTTTAGGTTTTCATTCTCATGTGTAAGAAACTAGTACACAGACAAAGGGGAACCTTTACCCCAACAACTTCATGAGAAAACAAAACCTTCATAGAAAACAAGTTACGGGATACAAAACAAGATTGTTGCAAAGAAATGGGACACTACCTGAGAGACTCGAGTGGCCTCCTCAAGAAACCTTTTCATCTCATCCTCAGAGAATACCAC…
TCONS_00000069	chr1	68051656	68072469	+	CGGAGGAGGAGGAGGTGGTGGAAGGAAAGCAGAGCAGAAATACATGGCCTGAAGAAACTAGATTGACAACCTCATTTGGATTAATACTTACAAGAGTGCCCTCCTGCAGTGACAAAACTCCTCTACCAAGATGTCACCATATGAACATACCCTGAAAGCACAGCTCTCCCTAGGACAAATTCCTCATGTGGCTGGACTTGTAAGAATTAATTTACACAAACATCAAGATTGATGATGTTCCTAGCTTCATTGGAGGTAACACCAGAGAAAGTTCCCGGCTGGCAACTGTGAATATGGGCACTGCCAAGAACATGGACATGAACAGAAAGAAGGAGGTTTGAGAGTGTTGCTGCTGCTGCTGACTACACTGCTGCTTTTGGCCCTTGGTGTCAACTGATG…
TCONS_00000071	chr1	68058123	68072415	+	AAAGCTCCCAGAGGCAACTTATGTTTGGTCTTTTTGCCATTCTCTGTCCTGAGGAGAAGGCTTCCTGAAGAAAGAATTTATGGCACTCTTCATTTCTGCATTTAGTCAGATAAGAGAAGCTATGAAAAGAGATTGACAACCTCATTTGGATTAATACTTACAAGAGGTATCAATGGGATGTCTTTGTTATTCTTCAGAAAGCTTCTGGGCAGACTGTATTTATATTTTCTTTTTATGACAGAATACTTTAGCAAAGC
TCONS_00000070	chr1	68058123	68067102	+	AAAGCTCCCAGAGGCAACTTATGTTTGGTCTTTTTGCCATTCTCTGTCCTGAGGAGAAGGCTTCCTGAAGAAAGAATTTATGGCACTCTTCATTTCTGCATTTAGTCAGATAAGAGAAGCTATGAAAAGAGATTGACAACCTCATTTGGATTAATACTTACAAGAGTGCCCTCCTGCAGTGACAAAACTCCTCTACCAAGATGTCACCATATGAACATACCCTGAAAGCACAGCTCTCCCTAGGACAAATTCCTCATGTGGCTGGACTTGTAAGAATTAATTTACACAAACATCAAGATTGATGATGTTCCTAGCTTCATTGGAGGTAACACCAGAGAAAGTTCCCGGCTGGCAACTGTGAATATGGGCACTGCCAAGAACATGGACATGAACAGAAAG…
TCONS_00000304	chr1	69425720	69452513	-	TAGATATCTTGGTGTTACCATGGGAGATGTGGGCTGGAAGAGAAATGGCAACACACGGGGGAAGAAGCAGAGACCAAGCAGACAGTGGAGGGAAACCACCTGCCTCAGGATGGAAACTATACCGCCTTATTATAGGGAAAATTGAAAGTGAGTGCAGTGGTTATCATGAAATGGTTGCCCAAACCTAAAGGATGCTCATGCTGAAAGACCAAGAACACCCATGAAAGCACACAATGAGTGGAGTGATACTGATCTACCGTCCTAAGTTCATCAACCGTAATACATGGCTGTGTGATGGTAGATGATGATGATAATGGGGGGCGCTGGGGCTCTGCCTAGGAGGATTCAGAGAGACTCCAGACACCTCTCTGCATTTTCCATGCAATTTTACTGAGACCC…
TCONS_00000303	chr1	69425720	69449558	-	CTTGTTCCGGTGAGCCAGGTGCAGGCCCTTTCAGCATCAACCAGTAGGACCCTGGCGGTTGTTTTCTGTACTTCTGCTTTGCCTCTTCACTCCTGGGCCACGCTCTCCTCTACAGCACAAGGAGAGAACTTCAGCAAAGTGGTTATCATGAAATGGTTGCCCAAACCTAAAGGATGCTCATGCTGAAAGACCAAGAACACCCATGAAAGCACACAATGAGTGGAGTGATACTGATCTACCGTCCTAAGTTCATCAACCGTAATACATGGCTGTGTGATGGTAGATGATGATGATAATGGGGGGCGCTGGGGCTCTGCCTAGGAGGATTCAGAGAGACTCCAGACACCTCTCTGCATTTTCCATGCAATTTTACTGAGACCCCCCCCTCCCCAAACGGTT…
TCONS_00000305	chr1	70448420	70452223	-	GTGTTGTCCCAGCATTTGAAATATACCAAAAATCAGAATCTAGGTTCATATACAACGAATAAGCCCCAGTGACCTTGGCAATTAGAACATCCATTGTTCTCTCAGATGGGTGAACATCTGGTATGAAGAGTGACGCCTGTGTGTATATTGGCCAGAGATGCAAGCTATGAGCAAACGTTTCCGACTTCCTGAACTCTATGTCCAAGCGTTTCTTCCCAGTCCACTGCACTATTCTTACAGCTACACATCCAGCACCTGACAAGTAAGGGATGAAGAATACAGGGAGAAAGGTCACATTAAACTGCAGGAAGGAAGGGACAGAGACAGCTGACCTGTCGCCCAGCAAATGCCTTCAGGTGGCTGAGTGCTCTGTGGAATGTTGACAGCTCTCTAAAGAAG…
TCONS_00000306	chr1	70831714	70854631	-	GAGAGCCTATGAGAGGCTATTGGTGAAGCCTAGGTCCGTCCTGTGCAGGCTCCCTGGTTGGCGGTTCAGTGTTTGTGAGCTCCATGAGCCCAGGGTGGAGTCCTTGACACCTCATTCTAGAGGCCAGTTCCTTCCTGGGAATCACATAGACATGATGTTCTTTGGCGTATCATCTTTGCAGAAAGCACAGATATTTTGAATCCTGGGCCAACGCAATCATTTTGGATCATGAGATGACCTCAAGAAAGTCAACAATGTATAGAGGAGCAACAAGATAGAAGGAGACCAGGCTCTTCAGTTCAAGAGGTGCTCGCTCAGCCCTGGACTGACTTCTTCTGCTTGCTTGAATGTAAAGAGAGATACACAGTTCTCAGCTGCACATGATTCTGTGAGATTTTC…
TCONS_00000307	chr1	70835629	70843457	-	AGATTTCTACCAATTTCAGCTACCCCATAATTGGGAGGGAACCAGAATACCAGGTTGGAGTGCGAGATGAAAAGGGGGAGAGAGCTGTCATCGAGGTGGTTGCCATCAACACAGGGCATAGCTGAAAGGGTGGAGTCCTTGACACCTCATTCTAGAGGCCAGTTCCTTCCTGGGAATCACATAGACATGATGTTCTTTGGCGTATCATCTTTGCAGTCTATAGCGCTACTGGATGATCGTCTCCAGAAACCCGAACAATCCCTTCTGCTTGGGCATAGCATTCACCATGCACACCCTTACTTCTGAACAATCAAAGCAATCGCTCTGCCTGCAGTCAGGAGTCTCATCGTGAAATATGAAGGACAGCATTCCAGTCTGTAAGCCGAGTACCTCTCCCTC…
TCONS_00000072	chr1	71777916	71779802	+	AAGAAGCTGGGGAACCAGCTCGATGGAGGCCTGTGTGAAGAAAGACTTGGTTTCTGATGTTAAAAGTGGATTTTTTGACAAAGTTGAAGGCAAAGAGTGTAACTAGGAAAAGAGAGAAAGCATCAAAAAGTACTCTATCTTTTATTTAAAGCCTGGTATGGAAAGAGAAGATTGCCCACGTACCCATGGCCCACTTTGATCTGAAGAAACAATGAAGTTGAATATAAATCGCAGTCTGATCTGTTTCGAGTTCTCCGGTCTATTCTGCCATCCCAGTGCCCTTTCATCAGGTTTGAAGAAGGTGAGGATTCAAGAAAATGACTCTCACTGAGTTCCCCTTCCTTTTAAATTACTCTAAAAATTTATTTGCTCATGTCCTGTGGTCAGTGACAAAGTACC…
TCONS_00000309	chr1	72013896	72014892	-	AGCAAGCCATACACCACTCCCTGCAGGACCAGCAAGCCAGGCCAATGACAGTGCCCCCTTTTCCTTGACTTCCTTCTTCTCTGCTGCCCACTCTGCTTGGCAGTCATGCTGACCGGGACCTCAGTGCCCTGTCATCATGGAAAAGAAGCCTAAGAAATGGCTCTGTGAGCACTGGATTCTTGTGCTTGGAACCCTGACTGCTTGTCCTGGGCCCCTGCCTGCAGGCTCAGGAGTCTGAGACCAACCCAGCCATGGCATCTGTTGGGAATTAAGGAGTATTGAAATGCAGGTTGACCACTGATGAGCTGGTGCACGCCTCTGACATTGTGCTTCTATTCTGGTAACTGGGTTTCTGCTTTGTCCTGTGACCCAGGTGGGTGATTGTCTCGTCACCTTGTA…
TCONS_00000310	chr1	72013900	72018907	-	TGAGAGCTTCTCATAGACTTGACAAAGCCACTCTTCACATTAGGAGAAAATGATGAAATCTAAAAGCACAGGAGGTGGTCCAGAGATTCGAAAGCCCAGGAGGCCCACAGAGTCAGCTGACTCGCCCCACACTGCCAAGGACAGACTCACTCTTCTTCAGCCCTCTTCTCTGGGCTCATCTGAACACCACTCCCTGCAGGACCAGCAAGCCAGGCCAATGACAGTGCCCCCTTTTCCTTGACTTCCTTCTTCTCTGCTGCCCACTCTGCTTGGCAGTCATGCTGACCGGGACCTCAGTGCCCTGTCATCATGGAAAAGAAGCCTAAGAAATGGCTCTGTGAGCACTGGATTCTTGTGCTTGGAACCCTGACTGCTTGTCCTGGGCCCCTGCCTGCAGGC…
TCONS_00000311	chr1	72664064	72666437	-	GAGGTAAACCATCTTCTGACATGTTTAGGAAGAGTTTTCTACTCTAGTCATCTTACCTACACAAACTGAATTCTCTAATGGACATGTTTGCCTACGACCATGCAGTTGTCTGCCTCACCAAAGGATGCTCATTAAAAAGAAAACACACAGCAGCAAAAAAAAAGGGGGAAGAGAAGCAGCAGAGAACAGAGAACCACAATCTAATTTCTCTTCTTCCTTAGATGTGTGTGACTCGGAGGGCTACAGGCTCGCATGAGCCAGTATCAACACTTCAAATGGAGCCAATGTAGTGACTTCAGATTTCATAAAGGCTCCAGGTGTGAAATACATTGAGGTAAAAATCGTTTAGAAACAATAAA
TCONS_00000073	chr1	72688364	72689536	+	AGTCTCACTCTGTGGCTCAGACATGTCTAGCTCACACTGGTTTGAGTCTTAGCAAACCTGTTGCATGAATCTCCCAGGTCCTTGACTAAAGATCCGGTTCCACCGATAAAGCTCTGGACGTTATCCTGAGGCTTTTCGTGTCTATAATCTTAAAAGGAAACAACTGAGTGATAAAAAATAATCTTTTCAGAGTTATGGACATCCTCCGCTTAAGGTTCTAGAAGCTATGCCAGAGGCAAGGCAGGTATGGAAATAGTGGCCTCCAGACACAACAGGACTGATTCACATATAACCTCCGGGATGTGGCGGCACACGGAGGGCCTACACAGGTTCAAGCCAGATGGGGCCATAGTCCTGAGATATGAAAGTGAACATAAACTCCCATCTCTAACCAAGAAG…
TCONS_00000074	chr1	73031458	73045853	+	CTCCTCTATGGCATCTTAATGCTTCCATGTACTCGGACACGTCAGAGGCCAAAATAGTGAAGCAAGTAACCGTGGACCAACACTCTGAAAACAGGAACCAACCAACCTTCCCTTTCTTTGATTCGTTTCTCTCAAGTATTGTCACAGCAGTGGAGAGCTGGCTAGCACTTCTCCCATGGACATATTTCCAAGTGGGTGTCCAGACATGGCACTAGAAGGATGAAGCAGAGTCTGGAATGGATGGAGTCCTGCAG
TCONS_00000312	chr1	73796807	73814612	-	TGGACGTGCTTAAACCAGTATCCTGAAGATGGTGAAGACTAAAGACTGCATGTGGGTAATAGAGTTTGTCAAGATGTGTCCTTTCTATTTCACAGAGAAATTCTCCTAGAATAGAAGGTATCTACTTGGAAATCAGCCCTGTTGACCTGAAGAATAGCCAGTCACCATTTACCTACATGGATCTAGAGGCTGTAGCTAAGTTTGGCAAGAAGATGTCAACTTTTATCTACAGATACGAATGTTATATTTTAATTGTCTCATCCTTTAGATAAATATCAAGTAAATACATATTCT
TCONS_00000313	chr1	73796814	73864085	-	CAGATTCCCACAGCAGGAACAACGAGACCCGAGCTGTGTTTCTCAAGCCCGTCATGCTATTGATTTCCATCAAACTTGAAAGGTATTACCTGTGAGTTGCCAGCAGAGGTAGAACGTGATGTTCAAGGACAACTCTTGATTTTCCGTGATTTGGGGTATCTACTTGGAAATCAGCCCTGTTGACCTGAAGAATAGCCAGTCACCATTTACCTACATGGATCTAGAGGCTGTAGCTAAGTTTGGCAAGAAGATGTCAACTTTTATCTACAGATACGAATGTTATATTTTAATTGTCTCATCCTTTAGATAAATATCAAGTAAATAC
TCONS_00000314	chr1	73863792	73897159	-	GCGGCGGTGGTAGCCCTTTGTCACACATGATTGACCCACGCGTTGGAAAGGAACAGAATGTGCCAATAAAACCAACCATTCCCACAGCAGGAACAACGAGACCCGAGCTGTGTTTCTCAAGCCCGTCATGCTATTGATTTCCATCAAACTTGAAAGGTATTACCTGTGAGTTGCCAGCAGAGGTAGAACGTGATGTTCAAGGACAACTCTTGATTTTCCGTGATTTG
TCONS_00000315	chr1	73868976	73870564	-	CGGGACCAGGCTTCCTCAGCAAGCGCATTTCCTGATGAGCCATGTCAGCCGGTGTTTCTGTCTTGCCAGCTCCGATGACTAACTCCAGAGTTTGCCTCTCGGAAATCCTACAAACGATGGGATCTGCTCTCTGTGGCATCCTTGAGCAGTGCCCAGAATTTCCAGGGAGCGTCCAGTATTGTCAGCTTACCGGCAGCCTTGTTTATG
TCONS_00000316	chr1	73876405	73888498	-	GAGCAAGCCAGTAAGCAGCATCCCTCCACAGTCTCTGCATCAGCTCCTGCCTCCAGGTTCCTACCCTGTTGGTGTTACTGTCCTGACTTCCTTCAGTGATGAACTGTATATGAAACTGTGCATCTTAACTAATCAACGCCCAATCTAATATCCAGACACAGTAGAGACCTAGAACGCATTCATCTCTGGATGAATTCACCTGTCACGATCATAAATTCTTTCACGAGCACCGGAGATGAGACCTGAGGAATC
TCONS_00000075	chr1	74334816	74339081	+	AGGGTCTTCCTGCCAAACATAAAACTTTATTACATTTCTAGTTGTGTCCCTCTGTGATATATTCAGAATCAAGTACTGGACAGAATAGCTCTAACTATGTCCTTGGGCTAGTAAGGTTTCTACCCCACCTGATAAACCGGCTTCTGTTCCCATCCTGGTACCAGCCGGAGGAGGCACTTGGATTACATAGAAAGCAGCAGCTGGCTTGAAGAGGGGGTTTTAGTCTGAAATCTCCCAATGGGAATACAGAACAGATTGAACTTGTGTACCAGAGTAGACTTCAGTGTTTCTCAGACCAGAGAGGGCACCCAAGGGTCAGGTAGGTGACAAGGAAGACAGCA
TCONS_00000317	chr1	74399431	74400231	-	GCCTACTGTGTGCCAGGCACCGTGCTAGGCGCAGAAATACAGAGATGCATAAGATACAGTCCATGCCCTTAAGGATTCACAGTCTAGAAGGGGAGACAAACATGTAAACAAGTAAAGTACGGTGTGATAGGTGCCACGAGAGAAGCATTTACAGGTGCAGAGGTAGCCTGGAAGAGAGGGGTGAAGGGTGCCTTCCTGGGGGAGGGGCCTGGGAGAGGCTAACTAGTCCGGTGGTATTGCTAGAGTGAGTTCCAAAGGCTGTGCCTGGAGAGGGCAGCCGAAGCCAAATGAGAGGGGAAACTGAGGCAGGGGCATCTCAGAGGAACAACAGAGGGCACTGCACAGCCCAGTGGAAGGCTCTGACACAGAAAGATGTGGCTCCTGGCTAACTCACCTAAG…
TCONS_00000318	chr1	74402851	74403531	-	ACCAAGGATATCCTATTTGGGGAGAAAGGCGCTGCATTTGTGTTGACAGGAAAGGAGAAAAGACTTTGGACCCCTTCCAGAGTGATATGGACCAGATGTGATGGCAAGAACCCCTGAAGATCTCGAAAAATTCGACAAAATCAGACAGGCCAGTGCCCTGCTATGCCAGGCCTTCTATCAGGTTTCCATGGTTTTGCTATGTGAGCAGAGCTTCAGAAATCAAGATGGCTCCAGCCCTCCACTCACACACATATGCACATGCACACACTGACATACACACGACTTCCACGTTCAATTCTGCAATCCAGGAAAAAGAATGAACAAAACAAGTCATTGTGCTG
TCONS_00000319	chr1	74744014	74744652	-	TCATTTACAGAACAAGAGACTTCAATGTTTAGCATGTTTTCTCCTCTTAAACTACAATCCAGCCCTGTACCAGGGCCTCAAATAAATCACACATGGCTCTCAGTGTAGAAACCAAACCCTGCTTTATAAAGCTGCTTGACTGTCACTGTCTTCTCTACTGAGAAATGAGGTGCTAGCCAGACAGTAAGGTGACAGAGGGCGAACCTTCCTCACCTTCTCCCCATCACCATCGCCCTTCCAGCCCTCCAGATGCCCATATCTACAATAGAACCACTTCAAAAATACTCTGATGAGGGGCAAAGTGGAGGCGGGGTAGAGGCTCAGGCTGGTCAGCAGCAGAAAGTCTGGAACTCTGCCCAGAGTACTTGAGGACAGGTAACCCCGGGGTAGAGCGCTTGG…
TCONS_00000320	chr1	74871939	74874177	-	TTATCCTCTTGCCTCTACTCCCAGAGTGCTGGTGCAGGCTTGTGTCACCACAGCTGGTTGTGTACCGTGCTGGCAATTGACAGCACAGCTTCATGAAGGCAAGGCAAGCATTCCACCAAGCCGGCTACACCTCAGCTCTAGCCTATATCGAACTCCTAAAAGGTTTCAAATCAATGCCAGCTCCCATCATGAGATGAAAAGCCACATAACACGGTGTAAAACTGAAAATAAAAAGAAATGGAAATGGAAAATAGAAGGGGAAAAAATCAATAAACTAAAAATAGTTCATCCCTTCCATCCTGCTTCAATCATCAGACTTGGTTGCAAACGTCCTTCCCTGGATTCTCACCAGCCCTTGACTGCTCTATTGGCTGTTGTTAACTCCAACACCAAACAAAA…
TCONS_00000076	chr1	75132335	75133472	+	CCAGGCCATGCAACAGAAACTGTTTATTGAAACCTCAATTCTATAAAAGCGTGAAAAACCCAGATACAAAGCAGTGGTAACCAGAGAGGCCTGTGAAGAGAACACCCAAAAAGGCAGAGTGGGAAGCCTTGGAGCAGGATGCTACGGTTGGAAGACAAAGGGACAAGGTTAGAGGACCCAGCAATTCTTGGCTGTGACAGGGAGCTTCCTGGTCCTCAGCAGCTCTCATCATGGTTCTCAGCCTCAGAGACATCACAGAGACCCACATCAATCCTCTCCTCCGCTTCCCACACTCCCACCTTTACCTTTCCATCTTTGGAAACTTCAAAACAAAAAATCTACTTCCCTAGGCGTGTGGAGGCAGAGAGATAGGTGGTTCTCTGTCATCTGTGGCATGCC…
TCONS_00000322	chr1	75761759	75765213	-	TGCTGAGACTGAACAGGAAGTAACAGAGATGGAGGAGCTAAGAGTGGGGAAGCAGAAAGAGTAGGCAAAGGTTTCACAACACCCAGAAATGACTACTATTCCTCATGTATCGACAGCTGGTTCCATCCACCACCCCCCATGAATTTAACTATCTTCTACTCTCTGCTTCCCTGGAGCACGTTTTTTCATTTCATAGATGATGGAACTAAAGCCTGAAGAAACTGAATGACTTACCAAGGTCATGTGACTATTATATGACAGAACCAAGCTTCAAAGCAAGACCTTGTCATGCACAAT
TCONS_00000323	chr1	75763079	75765220	-	TTCTTTCTGCTGAGACTGAACAGGAAGTAACAGAGATGGAGGAGCTAAGAGTGGGGAAGCAGAAAGAGTAGGCAAAGGTTTCACAACACCCAGAAATGACTACTATTCCTCATGTATCGACAGCTGGTTCCATCCACCACCCCCCATGAATTTAACTATCTTCTACTCTCTGCTTCCCTGGAGCACGGCTCATGAGTGAGAATTCCTGGAAAGAAGCAGTGGCTATAAAGGATAATGAACTGATCAGAACTTCAGTGGAAAGGTGAAAATGTATCAAGTTCAGAGCCAAATAACTTGGACCACCTTCAGCCTCCTTAAAAGCTATTCATTACTATTCTCTCTATATGGTCAAACATCTTTGTGATGATTATGTAAATCCTTTGGAATGTATGATCAGAC…
TCONS_00000324	chr1	75765413	75772521	-	CGGGGCTTAGAAAGTCCAACTTCAAGGTGTGGACATCTGCTAAGGGGATTTTTATTGAATCCTGTGTCAAAAGGAAGAACTGCTGCTAATTGCTGAAGGCCTGCTACCTGCCAGGTGCTGAGTATTTATTATTTACAGCTTTGACAGCGGCTCTATGAAGAAGAAATTTTACCTGTGAAGAAACTGGGCTCAAGGATACCATGCGTTGCTTTATA
TCONS_00000325	chr1	76072961	76074976	-	AACGCATTATTCCTCTCTCTTAATGCAGAAGACAAGGGTCCTTTCCTTCCATCTGAGATCTGTGCCTCTAGATTCAGGGTCAAGGGGCACCAATTGTTATAGAAAAGTATTAATGGGAGTTCTGAGCCAACGTAAAGACGCCCTCCAGTCCTGATTCCTCCAACTCTCATATGAAGGTTTAAGACACAGAGAGAAAAGAGAAACTGCCAGAGAGGATGGCCCAGGAATATTAACTCTCCTCAGAGACCTTGCAGCCATCAGTCC
TCONS_00000077	chr1	76213243	76215952	+	AAATCCTTGGACTTTCTGCCCGTGCTGTAAAGAAAGAAGGTTCAGCAGCCAAGCAGGTCACAATTGGAGGCTTGTATTCTGTGGCAAGTCATGAGATTCTGAGTAAGGAGCCTGAGGTCCAGCACAAGTACACATGACACATAATTAATAATATGGCTAACAGTGGCCTCCAGTGACAACCATGCCTTAATTCCTTACATCTATGACTGTGCCAGAAATGGACTTGGTATGTGTGATCTGAGTACCTGGAGGTGGCCTTATTATTTTGGATTATCTGAGTGGGCTCCATAGATTCACAGAGGAGCCCGGAGGATTAGTGAAGTAGGAGTTCTGTTGATGGATGTGAAGCTTAGGGATTGCCAAGAGGAGGCGGGAGCCAACCTCCTGTCC
TCONS_00000326	chr1	78024360	78068501	-	TCGGCAGTGAGTTCCTGCCTTGGCTTCTGCCCACGCTGATCAGTAACTTCTAAGAGGACAAGTGGAGAGGAAGGCCGGCTGTCCTGAGACTTCCATGCTATGTGAAACCAACTTCAAACACACAGAAACCATGTAAAGAGAAAATGACACCAGAGTGACTGAAGAAGTCCCGGCTGAATCAGATCCTCCAGGCTCTGCTACCCCGGCTATGCCAGTCAAGATGTGACAAGCTGTCCTATGAGCTTCCCATGAGTCTCAACCTCCCAAAGCTATGGGAAAAAATGGCTGG
TCONS_00000327	chr1	78527182	78531167	-	GCTAGCAGCCTTCAGATGAAGATGTAGAAGTCTCAGCTCCTCCTGCACCATGAATGCCTGGATGCTGCCATGCTCCCATCTTGATGATAACAGACTGACTCTCTGAACCTCATTACACAAGGGAGCCAAAATGATGAACTGATATGAAGCCAAAGAAGTGAGCCAGCAGATCGTGAAACTGCAGTTGTACTCTGAAATGTGCCTGTGTTCCCCGTAGTAACTAATCAACAGACTCCTACATCCCACCTGAGTTAAATATGGCAGCTAAAAATAGTAACATCTGAACAGCAAAGCTCATATAAACTGATGGCAGAAAATGTAATGTGTGTACATGTACACCGTGTAACACAGCAGGAGCGGTTCCAGTGGAAACAGAAACATTAGCAGTTCAAGAACACC…
TCONS_00000078	chr1	79980436	79984937	+	GGCCATAATCTACTTACCTGGTGAAGGTCTCCTTTGCATCCACAAGTGATATCCATCAGCCATCTTCAGGCCTCTGTTGAGCTCTCTGATCCCCCTTTCTGCAGCCCATCTAATGAAGGCTGGAAGTGAACTGTTTACTGAAAAGGCTGAGCAGAGAGACAACTAACATGGACTCAATTTTCCAGAGCGCAAAGGCAAGGCAGAGAAGTGCTGTCTTCCCATCGCAATGCCTCAGTCATTCTTCAATATGTGTGCTGCGAAGACCCTGAATCTCAAACACTGTTCAGGATACACCTGCACGAGTCTGTTTATGTGTATGTCACAAAGGGAAAAAGACAAGAATTCCTCAAACGTCCTTGGCACATCACCATTAACACTCAGCTGTATCTTCATGGCATT…
TCONS_00000079	chr1	79980613	79990432	+	TTTTCCAGAGCGCAAAGGCAAGGCAGAGAAGTGCTGTCTTCCCATCGCAATGCCTCAGTCATTCTTCAATATGTGTGCTGCGAAGACCCTGAATCTCAAACACTGTTCAGGATACACCTGCACGAGTCTGTTTATGTGTATGTCACAAAGGGAAAAAGACAAGAATTCCTCAAACGTCCTTGGCACATCACCATTAACACTCAGCTGTATCTTCATGGCATTCCAACCTGAAAGGGCTGATCAAACAGCTTTTATTTTAGTAGTTTCATTTAGGGCCACCGCACAGGACACAGAGAGAGCATCCCTCTCCATTCTTGTGGTCCAAGTTGTAGAATCGCGTTTAGGAGAGGCATCATTGAAGTTCATCATCACTGCTGCCCTGTGAGCTTGAGAAAAAGA…
TCONS_00000331	chr1	80155853	80164690	-	GGAAGCTAGCTGAACAGCGTGAAACAACCAGAAAACAGCATTTCCTCATGGTCTCTGCTTCAGTCCCTGCCTCAAGCTGGAACCACCTCTGCTCCCTCGCTGATGGACTGTAACCTAACATGGATGAGATCAGTCCACATGGTTACAAGTATGGCTAGAGTATTCTGCTTCATTGTTGAACATGTACATCCTTTTGTGGCATCTTGGAGTTTTGATCTAAGATTGAATATCATGGAGACATTTCCTCAACCGAAGCTCCTTTTTCTGTGATGACTCCAGC
TCONS_00000080	chr1	80164238	80164706	+	TTAGATCAAAACTCCAAGATGCCACAAAAGGATGTACATGTTCAACAATGAAGCAGAATACTCTAGCCATACTTGTAACCATGTGGACTGATCTCATCCATGTTCTGTTACAGTCCATCAGCGAGGGAGCAGAGGTGGTTCCAGCTTGAGGCAGGGACTGAAGCAGAGACCATGAGGAAATGCTGTTTTCTGGTTGTTTCACGCTGTTCAGCTAGCTTCCTAATACAACTCAGAAC
TCONS_00000082	chr1	80473321	80476360	+	GAAATAGAAACCCTGACTAAGTCAGTGAAGATACAGGAGAATTTAGGATATTTTTGCAGTTTATTAAAATGTGAAGTCGAGAAGAAAATGTCTTTTACAGGATGTAACAACATCATTAAGAAGAGAACCGGAAGACAAAGACACAGCTATTAGAATGGAACACGTGCAGGGACCGCTGGCCTTGGTGTTGATGAATTGGCGGAGCAGAGAGAGCTCTCCTACATCTTGGTTAGGAACATGAAATGAGACAATCAATTTGGATAAAGGTCTGGCTGTTTTTGTAAAACTAAGACAGATGTATAATCTGTCACTCGACACAGTGATTTTGCTTCTAGGTCCTGACACAAGGGGACAAAAAGACATATAGTCGATGTTGATTGCAGATTTATCCAAAATAAC…
TCONS_00000335	chr1	83860470	83863262	-	CACACAGACATACACACCGAAAACCTGGGACCTGATGTTCTGTAATCTCTGAAATGAACTGGCACCAGCTATGCAACAACCTAGAACCTTGTTACATTGCTTACTACACATATCCGGAGAAGGAGTAAGGGAATTAACTTCAAATGACGAAGGTTCTATTCTGATGACCTCATCCAAACCTAAATACCTTGGTGAATGATCCATCTACAAATTCTATAATTTTGGGGATCAACGTTTTCA
TCONS_00000336	chr1	84302735	84306404	-	ATCACAGCATCACACAGGGTTGCATCTGAGACCCACTGTTCCTCCTGAGAATTTAGGACCCTCAAACATGGAGGAGACTTCAGCCAAGAAAGCACAGCCAGTTTGCCTGGGCAGAGCCACCACAGCTCACTTTTAAATGTACTTTTATCCAGTCTTTTCTCCACTGTAGTAAAAGAAAACATTGAAAACGAAAAACAACATCCCCAGGAAGCGAACGAAATTGCTGTTATTGGAATCAGAGCAAGGAACCCCGACAGATTGCCCTTCAGCGAGGGCCGTCTCGTGTCAATCACAGCTCATTCTTGAAAACTGGACTGTGGAGGACATATGTCTTGTGTCTAGAGAGAGAAAACAGTACAT
TCONS_00000083	chr1	84367340	84377607	+	ACAAATCTTTTGTTTTAATCAGTGTGACCAAGGGTTTGTCATCGGGACTGTAATCCTCGTAGGCAATGGGAGTCACGTCGTACATGGCAGGCCGAGACTTCTTCCCAAACCTGAAATCACAGACACAGAGGACTCTGGTTACATGAGTATTGGACCCCAAGTTCTAGTCAAGGAAAGGTGAAACACTTGTATGGGTATAGGTAGAACTAGGCACCATGAGCCACCAAGACATGACCTCACTGTCAAGATGTGGAGAACCAAGGATCTGCTCCTGCTGCTGATGACAATGAGTGACAATTCTACCTGGGTGTCA
TCONS_00000084	chr1	84377459	84379257	+	GTGACAGGAAAGGTGAAACACTTGTATGGGTATAGGTAGAACTAGGCACCATGAGCCACCAAGACATGACCTCACTGTCAAGATGTGGAGAACCAAGGATCTGCTCCTGCTGCTGATGACAATGAGTGACAATTCTACCTGGGTGTCAGCATAGCAGCTGGGAGACCCAGACTCTATTCCTGTGTCTGCTGCAACAGAGTCACTGTAAGATGGGAAACTTGGATTGGGGAATGTCCTTTGGGGAAGGAAGACTCTGAAGCTCTTCTGCTGCTACTCTATGGATTCGGGACCTGCTTTCATCTTTACTGATAGGTAGATCATCCTAACGAAGATCATATTAGAGCAGTTTCCACAGGCCCCACTCTCAATACCAACCTCAGGGAGCGCCATGGTTAAGAA…
TCONS_00000085	chr1	84915986	84922577	+	AAGTCTGGCCAGTGTGATCCAGAGCCTCCTGGCTGCCTACAGAAGACGGTCTTCTTCTGCTGCCTTCAGATTGAGATGTAGAACTCTCAACACCATGTCTACCTACAGGCTGCCATGCTTCCTGTTGTGATGATAATGGACCAAACCTCTTGAAACTTGCCTGGTCACATTGTGTCTGCCATCAGGAAGGAGGGAGAGACAATACTGGGGCTCAGCCAGCTTCCTCCAGTCCCAGAATTGGTGCCGCTCACGTTCATGGTGGGTCTTAACCTCCTCAGTGAATCAACCCGGAAACTCCCTCAGAAACTCCCACAGGGGTTTGAGTCCAAGTCTGTGGAGCTGACTGGGAAGACGGAGCATTGTCTTGGACAAGTGCTCTACCGTTCAGCTGCAGCCCAG…
TCONS_00000086	chr1	84916029	84926173	+	AGACGGTCTTCTTCTGCTGCCTTCAGATTGAGATGTAGAACTCTCAACACCATGTCTACCTACAGGCTGCCATGCTTCCTGTTGTGATGATAATGGACCAAACCTCTTGAAACTCAGGGACCCATCGTTTTGTAAGCACCCAGTCTTAGATCAGGTGTCAGCGCATGTACGCACCCACGATCAAGGTGATGCCCATGCTCAGGGAGCTGACCCAGGCGGTCAGGCCGCGGCTCTGGTGAAACTCTTCAAGCCACTCCACGTTGAGGACTCCTAGGGCCATCTGTGAGCCCATGATGAGGATGTGAACAAAGAAGGACGAGAGGACCATCATCCAGGCCCACCCGCCATCGATATCTGGGTGGGGCTTCAGCGTCTTCTTATTCTTAGCCTTTCGGTCGT…
TCONS_00000087	chr1	84928719	84930318	+	TTTGAGACCAGCCTTGGGTACACATTCTGTCACAGGATGACTTTTTACAAGCAAGCTTTTCACTTTTAATTGGGCTGTCACCGTGTCGCATTCGATAAACTAATTATAATGAGAAGCAAGACCGGGATTGGGGTGGTGCGTGACAAGTTACAACTAAAATTGCAATCCCTTCCCGAAGCAGTCAGAGCTAATGGCAGGTGAGTTCTTCAACTGAACTCATGGAATTTCAGGCCGGTAGAGGGCGCTCTCGAGACCATGAGGCTGCAGAGCTGAAGAGAAGGGCAGCAAGCGAAACAACTGGACAGTGAACCCCAGCTAGCTTCATGTTGTGTT
TCONS_00000337	chr1	85272574	85272896	-	AAGAGGAATTTTAGTATAAAATATAGAGTTAAATCTTTAGGATAGAAGTCATTGAAAGAGAGAACTGGCTGCAAAATTCTTCCAGTGTCTGCTATTCCTGGTTAGCTAGTCCTTGGGTGCCCAGATGGATCCGGTGATGGGACAGGTGATACCCTCCCCAGGTGGAGCCCTGTTCAGGTGGGAGTACTGCCCAGGTAGGGTCCTGCTCCAGTGGAGGAGGAGGGCATCCATCCCTGAAAAGACAGTCAGTAAATAG
TCONS_00000088	chr1	87506446	87506818	+	GAACTCAGTCCTGACAGCAAGCCTGCCCTGTGCTGTATCATGCTGTACTTCTGGGTGCAGCCAACAGGCTGAAGCACCTCCAGGGATGAAGGGACATCACCTTTGTAAGTCAGAAGATAACTGGAGGGATAGACATCACAGGAACCATTTACATTCACCTCTGCAGTAACTGAGGCTGAGGCACATGGTGACAGATGCAAGTAGACACACCTAAGCTGGGCTGCCTTCCAAAGCCTACTTACTCCAAATCCCAGAGCCAGAGGCAGTTGGGTCATGTGAGGACAGAACTCAGGG
TCONS_00000338	chr1	87520204	87525041	-	ATACAGTTCAACTAAGAAGAAGATATTAGGAGAGACACATTGGTGGTATAAATACAATTTATGCTCTTGCTCCTAACAGCTTTACTCTCAAATTGATAAGTAAGCTTGAGTAGTGTTTTTGGTTTTGCTTTCTTTTGTGTTTAATCTTCAGATAACCCCAACCTTACCAGACAAGGGTGAAGGGAAAGACCCACAGACGCTGTCTTACCCCTGATCTTAGCAACATGTGAGAGGACGCTCTGCAGAGAATAGACATATGGTGTCTTTCTGGACGCTGTCTTGTGAAGAAGGGGCATGTGATGTTTTGCTGGAGCAGATCCTTGAGAGGTCACGTGATATTCGGAAAGAATATAAGTATAACCCAACAGACAGTGGATAACGCTCTTGCATTGGTTAGCC…
TCONS_00000339	chr1	87593544	87593838	-	TTAATTTGGCCTCACAACCTCTCACCTCATTAACAGGCATGACATTACCTATATCTCGAGTCCCATAAACTAGATCCGGGATGAGACACCCTCAACACAGGAAGCCCTGAGCGTTGCCACATACCACAGGAAGCTCAGCTCCTCCAAAATCCGCATTTTCTTCTCTGGGGATTCTCGGACCTGCAGGGACACATTTCACTTTATTCTAGAACCGTG
TCONS_00000341	chr1	88174368	88200652	-	TACAGAGTGAGTTCCAGGACAGCCAAAGCTATACATAGAAATCCTGTCTACAAACAAACAAACAAACAAACATCTGTGAACATTCTCTGGTGGCTTGGTTAAGACACAGGAAGCCATTTGTAAGGTGAAGACAGGTAACAACAGGACACACAAGACTAAAGCTAGCTCACTACATACAGAATCCTGGACTATTTTTTGCAAGGTCACAGGAGAAGCCAGGAAGACCCTTGGACAGACATGAGCTGAGACCTCACAGAGAAGAGACAAAGTTTGCAAACAGCCAAGAATCCTAACAGAAGTCCCAAGGATCCAAGTGCATATCGGATGAACACTCTCCTTTCCCAAGAAGCGATGACTCATGGTGGAAGCCTGGGACACCAGACTTCAGAAGCGTGAGTG…
TCONS_00000340	chr1	88174368	88188429	-	AAGACAGAAATGACTGGAGGCGCGCTGCTGGGAATGGAAGTAAGAGAATTCTGAACCCAGTACTCCAGTCCTCAGGGTTCTAAAGAAGCTCCACGTCGTAGCTCCGGAGTCCGGGAGAAGCCAGGAAGACCCTTGGACAGACATGAGCTGAGACCTCACAGAGAAGAGACAAAGTTTGCAAACAGCCAAGAATCCTAACAGAAGTCCCAAGGATCCAAGTGCATATCGGATGAACACTCTCCTTTCCCAAGAAGCGATGACTCATGGTGGAAGCCTGGGACACCAGACTTCAGAAGCGTGAGTGTGGCAGTGTGCCAGCAGGAAGGTGTTGCAGGAACATCCAAGTCAACCCAAGGAAGCCCTCAGCTGAAGATGACCTTTAACTTTTGATTCTCCTGC…
TCONS_00000342	chr1	88174380	88188444	-	GAGGCCAGCCTGGTCTACAGAGTGAGTTCCAGGACAGCCAAAGCTATACATAGAAATCCTGTCTACAAACAAACAAACAAACAAACATCTGTGAACATTCTCTGGTGGCTTGGTTAAGACACAGGAAGCCATTTGTAAGGTGAAGACAGGTAACAACAGGACACACAAGACTAAAGCTAGCTCACTACATACAGAATCCTGGACTATTTTTTGCAAGGTCACAGGAGAAGCCAGGAAGACCCTTGGACAGACATGAGCTGAGACCTCACAGAGAAGAGACAAAGTTTGCAAACAGATCTATGTCACTGGGACCCTTCAGTCTTTGAAGACATTGCTGCTGCCAGGCTTCAGGATAGTTGGGAAGCTGCTAGTCTGAGGGCATCTCCTGGTAGCTGCTCT…
TCONS_00000343	chr1	88178730	88188390	-	AATCCTGTCTACAAACAAACAAACAAACAAACATCTGTGAACATTCTCTGGTGGCTTGGTTAAGACACAGGAAGCCATTTGTAAGGTGAAGACAGGTAACAACAGGACACACAAGACTAAAGCTAGCTCACTACATACAGAATCCTGGACTATTTTTTGCAAGGTCACAGGAGAAGCCAGGAAGACCCTTGGACAGACATGAGCTGAGACCTCACAGAGAAGAGACAAAGTTTGCAAACAGCCAAGAATCCTAACAGAAGTCCCAAGGATCCAAGTGCATATCGGATGAACACTCTCCTTTCCCAAGAAGCGATGACTCATGGTGGAAGCCTGGGACACCAGACTTCAGAAGCGTGAGTGTGGCAGTGTGCCAGCAGGAAGGTGTTGCAGGAACATCCA…
TCONS_00000344	chr1	88202163	88203877	-	AGACACCTTCAACAACCAGTTGTTTTATTGAGAAAATAGAGAAGATGCCTCCATCTTTTCCAGGTGACCCCAGCCAGAGGTGGGAGGTGGTATTCTTTCACAGGGGAAAATATCTGGGCAGGTTGGTGGGGTTGACAAAGACATCATCATCACCTTTGAAAACGAAGGGGACGTTGGGACAGTAAATGTCGAGCCACTTGAGGAAGTGGATCTCCTTGAGGGTCAGGTTGAAGAAGCTGTCAAGGAAATCCCACTGTAGGATGTCAGCATAGAGACGGTCCTCGTAGGCCAGCAGCTGCTG
TCONS_00000345	chr1	88360077	88360995	-	AAAGCCTGCAGGGAGCCCCCGAGTTCCAGAGTTCCAGCTCTTCTGAGGCCTATCCGCCAGAGAAGACTGCTCTACTCCAGCATGGGTTTAAGCCAATAGAAAGTCTTCATTAGCTGGCTAGCGACTGCTTTGGGTGTCCAGGATCTCAGTGAGGCACCAAGCCTTTCTCAGGGTGGTGCTGTCTGTGTGTTGAGTGTTCTGGCCTGAATGGTACTTCCATCATGGAGTCAGTTGTGCTAAGGTCTGGGGTCAGTTACAGCTTGCTACCTTGCTCGGATTTGGATTACATAGCTGTCTGTGAATCATCCGGGCTTCTCTGAGTAACCCCTCACCCACAGTCCTGAACAGTGTCACACGCATACCTGTGGCTGAGTCAGAGAGCCTGAGACCCATCACAGG…
TCONS_00000347	chr1	88360155	88369371	-	AACAACAACAACAAAAAGAATACTTTCCCCTCCCCCAGAACAACTTTTTTTAGAGCTTAAAAGAAAATCCCCAAGGTGGACAAGGTGTAAGTTTCAGCAGCTACCCTTAGGAGAAAAAGCTGTTAATATGGCGGCCAATCAGCCGCGTGGCAGACAAGCATGGTGAGAGGAGACACTGTAGAGAAATGTTCCACCATCTGAGGACCAAGTATTCAAACCCGAGGTTATGGAGGCCACATTCATTCAAGACCTCACATCACACGCACATCATGTTCTTAAGCTGCTTCCTGCTTCTGGACGAGAACTCTCAGGTTCCTGTTCTGGCCACCCTGAGAAAGTGTGCTGAGAACCAGAAGAAAACAAGAGCTGGGTGTAACAGCACTTGGGACGCAGTGAGTT…
TCONS_00000346	chr1	88360155	88363733	-	AGCCCAGTCTGGCCTGGTCCTTGCCACAATCCTCTTGACTTAAGTCTCCCGAGTGCCAGGATTCCAGGCATGAAACCCCCATGCCAGCACGTTGTGCCTTTGTTCTTTGGAGTGCCCCTGTACAGTGAAGGGGGCCCTGGCTCCCATCCCGTTCTGTTAAGTTGACTGACTCTCCACAAACATCCAAGGGACAAATACTTTTCGATCAGTGAAAGAAAGTGTGCTGAGAACCAGAAGAAAACAAGAGCTGGGTGTAACAGCACTTGGGACGCAGTGAGTTCCAGGCTAGCCTGATCTACATAGAGAAAGCCTACCAAGAGAAGAAAGAAAAAAAAAAAAAGAAGAAGAAGAAAAAGAAATATTTTGGTGGGGCAGTGGTAGTGCTCGTCATTAATCCCA…
TCONS_00000089	chr1	88360850	88361882	+	GATCCTGGACACCCAAAGCAGTCGCTAGCCAGCTAATGAAGACTTTCTATTGGCTTAAACCCATGCTGGAGTAGAGCAGTCTTCTCTGGCGGATAGGCCTCAGAAGAGCTGGAACTCTGGAACTCGGGGGCTCCCTGCAGGCTTTGCTGGCAGCAGGAGACGGAGTAATGGTTTTTAGAGGACTCAGTGGGACTTGGACAACACAACAAATCAGGACAGTCAGCTAGGCCCCAGAACAACAATGGTTTGTGCATGGTTCTCGACGGGACTTAAATAGGAGACAATGGTGTGCCGACATGCTTCAGACGCTCTTCCTGCCATATGAATTTAATTACTGGGAACTCAGGAAAGGGACCAAGGCAATTGTTTTCCTCCTTAGGGTTCAGGCTTCAGGCAAAC…
TCONS_00000348	chr1	88362242	88363760	-	CGAGAAACCCTGTCTCGGAAAAAAAACAACAACAACAACAAAAAGAATACTTTCCCCTCCCCCAGAACAACTTTTTTTAGAGCTTAAAAGAAAATCCCCAAGGTGGACAAGGTGTAAGTTTCAGCAGCTACCCTTAGGAGAAAAAGCTGTTAATATGGCGGCCAATCAGCCGCGTGGCAGACAAGCATGGTGAGAGGAGACACTGTAGAGAAATGTTCCACCATCTGAGGACCAAGTATTCAAACCCGAGGTTATGGAGGCCACATTCATTCAAGACCTCACATCACACGCACATCATGTTCTTAAGCTGCTTCCTGCTTCTGGACGAGAACTCTCAGGTTCCTGTTCTGGCCACCCTGAGAAAGTGTGCTGAGAACCAGAAGAAAACAAGAGCTGGGT…
TCONS_00000349	chr1	88362526	88363162	-	CTGGAACTTACTCTGTAGACCAGGCTGGCCTTGAACTCAGAAATCTGCCCGCCTCTGCCTCCCAAGTAGTTTTTTTTTTTTTTTTCCAATTGCTGTAACGAAATACCATGACCAAGGCAATTTATAAAAGAAAATGTTTAATTTGAAACTCACAGTTAAAAAAAGGGTTAGTGTCTATGACTATCATGGTGACAAGCAAGGCAGCAGGCAAGGTGCTGGGGCAGTAGAGGACCCACAGGCATGAGGCAGAGAGAGCTAACTAGGAAAAGCAAGGCTTTTGAAACCTTAAAGCCCACTCCTAGTAACTCACCTTTTCCACCAATGCGACCCCTCTTGATCCTTCCCAAACAGTTCCACCATCTGAGGACCAAGTATTCAAACCCGAGGTTATGGAGGCCA…
TCONS_00000352	chr1	88970223	88971609	-	CTGCTGACTGATGGAAGTGAGCAGCCAGGGCTAGGGGATGACTGAAGGGAACTGGAGAAGGCTGTCCACTTTCCACTCCAGATCACCATGTCAGGTAGAGCAGACTTCATACAGCAGTGATTCTGGAACAGCGGTGGACACGTAGCACCCTGCGACACGCCCTAGACCTCGTAGGCAGTGGAAGGTACCCCTTCGCTGCTGATTTGCTATCCCAACTCCACCAAACTGGAGTGCTGGAATATCTGTGAAGTGTTTGCAAGTGGATCGAGCTGCTACTGATGACAACGAAGATGGGAGTTGCTCCAAAGAACCATTTCTAAACAGG
TCONS_00000353	chr1	89142517	89146525	-	AGTGTGCACCGAAGGGGATGTCAGCTTTAGCCCTGAGGCTGGGAGGAAATGCTCTGCTGCAGGTCGGGATGCTGAGAAGGCTGTGCCCACAGGAGACTGACCTGCACAGACAGAGCAAACCCACTACCCTGCGGGAACTGGGGTCCTGGAGTGCCCCCTAGTGGAAGCAGCTGGGCATAACCGTGCACCCAGTGGAGACAGGACCAAAACCAACCTGGACAGCAGTATTGACCAAGGGCTTTAAAGAGCACAGGCTGCACTTTGCATTTTGTGCCCCGGGAACGACTCACATTGAAGACGATGTCTTCTGCGCCACAGTTCCTGACCTGACGAAAGACTGCGGAGAGCAGCTGCTGAATGATTTGTTCCCGCAGCTAATGAGCTTCCGGCTGGCGTACT…
TCONS_00000090	chr1	89413365	89416548	+	GGAGCCTGAATGATTTTACTCTCCCTGTCCTCACTCCTGATTGTGGATGTGATGTGGCCAGCTGTTCCTGATGCTTGCACATTCCCACAGTGATGGACTGTGAGCTGAATAAACCCTTTCTCTCCTAAGTTTTTTTTTTTTTTTTTTTAATCGGGGTATTTTTTATCATGGCAACAGAAAAGTGAATAGGTCGCACACATCATCCTAAATCAAGGTTGACTTTTAAGCATGTATATGTCCTTTTAAATAAAAGGAGCCAGTGGGGTGTCTCAGCGGCTA
TCONS_00000091	chr1	90159680	90162835	+	ACATTGGTAATGCTAACCATATACCTTTATTTGCAAAACCACCCCAGGCACTTTCCACGGTACCAGCTGCCCTGGAGCATGAAGGGCAGACAGCTGTGGTACAGCATGCTTGAGGTGCATCTGATGCCAGCAAGGTGATCGGGACAGAGACCCCTTCTAAAAGCAGAACTAGAGGCAAGGGGCAAGACAAAATGTTTAAACTTTAAATTTTTCCTATCAAAAAAAATCACTTTTTCATCCTGACTGCCCAGTGTAAACCCCGAGGCACCTGTGTTATGCCCACTGTGGGAAATCTCCTGTTGTCAAAGAACTCAAGGCACACTACGGTAGCAGCAATGATAATGGTTGCTGCTGTCCCGGCAGTTTGCCCTGGGTATGTCAGCCCAATTTGAGTGAACT…
TCONS_00000092	chr1	91467020	91473151	+	CCAGTCCTAGGGATGCCAACATTGGACATGCCATGGTTCCTGTCCTGCACCCAACTAGGAACTGAACATCAAGGGCTACCAAAAGCCTCTGCACCCTACTCTTATGCCTAGTACCCTATTCCCTGAAATGAAGCAAGGCCTGGACCATGGGCCGTCACATTTGGAGCAGCCCTTCCCCCCAGGACACACACTTATAAAATACGAAAGCTGGGGTCCCCACATACTGCATCATCCAAGGCTGGGACAGTACACAGAACACAAATCTCAAATCAGAAGTCCTCTGAAACAGCCGTCCTGATGGGATGGAGACTCATGCTGAGAAGATCTGAAGATGACATACAGCATCGCCCTGTCAGGCAGCCAGCTACCAGAAGCTAGCTCCCAAAGCCCAGCAAGAAG…
TCONS_00000356	chr1	92480051	92490527	-	CGCCATCTCTATGCCAGAGTGAAAGTTGTCACCAGACTTTTGTCCACAGATTTCTTGAGTTGTCACACTCTGAGTACTGGGTCAGGGTCTCAGTCTTCTGAAAGAATTTCCGGAGGCTGGAAGATCTCACACCACTGAGACGTGGTTTCCACCCAGCCCCAGCCAGACAGTCATGGGGACCTCTTCTGACCCTGGCTTCCTCCTCTTCTCTCTGGCTCCCACATACCATACAGAATGGCTCATCTATCAACCCCCTGCTCCTCAGGTTCTGTTCTGCCTGGATCAACCGACCCCACCCTGAGCAGGAATAAAATAAGGTCTGAGAAACCTCAAGGACAAAGGGTCTCTAAGCCAAGTGAGCAGTATAGGCCTCGGGAAATTCAACAGTGAAATGTCTAT…
TCONS_00000357	chr1	92871202	92871742	-	TGGAGAGCGTGACCACAGATGAGGACGGTTTCTCCCTGGGCAACTGCTGAGTCAAAGGCTGTATTGTTGCCGGAGCCCATTGATGGACATTCCCATTTGCCTCTCAGCAAACAGCTGCCCTGGTTTATAAATTAAGGATTCAAAACACCATCTCTCCAGAAGTTATTTTCCCCAGGATTTCGTATAAAGATGGCTTTGATTGTCATGCGCTCATTTCTCCCTAGGGTTGCCTTGTGCATTCAGCTGCATGGTGTAGTCGCTAACGAAGATGAAGATGTGACTCCTGCAACAATATAGGGATTTCTTGGAACACTGGGAGGGCTCTTTTTATAATTTATGTCAACACTGAGCTGAGCG
TCONS_00000358	chr1	93003337	93003936	-	TCTTTCACTTCGGCAAACTGGAACTGCAGGATGCTGTGGGCATGCTTCTCCCTCTCGAACTCCTATGGGGGTCTGCTGTGATCCTCACGGCTGGGCTGAAGGCTGGGAGTGTGTAAGAGCAAAACCGCTCCTGTCTTGTGAGTCCCAGTGGATCCTGAAGTGCATATAAAGCTGCCCTTTTCTGGGCTTAGAAGGTGTGAGTATCGAAACAGAATAACTAACTACCTTTTCCAAATGAGTAGGAATAACATATGACTTGTCTAAAATCTTCGTTGTTTGTAATTAATACCCTAGGAAGCTGACATAAAATCAAAGGCAGGAAATGGATTT
TCONS_00000359	chr1	93011165	93013891	-	AAAATTAGAAAATGCTTTTATTTCAATGATATGACTCTTCAGTTTGACTCAAATTTCACTGAGGTTTTGGTTATTTTGCATTCCACTCTACCTTGTAACAGTAGTACGAGTTCACATGACTCCATACTTCCTTCAGGCAGATAAAATAATAAATTTCCAATAAGAAAATATCGAGAAACAACAAATAAAAATATTTATATCAAACACAAAATGTCGGCTTATAATCTAATGAGTCCTTTTGTATAAGAACAGCCTTTTGCAATTTTTAAGTAGACATTCGGGCAGAAAGATAACTTTAAAATTAAAAAAAAATAATGGCTGTTTCTCCTTGATACTAAAGTAGGAAATATAATTTCAATGTGTCATTAGCAGAGAAGAGTAAAAATAAAATATTCAATA…
TCONS_00000361	chr1	93201667	93216579	-	TCTCAAGCTGTGGATGTGCTGGGTCCCCGCAGTGCCCACCTACCTGCCCTGATGACACCGTTTGGGGTCTTCCTGTCCCCAGACTCCCTGGCCCAAACATTCCTCCAAGCCGACATAGGTGCTCCAGGGGCAGCCGGATGGAGTCGTGTTCCACTGTGCAAGTGATAAAATGGGGCCTGGTCCCCTCTTCTGGGCTGTGCTGGTCAACCATGTTCCCCTTCAGGGTCTGCTGTTCATGGAAGCATCTTACCATAGAGTGGATTACTAAATTATTTGACTGCAGAGACACAACAGAGAGAGAGCCTTCACCAAAGCTGCCAGTGGAGAGAGAGGAAGCTCTCAATCGCTCATTATTCTCCTTCCTGCCTAACACAGCAAAAGGAAAAACCCAGAGAAAAC…
TCONS_00000094	chr1	93631435	93654759	+	GTTCTAGAAGAAAGCAGGCTGAGCAAGCCGTGGAAGCAGGCGAGTAAGCAGCATCCCTCCATGGCCTCTGCATCAGCCCTGCCTCCAGGTTTCTACCCAGCCTGAGTTCCTGTCTAACTTTCTTCTGTAATGAGCAGTGTGACCTGGAAGTAGAAGCCAAGCTCTCAGCTGCCCACAGCTTCTCTGCCAGAGGTTGGACTTCATGCCTGTCTCTCCTCTCCATGCCGAGTTTCTGTCTGGCATGAGCTGGCACAGGGCAGCATGGACCAGAGAAGCAACATGAACGGGACTCAAGTACAGAAGGACTCACCCTACTGCTGTGTTGAGGCTCATTGGGGCCAAGTCTGTGGAGTGTGGCTACCTGTGTGCAGACACGTGGTGACAGACAGTATAGGAGGT…
TCONS_00000093	chr1	93631435	93638462	+	GTTCTAGAAGAAAGCAGGCTGAGCAAGCCGTGGAAGCAGGCGAGTAAGCAGCATCCCTCCATGGCCTCTGCATCAGCCCTGCCTCCAGGTTTCTACCCAGCCTGAGTTCCTGTCTAACTTTCTTCTGTAATGAGCAGTGTGACCTGGAAGTAGAAGCCAAGTCTGCATGCTTTTGCTTCTCGTCCTACAAGGACCCACATCGCATGATCTTTATGACCCCATTGTGTTCCCTTACGGGGCTTTGCAGAGCTCTGCTGCTTCAGTGGCCCCACAGTGTATGCCTTTATTTAAGTTGCTGCCGAGTGTCTTCAGATCTGCCAAATGTCTTCTTCTCTCCAGTTTACAAAGAGGCCAACTCCTCGGTGCTCTGCGCAGCCCAGGCCAGGCTCTGGGGTCACA…
TCONS_00000095	chr1	93631450	93638458	+	AGGCTGAGCAAGCCGTGGAAGCAGGCGAGTAAGCAGCATCCCTCCATGGCCTCTGCATCAGCCCTGCCTCCAGGTTTCTACCCAGCCTGAGTTCCTGTCTAACTTTCTTCTGTAATGAGCAGTGTGACCTGGAAGTAGAAGCCAAGGCAGCATGGACCAGAGAAGCAACATGAACGGGACTCAAGTACAGAAGGACTCACCCTACTGCTGTGTTGAGGCTCATTGGGGCCAAGTCTGTGGAGTGTGGCTACCTGTGTGCAGACACGTGGTGACAGACAGTATAGGAGGTTCTCAACTTCAGCATGAAGCCTTGGTCTCCTAATCCATAACATGAGAGTTAGTGTATGCAGGGCTATTATAAAGACAGTATAGAGAATTTGAGAGCCACAGCCCGCCATC…
TCONS_00000096	chr1	93631460	93654786	+	AGCCGTGGAAGCAGGCGAGTAAGCAGCATCCCTCCATGGCCTCTGCATCAGCCCTGCCTCCAGGTTTCTACCCAGCCTGAGTTCCTGTCTAACTTTCTTCTGTAATGAGCAGTGTGACCTGGAAGTAGAAGCCAACACTTGTGTAAGCCTGGCCACTTCCCTCAACGCGTAATTACAGCCCAAAGCTAAATTCAATCATGTACCTCCAGCTTGTTCCCTGCCTCCTGGAAAGCTTACTTTTCTGAATCCTGAAAAAAAAAAAAAAAAGCCATTTTTCCACCCAGCCAGCCTGTCTGTGTCCTTCCAGATCTGCCAAATGTCTTCTTCTCTCCAGTTTACAAAGAGGCCAACTCCTCGGTGCTCTGCGCAGCCCAGGCCAGGCTCTGGGGTCACAGGGAT…
TCONS_00000097	chr1	94270627	94272080	+	ACTGAGGGACGCAGTGGGCATGCTTGCTGTGAGAAGAGGTCTGAGCCTGTATCAAAGAACAAAACTGCCCACCCTTCACTCCCACCACACCTCCTCACCCCATCTCTTTGGTTTCAAACTGCCAGGAAGAATGGTATGCAATTATATGAAGAAACCATGAAAACCGCAGACAGAACAGCAGAGAGACACGGAAGGTTGGGAGTTACCAGTGACTGTTG
TCONS_00000363	chr1	94372486	94374236	-	CTATCTTTTCTATTCTCATTCTCTCTTTCTCCCTCTTCATCCCTTTCATGTACCATGAGGTCTGTTAGCATGTCTTCCATTCTCCTGCTTCTAGTCTAGGTCGCCTTTTTTCTCCCAAGTCTTCCAGAAAGGAAGAGTTACACATCTTAGAATCTGCTTGTCAACATCAACAAAAGAAAAGCTTGTGGCTAGCCAATGGCTCTCGCACTGCCTGCCATGGGACTGTGTTTGCACCGTTGTAGAAACAGCTGAGAACATTTGTGCTGATTCATTTGTGGATGAACACCACAGCCCTCCTGACTACTACATGTTCTTGCTTTGTATCAACATATAATAAAGCTCATTAACAGAAGAGTAACTCCTCTGACTTTATTCTTCTTTTTAAATTCATTGTGGCTA…
TCONS_00000362	chr1	94372486	94374187	-	ATAAGTCATCAGTTTATTCTAGGTCGCCTTTTTTCTCCCAAGTCTTCCAGAAAGGAAGAGTTACACATCTTAGAATCTGCTTGTCAACATCAACAAAAGAAAAGCTTGTGGCTAGCCAATGGCTCTCGCACTGCCTGCCATGGGACTGTGTTTGCACCGTTGTAGAAACAGCTGAGAACATTTGTGCTGATTCATTTGTGGATGAACACCACAGCCCTCCTGACTACTACATGTTCTTGCTTTGTATCAACATATAATAAAGCTCATTAACAGAAGAGTAACTCCTCTGACTTTATTCTTCTTTTTAAATTCATTGTGGCTATTCTAGCATCTTCACATTTCTGCAACTTAATAAAACTTGTCTCTGACCATTAAAACATCCTTGTGGAGGTTTTAGTT…
TCONS_00000364	chr1	94609744	94613746	-	GCAGTGAAGCCAGCCAGCAAGCAGCTCTTCTCCATGGCTTCTCTTAGTTCTCGCCTCCGGTTCCCACCCTAATTTCCCTCAGCGATGGACAGTTAGATACTGGCAGCTATAAGCTCGAGTAGAGCAGCAGCAATAAATTGAGGCATTCTGGTGTGAGGCCTGGGAGTGCGGTGGTGAAAGTAACTCTTCCAGCCTCTCCAGCTGATGGGCCAGCTTCATTCTGCCCTGAGGGGCCCATGGAGGCTCGAGAACTAACAAGTCCCTTAGTACACGGTGAATGCTCTCCATCCACCTGGTTCTAATTCTTAGTCCCGATTCTGCCTCTAGGACACCGAGTCCTGGTGTCTGTGCAAAAGAGTTGCCTGCTCCAGATGGATGGGTACATTGAGTGCTCAGCTC…
TCONS_00000365	chr1	94610717	94613795	-	TCCACTGAGACTGGTGTCATCCCTGGGCAAGTGAAAGCAGGCTGAGCAAGCAGTGAAGCCAGCCAGCAAGCAGCTCTTCTCCATGGCTTCTCTTAGTTCTCGCCTCCGGTTCCCACCCTAATTTCCCTCAGCGATGGACAGTTAGATACTGGCAGCTATAAGGTGCGATAACTTTTCCTCCTCATGTCTGTTTTAGTCATGGTGTCTTATCACAGCAGACAGAAAGTCTTTCCAATATTTGCTCCGAAGCCCCAGCTCGAGTAGAGCAGCAGCAATAAATTGAGGCATTCTGGTGTGAGGCCTGGGAGTGCGGTGGTGAAAGTAACTCTTCCAGCCTCTCCAGCTGATGGGCCAGCTTCATTCTGCCCTGAGGGGCCCATGGAGGCTCGAGAACTAACA…
TCONS_00000098	chr1	95302518	95304840	+	TGGTTTTGGGTTTTATTTTAGAATTTATAAAATTCCAGTGTCATCCATATTCATGAGCCTTTACACATGTTTGCATATAATCTCCAAATTCCAAAGTTAAGGCCAAGGGATGGATGTAGCTATGGAAACATAGGACATGGAAGACATTCAACAAGGAGGAAAAGACACTCCCACCCCTGCCCTAGGCTCCTCAACATCTTGGAGGCTGCAGAGAGGGCAAACGTTTTGGCTTTTATAAAGTCAAGGAAATTTATTTCCTGAGGTCATGACACAGGAAGTCAACTCCTAGCCGCTGTGGAGCTCTGGTGTGAAGGTCAGAGTGCTGACTACATGCTGGGTGGACCAGGAAGCTGGAGTCTGTGATCACGAAATGCTCGATTACCTTGCTTAGTGTTTCAC…
TCONS_00000099	chr1	95302533	95304840	+	TTTTAGAATTTATAAAATTCCAGTGTCATCCATATTCATGAGCCTTTACACATGTTTGCATATAATCTCCAAATTCCAAAGTTAAGGCCAAGGGATGGATGTAGCTATGGAAACATAGGACATGGAAGACATTCAACAAGGAGGAAAAGACACTCCCACCCCTGCCCTAGGCTCCTCAACATCTTGGAGGCTGCAGAGAGGTGACCTGGGTACAGTCAATTTCATAGTCCTTATTAACAATCAGAGAAAAGGAGTGAGACCCTGAACAGCTTAGGATAGGGCTTACATCTACAGCACTTAGCAATAAAAGGAGATGTGCAAAATCCTGGTGATAATTTAAACTTTACCTTCAGTGAGGGGAGACTGGATGTTGTAGGATGACAATGAAGATGAAGAGGG…
TCONS_00000100	chr1	95544032	95545256	+	AAGGTCTTCAGATCAAGATATAGAACTCTCAGCTCCTCCAGTGCCATGCTGCCTGGACACCACCATGCTTCCCACTATGATGATAATGGACTGAACCTCTGATCCTGTAAGCCAGACCCTAGTCGCCTTGGTCACTGTGGCTCTTTACAGCAATGGGAAAACTAACTAAAACAATGTCCAAACCATGGACAAGCAGAACATGGAGAAAGTTCCATCTTTGCCAAGACAAGGGTCACACTATGTATTCCCGAACTGGATATGAACTCACTGAATAGACCAGCCTCAAATTCACAGGGCTGTAACCATCTTTGCTTCCCAAGTGTTGTGATTAAAGGTGTGACCCAGCCCAGCAG
TCONS_00000366	chr1	95554558	95555124	-	AGCCTGAGGCCTGACTGTCTCTGCTAGTGACTGAACACACAGTGCACAAAGCCATCCCCTGACAAAAATGAGAAACAAAAGGAAAATGGAATACAGCTATAAAAAGAAAAATTAAACCATTACATTTTCAGGAGAATGAACTGTCTTGGAAGGTATGATATAAATCTAGATGACCTGAACACAGAAAAATACTACATGTTCAACTTCATATGCAGATCCTAGCTTAT
TCONS_00000367	chr1	96443132	96443660	-	AAGTCTACTTGCAGCTCGTGGTCTACTCAGATCAAGTTTTCTGCTTACTGTGGGAGTAAAGCTCAGACAAACCCTCGGATGAATTAATCATTCAGCTACAAAATCATGATCAGAAGAAAATAAACATAAAAAAAACTTAAAATTCCAGGCATCAGAACAACTTTTCTCTCTGGCGTCCCAGCTTTTCACCATTAGACTTGCTAAAGAAGGAAAAGTACAAAATAATTACCTGCTAGACCTAG
TCONS_00000101	chr1	99892422	99896161	+	GCCAGTGACTCCTGCGTGTGTGTTTGCAGTCCATGGTGAATACAACGAATGGAAGCTGCCTGATGACACACTGGAAGATGACTGTAGAATCTTTGTCAGGAAAAGGATGGCCACGAGCGTGAAAGAGCTCTGCACATTTGACTTTACATCCCCCCATGCCACCCCCAGCTTAAATAGGAAGAGAAGATTTGCTATCAGACATCCAATGTGTTTTCCATAGATCCATGCTACTGCATCAGCATC
TCONS_00000102	chr1	100733331	100760135	+	ACAAGCAAAACAAAGTCAGCTACACAAACAATGAACACCCGATCAGTCAGAGAAACAACATGTCCACTCTCAATGGAGTTTTGCTAAAATCAAGATCAACAATGTTCCATAATTGTGGAAGATATACAAAAGACAACATCCTCAATTCTTTGTGAAGCAGTCTTTGAAAACTTCATTTGGCAAGAAAACAACAGGAGTCTTCATAAAATCACACTCTTAAAGGTTATTGAAGAAAACGTTTCCAAATGGGCCTTTAAAAACACATTTAACTGAAATGGACGTAGCATGTAATATGCAAGAAGTTAGCACTAAAGCTATGGTTGAAATGAGTACAGGATGGTATTTTTATAGGAATCAAGGAATAAGAGGCAGTCTTTTTACACAAGCCCAAATTTCCAC…
TCONS_00000103	chr1	100980403	100982289	+	CTCTTGTGGATTAACTGACTTTTCCATGCTTGAGGATTCTGTGAGAAGAATGCTGTACACCAAGTTGCAGAAGATTATCAGACATTGGGCATACTGCCTATTATACAAAGGAGATAAATCTGAAGGCCATGGCACTATGCCTATGCATACCTTTTCATTATTTCTCAATCAAGCAAAAAGCATTTATTCTGCAGAAATTATCAGCAAATGAGGGTTGTGTTCCTGACCTGAACACAAAGAGAACAAGCTGAGCATCAGCATTCACCTGCCTCTGTTTCCTGTCTATGGATTCCATGTGAGCAAATGCCTCATGTTCGTACATGGTTGTATTCTCTAACATAACAAACTACACCACAAAATTATGAGTCAAAATGTGTTCTTCCTTCATTAGATTGCTTT…
TCONS_00000372	chr1	103023231	103024578	-	GCCGCAGAAGATTCCGGTTTGTTGCGTCTTTCCTGACCCGTCGTGCGAACGCCTGTAAGAGGTACTGTGAGGTTGACTTCAGGACCCATCATTAGAGACAGACAACATGACAAGATCTCTGAGAAGGAGTTCATGTGGCAGAATGCAAGGATTATCATGTAAGGCAAAAATATCTTCAACATGGATGAAGCTGGAGCCTGACACTTAAGCAGATACCCCAGGACATAGCACTGTAGAATTCCTACTAGTTGCAGGACATCTTTCACAAAGCTGTTTCAATGTTCTCTGGAAACGTTCCAATACGGACTCAACTTGAAACTTGGAAAACCTGGCCTAGACACATACATTTGCTTCTTTTAATTTGTTTTAATGAGTCATCAAGACAATTAGAATCCTAGT…
TCONS_00000373	chr1	103023634	103024589	-	ATAAAGCTTTTGCCGCAGAAGATTCCGGTTTGTTGCGTCTTTCCTGACCCGTCGTGCGAACGCCTGTAAGAGGTACTGTGAGGTTGACTTCAGGACCCATCATTAGAGACAGACAACATGACAAGATCTCTGAGAAGGAGTTCATGTGGCAGAATGCAAGATGCCAGAATGCCGGAACTGATACCTTGTCTCTTGGAAACAGATGTGATCTGCAGATAATATCCCTATGTGGGTATTAGCAGAAATATGTCCTTGCCATCTGTTGGAATACAAGATGTGCCAGCTGTGGTTATCATGAAGAGCTAATTAAT
TCONS_00000374	chr1	107303259	107335859	-	AGCCCAGACTGGTTTCCAAATCCTTGTGAAGTTGAGGCTGACCTTGAATTTCTGATCTTCCTGTGTTAGAATTATAGAACCTTCACTGATGTTTCCTGCATTGAGTAAAGATCAGCAGCTCTCCAGGAACCCTGCAAGACTGGGACTGCTGAGGCCCCTAGCCTTGAAGACAGAACAACTACTGGGTTATCATCCTCCCTAGTGAGGGATAGCAACTGTGGGATTACTCCAGATGTTTACCACCCAAGTAATGCCTCGGTCTCTGCTCTCAGGTGGGATTCAGTTGTTGTTACTGTTGTAA
TCONS_00000104	chr1	107408991	107415346	+	CTCTCCTGGTGCCTGTGTTCCAGTCCACCTGTGACAGACTCATCTTCTGGCTCACCTATTGCTTGGTATCCCAACCACTAGCAGTAATTAGGTTGAGGATGCAAAAGAGATGAAACTCCATACTGCACAGACAGGGATGTGCAGGCAAAATCCCCAGTATGTTCTCAAGTTTTCTCAGTTTAACAGTTAGAATGAACACACTTTACAAGTTGCCAAGAAAAGCTTCAATTAAATGCACAACACTTGTTTGTAAAAATTTTTTAGAAAAGTACATAAAAACTTTTGTAAAATATATGTCTCCCACCAAGAGGGAGGAAACACTCTGCTGCCAGACATATGGAAGTTGTGGGCATCCTGAATAAATTCATATAACTACCAGAAATAAATGCACCTTTAAAC…
TCONS_00000105	chr1	107515090	107517931	+	GTAAGCAATAAAGCTTTGCCGCAGAAGATTCTGGCTTGTTGCATCTTTCCTGGCCGGTTGCGAACGCTCGCTAGCATTAAAGAAGATCAGCATTCTATATCTGGGGTGCTACATCAAGATGCCATCTTAAGAAGGCGCCTTGATTTAAATTTGCCTGCTACAGAGACCTGGACAATTCCCACAAGACAGCATCCTGCCACCATGTCTAGGTGGAAGTCGGGCACA
TCONS_00000375	chr1	107613360	107613916	-	ATGAATAATTTTACTAAATAAGCAAGGTTATTTATTTTTTTTAATCAAGCTGTTTGTTTTAGGAATGTGGGCTCTGAAGAGCACATCCTTCTCAGGACATTTGAGGTCTGCCTCTGTGATCAGTACCATCCAGGAGCACTTCTGCTCACCACTGCTTCTGTACCAGCAATGTCTGAAGGTAAGGTGCCAATGCTCCACAGGACTCTGCCACGAGCAGTCGTCTTTCTGGATATTTGTG
TCONS_00000376	chr1	107880815	107881696	-	GCCAGGTTTCTCTACACATCCTGGACCTTACCCTCTAGTCCAGGCTGGCCTCAAACTCAGAGATCCACCAGCTTCTTCCTTTGGAATGCTGGGATAGAAGCTGAAGTCTTCCTACCACCTAGTCATCGCATACTCATCGTCACATGACAACAGAATGGATTCCTGACTAATGATGGTACTGCTGTAATAAGCCCATAGTGCTGCCTGCTAGATGAATGTACAGCACATACAACTGTGTGTAGTGTGCACAAGACTTACTGAT
TCONS_00000377	chr1	114137219	114138615	-	TTGCCACTTGCATTTACTTGCTAGCACATCTGTTAGAATCTACTTCTACAGAAGACCAGCTAAATCAACTAGCTTTGTTGGACTGAGCAACTACTAGATTCTTGGACTTCCAACTCACAGAAGACTATTGCTGAACACCCAGATTAATACAATGTCACTCTTCAGTGTGTCATGGACTGCTACACAATGATGAATCAAATTTACTAACATGATCTTAACAAGAAAATAGAGGCAGTGAAAGAACAGGACTAAGGTCTTCTTTCTGCAAATATAGTTGGCAGGAATAAAAAATATAAGAAACATACACATATGATTCAACTCCATAGCAAATAGTTACCTGCAATTAGCTGAGTGGGATATACTGAGAAGAAATGTAACATTTATCTTA
TCONS_00000106	chr1	116421260	116422810	+	GTGAAGAGAGGTTCATTTTGCTTCATGGGATGAAGGCACACATTCCATACTGGTCGATGCCTGGGAGTCAGTCTTCTCCTGTCTGCCTTTGGAACATCATGTATAACTCAGCATCTCCAGCATTGTGCCTGCCTGGATGCTTCCATGTTCCTGCCTTGATAATAATGGAGTGAACCTCTGAAACTGTAACCTAGCCTGAATTAAATGTTGCCCTTTATAAGAGTGGCCTTGGTCATGTGTCTCTT
TCONS_00000107	chr1	117272741	117273097	+	AGGTTCCTTTTGGTCAGCATTTTACCAGAGCAACAAAAGCAAAGTAGATCACCAAAATTTTGTAAATAATAATGGCTATTGAAGAGAAAAGCCTCTTCTACCTGTTGAGCTGCTGTCAAGTTGTACATGCCTTGTTTTGAGTGAATGGACACTTGTTCACATCTCCCCAGAGAGAGTCAGATAACAATTAACATCACTGGTAAGTTGTATCCTAATATGTG
TCONS_00000108	chr1	117281470	117284192	+	AGAAGCAAGCCAGTAAAGAACATCCCTCCATGGCTTGTGCATCAGCTCCTGCTTTCTGACCTGCTTGAGTTCCAGTCCTGCATCCTTTGGGGATCAACAGCAGTATGGAAATTGTCCTTTGCAGATGTTCCTCTTCAAGATACTGCTACCTGCTGAGAGGCCCTGGAGCTATCCCGGAGACTATGCCCTATCTTGTACGTCATCACCTGCAGCTGGCTCTAGGCTCCAAGGATGAATTGGTGGGAATGGACTCCTCCCCCCC
TCONS_00000378	chr1	119557125	119558995	-	CCCACAGAAACCAGGTTGTTGTAACTCTCCAACATGACATCTCTGTACAAAGTCCTCTGAGCAGAATCCAGACGTTCCCACTCCTTCTTAGATAACTCTAAAGCCACATCCATGAAGGTCAATAGAACCTGAAACAAAGCCATCTTTCCTTTCTCCTTCAGAAGGGAATATCTCACCAAAGTTGGCCTTCCACTTTCCAGAAGTCAGTCTGTATTTACATGGAGCAGATACTCCCTGTTTCTTGTAAAACTGAAGAGTAGAAAGCAGGAATCAAAACTGACCACACACCATGACTTGTCCCAGAGAAGAGATCCAGAAACAATGATCTTCTATAGGTAGAAAAATACAAAAGAGTTTTGTTTTCTACACTTAGGTGCTCTGTTTTTCCAGAAGATGTAT…
TCONS_00000380	chr1	121982878	121983376	-	CATCTCTCTCTGCTTCCTGGCTGTCGATGGAGCTGCCTCTTCCTCCTGCCTCCACCTTCCCACTCTGAGAGATGCTACCCTTCAACCACCCTCGCAGATAATCCCAAAGGCTCAAAGGTTTGCTTCCCACCTGATTCTGGATCCTGTCAAGGTCACAGTCACTACTGACAGAACACAGATGAAGGTCAAAGCTCTTACCGTGAAGGCCTCCCAACCTGACTTCAGTGCCCATGCTGGCTCCAGACTTTTCAGCATTTGCTTCAAACTCAAATTCAGCCCATTCAGCAGAAGATGACCTTGAACTTCTGATCTTCTGCCTCCGTGTCCAAAGCACCAGGAACGCAGGCAAGCGGCCGGGAGTCAGAATACTAAGATGGAGGAACTTGGCAAAACATGAGA…
TCONS_00000381	chr1	121984873	121985242	-	ATAAGCATGGACCAAAACCAGCTTGGGAAGAAGGGGGTTTCTTTGGTTTATGACTTACAGTCCATCCTGGAGGGAAGTCAGGACAGAAACCCCAGGACTATCTGCTCAAGAACGACACTGCCCACGGCATGCTGTCCCTTCTACAGCAATCATCAATATAGAAGATGCCCCTCAGCTTCCCTCTTCTCAGATGTCTCTAGGCTGTGTGGAGTTGACAAACAACCACTCTACACACATGTCTACGTGTTTCGCAGAGAACAGCACATGCTCCTGGGAGAAGAG
TCONS_00000113	chr1	124040829	124053787	+	GGTCTTCAGCAGAAGGTGTGGCCCAGATTAAAGGTACATACTACCACACCTGGATCTGGGACTTGCTTTGTCTCAGATGACCTTGAACTTAGAGATCTCTTCATGTTAGTCTCCTGGGATTCATAGACACTATGCCTCAAGATCTCCAGGCCAAGATCCAGATCAGAAACTCGTATCTTCCAGCCGCAAGATCAGGATCACAGAGTTTGACCCTGACATGAAGAGAACTTCTGAAACAAAAGCCCATTCCCAGGGGCCATGTTCATCTTGGTTGGCATTCGT
TCONS_00000382	chr1	124519766	124531540	-	CCAGGTGAAGAAGTGCAGAAACTGAAAGGTTTATGAGGCTGGAAATGTTGAGAAGCCTGGATTGACGTCTGCTAACTCAGCCGGTGCACCCTAAATCATTGCTTCAGCTTGGAAGTTAATGACTCATCTTTCCAAGTGTTCAGGTTAACATCCAGCCATCTTCACATTAAGAAGAGTTAGGAAGTTGGCATGTCAACTGAATGAAATGTGTGGGAAGAAAACCAACTCAGCAAAATCCCACGGCAGAAGCTACTCTGACCACTATGACCAAGGCAAGATATGTAAGAACAAGATGGGCTTATGGTTCCAAAGGATTAGATTCCATGCCATCAAGGAAGCATGGCATAAAGAAGAGAGCTCACAT
TCONS_00000114	chr1	127361939	127363076	+	AAAGAACAGCTTATGTCCAGGCATAGTGATACACACCTTTAATCTGGGCCATACCTTCTGCTGGAGGACTACATAAGGACATTGGAAGAAGGAAGGTTTACTCTTCTTCGCCTGCTTGCACTTACTTGCCAGTACATCTGCTGGAACCTGCTTCTTCAGGATGCCAGCTTATACAGAAGACCAGCTGAAACACCTAGCCTCATGGGACTGAGCAACACAGCTGCCCATTGTTGGGTTAATTGGACTGCAGGACCTCATATGACCCAAACTGGTCTTGAACTTCAAGGATGACCTTGAACTACAGATCATTCTGCTTCTTCCTCTGAGTTCTGGGATTATAGACATGCATTATTATGCTCAGTGTATGCTGACTGGGATGAGACTCAAGGCCTCATTATG…
TCONS_00000383	chr1	127944890	127946092	-	AGCCACCTTCAGGACCTGGCTGCTGATCTGCCCACAGCTTATCATCAGGATTCCGTGCACAGTGGAGGCTTCCTAAATGTTTCCTGATGCACTGATGAGCAGACATTCCCAAAGGGAAATCCTTTGACTGTTCTCATCCTTCCCACCTATGCTGACCTCAGAGAATCTTTGTAGCCACTGAAGGCTCCACTCTTAGGCAGCCTCTAGATAATCATGCTGTTATAGTAGTGGAGAACCTTGAAGAAGCTTTCGACTATAGCTGTGGAATAATTGTATTCAAAAGCATTTTATAATGGGAATCCCAAAGAAGTAGAAAGGAAGGGAAAAATAATGGCATGAGCCAAGGTGCCGTCCAAAGCGAGACAGAGACCTCGCTGATGATAGACATGCAGAGGAAGA…
TCONS_00000115	chr1	128376589	128384531	+	AGGTGGTGACTTCTGGAGAAAGTCGCTCTAAGGACCCCTGATCTTCACCTTCCTTCCAAGGCTGTCACACCCCCTGGCATCTTTTACATGGAATCTGGGAATCTGAACTCCTTGTATGGCAAGCACACCAACCACTGAGGCATCTTCCAAGCTCCCGAACTGAAGCCTTTTGCTGATGTAATGACTCTGTCCCCTCTCCTTACGTGCAAGTGACCCTGGAGTGAATGTCTCCTTCTTCTTCCCTAGGAGGTACACCCTCCATTACTTACCTCCCATCATCTCTCTGGACTGATTTCTGTTTCTCTCTAATCAGCCCCACACTCAGGACTTGGTATAATTGATTATGTCCTTTTCCCTCCTAAACTGTAAGCTTTCAGAGTACATTTGTATCTGGCAATA…
TCONS_00000385	chr1	130121031	130123598	-	CAAAACCAGTGGTCAGGCAACACAGGGCAACCACAGAAGATTCCAGAGGGCTCCTGGTGAAGATCCAGTAATGATGGCCTGGCAGAAGGCAGAGGCCTGGAACCAGACTCACTGCAGTGAACATTTGCAAGATCTCAACAAGAACAAGTAGACACAATCAGGGCAAGCTCACTATGTAGAACTAAGGATAACTTTGTACTCCTTGTCTTCCTGCTGCCAACTCCTAAGTGCTGTGGTTATAGGCAACTAACACCAGGCCTGGTGTGGTGGTTTCAATAACAATGCTCCCAGAAGCTCACACTGTAATGCTTGATACCTAGTTGGTGGAACTATTTGGAAAAGATTAGAAGGTGTGGCTTTGCTAGAGGAGGTCTGTCACTGGAGGCAGGCTTTGAAGTT…
TCONS_00000117	chr1	133018771	133019734	+	GTGAGCCCTGGAAAAGTACAGGAAGAGGTTGGGGTGGAAGAGCCCTGCCAGAGCCCAAGTACACCTGCAACTCCTGACTTTGGTCTGAGAAATCACTTCTTTGTGTGCTCCCCCCCCCCAACCCTGGTCCGGCTTTTACTGGCCTTTACCTCCCCTTTGTCTTCTTCGAGGTGGGATTTAAGGACAGGAATAAAATAAGAATAAAGACAGAGGAATCTTGGAACTACAGCTGCCTCAGACCAGGCTAGAACATAAGTAAACTTGGCCGGCAGCGTCCCAACTCACTGTCGAAAGACAGTTCCATCAGCAGAGGCCAGAATGGACCCGCTTCAGGAGGGATGCGATTTGGCTTGGGGCCAGTGTTCTGATCTAGGGATGGATGAGAATTCTCCACGGTGT…
TCONS_00000118	chr1	133148194	133149145	+	TTGTCACCATGCTCCCCACTACGATGATAACGGACTAACCCTCTGAAACTGCAAGCAAGTCCCTCAACTAAATGCTTCCCTTTAAGGGTTGCCTTGGTTATGGTGTCTCTTCACAACAGTAGGACAACTAAGACACCCACTCAGAATCCTTCCTGCCTGGTGACATGATGTCTGTAAGAATCCAAGCCCCTCACTCAACCAGAGACCTGCAGTGACTACACCTCTGCTTCCCAGAACAGAGACCTCAGCGCCAGTGAGGTCTAACTTGAAGAAGGAGCACTGAGCCCACTATGCACTTCAGAACTCTCCGGTCTATTTCTTCTGTGACTTTCCACC
TCONS_00000119	chr1	133156997	133163304	+	TCTCACAGATGAAGTGCATCTTGTCCAAACAACACTGAATCTTCTGGATACTGTGGGCAGAAAGCAGACAACTCAAACACCACAGCAGCCACAGGGAAAAATACACCTACACAGTACAGAAATCACATGACCACTACCTGTGGTGTGTACCCAGGAAGGACTCAGCATGGTTGATGGTGTGTTCTAACACAAAATGTCCAACAGTCTGAGGAGCCCCCAAAGATGCTGCTGGGAAAGAAGAAGCCAAGTGACAACAGAATGTTCTATGAACCTGAGGGTGGGGCAGTGGACTGGGAGCTTTCCTAAGCCAGAGGAATGAAGACAAGGGGTGTGTGGGGTGAGGGCGGAGGGAATAGCTTAATAAACTCATGG
TCONS_00000120	chr1	133159883	133163154	+	GATGAAGTGCATCTTGTCCAAACAACACTGAATCTTCTGGATACTGTGGGCAGAAAGCAGACAACTCAAACACCACAGCAGCCACAGGGAAAAATACACCTACACAGTACAGAAATCACATGACCACTACCTGTGGTGTGTACCCAGGAAGGACTCAGCATGGTTGATGGTGTGTTCTAACACAAAATGTCCAACAGTCTGAGGAGCCCCCAAAG
TCONS_00000121	chr1	134882170	134884190	+	TTAGTGCTATTTAGGTGAACGGCCTCTTTAACAGCATACACACTATCAAGCTAGCCCTCCAAAGAAGAGAGGACCACGGAGTGAAGGCCCTGAGATTCAATATAAAACATTTACACCAGATGGAGTGGCACATACCTTTCATCCCAGCACTTGAGAGACAGAGGCAGGCAGGCAGGCAGGTCTCTGACTTGGAGACCAGATACATATAAAGTTCCAGGCCAACCAAGGCTATATAGTGAAACCTTGCCTAAAAACAAACAAACACACTAGTTATAAAGAGCTCCCATACATTTCATTAATTTTCCAAGAACTCTACTCTCCAAAAAGGTTCATGAGTCACTGCTGGACACTCTAGCAGATGCTGGGGACATGCATGTTTCATGACAAACACTTTGCACT…
TCONS_00000123	chr1	134928786	134939948	+	TCAATGCAGACAATAACTGCTACGGCTCCATTACTGACTCTATAAACCGAATATGAGTCTTGACTTTCCTATTTAACATAAATATTGAAGGCATTGTAAAAGAGGTATGATTTTTTTTAGATTTGTTTTTGTTTTGTTTTTTTGTTTGTTTTTGTTTTTTTGAGACAGGGTTTCTCTGTATAGCCCTGGCTGTCCTCGAACTCAGAAATCCGCCTGTCTCTGCCTCCCGAGTGCTGGGATTAAAGGCAGGCGCCACCACGCCCGGCTTAGATTTATTTTTATGTGTATGAGGGAACATATGCCTGTACCCTTTGAGCCTGGTGCCTGCAGAAACCAGAAGAGGGCATTAGATCCTCTCAGAATGGAGTTCCAGTTATGTGCTGCCACGTAGGTGCCGGG…
TCONS_00000122	chr1	134928786	134931919	+	TCAATGCAGACAATAACTGCTACGGCTCCATTACTGACTCTATAAACCGAATATGAGTCTTGACTTTCCTATTTAACATAAATATTGAAGGCATTGTAAAAGAGGTATGATTTTTTTTAGATTTGTTTTTGTTTTGTTTTTTTGTTTGTTTTTGTTTTTTTGAGACAGGGTTTCTCTGTATAGCCCTGGCTGTCCTCGAACTCAGAAATCCGCCTGTCTCTGCCTCCCGAGTGCTGGGATTAAAGGCAGGCGCCACCACGCCCGGCTTAGATTTATTTTTATGTGTATGAGGGAACATATGCCTGTACCCTTTGAGCCTGGTGCCTGCAGAAACCAGAAGAGGGCATTAGATCCTCTCAGAATGGAGTTCCAGTTATGTGCTGCCACGTAGGTGCCGGG…
TCONS_00000124	chr1	134928955	134937489	+	GTTTCTCTGTATAGCCCTGGCTGTCCTCGAACTCAGAAATCCGCCTGTCTCTGCCTCCCGAGTGCTGGGATTAAAGGCAGGCGCCACCACGCCCGGCTTAGATTTATTTTTATGTGTATGAGGGAACATATGCCTGTACCCTTTGAGCCTGGTGCCTGCAGAAACCAGAAGAGGGCATTAGATCCTCTCAGAATGGAGTTCCAGTTATGTGCTGCCACGTAGGTGCCGGGAACTCAACCCAGGTCCTCAGGAAGAGCAGCCAGCACCCTTAACTGCTGGGCCATCTCAACAGCTTAGAGGTTTCTTGGTGTAGCTCTG
TCONS_00000125	chr1	134929094	134939931	+	CCTTTGAGCCTGGTGCCTGCAGAAACCAGAAGAGGGCATTAGATCCTCTCAGAATGGAGTTCCAGTTATGTGCTGCCACGTAGGTGCCGGGAACTCAACCCAGGTCCTCAGGAAGAGCAGCCAGCACCCTTAACTGCTGGGCCATCTCAACAGCTTAGAGCATCCCAAGATGAATCCTTTCAAAGCAAGATTTCTACACCTAAGAGTAGCAGACTGCAGGAGGATCTCTACACACCAAAAGAAGACATCAGATCACTTTACAGATGATTCCCATGTGGTTGCTGGAAATTGAACTGAGGACCTCTGGAAGAGCAGTCAATGCTTTTAACCTCTGAGCCATCTTCCCAGCTCTAAGA
TCONS_00000126	chr1	134930059	134939926	+	TTACAAGGGCTTCTGCCCTCAGTGTCACAGCTGGTGACCTCCGTGGTGGTCAATGTTGGAACAGGTTCAGGAGATTTACAGCATCCCAAGATGAATCCTTTCAAAGCAAGATTTCTACACCTAAGAGTAGCAGACTGCAGGAGGATCTCTACACACCAAAAGAAGACATCAGATCACTTTACAGATGATTCCCATGTGGTTGCTGGAAATTGAACTGAGGACCTCTGGAAGAGCAGTCAATGCTTTTAACCTCTGAGCCATCTTCCCAGCTC
TCONS_00000127	chr1	135146450	135147548	+	TTTTAAAACTTAATAAAAATTTGAGTATGACTAGTGACCACCAGACTAGATGATATATGGATATAAGATGTTGTAGTGACTGACCATCAGACTGGATGGTACAGATGTGGGGTAGTGTAGAGACCATCAAACTGAATGGTACAGATGTGGGGTAGTGTAGAGACCATCAGACTGGATGGTACAGATGTGGGGTAGTGTAGAGACCATCAGACTGGATGGTACAGATAGGGGAGTGCTGTAGAGACCATCAGACTGGATGGTACAGATGTGGATTGCTGTAGTGACCATCAGATTGGATGGTACAGATGTGTGCCACCACTTCCTGGGTCTTTATGATTTTATTTAATGTCCCCCTACCCAGCAGCCCTAGTCTTGCTCTGTGTTACAGAATGAAAAACT…
TCONS_00000386	chr1	135218197	135223796	-	CTTCCAGGGACTGAGGACAGAGAGAGGCAATGAAGACCAGCCCTAGATGGGTATCATGGCCAGGATCTCTGCTCCTGGCGGCCTCTTGAGATGACTCGAGGGTTTAAGATCGATCACTCAGCTCCATCTTTCTTCTGGACTTGGAGATGCCCGTGTGTCATGGTAAGTAAGTCAGTGCTGGGGAGGGGCTCATGAAGATAGCCCCCGTTTCCCTTCCAGCCCCCCCACCGACAGTCCAAGTTCAAGGCACTCGCCTGGGCACTTCAGACCATTGAGCTGGAGGAGCCCTGAAG
TCONS_00000387	chr1	135662876	135663329	-	AGGAGGCCTCTGCCACCAGGCAGGGTAAATCTGATCCTCCATATCTACTCCTTACCTGAGTTCCATAGGGACAGCAGAACCATCTTGTAACGTGCAGTTGGGCAGCAAAGGCTTACTTCCTTGGGAGCCTTGAAAGCAGTTATCCTGGGAGACCACATGAGCAGCTGACCTGGTCCGGCAGGCTCTGATGGACTTGGGAGAATGCAGAGCAGACATAGCGCCCATCCTCTACAGAGACCCCCATGCTGCTGGT
TCONS_00000388	chr1	135747759	135749788	-	CAACCGAAGAGGGAGGCCATAGTTGAGAGACTTTGAACTTTTGAAGAGACTTTGGATAATTTAGAGAGGCTTTTGAGCTTTGGAAGAGACTCTGGGTGTTTTAAGAGATAGGACCTTTAAAGCTTGAATTTTTAAAGACTATGAACCTTTTAAAAGTTGGATTGTGGAGCTGCAGAAATGGCTCAGCTGCTCTTACAGAGAACCTACATGGTAGCTCACAACTGCTTGTAACTCCAGTTCCAGGGGCCTTGATGCCCTCTTCTGACCTCCAGTGACCTCTGAACAGACATGGTGCACATACATACACTCAAGTGCGTGCGCACGTGCGCGCGCGCACACACACACACACACACACACACACACACAGACACACACACAGTGGTAGTTTGAATATGTTGA…
TCONS_00000128	chr1	135811019	135840811	+	ACTCTCTATGCTATTGTTGTTGAGGTACAGGTGTTCCAGCTTGTTGCTGATGGCCGGCACGTTGCTGATCTTGTTGTGAGACAGGTGGAGCACCAGCAAGTTGGAGATGTTGAAGGAGTTCTTGGGGAGCCCGCGATCTGACAGTTTGTTGTAGTTCATGCGGATGAAGGCCAGGTTGGGGAAGTCCTTGAAGTACCCGTTGGGGATGGTCTCGATCTTGTTGCTATCCAGGTAGAGCTGGTGGATGGCTTGGGGGACTTTGGGGGGCATCTTTCTCAGGATGTTGTGGGCTAGATTGAGCTGCATGAGGTTTTTGAGGCCCTGGAAGGTGTCGGCCTTGAAGACGCCGTCGCTCAGCCGATTGTGCTGCAGATCCAGGAGCAGCAGGTTCTCCAGCTT…
TCONS_00000129	chr1	135948891	135949870	+	GTTACAAACTGAGAAAGAGCTGGCAAGATGAGCACAGTTTAACAAGAAGTTTGAGATATCCTGATAAGATGAAGATTTGACTTGCCCCAAGGAACTATGCTCCTATCCAGCAGGAACTAGCATAAACAAGCTATGCCCCCTTTCTTCTCTAACCTACCTGGTGTTGAGATGTTGGAAGGGATTGGAGTGGAGAAGGGTGATAGATATAAAAATCCAATAAAATAGACTAAAAACA
TCONS_00000130	chr1	136246659	136247513	+	CAAGGGTGACTCCTCAGTGGAGAAAGGTGTCTTGTTGATAGCACAGACTGTGGATTTCTTACAAAGACATGAAAGCCAAGTTTCTTCACCAGAACCATGTTTTAAAAATAAATTAATAGGAAAGTATGATGTAGAACTCTCAGCTACTTTTCCAGCACTGTGACAGCCTGCATGTCACCATCCTTCCCACCACGATGCTAATGGATAAACCTCTGAACTTGTAAGTGAGATCCAATTAAATACTTTCTTCTATAAAA
TCONS_00000131	chr1	136258907	136261784	+	CAGATCAGTGGCTAACTCCTGTAATCCCAACACAGAGAAAGGATCAGAAGGAAGACAGATTACAGTGCAGAGTCACAGTCAACGCAGGCCATTCCAGTAGACTAAACTGATAGCAGACTAGCCTGCAAGTGACAAGATGAGACTTCAGACAGAAGACTATCTTCCAAGCTCATATCTAAAACCAGCATACTATGTCACCCTTAAAATTAACATTAATAACCTAAAAAAAATCAATGTACCAAGCAAATATCAAGCCAAACTATGGCATCTTGGAGAAACTCTGTAAGACAGAAAGCAAATGGGAAAAAAGGTTACTTAATACATTTCCATGATGTGTCAAAGCTTTGGGCAGAATCTGAGAAGAATTTAACCCTTCCTGAGAATCTAGTGGCATCAGAA…
TCONS_00000389	chr1	136529061	136530831	-	GGGATTCCATGCTCAGTGACAGAATGAAGGTCTGCTAACTCTGCCCACCATCAGGCTTATGGCTACAGACAGTGAGGAAAACAAGAGCTTGCAACAACTTAGGAGAAAAGTGAGCAAGAGCCTGTTCTGCTCACTGGAAGTCTTCCTCTCTGCAGATCAGGGGAAACTGGTATCGGCTGTCCACAACCAGAGAGACTGATGAAATTACATAGATGGCAGAGAAATCCCAGGCAGGCCCAAGGTCCCCCTCAACTGATACAACAGATCTGAGCCTCTAAGATGATGGACCACATCTCAACCAAACTTCCCTGTCAATTCAATGACAATAAAAG
TCONS_00000132	chr1	136847229	136849455	+	GCCAGCACACAGGAGCAAGAGGCAGGAAGATTACAAGTTTGAGGTGGCATGGTCTAGAGAGTGAAATCTGCCTCAGGCTACACAAGTTGAATTAGAATCTGAGATTACTCTGAGGGTCCAAATCTGGAATGTGTGTAACCACAAACCTCTGTCCGAAGCTAGACCACACAAGTCCATAATCGTGAGGATACCAAGAGAGGCGATATTTACTCCTACTAAATAAAGAAGTTGGATTATCATCACGTACATTTCTTACATGTATACATAAATAAAATGGAGGTCCCTGTGCAGAAACAAGGGCTCCCATGGACTATCATTAGATTAGCATCGTCTTCACTGAGCCCTCTAGGACATTTAATGGAGCTACCAAATCTTAATTCACTCATTAAAATACATCCA…
TCONS_00000390	chr1	137087152	137087768	-	CGCGTTCTCCCCACCGTATGGATCTCACCACGCAGCTCTGTCATGCCTGGAACTCATTCTGTGGGCCAGGCTGACCTTGAACTCACAGAAGCAACCTGCCTCTGAGAAGACCAGAATTTGGTTCCCAGAATTCACATTCCCCGCTGCTATCAATCTCTGTAACTTCAGTTCCGGGGAATCCATCGCCCCCTCCATCCTCCATGGGCACTGCACTCACATGGTACCCTGACATATGTGCAGGAAAACAAAAAACAA
TCONS_00000391	chr1	137087167	137088993	-	CCTGGAGCCAGATGCAGCAGCACATCTACCTGTGGTCTCTGCTCTCAGCCATCTGAGCTGTGCGGACAGGAGACTCCTCAGACGCGTTCTATGCCTGCTACATGTCACACCATGGCGGTGAAGGAGTCTCAGATAAAGTGGAAGACCCCTGAGGACCCCAGTCACCTCTCAGCGGAAGGTGAAAGAGAACACCTACCTGTGCCTGTTCCCATGGCTTCCCACCGCGTTCTCCCCACCGTATGGTATTTTACCCGAATGCATGTCTGTGCACAGTGTGTGTGTGCCTGGTGCCTGCAGAGGTCAGAAAAGGGTCAGATCCTTTGGTGTTATAGACAGTTGTGATCCATCGCCATATGGGTGCCAAGCACTGAACACAGTCTGTGTGTTTAACATCCAAGC…
TCONS_00000392	chr1	137087173	137089013	-	GATCAGATCTCCAGCAGCTTCCTGGAGCCAGATGCAGCAGCACATCTACCTGTGGTCTCTGCTCTCAGCCATCTGAGCTGTGCGGACAGGAGACTCCTCAGACGCGTTCTATGCCTGCTACATGTCACACCATGGCGGTGAAGGAGTCTCAGATAAAGTGGAAGACCCCTGAGGACCCCAGTCACCTCTCAGCGGAAGGTGAAAGAGAACACCTACCTGTGCCTGTTCCCATGGCTTCCCACCGCGTTCTCCCCACCGTATGAGGATCTCACCACGCAGCTCTGTCATGCCTGGAACTCATTCTGTGGGCCAGGCTGACCTTGAACTCACAGAAGCAACCTGCCTCTGAGAAGACCAGAATTTGGTTCCCAGAATTCACATTCCCCGCTGCTATCAATC…
TCONS_00000133	chr1	137281054	137316008	+	TTGTAAAGATCGCTTTACTGTCCTAGAAAAATACATGTTGTAAATTCAAGGGCTACAACTCAACCACTTCAGAGGATTCCTGAGGGATAGGGATACCTTTGAATATCAGACTCTGTGGTTATGTGCAGAAGAGCTGGGGCCAGGCTTCAGGCCAATCCCAGTGGGCAATGGCGGACACAGCATAGGCCACACTGGAGCGCACTTTGCTTATTGATTCTCTTAACCCATTGGGTAACAGCTCCCGGATGACAA
TCONS_00000134	chr1	137312888	137317353	+	AGCACATGCAGCCAAGCTGCAGAGCTGCAGACCAGATCGGCTGCCTGGAAGAAGCAGAAACAAGCCAAGCTTCTTCAAAGAGATTCAGAGCAACTGAGGCACCTGGAAAGGCCAGGCTCCAACCTGCTGAGCGGCCTGTGCAGTGTGCCCCAGGTTCCCAGCTTTGGGAGCTGTCACTGATGCTGGGTGGGCTTTGGAAATGCAGCTGTCTTTGAGTCATTTCTATTCCTACAGGGTTTTACTGTATAGCTCTGGTTGGCCTAGAACTCACAGAGATTGCTGCCTTCTAAGTGCTGGGTTTAAAGTTTCCGGAGGTCTGAACTTCTCTGATTGGGCACACCAGTGAGTTTCCACATACTGTTTCAAGATGACTGACGCCAGCTGTGAAGACAATAAAGC…
TCONS_00000135	chr1	137830856	137832573	+	AAATATAATTACGAATTTAATAATTAGAAATATAAGTTACATGTCTACTAAGGTTTAGAAATGACACCTGAGGCCTGGAACAAATGACATAACAGAAAGCCTAGGGACCATTATCATCATCAACGCAGAGAGAAAGAGGCAGAGACTAAAACTGGAGGGAACGCAGTAGGTTTGGAGGACAAAAGTGAATGAAGACCTGGTAATGTGAGAACAGTTACTATTCCTAAAGACATGCAAATGGATCAGAAAAGGTATTCAGGGTGTCGTTAATAAAGAAACGAGTGTGCAGAGAAAGGCGTCCGGGTTACAGCAGAGAAGGCTGGAGGATCGACAGAGACACAGCTGATCTGAGTTCTTGAACTTTAAAGCATAACCTCTCAGGGGTCCAGCCAGAAAGCC…
TCONS_00000136	chr1	138467775	138486410	+	AGCAGACTGAGAGAGAGCAGGAGGAAAGCAGGAAGAAGACAGGTAGCCTTAGCCTGAGGTGGCGACAGTGTAGAATTCACCCGGCTCAGTTAGAAAGTGGTCTCACCCTCCAGTTTGTGTGTATTATTTCCAACTGATTTGGAATGGTGATGCTCTGTGGTCTTCCCCAGTTGGAAACAGCTCTCCGGTTCCACTGTAGCAGAACAAAGCTGAAGGAGTTAGAAGGATCCTCTACTTAAAGCTCCTTGAGAACATATTTTATTGACTGGTCAGACAGCCGAAAGAGACCCGTGGGTTAAGCACAATGTCTGGGGTAATTCTGATCTCCAGGGACAGATCCCCGACTTTGCAGTGGTACTTACTGTTTTATATGAGGAATGACAACTGGGGACAATCCTG…
TCONS_00000394	chr1	138522708	138526621	-	TGTTGTGATTAACAGGACTTTTATTGGTAGTAAACTAGAGCAAACAATCAGAATAATACATATGTAGTATTCAGTACACACAATAAAAGTTAAAGAAATTCAAAACCTGTATAAAACAAAAGAGAAGAGAGAGAGAGATCCTACAGCTTAAGAGATACAGGGGTAAAGGTCCTCTCCATCTTTGATCACACTTGTCTCTGTACCCAACAGAACTTACTGCACTTAATAAGACATACAGACATTTTAGTACTGAGTGTATTAAAAGAATTAAACACATTTCTAAAAATCTTTCAATGACAAGTTGGTACCCTTTAGCTAACTAAAGCTAAAAGGTGGAAGGTGGGAAAAGGGAATTAACTAGTATTTTGTAACCATTTTTAATAATTTCTTATTTTCCAA…
TCONS_00000395	chr1	138522725	138525626	-	GATGATAAATCACTCTAAAATTGAAACCATCAAGACAGGGAGAAGGAACAAGAAGGCCCAGAACTTTAAGAAGTTAAGAACAAATACCAAACCCAGACGTGAAGGTGTCAATTTCTGAGATGAGGACTGGAAGGCTGATGATGTCTCTAAGTTCTTCTGAGAATCTATCAGATCATCCAGCTCCTGGGAAGGTGTCAACTGCTGATGTGTAGCATCCAAAGCAGATAAATAAAGACCTGGTTGAGATCCAAACAACATCCCAAAAGGAGGCTTTGGCAACGAAGATGGCAGCACTGAGTAGGTATTTCTGGATGAAACCCATACTACACTGGCTG
TCONS_00000396	chr1	138522796	138525627	-	AGATGATAAATCACTCTAAAATTGAAACCATCAAGACAGGGAGAAGGAACAAGAAGGCCCAGAACTTTAAGAAGTTAAGAACAAATACCAAACCCAGACGTGAAGCTATGCTTTTCGACTTCGACTTTCTCCTTGAGGAACTTGTATTTCCCTGAGACAACACAGCCAGGTTACCCATACTGTTATGGTTTGATGACCCAGGTTCTGCACTAGCGGCTCCTTTTGCTATGGCTTCACCACACGTGCGCCTGTGCTTCAACAATCTGTCAGTCCTTGAAAAATACTGTTGGCAAGTGTCACACTTGTATGGCTTTTCTCCACTATGTGTCCTCTTGTGTCTCTCCATATGGTACTTCTGAATAAACTTCATGCTGCACTGATCGCACCCAAAGGGTT
TCONS_00000397	chr1	138522804	138537212	-	TTTGGAGTATTCTGCTAGCAGCCTTCAGATGTAGAACACTCAGTGCCTCCGGCACTATGTCTGCCTGGATGCTGCCATGTTCTTGCCTTGATGATACTGGACTGAACCTATGAACCTATGATAAATCACTCTAAAATTGAAACCATCAAGACAGGGAGAAGGAACAAGAAGGCCCAGAACTTTAAGAAGTTAAGAACAAATACCAAACCCAGACGTGAAGGTGTCAATTTCTGAGATGAGGACTGGAAGGCTGATGATGTCTCTAAGTTCTTCTGAGAATCTATCAGATCATCCAGCTCCTGGGAAGGTGTCAACTGCTGATGTGTAGCATCCAAAGCAGATAAATAAAGACCTGGTTGAGATCCAAACAACATCCCAAAAGGAGGCTTTGGCAACGAA…
TCONS_00000137	chr1	138571715	138578104	+	CAGATCTCGCAAAAGGGGAGGAAGGCCTTCACCGCTGAACCCGAGCTTTGCCATTTCGAAGTGCTGAGTCACCTCGTCCTCTCAGGGTCAGACACTTTCACGCAGGAAACGTCCTGCAGAGCACCGCAGCGGGAGCACCGAGCTGACCTGGAAGGAGAGAACAAGGGCCTTCCTGAGGCAGGACAAGGACCCAGAACTACCCAGAATGCAGCAGGGCGGCCCCGCACGACTGAGCTCTGATCCTAACCTGCAAAGTGAAGTTTCAATTTCCACTTCCTGAGAAGGTCAGGTGTATAGGTGTGAACCAAGTGCACGTCTAGTTCCCTTGGAGGCCAGAAAGAAGGCGGT
TCONS_00000398	chr1	138572746	138576177	-	GACACTACAGAGGAACTAGACAGAAAACATTAAAGCAAAGGTGTCGGGTCTTCCAAAGGCTGCCTCACTCGGCCGATTCATATCTCTGTTCCAGTCTCATCTTCTTTCAAGCTTGTGACCCCAAGCCCCAGAGCACCCCCCAGTCCTGTACAATGTGCCCCCCAGTGCTCAGCCTCTGAGCTATTCCTACCTGACCTTCTCAGGAAGTGGAAATTGAAACTTCACTTTGCAGGGCAGGTAAAGATGGAGTGAGACACAGAGCACCTGCCAGTAGCCTGCACGCGGGATGCAGGCGTGGGATGCAGGCGCCCACTGGCAGGCGTTGGTTGGTCCAAGGGTTGCAGCTCTCCGTCTGCCCATGCTTGGAGAGATCCGTTGTTCCTGCTCCTACTCAAAGCA…
TCONS_00000138	chr1	138714580	138742293	+	CCTGACTTCGGCATCCACTGCACAAAGCATAATGGATATAGGGAAATTCTCTCAGCCCCATTGGATGGATGGGCCTCTCCAAGTACATTGTAAGAAAACGTCAACAAGTAACCAACTTCACACTCGGAACACCGCATGGATACAAGTCCAAGAGAGATGCAGAGGAGCCACAGTCCAAAGACTCGGACGTCACAGACTGTCTCTCTACAGAGACCAGCTACGGGAAACCCGGCTCAGGTGAAGACCCTTCGTCTTTAGTCTGCCTTTATTAGGAAATCTCAGAATCAATGAGGCAGCTGGCTAAGTTGCAAACTGGCTACCTACTGACATCAGATAACCGGCCAGTTCCCAAAGGGCCCCGGATGCAGGGTACCATATAGACACCTGCTCAAACTGCTT…
TCONS_00000139	chr1	138717689	138740503	+	GAATCCAGTAAGCAGCAGCCCTCTACAGCCTCTGCATCAGCTCCTGCCTCAAACCAGTAAGAAAACGTCAACAAGTAACCAACTTCACACTCGGAACACCGCATGGATACAAGTCCAAGAGAGATGCAGAGGAGCCACAGTCCAAAGACTCGGACGTCACAGACTGTCTCTCTACAGAGACCAGCTACGGGAAACCCGGCTCAGAACCATGAAGATAACACTGAGAGTCAATCCCAACCCAGCTAGTGTGCGTCCTTCCTGTGGATGGATATTAGAGGCCATTAAGAAATGTAATAAAATAATTTTTTTGTACACACTGAAGTAATAAACTAATATCTTTGGTATACAACTTACAATGTTTGGAAAGGAAAACCAGGTAAGACTCTTCAATGTTAAAAT…
TCONS_00000140	chr1	138717696	138739645	+	GTAAGCAGCAGCCCTCTACAGCCTCTGCATCAGCTCCTGCCTCAAACCAGTAAGAAAACGTCAACAAGTAACCAACTTCACACTCGGAACACCGCATGGATACAAGTCCAAGAGAGATGCAGAGGAGCCACAGTCCAAAGACTCGGACGTCACAGACTGTCTCTCTACAGAGACCAGCTACGGGAAACCCGGCTCAGGTGAAGACCCTTCGTCTTTAGTCTGCCTTTATTAGGAAATCTCAGAATCAATGAGGCAGCTGGCTAAGTTGCAAACTGGCTACCTACTGACATCAGATAACCGGCCAGTTCCCAAAGGGCCCCGGATGCAGGGTACCATATAGACACCTGCTCAAACTGCTTCTGTCCTTGGTATGGATGTGACTGTCGCCTGTTTCTCTAA…
TCONS_00000141	chr1	138738999	138741637	+	TTGTTTGTTGACATATGGAGTCTTAGATGGAAGGTCGGGAGACAGAATGAGCACATTCATTGTGAAATTATTTGAATTCCTAGCTGTGTTATTTAATTACTAGATGCTCTCGCATGCAACACAAGGACAACATAAAGGATTTAAAAAGTTACCAGGTGGACATATCAATATTTATTGAAATACTGGAAAAAAAATCCATTTCATTGAGAAATTCATGGCAAGAACCGACATGACAATGTGTGTTTCACTGATACAGTAAGAAAACGTCAACAAGTAACCAACTTCACACTCGGAACACCGCATGGATACAAGTCCAAGAGAGATGCAGAGGAGCCACAGTCCAAAGACTCGGACGTCACAGACTGTCTCTCTACAGAGACCAGCTACGGGAAACCCGGC…
TCONS_00000142	chr1	138739164	138743186	+	CAATATTTATTGAAATACTGGAAAAAAAATCCATTTCATTGAGAAATTCATGGCAAGAACCGACATGACAATGTGTGTTTCACTGATACAGTAAGAAAACGTCAACAAGTAACCAACTTCACACTCGGAACACCGCATGGATACAAGTCCAAGAGAGATGCAGAGGAGCCACAGTCCAAAGACTCGGACGTCACAGACTGTCTCTCTACAGAGACCAGCTACGGGAAACCCGGCTCAGAACCATGAAGATAACACTGAGAGTCAATCCCAACCCAGCTAGTGTGCGTCCTTCCTGTGGATGGATATTAGAGGCCATTAAGAAATGTAATAAAATAATTTTTTTGTACACACTGAAGTAATAAACTAATATCTTTGGTATACAACTTACAATGTTTGGAA…
TCONS_00000143	chr1	138937960	138940480	+	TAATCACGAAGAAACCATTAACACGGAGCAATCTCCTTTCTGAACAAGCCAGCCCATCACATTCTTTGATCTGGCCTCAAAGTTGAGATCTTCCTGCTTCAACCTCCGGTGTGCTGAGTATATATACCTGTGTCACCATGCCTGGCTATACATTTATCTTTCTTCTTGCAGTGAAACGAAGGCCTTACATATACTAGGCAAGTCCTTTATTACCATG
TCONS_00000147	chr1	140394188	140397732	+	ATTATTCAAGCTGTATGAGCTCAGGTTTCCTTGTGTAATACGAGAACCAGATGCCATTCATTTCACAACAGAAAGTATGACAACATTACTTAATATGTGAACACTATAATTGTTCTCCAATTTTCTTTTGCTCCTTTCCATTTTCCTGGGGCAAAAATATCTGTTGCTCATGAGACGGAGATGTCCAAGACTGTGGTACTTTCATAGGTAGGTCCCAGATGAGAAGTCCCAAATGAGCCCGTAAGCTCATCTTAGATGACCCGGGACACTGCTACTCTGCACGCCCCTCAAATAATCATGATATATTAGGATAAAATGGAAGACACTGTTTAATGAAAAACTGGATGTTGGGGAAGTGCCAAAACAACTCATTCCAGTGCATTAGCAGGGCAAGCAAGG…
TCONS_00000399	chr1	140670360	140673740	-	CCAGCTTAGTCCTTCAGGAACATGGTCAAGACATTAGAGGACTCTGTTCACTGTGGCACATTTCTTCATTTTGGTCTGGTTTTAATACAGATACATATGTGTGCCATGAGAGTGAGCGAGTGGTTCCTGTGGAGATCAGAAGATGGTATCAGAGATGCTTTGAAACTGAAATTACAGGTGGTTGTGAGCTGCCCAGTGGGTTCTTGAAACCACGTCCAGGTCCTCTGCAACGGCAGCAAGTGTTCTTAACTGTGGAGCCATCTCTTTAGCTCCTAAGTGGCATTTTTAGTAGACACATCTGGAACAAGTCAGCTCACACAAGGCTGGTTTTACATGACTTTCATGTCATCAGTTGCTCATCAACTATCAATTAATGATTAACTACCAGTGGGTATACTT…
TCONS_00000148	chr1	141133628	141136849	+	GTGTGTCCCTGACCATCCCGAGAGACAGGCACACCGATAAGAACTGTAGCTGTCTTCACAGTTTCCTCCATGCAAACAGGGGCTGGAGTGGCAGGCATTTGATGGCAAACAGCCACAATTGACCTGAGAACATGGTTCATCACCAGGCTCTGTTCCAGCCACCATCATTGGTTATACAGAAGATTGCTTCCTAGATTCCCTACTTCTGTGGATTCTGACAATGGCCTTAACAACCACTTCTTAGTTTAAGACATAAATTTTAAATGCCACCTTTCAAGTCTATGGGATCTAACCCTGTTAAACTGTCCAGCTCCAGGTCACAGAAATCTCTCCCTCATTCACATGCCACAGTCATAAAAACAAAGAGCTTATCCCAAACGGGCTTTTAATATTCGCTGA…
TCONS_00000400	chr1	142731840	142732368	-	AGATCATCTGCACCCATGCCCAGAGAGCCAGATCTACTGTGCTGTTCAGTCAAACTACAGGGCCTGGATTATCAAGTGTTACAATTGGCAAGAAACATGGTCAACTCTCCCATGCCCTTAATCTCAGGGCCAGCTTTCCCGACTGACTCAGAATAACCCTCATCCTGGCTGATGTCAAACCAAGAGATAGAACTCTATGGTCCTCCAGCACCAAGTCTGCCTGTACTCATGATTCCCATCATGATGATAATGGACTGAACATCTGAAAATATAAATCCAGTCCTAATTAAATGTTTGCCTTTATAATAGTT
TCONS_00000401	chr1	145183670	145188598	-	TTCTCTTTCAGGAAATGCATTTTACAGTGCTTGGACCCCAGTGAATAAGCTTCAGATGGCCTCATTACTATTCTGCTCGAAGCCAACAGAGATGGAGGAGATTGGTTTCAATCCATGCAACATGTTTCTTGTCACTGTTTTGAAACAGGAATTGTAGGAGACACCAGAGTTTCCGTTTGTTGGATGGTTGCAAAAGCTGTCTTCTCTATGGAAAGCCACTGCAAATGTAATCAACACACAGGAGAGGAGAGAAAAGAGATATTGACTTCATAGAATTCAGATCCTTCTTCTCATGGCTGAGCTTGGAGCTTGCTAAACACAATCATGTAGAACATAATATTTTGGCAGTGATGGAGTAAACACACAATGGAGGACATATATGGTTATATCACCTAGAAA…
TCONS_00000404	chr1	146109269	146110719	-	ATCAAGAAGCCTGACTCTACGTATCAAGAGGTCAATGGAGTCCACAAGCAGAAAGAGGAAGGAAAGAAAGGAAGAAGGCTACAAGAAGCTCAGGAGTAACACTGTAAGACTTTCAGCAGAAAATACATTTTTAAAGGGAAGAGAGTATGACTCAATCTTACTGAAGAGAGTGTGAGATAAGAAGCCAGAGGTTGGGCTGAAGAGATGGCTCAGTGGTTGAAGCTCTTCCA
TCONS_00000152	chr1	148259198	148260319	+	ATCTCTGAAGCTAGCACCAATTAAGTCCTTTATAAGACTTGCCTTGGCTATGGTGTTTGTTCACAGCAGTAAAACCATAACTCAGACAGCAGGTTTACTGCTTTTGTTTTCCCTCTAACTAACCCCAAATTTTAGCTGGCAAAGCTTTATTTCTCAGCTGAAACTAAGTCTGCTTCCTTCAAGAAAACTGCTGGATTTTATCTTTGTGCTGTGTGGAAAGAGCTATCATCAAGAAGTTAGTGAAAATGAGAAGCCGGAAGCCAAGGGACACATAGTTCTGAAAGGTGTTCTTCACACAGTTCTGAAAGAGTGAAACAATCACTCTTCTTCAGAAAAGGATCGCTGAGTTTTCAGTGTCCGAGAGGATTTTAAAGATAAAAACAACCTTGGATGTACTAC…
TCONS_00000153	chr1	149220120	149222443	+	CTGAACGGGGCTTGGGCAGTGACCTAGGCTGTAGCAGTATGGATTTGAAGCTGACTAGATTTAAGGGCTCCTACAGAGAACAGCAGAGAGGCATCTATGCCTCAGAGAGCCTTTCTGTGTTTGCTTCCCTGTATTCTTTGCTTCCCACCCTACCTCCCTCCATCTCCAAACAGGGATACAGACAACTCAGATTTTTTTATACTCAGCTTCTCCCTGGGAATAAATAATTGGGAGACAAAGGAACAAAGGACTCCAGGCCAGTCGTTGAGACCAGTCTGCTGCTGACAGCTTTCCCTGTCTTGGATTCAAAGAAGAAACTGGGCATCTTTGAGTTACTCCAGTTGTGGTTAAACAGCTACTAGGTGAGAATTGCCTCATTCATCTACAGACATAATACTG…
TCONS_00000405	chr1	152921693	152922531	-	CTTGGTAGAGCAGAGGTTTGAGATCAGGTGTGAAACCTTGCAAAAGAGTCATTTTCCAGTTTCAGTGTTGCTGGAATATCACCACTGGGCAGAGCCCTTGCCTTGCCTCCCACTGGAACACCGAAGAGAGATGGAAAGGGGCGCACACGGAGGACACTCAGAACAGTCTGTAAGATTCAACTTATCTAAGAAACTGCTTGCAACTGAACTTTGATAGGCACGACTGTGGTGGCAAGAGAGAGAAGCAGTTTGAGGAAGTGCGTCTAGAAGATACTTAAAAAGGAATAGAGAGGAAGTTCTCTGCCATGCATATGCAAATTCCGATT
TCONS_00000406	chr1	153095672	153098924	-	TCTGGGAGAAGAGAAACAGCTGAGAAAATGTCTCCACTATACCGGCCTGTAGTCCACTGTAGTGTTTCCTGGCCCCTGGAAAGAGTGATCTAGATGTCCTGCTTAAGGGTAAGCATTTAGCTGTCACTCATTCTCAGGACCAGTTATGAGTCTCAGCATGAACTGCAAATAGAAGCTTCTGAGAACGTGGCCGAGATTACCATTACCCTATGGTTAGTATAACATAAACACCTGGGACGCATACTTTCAAGTCTTTCTTTAGTATCCCC
TCONS_00000154	chr1	153099405	153103762	+	ATAGGAGGGACAACACTTCACATTTTAAAGAGCCATAGAATTCCATAATGCAAGTCATTGTGCAATGACTCAAAGAGACAGCAACAGCGTCTTTCTTCTCCAGGGTGGTGAATAACGTGAGACTGAAGATCAGGGCTTTGCTCAGCCATCATCAAAGGGGCTTCCTCCTCAGCAGACGGGAACAAATACAGAGACCCATAATGTCTCTGCCAGACATTAGGCAGAGAGTGAGAGAGCAGGGAACACTCTGCTCCAGAACAGACCCCTTCATCTAATCCCTTTTCCCGGGACCCCAGCAACTCTGCAGAGGAGGAGACAGAAAGAATGCAAGAGCCAGAGAGAATGGAGGACACCACAGAACCAAGGCCTACTAGGCCCAATAAGGCCAGTGCAGAAACA…
TCONS_00000407	chr1	153190982	153191462	-	TCAACTAGGTCAGCGCAAGGAACTGGTTCCCTCCTTCCTCTTCCACCTGCCCTACCTTCTCCAGAGATCCGACGTGGCGATTAGAGTTCTCAGCGTCACACTGACTTCTAGGCAACTAGCCTAGACTGGAGCTGCGTGTTGTGGGAACCCCGCGGCAGTAGTTGAGCATCAGGCTCTTACCTTGGAGGTGGAGGGGTGAGAAGAATGGAGGAAGAAGGGATAAGTCAGAGGAGGGCCTGAACAACTAGCCCCTCTATTGGCCTGCTTTGGGTGAGCATTCAGTGAGTGTGTTTAAAAAAAAAAAAAAAAAAAAAAAAGGTGAAAGAGATATTATCGGTGTGCCATAAAATGCGTGTTCACTTCTACTTTT
TCONS_00000155	chr1	153722570	153731769	+	AGGAGCTGGAGAATGTGACCCAGGCTTGCCACCCACCCATTCATTCAGCAGGTGTGCATTTTTACTAGATCTCTGGATTTGTGAATGTTCTGAAGTAGATGGGCAAGTCGAGAGATGGCAAGAAGGTTGGGGGCTCCCAACTGCGTATCTGATTGAGTATGTGTCCTGTGGAAACAGAAAGGGAAGAAGACAACCTCACGAAAGTGGAGTTAATAATAGAGAAAAGGAAGGCAAGGAATATCAACAAAGTCTCACACAGACATCTCTCTACCCACTTCAACCCAGACCCAAGTAGTAAAAGAAAGAACAGAGCCAGGACAACTGTTAAAAATTATTTAATAGAAAGTCCAATGTCAAAATGTAACAATAAACAAAAATACACATGTATAAATATGTATA…
TCONS_00000156	chr1	153726473	153731719	+	GAAGGGTCTCACATCTCCAAACACCACCAGGGACCTGAATGTTTCCAGTCAAAACCTTCCCCAGACCACAGACCTCTGGTGTGCATTTTTACTAGATCTCTGGATTTGTGAATGTTCTGAAGTAGATGGGCAAGTCGAGAGATGGCAAGAAGGTTGGGGGCTCCCAACTGCGTATCTGATTGAGTATGTGTCCTGTGGAAACAGAAAGGGAAGAAGACAACCTCACGAAAGTGGAGTTAATAATAGAGAAAAGGAAGGCAAGGAATATCAACAAAGTCTCACACAGACATCTCTCTACCCACTTCAACCCAGACCCAAGTAGTAAAAGAAAGAACAGAGCCAGGACAACTGTTAAAAATTATTTAATAGAAAGTCCAATGTCAAAATGTAACAATAAAC…
TCONS_00000157	chr1	153780878	153783324	+	GTATCCTTTATAGGTGGTCAACAGACAATGGGAGAAGTGCCAACAGGTACTGCCTGCTCTTATCCAAATAAGGACCCGCCCACTCTGCTACTTCAGAATCACCAGACGGTGCCACCACTTTCCGAGACTGTGAGCAAGTTACTGTAGAAGCTGGACTCAGAAGTCCAGCCAACGTCCCAGGCTATGATGAAAGGATAACTGGTAATCCACTGAACAACAGTGATCTCTACGCTAGGCTGGATTGGAAAAGACTACACGTGCCATAAAGACTGATAGGCAGGATGCTGTCAAAGTGCAATCACTCACCTGCAGAGTATTTCAGATTCCTGTGGCCTTTGAAAATGCGGAGCAGCTAACAACTTAGAGCAACATACCATCAGAGGTCCTTATAACATCAAT…
TCONS_00000408	chr1	154632395	154638285	-	GGAAGCAGCTACTTGAGGCGAGCCACAGCTCAGATCATGGAAATCAGTATGCAAGCCCAGGAGAACTGCAGGGACATCAGCAGCTCAGTTCACGAGAATCAGCAACGGCAGCTCCATCCAGAAGACACCTTGAAGCTCCACCAATCAGTGTGAGTTCACAGAAATGGCAAGAAGCTGCCGGGATAACATCAGAGCTTCTCTGGTGGTGTTTCCCTCTGTGAGGTCACCACAAAA
TCONS_00000158	chr1	155063919	155067601	+	GAAAAAACAAGAGGAGAGGAGGAAGCGACATGAGGGGAGATGGACTGTGAGCACATGGCCAGGAGAAACATTGTCCCATGCTCGGCACCGGATGAAGCGTCCCATAGGCCCTGTTAGCGCTGATTTCTCCCTTTGGCCTATTTTAAGTTTGAGCAAGACTTTCAGCAGCTTTCCTCAGGCACTGCTACTCAGGGAGCCCAATCACTTAATCGCAGCTCTGGAGCTCAAAGATCCACATGTATGCCACCAAGCCTCGCTGTATGAAAGTTCTGGAGAGTCAACTCCAGATTCTCATGTCTATACTGCAAGTGCTCTGCTCAGTGAGCCACGGTCTCTCTGTAGCCCACGCTGGCTTCAAGTGCTAGGAGTGCAGACATGACCCACCATACCTAGATTCTT…
TCONS_00000159	chr1	155063921	155066872	+	AAAAACAAGAGGAGAGGAGGAAGCGACATGAGGGGAGATGGACTTTGTCCCATGCTCGGCACCGGATGAAGCGTCCCATAGGCCCTGTTAGCGCTGATTTCTCCCTTTGGCCTATTTTAAGTTTGAGCAAGACTTTCAGCAGCTTTCCTCAGGCACTGCTACTCAGGGAGCCCAATCACTTAATCGCAGCTCTGGTGGGAGCTCAAAGATCCACATGTATGCCACCAAGCCTCGCTGTATGAAAGTTCTGGAGAGTCAACTCCAGATTCTCATGTCTATACTGCAAGTGCTCTGCTCAGTGAGCCACGGTCTCTCTGTAGCCCACGCTGGCTTCAAGTGCTAGGAGTGCAGACATGACCCACCATACCTAGATTCTTATAAGCAGCGTGATACACTGAG…
TCONS_00000160	chr1	155064816	155066872	+	TAAAGGTTAACCAGTGTCTCCAAAGCTTTCTCTGAGGAGGTCCGGTTAGAAGCGCTTTACAGTTGTCCCATGCTCGGCACCGGATGAAGCGTCCCATAGGCCCTGTTAGCGCTGATTTCTCCCTTTGGCCTATTTTAAGTTTGAGCAAGACTTTCAGCAGCTTTCCTCAGGCACTGCTACTCAGGGAGCCCAATCACTTAATCGCAGCTCTGGAGCTCAAAGATCCACATGTATGCCACCAAGCCTCGCTGTATGAAAGTTCTGGAGAGTCAACTCCAGATTCTCATGTCTATACTGCAAGTGCTCTGCTCAGTGAGCCACGGTCTCTCTGTAGCCCACGCTGGCTTCAAGTGCTAGGAGTGCAGACATGACCCACCATACCTAGATTCTTATAAGCAG…
TCONS_00000161	chr1	155064816	155066872	+	TAAAGGTTAACCAGTGTCTCCAAAGCTTTCTCTGAGGAGGTCCGGTTAGAAGCGCTTTACAGTTGTCCCATGCTCGGCACCGGATGAAGCGTCCCATAGGCCCTGTTAGCGCTGATTTCTCCCTTTGGCCTATTTTAAGTTTGAGCAAGACTTTCAGCAGCTTTCCTCAGGCACTGCTACTCAGGGAGCCCAATCACTTAATCGCAGCTCTGGTGGGAGCTCAAAGATCCACATGTATGCCACCAAGCCTCGCTGTATGAAAGTTCTGGAGAGTCAACTCCAGATTCTCATGTCTATACTGCAAGTGCTCTGCTCAGTGAGCCACGGTCTCTCTGTAGCCCACGCTGGCTTCAAGTGCTAGGAGTGCAGACATGACCCACCATACCTAGATTCTTATAA…
TCONS_00000162	chr1	155786057	155788606	+	AATTGGAAGGCTCACCAGTGACCCTTATCTGGAGGCTTGGAGATCCCTATCTGGATCTTGGTATGGAGATCTTGAGCCATAGTGGCTATGGATTCCAGAAGAATAAATCTCTGAGTTTAAGGAACACACCTTTAATCTGGGCTACACCTTTTCATCTGGGATTAAGGGTGTGGTGGAGCACACCTTTAATCTGGGCTACACCTTATGCTGGAGACAATATAAGGACATTGGAAGAAGGGAGTCTTGCTCTTGCTCTTGCTCCTTCACCTGCTTGCTGTGTGAGACTGAGTAACTGCTAGATCCTTGGACTTCCATTCACAGCTGCGACTGAACAATTGTTGGGAATTGGGCTGCCGACTGTGAGTCATCAATAAATCCCCTTACTATCTAGAGACTATC…
TCONS_00000163	chr1	155786575	155787962	+	TTAACTGAAGTGTGTCAGCCTGGAACGTGGCTTTGGTGCTTAGAAACTCACCCTGAGAAAGATTCAGGCTACACTGGGATCCTGAACACTCAAGAATAGCGGCCAGATGGCTAATTAAGGCTTTCTACTGGCTTAAGCCCATGTCCAAGCAGTTTTCTTTGCATCAATATATGACCAAGATGCTCTCATTGGTCCGAGTAAACAAGGTTTGGGAATCCATGGTAAGGCACTTGGATAATGAATGTCTCTAATTTGGTTGATATATTTTAGCAAAGGGTTATCTCAAACACTGCTTGTCTTTCCCCTCTGGTGAGTCACTGATTTCTGAATACTGTGAGTCACTGCCTTGCTCCCACTAAATGTCAAAGCAAACTTCATAAAGTTGAAACACTTTTATAT…
TCONS_00000164	chr1	155787309	155788609	+	GGCTGACCACCATATGCTGATGTTCTGGCTTCTGGCTTCCTCTGCAGCATCAATATATGACCAAGATGCTCTCATTGGTCCGAGTAAACAAGGTTTGGGAATCCATGATCTCAGGTCGTCAGGCTTGGTGGCAGGTACTCTTACCTGCCCTGCCCTCCTTTCTGAGAAACTTGCTTGCAGAAGGAAGAGAACAGAATTTCCCCAGCTCAGAAGTTAACCATGCTGTTGGATGCTTAAGAATCCTGCCAAGGACAGTTTGCTTGCCTATTCTTCTATAAGGGCTCTGCAGCTGTTGAGCTAAACTGGGCTTTCTGGTCCCTTCTGCTCTGACAGCATTTTAAAACTCAGTGTAAAGAGGGAAGAAGAAATGACTCAGTGGCTAAGAGCATGAACCATTCT…
TCONS_00000165	chr1	155791603	155792793	+	AAGATAATGGATTAAACCTCTGTAACTAGAGGCACAAACAATTTGGAAGGGAACATCGGAGACAAAGCCAGCAGGGAGCCAGCAGTGGGGCAGGGCCAGCCCAGACAGCATCGAAGCCACCAGCAGGTTTGCTTTTGAGCCTTGGAGCAACTCATTTTGTAGCGTTCTCTTCTCTCTCTTTTGCCCCTGGTCTATACTGGAACAGGGTGATTTTGCATTTTGTTCTCCAAACTCAGATGATTTTGAAAACATGGCACTATTAAAAGTCACATGGATCTACAAGGTA
TCONS_00000166	chr1	155904360	155959456	+	GACCTTTAGCACTCCCAAGAACAAAGAGCAGAGTCATAACAAAACAAAACAGTGCCCCCTAAAAAAAAGACAAGAGAGGAAGACAAAAGGACTGGCTCTCTCCGGAGGAGAAGGATACACCAACATCCAGCAGCAGACCTACCATCAATCACGTACATTATTCCTGCTCTGACTTCCCAAAGTAGACTGTGACCCAGGGCACCAGTGGAGATCTCAGCACATCCCAGGATCGA
TCONS_00000409	chr1	157278421	157285619	-	AGGCCTGGGGGACAAACCAGTGGGCAGTCTGCAGATGCCTAAAGCAGAGAACTAACTACGTTTGGCTGTGGACTGAAATGGCAATAGAGGTGTTCACCAAGTCCAGTTTATACAGTGCTAGGGATTGAACCCAGTGCTTCCTGCATGCTAGGCAAGCACTCTATCAACTGAGCTGTATACCCAGTCACAGGAAGAGCATGCTACTCAGAAGAACAGCACATGGAAAGGTCTTAAGGAAGTAGCTTGATGGTTTGGAGGAGACAAAAGCAAAAGCACGGAATCTTTGGCGCCATGAATTGAGGAAAAGGTGAGAAAAGAAAAGAGTGAGACCCTGAGTGTCAACGGCAAGGGATGGGGAGTCTACCACGCCTGCCTGGGAAGCATCGGAGAATTGTAAAC…
TCONS_00000167	chr1	157368420	157370281	+	GATCACAGACATCAACCTCTCTAGCCCCAGCACAGATCATGGACATTATCATGGTCTCTAGTAGCAACATGCACCAAAGACATCAACATGTTTTCTCAAATCAACCTGGTCTCCAGACCACGGACCTCAACACTGCCTTCCAGTGGCAGCACAGACCACAGACATCAGCATGACCTCTGCATGGCGGCGGGGGAAGGAGAGCAGCATAAATCACAGACATCAGTCTTTCGTGGAGACTTGATCCAAAACATGAACGATTCTTCATCTCAGCTATCTTGTTGTTAAGAGTCAGGGTTATCGCGCAGTTGGGCAGTGTGTCTGGAGCAGGACCTGCATGAGTTCCAGACTGTGTATCATCCTGCCCTCTATGCTGGCTGACACGCGGGTAATCCAGGCACA…
TCONS_00000168	chr1	157368450	157374343	+	CACAGATCATGGACATTATCATGGTCTCTAGTAGCAACATGCACCAAAGACATCAACATGTTTTCTCAAATCAACCTGGTCTCCAGACCACGGACCTCAACACTGCCTTCCAGTGGCAGCACAGACCACAGACATCAGCATGACCTCTGCATGGCGGCGGGGGAAGGAGAGCAGCATAAATCACAGACATCAGTCTTTCGTGGAGACTTGATCCAAAACATGAACGATTCTTCATCTCAGCTATCTTGTTGTTAAGAGTCAGGGTTATCGCGCAGTTGGGCAGTGTGTCTGGAGCAGGACCTGCATGAGTTCCAGACTGTGTATCATCCTGCCCTCTATGCTGGCTGACACGCGGGTAATCCAGGCACAGCCACTGTGTTTGCAGCCCTCGGGTAGTGC…
TCONS_00000169	chr1	158679681	158683428	+	GGCAAGGTCCATGTGGATCATAAATTCGTCTTATGGCACATATGTCCCCTCTCATGGATGAAGTAACTCTGATTGGGTCAAGAGAGCATGGGTTTGGGGGTGTCCTGAGAGGTCAGATCCCCTGGATCTGAAGTTGTAAGAAGTTATGAGCTGCCTGCCACAGGTGCTGGGACCTGAACTCTGTTCCTCTTGAAGAGCATCAAGCGATCATAACCGCGATCTAACCGCTGAGTCATTTCTCTAGTCCCACAAAGGCAGTCTCTAAGGCGGGTATGGGGTAGAGGTGGGGACTCTAAAGAAAGGAAATGAGTCTGGATTTAACATGGA
TCONS_00000410	chr1	158698993	158707200	-	ATGGCCTCTCCATCAGCTCCTGCCTCCAGGGATTTTTTAACAACCTTACCAGACCACAAGAAGAAAAAAGAGCCACCCTGGACTGTCAGGGCTGCACAAATCTGGGACTCTGGGCTACTGGTTCTATCTCGGTTGAGATCTGAAGCTAGGCTGCAGAGTCCATGGATCGTCCATCTGGGGAAGCTTCCCGTATATGGAAGCATCTAGAGCCTGTTGTACGCATCAGTTAGCGTCTCTAACATGAACCACGGGCAGAGGACGCTTCCCAAGCTGGGCAGGTGGTGTGGGCTGCCTGCTGCCTGCTGCCTGCTGCCAGAGGCGCTTTCCAGAGGCTTCCAAGGCTTGGGCCGCTGGCTTATCCCACTCGGGAAGACTTGGAGATTCTTCTGTTTTCCTAAT…
TCONS_00000170	chr1	158987007	158989347	+	TGCTTCCTGACCTGCTTGAGTTCCAGTCCTGACTCCCTGTGGTGATGCATAGCAGTGTGGGAAGTATCAAGATGTATATCTATAGGCTCCTCCAGTATCACGTCTGCCTGAATGGTGCCATGCATCCTACTATGATGATAATGGACTGAACCTCTAAAACTGTAAGCCAGCCCCAGTTATATGTTTTCCTTTACGAGAGTGGCCTTGGTCATGGTGTCTCTTCACAGCAATGAAAAGACAAGTGTTATCTTTGAGAATGAAAGGGATCCTTTGATAAAAAGTCTGTGTTTTATATTTCAAACATGTGAATGCCCAGATGGAGCAAAGGGCCAGTACACCATAGACATCTATGGGAATATTTGCACAGAGTCATATGAAGAGGACCCTACCAGTGAGAAA…
TCONS_00000412	chr1	159427818	159442016	-	CCTGCAAACTAAGAGTGCACCATCCTGGAAGTAGGTGAAAGAGACAAGTGTGCTCCGGCGAGAACGGTGAACACTGGAAAAAGATTCTTAGGCAAAGGAAAGCCTAGGGCACAACAGTCACAGTCAGTGGCATAGGTCATAGACGTGATGATTGGAGAGCCTAGAACATAAAGAGCAGCACTGACAGTTAAAGCCACCCAGCCCATCCTAGCTGCCTCACTCAGCCTCACAGAAAGGTTTATGTCATTGATCCAGCAGTGCTGTGTCATCTGTCTTTCCTATGAGAAAAGACAACATGATCTTCATGCAGAAGAAAGAATCATGTCACTTAATGACAAGGCTACATCCTGAAACGTGCTAGTGACCCTGAAGACACCAAAGAGCAAACACGCAAACCTA…
TCONS_00000413	chr1	159789273	159820144	-	TGAAGACTACAAGATAGGCAGGAAGTTGGTAGGAAATGAGAACAAAGGAGAACCCACACTCCCAACAATATTCTAAAGTGCCTGTTAGCCCATGTTGCCTCTCACCTTGGTGGGATCGCCATCCTGTGGAGCTAATCACTCAAGCTTGACCCAGAATCAGAGAATCTTGGGAAAAACAGAATGTCGAGGAATTGCTTGCCAGCTTGCATCTCTCTGCTGACAAGGTAATGCCTTAAATCACTTCAGCCTTCAACCCTGATCATTACAGAAGTCGGCTGCAGCCCCGCCCACCTGGAGGAAGCAGACAGGAAAACACAGGGAAGATGAGACCATTTAACCACCGTGACGTCAGCAGAACCTGTAACATGACGTCAGCAGAACCTGTAACTGGTTCTGGTT…
TCONS_00000171	chr1	159819930	159820985	+	GAGAGATGCAAGCTGGCAAGCAATTCCTCGACATTCTGTTTTTCCCAAGATTCTCTGATTCTGGGTCAAGCTTGAGTGATTAGCTCCACAGGATGGCGATCCCACCAAGGATCTGGGTGGGCAGGAGACTTCAAGGAAAGGGCTTAGCTGGGAAGCCAGTGCAGCAGACCCAGAGAGCAGCTTCTCCAGTGCAGAGCAAATCGAGGAGAGAACATAATTTGCTTTCTTTCACTTCGGTATGGGATCATCAGAGAACTGTCGCTCAACCCAAGATCAGAGGATGTTCCAAACAATAAGCCAGCTTGGTCCAA
TCONS_00000415	chr1	160939502	160947491	-	ACCTCATAATGGAGCAACAGTAGAGATGGGAGGGGGACTATTAAGCTGAAGATGGTCCATTCACTTCCTGCTGAACCTGAGCAGATCCTAAGCAAGTGACTCATCACCAGGACAAAGCTGAATGCAGTAGATCAAAGAGATTTTCAAGATAGAAGAGCAATGTGGAGTGAGAATTTATATGGGGCAAGACATTTCTGAAGACTCTATGGATCCTTCTTAGACAGACTCATGCACAGAATGTTTACTGATTAAGAAGCTGAACTTCCCAGATGATTTCCTGTAACAGGGATCTTCCTCTTACTGATGAAGTTGCCCTGTCTTTCTTCCACAGCATCAGCATCTGTAATACCTGCTTTTGATTTGAGAACCACAGACCACCAAAGGGAAGAAGTCTTTCGC…
TCONS_00000416	chr1	161065132	161073665	-	TTGCTCTCGCTCCTTCGCCTGCTTGCCGTGTGGGACTGAGTAACTGCTAGATCCTTGGACTTCCATTTACAGCTTACTACTGAGCCATTGTTGGGAATAGGACTGCAGACTGAGAAGATGTAGCTGATGGATTTCTTTCCTGCCTCTCCTTCGAGGCAGCTGTGTCAAGAGCTGGGCTGTCTTAGACCAAAGTCTGCAAAGCGCGATGACGACATAGCTGCTTCAGGCTCTAAGAACTGCGTCAGAGAAGCATATCTGAAATAATCACAGATTATACTGGATGGCGAGAGAAAGAAACAAGTCCAAACAGCTCAGAAAACAGGTCTTTCGGTATCTGGAAGCGGAAGAAGGGTTTCCTGTGATTCTAATGAAAGCTGCCTTTTGATTCTGAGCTGATTT…
TCONS_00000173	chr1	161337787	161344044	+	GGGTAATGAAATCCAGATGACTAAGGTGATCCCAGCTAAGTAAAGCCACAAGCAACTCCTCCCTACCCTCAGAACGAACTCATGCTTTTCCCAGCACATAACTCCTCGGTGTGTGAACATAAACTTTAGTGACCAGAGCTGCCAGCAGCGAGCCTTCGAAGATGCCTGAAGTCTTGACGATGGTTTTCCATATGCTGGTGATGACAACGAGGCCCAGAGTTAAGAGCTTCCCTGCAACTTACAGAAGGCACATCCAGACCCAGGTGACTCCTGACACAGCTGGGAGAGTGAGCCATTTCTTCCGCCCAGACAGCCGGCTTTGGAAATTATTCAGGAATAACAACCGGGCCAGAAACATTTGCATAAGGAATCACACAGAACAATACATGTTATTTAAAC…
TCONS_00000417	chr1	162927324	162928976	-	TGTAGACCAGGCTGGCCTCGAATTCAGAAATCTGCCTGCCTTTGCCTCCCGAGTGCTGCCATTAAAGGCATGCGCCTCCATGCCCAGCTAAGCTGCTCCTTCAGACTGAAGCCATCCTCGGTGCGGAAGCGGGGCATGTGGACCACAAGCATAGTCTCTGACAGCTCATCCAGCCACTCCTGCAGCAGCTCTGGGGTGAGCTCCTGCTCCACCTTGGCCAGGCTCTTCTCAGGCTTGGGCAGGATGAGCACCATGGTGATGTCATCCCCCTTGAAGGGCAGCTCTAGCACCTGGGTGCCCTCTGCCACGCGCCGGTATTTGAATTTGCCTTCCTGGTACATCATAGGCACTGGGCATGACTGCCCATCGACCTTATAGAACGGTTCCTTCCTTGTGTTC…
TCONS_00000418	chr1	163218307	163219570	-	TCACCCTGCCTGGGGACTTGTGGACTGACATCCTGTAGGAAAAGATTATTGGGAGTGAGCCTGTGACGTGGGGGGCGTGCCTCCGCGAGGCCCCGCCCCCTCTGGCGGGTCAGGATTACAAGGCAGCGACTGGGGCAAAGAGAGAGCACAGCCAGAGACCTGAGCCGACTTTCAGGGCTGTCCGCGGGCCCTGCACTCTGTAGATGAGTTGGAGAAGTCCCTTGTATCAGAGTAAGATGGACGGTAGCTTTGACTGTGATTGTGGTGAGCTGGAGCCACCTGATCACTAAGAAGAGTCAGCCAACGTCACCAGGGCTTTCTGTTGAAACACAAGGAAGCAAGGAAGGGGAGGGAACTAGTGCTTCCCAGCGCCTCAGGATGCTGCTCAGGACCAGTCCA…
TCONS_00000419	chr1	165882943	165883833	-	AAAGCACTTCTTTAGCTGTTTGCTTTGTATGGAAACTGGCCTCAGTCAAGTGCACACAGCACTTTCTCCTGGACTCTGGCACCGAAGCCTTTTGCCACCAGGACTTAGTCAGCAACCTGAGGTCGGAGGGATTGAATCTCCTGGAACTCGAGTTAACAGATCATTTCATGTGACGCATCCTGAGAAAGCCAGCAATCAAACCCAGGCCTCCAGAATAGCCCGTATTGTTAACCATAGAGCCATCTTGGTAGTTTGATTTCTTTAAAATTCTGAACCATGAACACTGTAGATGATAGCATTGTGTCATGTTAACAGGTTGGGCATGTCT
TCONS_00000421	chr1	166903896	166927622	-	AGGAACCAATGGGAAATTCTCTACAAGCAGGACTAAGAAGACATTCTTTTGGTTTTCTTTGACTGAGATGATATCTAGAGCCAGACACGGATGGAGGAAATAAAGAATGTTTACGGAGGAGAGGATGATGTGAATGAAGTCATAGCTGCTGAACATCCTGAGACTGGGCTCACAATTTGGAGTATTCCAGGGCCAGGGAGGATGTGGGACATCTTATTCAAGTTCTTTGCTTCATAAAAAAGGATGCTGGGGTTCTTGGGGATATAGCTACTTTGTTGGCATCCATGGAGCTGGTTAATGTTAGAGATTAGTTAGACCATGCTAATTGTCTCTGAGAACATTGAGGATGCCCATAGCCCCATGGCAAAACACTCCAGGAAGTGGTTTCTGTGAATATCA…
TCONS_00000174	chr1	166933922	166936909	+	CTCCCTAGATGGAAGGAAGACAAGCTGCAAAGAAGACTCTCAGACAAGACCAGATGCCTGGAATAAGCAGAAACCATCTGAGCTGCCTGGAAGAGGTTTAGGTTGACTGAGGCACCTGGAAAGGACGTTCTCCAGCCTGTTGAGCGCCTGTGGTCTGTGCCGTGTGCTCCACGTTCCCAGCTTTAGGAGCTGTCCCTAAACTGGGGTGGAATTTGTAACTGAGTCACTTCTGCTCCTGAAAAGTTCTATCACACAACACTCCTCACCTGACTTTATCTAGAGAGAGAGATACAGATTCCTTCAGTATGACATGAATGTCTCCTCTAAATGGCTGAGCATCCGCCCTATTAATCATGTCTCCCTAGTAAAGAAATGGACTGAACACAC
TCONS_00000422	chr1	166933923	166934371	-	TCATACTGAAGGAATCTGTATCTCTCTCTCTAGATAAAGTCAGGTGAGGAGTGTTGTGTGATAGAACTTTTCCTGAGCAGAAGTGACTCAGTTACAAATTCCACCCCAGTTTAGGGACAGCTCCTAAAGCTGGGAACGTGGAGCACACGGCACAGACCACAGGCGCTCAACAGGCTGGAGAACGTCCTTTCCAGGTGCCTCAGTCAACCTAAACCTCTTCCAGGCAGCTCAGATGGTTTCTGCTTATTCCAGGCATCTGGTCTTGTCTGAGAGTCTTCTTTGCAGCTTGTCTTCCTTCCATCTAGGGA
TCONS_00000175	chr1	166933929	166936923	+	GATGGAAGGAAGACAAGCTGCAAAGAAGACTCTCAGACAAGACCAGATGCCTGGAATAAGCAGAAACCATCTGAGCTGCCTGGAAGAGGTTTAGGTTGACTGAGGCACCTGGAAAGGACGTTCTCCAGCCTGTTGAGCGCCTGTGGTCTGTGCCGTGTGCTCCACGTTCCCAGCTTTAGGAGCTGTCCCTAAACTGGGGTGGAATTTGTAACTGAGTCACTTCTGCTCCTGAAAAGTTCTATCACACAACACTCCTCACCTGACTTTATCTAGAGAGAGAGATACAGATTCCTTCAGTATGACATGCAGAATGTCTCCTCTAAATGGCTGAGCATCCGCCCTATTAATCATGTCTCCCTAGTAAAGAAATGGACTGAACACACCAGTGTCCTAATTT
TCONS_00000176	chr1	166938682	166945203	+	AGGAAACACGCAAGATGTGTGTGTGTGTGTGTGTGTGTGTGTGTGTGTGTGTGTGTGTGTGTGTGTGTGTGTTTGTATTCATCTGACTCCTTTAGACTTAGTCAAGAGATCTCCATGATGCTTTTGCTGTCAAGATTGGATGGAACATTTTCATGAGTCATTGGCAAGTATTGTCAAAAGATGCCAAGATCTCAGAAGGAGAGACTGTGGACCGTTTCTGGGCATGAGATGAACCCTGAGGAGCACCTGAGTTCAGCCCACATTTACCTTCCCATCTTCCCTGAAAGATACCATCTTTACCATCCAATCTGAAAGACTAATGCAGGTAACAAAGTCTGGTGAGAGTCTTCAAACTGGAACTAATCAGGAAATGATTTGGCCAGGTACAACCTAAGTAGG…
TCONS_00000177	chr1	167067980	167068833	+	ACTCAACTCAGCAAATGTTTATTGGGCACCTACGGTAATCAAGGCACAGTACCAGGGGCTATGGGCACGATGAGGAGGGCTAGCTCTCACCCTCATGAGGCTCACAGTCTATGAGGGAGACAGATACACTCGCAGAAATATAAGGCAGAATGAGGCGAGCTCTATGCCTGAGGTAAAAATAGAGGGAAAGCAGGGGACAGAGATAAGCCAAACATCACCTCAGGTGATTGACAGCAGAGTGGCCTTTCAACCAGTCCTGGCCAAGCAGGTACAATTCACACAGGTGGGACAGGAGAGGGGATGCTTCAAGCACAGGAAGCAAGTGTTCAGAGTAAGGAGAGCTGTCTGCCTCGAGCGGAGGGTGCTGAAAGGTTAACAGGAGTCAACGCCAGAGGCATG…
TCONS_00000178	chr1	167177889	167181049	+	CTGGGTGGTGGTGGCGGTGGTGAAGGTGGAGGCTCAAGCCTTCAATCCCAGCACTCGGGAAGCAGAGGCAGGCAGATCTCTGTGAATTCAAGGCCAGCCTGGTCTACAGAGCAAGTTCCAGGGCAAACAGGGCTACAAGAACAGCTAAAGAATGGTGTCCAAGGTGTTAGGACCCAGTCGTGACAGCCACTTCAAAGTTCTATGTGAAAGTTTTGAATAGGAGAGAAAAAACCCCTTCACTGCAGGGTTGGTGAAGAAATGTGTAATGGGCAAGGAACAGCCACTTCATGGGAACTCCCCTTACCAAAGGCTTCCATTGTAAACATTTCTCCTCATAATCCAACAGCCTGTG
TCONS_00000423	chr1	168268700	168272409	-	CTCAGATTGACAAACACAGCTGTAAGATGACACCCAGTGAATGCTACAAAGCTGAAGGGGAAAGCAGATGCTCTCATAGATTGCTGGTGGGAATGGATATTGGACCAATCTTCTAAAGCTGCAAGCAAGCCCCCAATTAAATGTTTTCCTTGGTTGCCTTGGTCTTGGTGTTAGAACAGTTACTAGGGGGCATTTGTTCCTACAGTCTCCCAAAAGTCCCTGCTGAGATTGAATTTCAGTTGTGCGAAATGATATCAGTTGATGACAACCTTGAAGTGGAAATTTCTGGATATGTCAGGCAAGAATTAATTTGGAATAAAGGCTCAACTCTTATTTTCTAAAAAAAAAAAAGAATGCTATCTTACCGTATGGTGTCTCCATTCTGCGCCATCTCCATGA…
TCONS_00000179	chr1	169153011	169154887	+	AGTGAAGAGTTGAATTCATTGTTTTTATTTGTCTTTATTTACAGCCAAGTACATAGGGTGTGGTCATTTCATAGCACGAACAAAGGCAGGGCAGTAAAAAGCAAAGACGGGAAGAGGCAGCATCTTCCAGGGAAAGAACAGCCTAGGTCTCTAGCCACCCAACCTTGCTCTGGAGGCAGCTACCAGCATATGAACTTGCTACAGAGCCTGCACCTCGGCCCCCTACTGCCTCAGAAAAGTGACAAAGCTCTGCTGAGGACTGGGTTAATGACACCTA
TCONS_00000424	chr1	169887018	169897285	-	TGAGCTCAGCTGACTTATAGAGCTAGCTGTGCAACACTTGTGGGTCTTGAGCCTTCACTGATTTTTGCTTCCCTGAGAGAGGCACAGATGAGAACTTCTCATGGTGTTCCCCCTGGTCCCTCCTGCTGACTTGTGCTGAGGCTGGGGCCTGACTCTCTCTGCTAGGAAAGCAGTGGAGGACGCTGACTCATTAAGAGGCTGTAGCGAGAGGCGTGAATCCGTAGCTGTTGGCTATGCAGAGCTATAGAAAAGTCAGAGCAGGAACCTAGAGGCAGGAACAAGGGAAGAAACCATGGAGAAATGTTGCTTATTACACCCAAGATCACCACTCTAGGAGTGACACCACCCACAGTGAGCTGGCCGTCTTACACTGATCATCAGTTAAGAAAATGTACCACA…
TCONS_00000425	chr1	169887018	169897285	-	TGAGCTCAGCTGACTTATAGAGCTAGCTGTGCAACACTTGTGGGTCTTGAGCCTTCACTGATTTTTGCTTCCCTGAGAGAGGCACAGATGAGAACTTCTCATGGTGTTCCCCCTGGTCCCTCCTGCTGACTTGTGCTGAGGCTGGGGCCTGACTCTCTCTGCTAGGAAAGCAGTGGAGGACGCTGACTCATTAAGAGGCTGTAGCGAGAGGCGTGAATCCGTAGCTGTTGGCTATGCAGAGCTATAGGTTAGTGTTTCCAAAAGAAAAGTCAGAGCAGGAACCTAGAGGCAGGAACAAGGGAAGAAACCATGGAGAAATGTTGCTTATTACACCCAAGATCACCACTCTAGGAGTGACACCACCCACAGTGAGCTGGCCGTCTTACACTGATCATCAGT…
TCONS_00000426	chr1	169889186	169897290	-	GAGACTGAGCTCAGCTGACTTATAGAGCTAGCTGTGCAACACTTGTGGGTCTTGAGCCTTCACTGATTTTTGCTTCCCTGAGAGAGGCACAGATGAGAACTTCTCATGGTGTTCCCCCTGGTCCCTCCTGCTGACTTGTGCTGAGGCTGGGGCCTGACTCTCTCTGCTAGGAAAGCAGTGGAGGACGCTGACTCATTAAGAGGCTGTAGCGAGAGGCGTGAATCCGTAGCTGTTGGCTATGCAGAGCTATAGGTTAGTGTTTCCAAAAGAAAAGTCAGAGCAGGAACCTAGAGGCAGGAACAAGGGAAGAAACCATGGAGAAATGTTGCTTATTACACCCAAGATCACCACTCTAGGAGTGACACCACCCACAGTGAGCTGGCCGTCTTACACTGATCA…
TCONS_00000427	chr1	169889186	169897290	-	GAGACTGAGCTCAGCTGACTTATAGAGCTAGCTGTGCAACACTTGTGGGTCTTGAGCCTTCACTGATTTTTGCTTCCCTGAGAGAGGCACAGATGAGAACTTCTCATGGTGTTCCCCCTGGTCCCTCCTGCTGACTTGTGCTGAGGCTGGGGCCTGACTCTCTCTGCTAGGAAAGCAGTGGAGGACGCTGACTCATTAAGAGGCTGTAGCGAGAGGCGTGAATCCGTAGCTGTTGGCTATGCAGAGCTATAGAAAAGTCAGAGCAGGAACCTAGAGGCAGGAACAAGGGAAGAAACCATGGAGAAATGTTGCTTATTACACCCAAGATCACCACTCTAGGAGTGACACCACCCACAGTGAGCTGGCCGTCTTACACTGATCATCAGTTAAGAAAATGTA…
TCONS_00000180	chr1	170534105	170589255	+	AACTGCTAGATCCTTGGACTTCCATTCACAGCTACTACTCAACCATTGTTGAGAATTGGGCTGCAGACTGTGTGTAATCTGAAGCCATTGATATGGTTCATCAAATAGAGGCACTTGCCACTAAATCTGAAGACTTGAGTTTGGTGCCTGGAATTCACCTAGTGAAAGAAGAGAACTGCATCTTGCAAGTTATCCTCGGACCTCTCCACCTAGATTTGTGGCATGCACCGGCGTGTGTATGTGTGTGTACATAC
TCONS_00000181	chr1	171414569	171414979	+	TACGAGAGGAGAAAAGCTGAAGGAGTAGGAAGACGTGATGTCTCCAGCTCCATTGGATGTCTGCATTTCACCTGGAGCAGGGATTCCAGATGTGTGCCACATGGCCAGCTTATGAAGCCCATCTTTAGAAACAGCATGGGATGCTTAAGAGGCAAAGGAGAAGGTGAAGACATGTGCCTGCAGCAGCCAGAGTTATGTCAGAACAAAGACCGAATTCAAGCTCTCCCGG
TCONS_00000182	chr1	171485392	171487078	+	CACTACGAAACCAGGGCTCCTACATAGACTAGCAGTGAGATAAAGCTGTTTCCCTCTGCCTGTATGAACTTCCTTGAGACTCATGAATCCTGTTGATGTCTATCACAGCTGCCCCTTGATAACAGGTAGAGCATCTTCAGCCTTCAAATAGATGCTGAAGAGTAAGACTGTAACTTGGAGAAGGAATGGACTGCTCACGCACACCACTC
TCONS_00000429	chr1	172956732	172959456	-	CGATAAGAGCTCACTTGTCCTGAGGTTCCTTGCTCCATTGAATCTTGGGTTCCTCATAGTCAGCCACAGGACTTTGAAGACCCCTCCGCACAGAGAAATACAGCACTGTGTCTATTGCAAACAAGAGTCCTATCAGCAGGCAGAATGTGATTTGATGCCACGGTGGAAACATGGATGGAGACCCTGGATCTAGGAAGAGAATTGAGAGACAAGAAAGATGGCTGTCATTAAGGCAGGGGTTTGGAGGAAACAGAGAGATCAACACCATCAGATTGCCTCTGACACCCGCTGGGAACCAGGTCCAGGGAATAGAAGGGAGAGCCTGGGAGAATTCTTTGCTCCTCCTCTCACCGATTTCCCACCTCAGTGCAACCTGAGAGGAGCTCAGAAGCTCAGATG…
TCONS_00000430	chr1	173434644	173435710	-	TGTATCAGTGAAGTATTTGCAAGTAGATCAAACTGTGCTGCTCAATGACCAGTGAACTGAATTGCTGATTTCCAAACAACACAGAGGGGGTTTACTCCAAAGAATCTTTCTAAACAGTTCTACACACATTTCTATTTTATTATGACAAAGGTGAAAATGCCACCTTCTCCACAACAGCACCCAGGAAAACTTATCCCAAAAAATAACTCAGTACAAA
TCONS_00000183	chr1	173565012	173566482	+	TGTTTTGTTTTGTTTTTTTCTGGAGAGGACGGAGTGCTGTCATCTAGATAACATTTTCAAAGCTTAATGACCTTGGCACGAGTGGCTTTGCAGGCAGGGAGCTGGGACTCTTTACCTGCAGGCAGACATGGAGAAAAACACTGAACATGGGCAGAGTTCTGGATCCCTCACAGAAGACTGTTTTGGGATAATCCACCCGCCCACACAAGATATCAGCTGGCTATGAAGCAAACCATGCAGTCTTAGAGTTAATTCACAAGTGTGCCACTAAGGAAATCATCTCCAGCATCATTATCGTTTTGATTGTTTTGGAGAGGAAAGGAAAACAGAGAAGAAGGCATTGTTCCTGCGGAGCACAAGCTGTGGACATCTCACCACATCTGCGGCTTAAGGGGGAGG…
TCONS_00000184	chr1	174336315	174337439	+	GGTGGTGTTTGACTTTGACAGCCCAGATGGTGGTGGTGTTCGACTCTGGGCGACAGCGTGACTTGTGACTCGCACTCCTCTGTGGACTCTGTCACACAATGATTTGTTTGTTCTCTTCTACCCTGTAGGTACCTTTCCAAAAGAAGACAAATTATACACATTACAAGAAGGGAAGAAAAGACTTGGTGATTATGTCATTCCTCTGAGAGCAGCTCATTGTTTTGCTTGCTACAGAATGTATCCATCGGAGCAGACCTGTCCTTCTGTGGGTCT
TCONS_00000432	chr1	176104256	176104765	-	TGAGGAAAAGGCCACTTCAGTCTCTAGAGAACTCAGGGTCATCTGCGTCTCTCCTGAAAACTTGATAGTGGTAAGACTCCTCAAGCTTCTGACCCCTCTCGGCAACGCGATCCTTGAACCTCTGGTACTGGTTTAACACCTCCGCTCTTCGGTGTTGGATTTCTTCTGCTGTTTCTAGGACCTTTGGTCCGCTGCTCTCGACAGCCTGTAAGTGAAAAAGTCTCTTCATGTTTTGAAATATTATTCTATATCCCACAATACACATTATGTTAATTAAAGCTATACAAAGAAAAATAAATAATGCCTGTAGCTGTGGCTAGTTCTCATGTTTAGAATGCGATCCCTCTTGCATATCCCAAGGCTTTCATCCATATTGAATCTATGTTCACAAATTATTAA…
TCONS_00000185	chr1	177915185	177916249	+	GGTTAGGAAGAGGAATGCTGATTGTATAGAATGCCATCAATAACCCTCCAAGGAAAACGGAAGTTACTGTGATGCCCGAATCCATCAAGAGAGGCAGAGGACAAGGATCAGCAAAATGAAAAAAGAGGAAAAATGATGCTGGGGCTGCAGATGTGATGTGAGCAGTTGTGTCCCCATTGCTGTGCCTTCCCCGCCAGAATGGACCTCTGCCTGAACTGTAAGCCTCAATAAACCCTTCCTCCCTTAAGCTGTTCTCAGCAGATATTTGGACACAGCAGTGTTAAAGGTAATAAAGTCCTCTCGGCCAGTGA
TCONS_00000433	chr1	178639974	178641463	-	CCTGAAGTCTCACCATTTCATGATAGGAAGGGATGGAGCCACAGAGACGCACTTATACAGGGCCTGTGAAGTGTGTCACTATCCCAGATGGGAATTAACACAGAGACCCCTCCAACTGGACGATATGCAGAGAGTGAGAGACATTGGAGCACTCATTCCTAAATAGCATGTCTTCATCAAACTCTTCACTCAGGGATCAGGATGAGGAGACAGAAAACTGCAGAGGTGGTGGATGACTCTAAAGAAATTGTCCTCCAGATGCAACAGGACTGATGCACATATGAACTCACAGAGATACGGCAGCATGCACAGAATCTGCACACATTCAAGGCAGACAGTTCCCAGCTCTGAGAGAGGGGAAATGGATACAAGTTTCCCTTCCTAATCAAGAAGCTATCT…
TCONS_00000186	chr1	178684658	178687559	+	CACAGTCTCCATGGCTTCAGCTTAAATACGAAGTGCAGACAAGTAAGTCAATAGCACTTCAGCGCTTAGAGATAATGAGTAGTGATTGTAGTGACAGATAATCACTCCAGTTAAACGCTAAGAGTACAAGATAATGTTCACAATTAACTTTCCAGTTTAATTTGACCCACACATGTTTAGTGATTGCCCCATGAATCCACGATCTTCCACTGAAATAAATGAAGTTAATTTTCAACAGCTCCAACTATAAATGTCCTTCAGATGAAGATGTAAAGCTCCCAGCTCCTTCTGCACCATGCCTGCCTGGATGCTGCCATGTTCCCACCTTGATGATAATGAACTGAACCTCTGAACCTGTAAG
TCONS_00000187	chr1	179325701	179330166	+	ATTGTCTCAAGTGTCTTATTAGTGCCCGTGCAGAAGGCATGGCAGAGGGGGCATGCTCACTTCGTGGTGGCCGGGAAGCTTAGAAGTTTGTAACTGGCAACGTGTGGCTCCAGATGTACCACAGGTCCTAGAGCTGGGATCCAACAATCCCTTAAAATTTCCTGAGTGGAAGAGTTCTAATCTCCAAGACGAGCATGCAAT
TCONS_00000434	chr1	180213506	180217898	-	TCAGGAACCCAGTAACCCGTGGCCGCTGGCAGCTACAGGTGGTGCCTGACAAGAGGCCTGAAAGCAGAAAGGACGACTGGGGGTACACTGTCTTGGTGGGGCTCCATGGAAAACAGAAGAAGATGTATCTTGCATGAATGCTGCAGGAGCACACTAGCTGCCAGAATGATTCCTGTGACATTCTGACCCATAGGCTTGCTGAGTGCTCTGACGATGGTGACAGGAAAGCTGTATTGGTTTCCTCCAAGACGCCATTACCTGCTGAGAGGCTGAACCTGTTCTCCTGACACTATCCAGACAATGCAAGGAGATCCTGGCATGGTGGGGGGATGGGTTCCCCCCTTTCTAAGCTCAGACTCATAAGTAAACATTGAGCCTTGATCAGAGAAC
TCONS_00000435	chr1	180213561	180214764	-	AGAATGCTGCAGGAGCACACTAGCTGCCAGAATGATTCCTGTGACATTCTGACCCATAGGCTTGCTGAGTGCTCTGACGATGGTGACAGGAAAGCTGTATTGGTTTCCTCCAAGACGCCATTACCTGCTGAGAGGCTGAACCTGTTCTCCTGACACTATCCAGACAATGCAAGGAGATCCTGGCATGGTGGGGGGATGGGT
TCONS_00000188	chr1	180444356	180448291	+	GCATGGAGGAACGTACCGGAAGTGGAACATCACATGGGCTGATGTGCTAACTCAGCTTTTCACAGGATAGTCGACTCTGGCTCAGGCTTTGGATCCTGGGAAAATACTCACTTCCTTACTTCTCTCAGCCCTCATCTGGCTTGCCACATTCTCCTGCAAGTGACCAGCCGACATGGTTGAACCCAGTAGACTATGCTACGTGGAATAAGCCAGTCACAGAATATGTGTATGTTCCTTGTTCTGTGGAGGCAGTGAACTTGGCCGCGGGAGAATACAATGGAGTGGACTGATTGGAGGCCGTAGTGGTTTCTTCCCACTCACTCTTCGGCTGTTCTTGAACTCAGTAGCAGGACCTAGGAGGCAGTTAGCAACGATTCCAGGATTCCACGACATCTTGCC…
TCONS_00000436	chr1	181430311	181431014	-	CTTGCCTCAGTCTCCTGGGATTACAGGCATGTACTACCTTACCTGGGCCTAAGCTTTTCATGGCCACTGTGCCTCAAGATCTCCATGTCAAGACCAGGCCAGAAACTTGTGTCTTCCAAGCCTCAAGATCTGGATCACAGGTTCCAGCCATGGCCTCTGTCTCCTGGCCACTGACAGTGACTCATTTGCTGTGGATTGGAGCCACTCCGGCAATGCTTAGGCTACTTATTAGATCAAAACCTTTGAAGGTGGGACCCAGACATTGTAATTTTCAGTTAATTGCCTACTCAATATTTTCTTCTCTTATTCAGTTTGTAAATAAAAGAATGAGTTTAAC
TCONS_00000437	chr1	181917193	181921578	-	ACGCAGCTGAGAGTTATAAAACCACTGGGCAATCCAATCACGATGTGTAGAGGAATTACAGAGACTCACTGTGATGTTACAGAGTAGACACTTTTAAATGTGTGTGATAAATAACTGAGTTACTGAAAAAGCCTCCAAACAGTCCTTATGCGTGTCTAGTTTTGTCACTAGAAGAAGCAGATAACAAAGACCAGCACACGTACAACAATGCAGCAGGGGACGCTGAGTGCATAAAGCACAAGCTGCGCAAGCGTAAGAACGGAAGCTCCAATCCCCAACATCCACACAGC
TCONS_00000189	chr1	182572019	182572616	+	TGGAAGTGTTTTCTTCCGTGTCACACAGGCTTGGCCCCTTCCCCTGGGACTACAGGTGGCCCTGGACCTTTCCGGAGATGATCCAGCCGGGATACAGTGCCGAGCCCTTGGTCAACGAAAGGTTCGCAGGTGTGGTGGCGCACATCTTTAATCTCAGCACTCGGTAGGAAGAGGCAGGTGGATCTCCGAGTTCGAGGCCCACCCAGTCTACATACCAAGCTCCAGGACAGCCAAGGCTACACAGAGAAATCCTGTCTTGGAAAACAAACAAACAA
TCONS_00000190	chr1	182772560	182775274	+	CTTGGGAGGCAGAGGCAGGCGGATCTTTGTGAGTTGAGGCCAGCCTGGTCTACAGAGTGAGTTCCAGGACAACCAGAACTACATATTAAGACCCTGTCTCAGAAAAAAAGAAAAAAAGAAAGAAAGAGAAAGAGAGAAAGAAAGAGAGAAAGAAATAAAGGAAGAAAGAAACTAACTCAAGTGTGAGTTCTTGAAGAAAGATCATAATACAGAACTCTCAGCTCCTTCTTCAGCACCATGTCCACCTTCTGCCACCACGCTTCCCACCACGATGATAATAGACTAAACCTCTGAACCTGTAAACCAGCGTCGATTAAATGTTTCCTTGTTAAGAGT
TCONS_00000438	chr1	182894325	182896153	-	AGGTCACACAGGCTTTAGCTGGCACTTCCCTCCACAAGATAAACACAGCTAGGACTAGCCCCACCCTACCAGGGAAGTCCGCTGTAAGTTTTGTTCACAAGCTTCTTGTCTTTAAGGACTATGGGACTTCCAGAATAGACAGCAAGAACCCATCCTGAGTCTGACTGGGGCCAGGCAAGAGGTGGAAGGTACCTGGTGAGACCGAGGGAGGGCAGGATCAGCACCATGAAGATCAAAAATATGTAGACCTTCGACACCATGATCCGGTTTTCCCCTGACCTGCGAGGGAACAGAGGTGTAACATGAATGAAAAACATAGGCTCAGAATTCACCGGCAACGGATGGAAAAGCCAGGACCACAGCGTCAGGACCACAGTGCCAGGGCCCCTCCCAAGCTCT…
TCONS_00000191	chr1	183142801	183145480	+	GCTGAGGGTGTGTAGAGGCGCTTTGCTTTGGAGTTTTACTAGGATTTGAGTGCTGAAGAGACAAGAGCACTCCCTGCTCTTGCAGAAAAGCCATCTGATTCCCAGCACCTGAACCATCTGTAACCCTAGATCCAAGGGACCCAGGAGGCATGCATGGGATGCACATACAGGCAGACGAAACATTTATACAGATAAAGGAAAAATAAGTAAATCTAA
TCONS_00000192	chr1	183163350	183164840	+	TTTTCTTAGTGCTTGGCACGGTGGCACAGCCCTTTAATCCCAGCACTGTGGAGGCAGGTGGCTTTCTACAAGTTCAAGTCCACCCTGGTCTACAAACAGCAGAGGACTGCAGAGCTGAACAGGACAAAGCAGCTCTGGGGAGTGCTGGGGTCAGAAAGCCAACAAGAAGCTCCTCACTGTTGACCCTCCCACCAACGCCCACCCGCCCCTCTACGATACCCCACCTATGGGAGTGTGGATGCATTAACACATTTTAAGAACATGGTCATAGATCCTGCCTGCGTCTGAGCCTGCAATCAGCAAGCCTGGTGGCTAGGTCTCTGCTCCCTCCTTACTTGCAGCCTCCCTGGGTCTCCCTGGGAGATCAGGCACCTCCCTTAGCCAGCCCCCTCCCAGCTT…
TCONS_00000193	chr1	183164058	183164840	+	CGGCTGAATCCACTCTGGTCTCAATCACTAACAGCAGCAGAGGACTGCAGAGCTGAACAGGACAAAGCAGCTCTGGGGAGTGCTGGGGTCAGAAAGCCAACAAGAAGCTCCTCACTGTTGACCCTCCCACCAACGCCCACCCGCCCCTCTACGATACCCCACCTATGGGAGTGTGGATGCATTAACACATTTTAAGAACATGGTCATAGATCCTGCCTGCGTCTGAGCCTGCAATCAGCAAGCCTGGTGGCTAGGTCTCTGCTCCCTCCTTACTTGCAGCCTCCCTGGGTCTCCCTGGGAGATCAGGCACCTCCCTTAGCCAGCCCCCTCCCAGCTTCCTACTGCCACTCGGAACAGAACTTCCGCAGCTATCATGTGACCTTGAAGATGGAAGTCACA…
TCONS_00000439	chr1	183744213	183744908	-	TCATGCATGGACGTGGAGGAAGAGCCCAGGCTTAGATGGGTTCGCTCTGGGTGTTTATTCACTCATTCTTCTCACACAGCAGTGCAACCTGCATGGTGATCCAGTGACTGGGAGGTTTCTTCGTGGGTAATGAGAATTCACAAGTTTGGCTTTTCCTGGCCAAGTCTGGTGATTACCTTTGTTGGCAAAAAGAGTATGTCGGGAAATTCACAGCATAGCTGACTGGGCAGTGAGTCTTCCAGCACTTCCTGCTCAGGATCCCATCGTGCTCCCTCCATGAATAAA
TCONS_00000440	chr1	183948396	183949383	-	TTAACGAAACCCAGGAGATGGGGAGGGGCTCGGTAGTCGTAGCGTGCTCGTTGCCGAGAAACAGCCCCAAAGGAAAGTCTTGGATGTACCGTGGTGAAATGCTTTTTGATTGATACGGTGAAACATATGGTGTGATGTTTTTTAATTTTTGTCTCTCCAGTTGTGTAGGAGAATAAACCATGATGTGGTGTGTCACTCATTGGCGACCACCCACCCCAAGCCTTTCCTAAGGTTGTTTTGTGTCCATAACCTCCCGCTTTTGGATTGGTGCAAGACTTAGTGAGAAATAGGACCTCGTAGACTGAAGGCTGATGCATTTTGCGTACTCATCCTTAAAGGCCTCCCTTTTAGGTTAAACAATTGTGGATGAAGTAAATTCCTCCGTTTCTTCCTCCCTCC…
TCONS_00000194	chr1	183975519	183976468	+	CCCATCAAGCCTCAGTGTCAGCCTCTGGGATTCCATGGCAACGAGAGAAGGGAGGGAATCTTCTCTGAAGCCATCTGCCTACAAGCTTGAGACTTTATGTGGTAATTCTGGACCTCTTCATACAGACCAGGATAACACAAGGATGGTGGAGGCCTGGGTCCCTGCAGGGCTGTGTGACACACAGATGCCCACCCAGTGGGACCAGTTTGACTTCCAGACTGTGACGTGGGTCTCCAGTCAATCGCCACCTCAATGGCCTGCAACCCTGGACTCTAACAAAAGCAAGAAACCCAAGAATTTTAGACCTGGGAAGTCTGGGGCTCACTGGGAATTAGGTCTGACAGTTGCATCCTTTGGGGAAAGAGAAGATAC
TCONS_00000195	chr1	183980309	183981109	+	GATAAGGAGCCTGAAGTCTGAAGAAGAGAGATCTGTCTGTCCATTGAGCTCTATATGTGGCCACATGCCACACGAAATGTGGTGTCTATTCCCAAGCTGCTCTACTAGCTGGCTCTCAGAGTCGTCAGACACCTCAGTCCCTTTACCACCAGGAAGTACCGTTGGGTCAGGACTGAAGAACAAGGAAAAGCTGGAACCTACCACTGGTGTCTTCTGTAGCTGAGTGTCTCCACTTTGAACCGAGTCTCCTGAGCTTGAAACGCAGAAATTTGGGCCAACAAAATGGCCCAGCAAGTAAAGGCACATGCCACCAAGCCTGTGTCCAACTCTAAGGACCTACATGCTGGGAGGCGAGAACCTGCACCCAGTGTGTCCTCTGACCCGCACATCAGTTCCCTC…
TCONS_00000441	chr1	183999540	184006934	-	AGGAGGCACATCCCATTTTATGGGATCCGCTGCTGACTCAGCTCCTCAATGCGACAGTACGGTCACAAGCCCTCTAGGAGAGGTGCAGGGAGAGCAAGGAACAGAAACAAGCAGTTGCACAGGACATGGAGAAACCAGAGCCCTCAGACACTGCTCCTACATTGGGAACTGGAGAGACGGCTAAGAGGTTAAAAGCACGGGCT
TCONS_00000442	chr1	184852508	184856839	-	GATGTGCCAATGCTAGACAAGTACTCTGCCCAGCCCGGACTATGATTTATGATGGGCCGTCTGGGAGGAGCTTGTGAGTCACATCGACAGTCACATGGACACTACAACATCGAATATGAGACTCAGAATCACAGAGCCGTGACTGGCTGCAAAATTAAAGAAAGAGGAGGCAGCACCCCAGAGAAACTAATGTGTCAGGAGGGGCAGGCCATGCAGCTGATGAGCTGGACATTCAGGATAA
TCONS_00000196	chr1	185376842	185388113	+	AACCCCTGGGTCAAACGTATATGGCATACAATGGTACCGAATGTTAACTGAAGTTAATTACTGAATATACTCATAGAACTATAGTAGCTAAGGCAGAGGAAGTAAACCCATATTAAAAGCGAGGGAATGAAGCTGTCAGCTGAAGATGGGGATGGAGAGAGGAGACGTTGAAGGAGGCACCAGAGCTGCTGAGGAGAACACAAAAGCGCTGTTCAGAAGACCGCTGCCTTTTGCCAAATAAAAAGCTGGCATGGATCTGTGATGATGGATCTGAAACTGAGGAGCTGTGATTTCAGGCAGGGGAGGGGGGAGTTTCTAGCCCTCTCTACCCCATTGTGACCCTCAAATTGGCCTTGAGACACCTTTGAGAGCACAAAGAAGTGAATACAGAAGCTTCCA…
TCONS_00000197	chr1	185377259	185387902	+	GTGGGCGGCTGAAGGGTTGGAGGAAACAGGACCAGAGTTCATTGCAGCAGGAAGAGAAAGTGAGAGACGGGTACAGATGTCTGCCTTTCAATTGTTCCTGTTTCCCTCAGCGAGGGAATGAAGCTGTCAGCTGAAGATGGGGATGGAGAGAGGAGACGTTGAAGGAGGCACCAGAGCTGCTGAGGAGAACACAAAAGCGCTGTTCAGAAGACCGCTGCCTTTTGCCAAATAAAAAGCTGGCATGGATCTGTGATGATGGATCTGAAACTGAGGAGCTGTGATTTCAGGCAGGGGAGGGGGGAGTTTCTAGCCCTCTCTACCCCATTGTGACCCTCAAATTGGCCTTGAGACACCTTTGAGAGCACAAAGAAGTGAATACAGAAGCTTCCACACAAGGCT…
TCONS_00000198	chr1	185382615	185388113	+	GAGAGAGTGGTTTTGACAGGCGCTGTTCAGAAGACCGCTGCCTTTTGCCAAATAAAAAGCTGGCATGGATCTGTGATGATGGATCTGAAACTGAGGAGCTGTGATTTCAGGCAGGGGAGGGGGGAGTTTCTAGCCCTCTCTACCCCATTGTGACCCTCAAATTGGCCTTGAGACACCTTTGAGAGCACAAAGAAGTGAATACAGAAGCTTCCACACAAGGCTACATTTTCTCTTTCTCCTTTCCTCTGTCTTGCCTGTATCACTCACCTGGCAGGCACCAGCCATTGTGTGGCTCAAGGTTCCTGTGTTTCTACAACAGTCAGAGCACAGAAGGCTCAGCATGTGGTCCAAGGGCGACACTTTCACTCTCAGACTGCTGGTCAATGAGCCAAGCCCTTG…
TCONS_00000443	chr1	185820455	185828825	-	AGCCTCTTCAGAGCTCTAACTGAGGAACCCGACTGTGGTCGTGAACTCTCTCACTCAGGAACTTGGACTGGAAAGGATTTTGGATAAGAGATCCCGAGGGTCTCATTGATCCCTCATTGTGCATGTAACGGGCATCTGATATGTGAGTCCTGGGAAAGGGTCATTCAAACCTCAAAAGGATCATGACCCACAAGTTGAGAATGGCTGCTGTAAAGGATGCATCTCTAGTGACTATCCTGAGATGTTCCTTTCTGTATGATGTCCACTGTCAGCGGTTCTCATCTCCCTACCTACAGAGGCTGTTCAGGTAAGAGTAGAAGATTAATAAAGAACA
TCONS_00000200	chr1	185917510	185922327	+	TAGATAGGCCAGTGCTGTCTCACATGGACTCATGAACTCACGGTGGCTGGGCTCTCATGCACAAGGCCAAGGTCAAACCAGTGACTTGACTTCTCTGAGTCCTTCAAGCCCTAAGTGCGTGGGAATGTGGGAGCGTCTACCTCAGGAGGAGCCTGCAGAGATGAAGAACCAGTGGTAAAATTTGAATTTTATTGTCCCGAGGAGAGAGAGGAGAGTCAGAGAACAACAGACTTCAAAACCATCAAGTGTCCTTCTATAAGACACAAAATCTACTGAACCATTTGCCAATGATGACCTGGAAAAGAGCCATGGTATCCCACTAATATTCCTTTACAACGCCTTTCAGAAATTAGAGCTGGTAATTAATGAATTATAAATTGGTCCAGAGGAGTGATTCTT…
TCONS_00000201	chr1	185917510	185922327	+	TAGATAGGCCAGTGCTGTCTCACATGGACTCATGAACTCACGGTGGCTGGGCTCTCATGCACAAGGCCAAGGTCAAACCAGAACCAGTGGTAAAATTTGAATTTTATTGTCCCGAGGAGAGAGAGGAGAGTCAGAGAACAACAGACTTCAAAACCATCAAGTGTCCTTCTATAAGACACAAAATCTACTGAACCATTTGCCAATGATGACCTGGAAAAGAGCCATGGTATCCCACTAATATTCCTTTACAACGCCTTTCAGAAATTAGAGCTGGTAATTAATGAATTATAAATTGGTCCAGAGGAGTGATTCTTGTAACACTACTATAAAACAAGGAGAAAGGTTACCTTCTGAAACATGCAAACTTGAATAATATCGAGACTCTGTCAGCATGGACAT…
TCONS_00000202	chr1	185917883	185922343	+	CTTTCTTCAAGTGACTTGACTTCTCTGAGTCCTTCAAGCCCTAAGTGCGTGGGAATGTGGGAGCGTCTACCTCAGGAGGAGCCTGCAGAGATGAAGAACCAGTGGTAAAATTTGAATTTTATTGTCCCGAGGAGAGAGAGGAGAGTCAGAGAACAACAGACTTCAAAACCATCAAGTGTCCTTCTATAAGACACAAAATCTACTGAACCATTTGCCAATGATGACCTGGAAAAGAGCCATGGTATCCCACTAATATTCCTTTACAACGCCTTTCAGAAATTAGAGCTGGTAATTAATGAATTATAAATTGGTCCAGAGGAGTGATTCTTGTAACACTACTATAAAACAAGGAGAAAGGTTACCTTCTGAAACATGCAAACTTGAATAATATCGAGACTC…
TCONS_00000444	chr1	187069657	187071796	-	GCACTGAAGAGGGCGGAGGTCAGCTTACTTGCAACAGCGAGCGCGACGTGAGACAACAGAGGCTGCGTGCTTCCCTGTAGAAGAGGCACACAGAGAGAACACAGATGACGCCTGCTTCTAGAGGAGCCTTAAATAAAGATGCCGTTCCAGAATCTGCAGGAGGAGCTCTTCACAGAGCGTCCACTTCAGCAGCAGCAACAAGCTGAGACTTTCCCGTTGGGGTTATAATCTTGTTGAAGGCATTCCCTGAACACAAGTCCTTTCCATACTGTAAAGTACACTGGATTCTCTCTGCACC
TCONS_00000445	chr1	187379818	187381077	-	CGCTGGCCAAACGACTACTGGCTGGCCAGCAAACTCCAATGATCTGCCTGTCCACCGCTCCATACTGGGTCACAGATGGAATCTCACTCCACAGCCCAGACTGGCCTAGAACTCACTCTGTATTCCAAGCTGACCTCAAACTCAACAGAGACCCTTCTGCCTCACCCTTTCCAGTTTTGGAATTGTAGACATGAGCCAGTTCACCTGGATAAAAGGTACCATGATGATAATTATTGAAGTCAGAGAATCTAAATGCTACAAATTACAAAATATAATTCTATTATTCT
TCONS_00000203	chr1	187396818	187398689	+	CAGTGGACATGACAGCTCAGGTTAAGGTATCAGGAAGTCCATGGAGACCAGCGTGACAACACAGAAGGCTGCCCTGTGCCTGCCAACTGCTTCGGATCTCCTCAAGGGAGAGAAACTTTCTCTTGTAGTGTGGAGAAGCAATGGGGATGCCTCATGGTTTTATGGACCACTTTCCACTTTTCCAGATGCAAAAAGAGGGGCTGTAACAGTCTTGAGAACAAAGTTGAAGCTGAGAAGGTCATGACTCTGAGAATACGGGCAAGATGTGAATTCAGAAGACTGAACCTTCTCTCCATTGTAATTTGGTGCCTCGTTGAGGGAGGCCACGTCAAAAGTCTGTTGTGGCCAGAATCTTCATGAACACCATGCTTGACCTTAGGCTATGTCGTAGTGTTGAGA…
TCONS_00000204	chr1	187577362	187581586	+	AGGTAGACCAGACCAGGCTAACCTCAAACTCACAGAGATCTACTTGCCTCTTCCTTGTGAATCCTGGGATTAAAGATGTAAGGGGTCCAAGGAGAAAGTTACTGCCTTTTGCCTGCTTGTCTTCACCTCTTGCGAGTGAGTGTATCTACTCTGCTGCTGCCTCTGGTGCCATTAATTTCATCTTTCCTTGACATCAGAATTCAGCTGCTTCAGCTTTCCAACATGGATCTAAGACAAGTGGTTCTTCAGAACACCCCTGCCCCCACCTGAGACCTTCAGCACCAGATTGTCATTGTTGAGCCAGTCTAATAAATCCCTTTCCATTGATTCCAATCCTCTAGAGAACCTTGGCTAACACACAGTAGAATTTCTCATGCAACTCAATATGGAACGGATGTG…
TCONS_00000205	chr1	187605412	187619400	+	TCAAAGATGCTGTGAGTTCCAGGTGACTTCTGCTTTGGTTGGGGTATCCTGCTGGAGGGAACTGTATCAATTTGGAGGGCACACAAGGGGAGCCCTGATTGGTTTTCTTGCTGTTGAACCAACTTACCCTAGATGTTCTACAAGGGAGAAGGAAAATAATAATGACGACAACAACAACCGCAACAGCAAACCACAAAAGCTAAGCAGAGATCCACCGCGCTCTCATGTATGGCATGGTAGGGCTGCTGCCCAGTGCATGCTCTCCTCCTGTCTGCTTGGACCACATCTGGCTGCATGAACTGCTCGTTGAGAACTCTCTTACTGTTGCT
TCONS_00000206	chr1	187621477	187642192	+	AAGCTCATCCATATGGAAGACTCAGTACAAGTTTCCAGCCACTTTTCCCTTCGCACAGTCATGGACTCTAGGAGGCTCCAGGTCTTCTAGGAGCCCATCCATCTTGCTGGGAACCAGAACCACAGCCGTCAGTGACAGGATGCAAACGGATCCTCGGGACACATTCACCACGGAGGGTGGACTCTACGTCCAGAGCTTGAGATAAATTGTCAATTTGGCAAACCCTTCTGCTCTGTAAGCACCTGGAACATCTCCACACAGCAGACAGCACTGTAGACCAATTCATCTGGGAAGCTGCAAGAGCAAGAGGAGTG
TCONS_00000207	chr1	187655231	187655977	+	AGGCCCTTTGTGGGTGGGACCATCTCTGGGCTGGTAGTCTTGGGTTCTATAAGAGAGCAGGCTGAGCAAGCCAGAGGAAGCCAGTCAGTAAAGAACATCCCTCCATGGCCTCTGCATCAGCTCCTGCTCCCTGACCTGTTTAAGTTCTAGTCCTGACTTCCTTGGTGATGAACAGCACTATGAAAGTTCTTCAGCACACAGTCAAGCCGCCTTCCATCCCTTCCCCATCAGGCTTCCACGTGAGCAGAAGGGAGAACATTCAACAATTTCATCCCTGAGTCCCGTGTTCCTAGGGTCGGCATG
TCONS_00000446	chr1	189312018	189316353	-	AGGATAACAATGGTCTCTGGTTTAGTGCACTTGACCTTAGGAAGTCACTGAATCATCTCACAACGGTGAAAGTTCTCCAAATCCCAGCGGCTGAGTGTGAAGCAAGTAACCTGACGGGTTCTTGGTGTCACCTGAATTTCCAAGAAGCTGATCTCACAGGATGAGTGATCTGCTGTGAAGGTTGTGTCAATGTCCGGCTGTAACTCATTTTAGCCAAACGACATGTCTCTTCTCTGCCAAGCAGAATGTAATGTAACATGAGTCATCAGAAAAGCGACATGACACATCAGAAATAAACGCTCATGACCACCGATTCG
TCONS_00000212	chr1	190069986	190078302	+	ATAAGAACAAGAGGAAGCAGGCCGTGAACCCACGGAGACAACTACTACAGACTTTTGAGCATCAAAAGACAGGTGGAAATAAAAGATGAAGAGATAATTCAAGGTGCAAAATCAAAGAAAAAAAGATATTTGGATCCATAGGTGCCAAGAGAAAGGAAACTTGGTGTTCCTCTTGTAAACTCAGAGGGCTACCAACCCCTTCAGTCCCATGGATACTTTCTCTGGTTCCTTCCTTGAGGACCCTGCACTCCGTCCAATGGATGACTGTGTAGCAGAGGATGGCCTAGTTGATCATCAATGGGAGGT
TCONS_00000447	chr1	191267547	191295631	-	TGACCCCACAGAGCACTGAGCTTTGGTTTGTTTTGCTCTGCCTTGATATTTTTCCACTAATGACACACGTGTATTGGTTTGCCTTACATAGTGTTGTTGAGCTCAACTTGTGGTAATGCTGCCATTGAGAGAAACTCGAGGAAGAACTGCTCGTGAGGCACCTGTGGCACCTTGCCACTTCTGCGGCCTTGCCTCAGGCCAGTTGGTGTTCATGCCTTGTGTCTGCTTGCCGAAAGGACTGGTCTGTAGCTGCCGGTTCGTGTGTGGTGTCTGCCTGCCTAGAGGACTGGTTGGCAGCTGCTGAGTTGTATTTGGTGTTTGCTACAGGACTGAAAGAAGATCGAGCTCACCCTCAAAGAACTGTTGCTGAACAGGTTCTGAACTTATATAAGCGAGAAG…
TCONS_00000448	chr1	191294551	191295610	-	TTTGGTTTGTTTTGCTCTGCCTTGATATTTTTCCACTAATGACACACGTGTATTGGTTTGCCTTACATAGTGTTGTTGAGCTCAACTTGTGGTAATGCTGCCATTGAGAGAAACTCGAGGAAGAACTGCTCGTGAGGCACCTGTGGCACCTTGCCACTTCTGCGGCCTTGCCTCAGGCCAGTTGGTGTTCATGCCTTGTGTCTGCTTGCCGAAAGGACTGGTCTGTAGCTGCCGGTTCGTGTGTGGTGTCTGCCTGCCTAGAGGACTGGTTGGCAGCTGCTGAGTTGTATTTGGTGTTTGCTACAGGACTGAAAGAAGATCGAGCTCACCCTCAAAGAACTGTTGCTGAACAGGAAGCTATCCAGTTGGATCA
TCONS_00000449	chr1	191393810	191411332	-	CCATCTCTTAATGTTGGATCTGTGACTGTATCTGTCAGGAGAAATATCCCGCACACCTGAAGCCAGCAGAACTGCCCATCCGACTGAGTGACCTGGCCTTATCCTCTGAGGCCTCCCCGCTGCTCTAGCATCTCTGTGCGCCCATCTCTGAGCCACCGGGAGTAGCTTACCCTTCCTTACTTCTCATTTCCTCTGGTCCAGGCAGTGAGCTAGCATGTCACCTGTGACATGAACTCCTGCCGTTATCTATTCTGAAACACCAGAGATAGTTGTTATGTGGAGAGCTGCATTCCAGGTGCCAGAAACAAACAGCTTTGATCTTGTCACAGGAGCTTCCAAGCAAGTGATTTTAATTGAAAAGCTGGCTATCTTTTTGCACTCATCAATCCGAACGAGCCC…
TCONS_00000450	chr1	191400078	191411083	-	TTCTGAAACACCAGAGATAGTTGTTATGTGGAGAGCTGCATTCCAGGTGCCAGAAACAAACAGCTTTGATCTTGTCACAGGAGCTTCCAAGCAAGTGATTTTAATTGAAAAGCTGGCTATCTTTTTGCACTCATCAATCCGAACGAGCCCAAGGGAGAGGGAGATGTTTCCCACTCCCAAGTCTTTTAAATACTCAATGGGGACATTAACATTTGAGTCCCCCCAGGAAAGTGTTGATTTTTAGCTTGCTCCCGCCAGCACCCCTTATTTTGAATGTATTGTTTTGGGAAAGAGAATGCTAGAGACTTCTGGTTGACTCTTCCATTGTATCCCTGTGAGCAGGAAACCCCGGTAAACACATTGCTACAAGTTAGGCTTGGATGGGATTATTTCCTTG
TCONS_00000213	chr1	191992669	191993721	+	GCTGCCAAGAACAGCGTTTCGCGCTCCAACCAGCAACCTTGGGCTACTTAAGACTGTCTCTCAGCCCCTCCTTCGGCTTCTGCTCTGAGCCGCCAGGAAGACTCAACTTCCCAAGAAGCTAGGCAGGGGTGGGAGAGTCTGAGTGTGGCTCGCTGCTCTCCCCCGGCCCCCATCGCTCTCTGCATAGGCGCTCAGTTTAGCAGGACTAACCGGCTGGCGCAGCAAAGGCAACGACAACTTGCTCAGCTGGACTTTGGAGCTGGGTGCAAGCTCCCGGCGCTGAGCACACAGAGGAAAGTCACCGGGCGCCCCCTCCTCCCCGCCCTCTTCCCCACGGCCGGCCCTCTGCCCCGGGTTAAAAAAGGAGAAGTGAAAGGTATGCAAACAGCAAGCAAATAG…
TCONS_00000451	chr1	192270093	192270831	-	CTCCTCCTCCTCCTTCCCATGCCCCACCCTCCAGGACCTTGACCTGGCCCTCCTCTAGGGCTCCATTCTCCACCTGTTCCTATGATTCCTTGGAGGCACTGAAGCCCAGAGACCCTCAATGACTTGTTCAAAGTCACATCAGTAGTTACGGAGAGAGCTGGAATTACAGCCAAGGACTTTGTGACTCCCTGCCTAGTGCTACCTTGCAGCCCTGTATCAAGTCCTTTTATCACCGCTGGCCCCAT
TCONS_00000214	chr1	192681834	192682948	+	CAACCTACTGTGTGCTGGGACTACAAATACAGCAACTGTAAAACCACATTACCAGGCTCGCTTGTCCACAGATGCAGCCTACACAAGAAGAAAAGCGAACGGGGCCAGCAAGGATGGAGCTGCAGAGAAGCAGTGTCTATGCACTGCCAGTCTTCATAGCAAGGGCCATCCTCAGGGAAGCTGCAGGGCTCTGGCCAGGCCTGAGTGACCAAAGAGCCAGAACAAGGAAAACTTCAGTGAGAACTCAAAAGTAATACAGCTTTAATAAGATGGCATTCTGGGAAATATCTACTTACTCCAAAAGAAGGAAGGCTGACATGCACAGGACGGCAAACACCAGGATGGCTGATGTAACCCCAGACATTAATGCAGTAAATGTATAAAGCAGAGATAATTCCA…
TCONS_00000452	chr1	192768813	192770866	-	TTGCCAACTTCTCTGTCCACAACAGTAGAGAAAATAGGTATTTTTATTGGAGCTTTAAAAGCTTGTGAGAAGTCTTGTGTGGCCATAGATTAACAATAAGCTATCAGCAATTTATAAGTTAACTGTATCCAAGTGCTATACATGAAATAGGCCTAATTTCACATTATCTTCATCAGGATATAAAAACTTTACAAAGGTTTTTATGAATGTTAGTTTGCCTACAATGATGTCTGTACAAATCCCCTCAAGCCATCCTCCATATTAAGAAGACAATCACCACTGTAATTCGATAATGATTGATTATGTCTCCAACCAGGACCTTAGCACCCAGAGAGGCTTACTGCAAACTATGGGCCATCTCAGCATTGGATTCATACTCTACATGGAAAGCAGGGTCGG…
TCONS_00000453	chr1	192853205	192867795	-	GGCTCCATGCCTGCTGTTTCAGGGCAACAACATCAGGAGAAATCTCAAACACCGCATGGCTCAGCTTTCTAAGAATTCCGTGGAATTCAGGAATCATATCCACAAGATCCCTGTCAGACCAGTTTGTTAATCTTGTCGGGGATGACGGCAGCAACCATGTAGCTGTCCAAGTAAGGAAATCGGTGTCCTATCCAACTGTTGACTGCCTCTGGTGAAAGAAAGGTATCCTTGCTATGCAAGGAGCTTGTTACAGAAGTCCGTAGGTGCTTCTCTTCAGGAGTATACTGAAGACACCCTTTAGGTATGGGCTCTGCCATTGTAAGTTCAGATTGAAAGTACTTGGTGTGAACAATTGTGTGACAATCCAAGCAGGCTTAGGCCTAAATTAATAAAAAAAAG…
TCONS_00000454	chr1	193251726	193256562	-	GGGCCCTTTTGACCTCTGCATGGAGAAGCCAACTGCCTTCCGCTGTTCTGAGTCTCTGCTGAGTGGCAAACATGGGCTGAATAGCTTCAGATCCAACCATGAAAGTGAAAACATACTGGTGATCGGTGTGAAGACAATCACGGTCATCTCTTCCAGAGTTCTGCTCCCGTGAAGTTCGTTCCACATGAAGGAAGAGCCAGCCGTCATCAGGCGTCTTTCCAGTCCTTTCCTCTTCTGCAGTTGTTTACAGTTGTCTTGAGACCTTTCATCCTTTTTCCCTTTCTGGAGAGCACAGTACTGAGGCTCGCCCCCGCGAAGCTAACGGGAGCTGATGAAACATTGTCAGTGTTTCTGCAGAATCCTTATCAATGGCGTTCGATCTCATGTTGACAGGTTAGC…
TCONS_00000455	chr1	193255915	193256549	-	CTCTGCATGGAGAAGCCAACTGCCTTCCGCTGTTCTGAGTCTCTGCTGAGTGGCAAACATGGGCTGAATAGCTTCAGATCCAACCATGAAAGTGAAAACATACTGGTGATCGGTGTGAAGACAATCACGGTCATCTCTTCCAGAGTTCTGCTCCCGTGAAGTTCGTTCCACATGAAGGAAGAGCCAGCCGTCATCAGGCGTCTTTCCAGTCCTTTCCTCTTCTGCAGTTGTTTACAGTTGTCTTGAGACCTTTCATCCTTTTTCCCTTTCTGGAGAGCACAGTACTGAGGCTCGCCCCCGCGAAGCTAACGGGAGCTGATGAAACATTGTCAGTGTTTCTGCAGAATCCTTATCAATGGCGTTCGATCTCATGTTGACAGGTTAGCTGTCTCCGCTTCC…
TCONS_00000456	chr1	193426880	193436810	-	ATGCGCAGACTAACGTTTCCTATCTCTTCCTCACAGAGCACAGGAGGATGCTAGCACAACACAGCATTACAAGGTGCCTGGAGATGATCTGAAGCACAAGAGGCGTGTTCATGGAGCGCATGTAAAGGCTGCACCTTTCTTTTTAATGGGGGTCTTGAACATACAAGGATTTGGACATCCGTGCCTACGTGAGTGCGTTGGAATCCACCTTCCCGGAAGCCATGGGAGGACTGCATGCGTCAGTTTATGCACAAGTCATAATAACCCGATAGGTTATGATCCAGAGGTTGAGAACCACACTGTTCTACACTATGAAAAGGGTGACCTTTGACTATCCAGTTTCGGCCAAGGCTCCAGAGAACTACAGTCATGAGCAACCTCTGGGGACACCAGAACTAT…
TCONS_00000457	chr1	193708087	193708745	-	GTGGTTAAAGGCACTTGCCACCAAACCTGATGATAGAACCAACTCCTAAAAATTGTCTCTGACCACTACACACATTACATGGCACACATGGGCACAGGCACTCTGACCACACACACACACACTAAATGTCTTTTTTAAAGGAGGGAGAAAGCAACAGTTATGAACACAAAATTGGTTACCACAAGGTGCGTGGTCAACAAGGGAGCTTGAAACCTCAGATTATTTTTCCTTAGAAAAAACTTACCTCCAGCTGTACTGTACATTGAAGGCCAGCCTGAGGTACATAAAACATCATTTAAAAGAGAGAGAAAAGAAAAAATAAAGAAACAAAGCAAAAGTCTAGCCTGGGATACATAAAACCACATCTCAACAAGAGAGAACAAGCGGTCCTCTTCCATA…
TCONS_00000215	chr1	195272946	195295469	+	CATTACATCCGGTGCTGGTTAATTCTGATCAACTTGAAGCAAACTAGAGTCACCTGGGAGGAGGGAAACCTCCACCGAGGAATTCCTTTCATCAGCTTGGCCTGTAGGCATTTGACAGTTGGCTTTTGCAGTGTTCTATTCAGACACCCAGAGACACCTAAACCTACATCACCCTGGATTCTAGGAACGACCTGACTGATTGAAAATCTTTTTGATGAGGACTAATCCCAATCACTGATGGTGTTGTTTGTGGATCTAATCACCGGCCACATTGATCCTTCTCCCTCAACATGGAATTAAATGCTACTTATAAAGTGGAGTCCCTTAGGACTTGACACAAGTCTCTTAGGACTTGACACAGTATAGGGTAACTTAGAGTAGACAATAACCCAATCTCAA…
TCONS_00000216	chr1	195275171	195295469	+	TAAGAAAGGTAAGATAACTGTGGGCCTAAGAACAGCCGCTAAGCAGCACTCCCACATAGTTCCTGCCCCTGCTCCTGCTTGAGTTCCTGCCCTGACTTCCTTCAATAATAGTCTGAGGCATTTGACAGTTGGCTTTTGCAGTGTTCTATTCAGACACCCAGAGACACCTAAACCTACATCACCCTGGATTCTAGGAACGACCTGACTGATTGAAAATCTTTTTGATGAGGACTAATCCCAATCACTGATGGTGTTGTTTGTGGATCTAATCACCGGCCACATTGATCCTTCTCCCTCAACATGGAATTAAATGCTACTTATAAAGTGGAGTCCCTTAGGACTTGACACAAGTCTCTTAGGACTTGACACAGTATAGGGTAACTTAGAGTAGACAATAAC…
TCONS_00000217	chr1	195275193	195295478	+	GGCCTAAGAACAGCCGCTAAGCAGCACTCCCACATAGTTCCTGCCCCTGCTCCTGCTTGAGTTCCTGCCCTGACTTCCTTCAATAATAGTCTGAGATGGTGTTGTTTGTGGATCTAATCACCGGCCACATTGATCCTTCTCCCTCAACATGGAATTAAATGCTACTTATAAAGTGGAGTCCCTTAGGACTTGACACAAGTCTCTTAGGACTTGACACAGTATAGGGTAACTTAGAGTAGACAATAACCCAATCTCAACGTTACTGAAACACAAGGAAAGATGTGGAGAGAAGATGCAGGCTCAGCCGGACCTCAGAGAATGGTGTGCCTTCTTCACCAGGACCTCTCCATGTTCCTCACTCCTTCTACATCCCAGTGTGGTTCCCGCACCTCTGCTCAC…
TCONS_00000218	chr1	195598098	195610821	+	GGATTTGCTGGAGAGCTTGATGTACAAACTCCATCCTCAAGAGAACTCCAACTCCATCTAATTTGTGCCTACAGAATTACTGAGCGATTGGTTGGCTGAGATGGCCACTCCAGGTGCCACTGCATTTCCTCCAGACCCCTTAAGAATCCTGTTCTGCATTGGAATGAGGATAGAAAGTCTCTGGAGCTTATATGCTACCATTTCCCCTTTGGGCATCAACATGGAGATGGAGGAAGTGTGTGGCTTTTCCAG
TCONS_00003158	chr2	15719367	15730793	+	GATCAGTATTCATCATGGGGAAGAAAACCACAGACCATCAGTAGATCACACAAAGATCTTCTATGTGCAGCTAAGTTCCCTGACTTTGAGAAGCTGCAAGTGGGTATGCCTGTTGGTCCAGTGTCTGGGACCCATCTCAATTCACGGCCTCCCCTACAAACTTCTAATAGGAATGAATAGACTAAGAAACTTTTGAGCAAAAATTAGGGTAGTTTCTGTTTATAAATTGACTGTGTTATATATGTAGATAACTGTGCTTCATTATTGTTCTCCTAGGCTAAAAGAAATAACAAGAGAGCAATAACTGAATATTGATTCTTTATAAGTGATGGAACATTCTAGAAATAAAGCAATGCTACTT
TCONS_00003228	chr2	106884831	106984406	+	CAGAATCACCTTCCAGAAGTGCCACCACCCACAGTGGACTGGGAATAAATCATCAATCAAGAAAATGCCCTACAGATTTCTCTATTGGTAAACTGATGCGGATTGGTGCCTAGTCCAACTGTCATCAGAGACGCTTCATCTGACAACTGATGGGTGCAGAAACACAACCAAACATTAGGTGGAGCTTGGAAAACCCAACAGAAGAGGGAGAGGAACCATTCTAGAAGTCAGAGTGTTTGAAGACACAGGAGATCATGGCCTAGAATCAACTAAGCCAAACACATAGGACTCACAGCAACTGAAGCAATGATCACCCAGGCTGCATGTATCTGTGTGAGGTCCTCCACCTATATATTCTGTTTGGTGCTCTTGTGGGACTCCTAACAGGGAAATACAAGG…
TCONS_00003153	chr2	7169292	7270917	+	ACGATAGACTTGACATGGTGGTGTATGTCTGCAATCCTAGCACTTAGGGACCAAGGCTGAAGACCAAGTTTATCCTAACCTACACAAGGAGTGTCAAGTCAACCTAATCCATGGGAGAATCCATCTCTAAATCAAAGCTTTCATAATGGTGAAAGATAATATGCACGAAGCTGACGGAGATTTGCCACCGAAGTCTGGAGACCTTGTGTGCAACAAGACCAACTGACTAGGCAAGGATTACTGGTTCTCAGCAAAATGCAAGCATCTCCTGCACAATGGCTGTAGTAAGGGTAGCTTTTGGAAAACCTTCAGAACTCTTGTTGATTGAGCATCAGGGTGGCCTCTTGGAGCAGATCTATGGAAATAATTTACAGAAGACCCTTGAGGGCAATTAAGCTC…
TCONS_00003157	chr2	11931197	12064156	+	CTGGACCAGCAAACACTGTCCAGACATCCATGAGGTTAGAAGAGAAGAAAGTGGAACTGAAGTCATCTACGTGTGCACTCAAAGTTCCTGCTCTGGCCATCGGTGAGCCATCTGTTCATTAGAGGATGAATCAGGGTCATAGCTGGTTTCCACTCCTGAACTGCACTACCATGAAGCCCTGGGTACCATGACATCCATCTCATGTCACACATGACTTCTGTGGCCTATAAGTCACCATCAGGACTAGCCCAATTGCCACTAGCAGTCTCCATTAGAAAAGATAAAGTGAGAAGCTCAGAGTCATGCTCCTAGGAAACTCTGGAGACAGCATATCTAACCAGGAAAAGTCATATGGGAAAGGCCAGCAGCAAAGAAAATTTGCAAAAACAAACAAACAAA…
TCONS_00003165	chr2	26733885	26744730	+	CTCACCCAAGAACTGCTTGTGAGGTTCCTACTTGCTGCTTCTACAGCCTCACCTCAAGCCAGTTGGTGAACCTGGTGGCTTCTTCAGGATTGATCAAAGCTGCCAGTCCATGCCTGGTGTCAGCTTGATGAAAGGACTAGACTAGCTGCTGTTCATGTGTGGTGTCTGCCTGCCTAGAGGACTGGACTGCAGCTGCCAAGTCCTATTTGGTGTTTGCAATGGGACTGAACTGCTGAGAAAGAAGACTGAGCTTGCCTCCAAAGAACTATTGCTAAGTGTAGCCTCCCCCAGCCTCAAAGCAGGCTGATCCAGACTTTGACCTTGCTGCCACTGAGAACTAGACCACCTGAGGTGGAGCCTTCCTGCCTAGATGGCTCTATTATTCAACCACTGCCACTG…
TCONS_00003325	chr2	28021099	28064733	-	GGGCTCCAAAGCCATTCTGCCTTTGCAAAGATGATTTCTGTTCCCAGGGCTTCTCTTCAAGTTTACAGAGGATGCCTCGCCCCTGCAGATCTCACACAGCAGAGGACCCTGGGTTCTTCAGAGACATGGCCAGCCTAATTTGGAGCTACCCTGCAGCACCCCACCGGGCCTCTGTACTGCCCTGTCTCCTTACACAGTGCCCGTCTCACCCAAGTCACACAAAAGGAAAGCACAAAGAAACCCAGCTCTGGGCTTGAATCTGGCTGCCCCCACCCCAGGTTTCCAGTAATCTATGGGCCCTCCTTCTGGATCTGATCTGAGAAGCCTTTGACTTCATGGGGTCCCCTGGAGACAGCCGCTGACATCCGGAGCCGTGGCAGCCTCTGAGGTCCAGGGGGT…
TCONS_00003326	chr2	29866218	29886974	-	GCCTTTAGAGGGGAAATGAGTCCTTTATTTTTCTTTTACATGAAAACAGGATTTGGGAAGAGAAACAAGGGAGCTGAGCCAGCTGCTTTGATTTAAGTGGGAATGAGGGCAGCTGGCTCAAACATGGGTCTGGGTCCCACAACATTGGTGATTGTGACTGGAAGCGGTTTATTGAAGCACCATTTTCTACTAAGTCTTACCCCAAGCTAAGCAGGCTTATGGTTACACTGGAAAGTAACACTGTCTGGAATATTCTCCTTGAAAGCAGAGGAAGTGACGTCCTTGGCTAGTTCATCTGAAGATACCAACCCTCGTATTCCATTGATCCAAGACATGAGGTCC
TCONS_00003181	chr2	38535012	38536599	+	TTCCACAGAAGATTCTCCAGCCTGTCTGTGCTTTTTGGAATTTCAGTGCCAAGTATCGCCTGCCTCACAGGACATCCCCCGGGGCTTGAGAGTGACTTCCAATTCAGGGCTCTCTTAGGGAGACCCAGCAAGAGAGAGATACATTCATTTATTAAGCACCTACTGTGTGCAGGCCTAGTCCCTGGTGGTGGTACTATTGCCATCCTTGATCCCCTAGGGAGACTTGCGGTCAGCAGGCAGGG
TCONS_00003334	chr2	43122363	43195907	-	AACAGCTGGGAGATAGTGTGGATCCTAGCAAGGAGTCTGGCCTCACCTGATACTAAATAATTCATGAAACTTGTGCTGATTTTAATAACCAGAGAACCATATATTAAGGATGGAGTAAGAAGTATGAGAGATCAACATTCCCATCTTGTGGGCATGAAGCAGAAAGCTTGACTGACTTTCTTACCTATCAAATTCATGTCTGGTAAATTGAATGGATGCACAGTTCAGAGCCCAGGAGACTCTGGTGGTGGTGTTTGTCTCAGTGTTTTCCAATGAAAATTCTATCAGATGTTTGAAATTGTCTGATGTTGATCTAATTTTAGTGATGGGATGGGGAAAACTGCTCTTTAAGTGTGTGTTTATGCCATTGTCATCTGACATCATCACTGTCCATTTATG…
TCONS_00003335	chr2	43457761	43553256	-	AAAGAGGTTTTGGAGTTTATCAGAGTCCTTTTCTGCAGATAATTGGATAATCACGTGGTTCCTACCCTGGAATGTGTTTTTTCAGGTGAGTCTCTAAAGGCGGGGCAGTTCTTCACTAGGCAGTACATTAGATGCCCGTGGCTGTAGAAACTGCCTTCTAACTGAAGGACAATAAAATTAAACTTGTACATTTGGAAAACTGGAAGTTATTTAAGTGACCATGTTTCTGAGTAGTCTGCTTTGATACATACCTCACAACAATGGACAATGTCTAAGACTGGCCAAGATACCTCTCGTGGCTTTACCATCCGCATACTTTTCTCAACATCAAGTCCGTGAAGTTGAATCTGTGACTCAATAGCATAC
TCONS_00003184	chr2	53986135	54030832	+	CTGGCAGTCTTGGGTTCTATAAGAGAGCAGGCTGAGCAAGCCAGAGGAAGCCAGCCAGTAAGAAACATCCCTCCATGGCATCTGCATCAGCTCTTTCTTTCTGACCTGCCTGAGTTCCAGTCCTGACTTCCTTTGGTGATGAACAGCAGAATGGAAAGGCATGTGCCATCAGTATGCAGGCACCTGAAGACCCACATAGGCTCAACTTTCAAGATCGCTGACTCATGTGGGTGGCAGTTGCTTGAAGTGGAAATATCTGGTGACTTTGGCAACTCAGCTGTGTCACATGGTGTTTTTCTGTAAGCTGTCATGTAAGAGAGCATGTGATATTTCCCTGAAAACAGACACTTAAGAGGGTGAGTGATGTTTAGAAAGAATATGTATGGAACCCCACAGACT…
TCONS_00003185	chr2	53986135	54030832	+	CTGGCAGTCTTGGGTTCTATAAGAGAGCAGGCTGAGCAAGCCAGAGGAAGCCAGCCAGTAAGAAACATCCCTCCATGGCATCTGCATCAGCTCTTTCTTTCTGACCTGCCTGAGTTCCAGTCCTGACTTCCTTTGGTGATGAACAGCAGAATGGAAATGCATGTGCCATCAGTATGCAGGCACCTGAAGACCCACATAGGCTCAACTTTCAAGATCGCTGACTCATGTGGGTGGCAGTTGCTTGAAGTGGAAATATCTGGTGACTTTGGCAACTCAGCTGTGTCACATGGTGTTTTTCTGTAAGCTGTCATGTAAGAGAGCATGTGATATTTCCCTGAAAACAGACACTTAAGAGGGTGAGTGATGTTTAGAAAGAATATGTATGGAACCCCACAGACT…
TCONS_00003242	chr2	131983279	131998594	+	ATTTAGTCTGGGACTGTTGGGCCAGATGGGCTCTGTAAATATCTTCATTTGCCTGGAGCCTGATTTTCTTTTAATAATGGGCTTATTCCAGAATCTGAATTCAGCATATGGAGAGTGGAACTCCAAGCCAGACAATGCTGCCAGCTGCTGGAGAGCCTGCTGTCGAAACGGGATTGATTCCTTTCCAAGTGTTCCTGCTCCACCTGCTAAGACAAGGAAATTATGGAGGCATGAACAGGAACAGTGCCATCCATCATCCTGGAGTCTGGTCGGAGCCTCTGCCAGCTGAGGAGGAAGAAGTGCAGCAAAAGGAACGTTTGTACTGACGTTCGCCCATTCGAGGATGATGTTGATTGGATCTATCACATATGACCTTTGCCGTGTTTCCATGTGTTCCCT…
TCONS_00003243	chr2	131983368	132027716	+	AGAATCTGAATTCAGCATATGGAGAGTGGAACTCCAAGCCAGACAATGCTGCCAGCTGCTGGAGAGCCTGCTGTCGAAACGGGATTGATTCCTTTCCAAGTGTTCCTGCTCCACCTGCTAAGGAGGAATGTGGAAGAGTTTGCAGGTGTGGGCAAGAAGTGCCTCCGAATGCTGTAACTACACATCAATGGGCAACTCAGTGGGAGCTAAAAATTCAGAACATCACTAGAAATGTGGACAGCAACTGACTCCCAAATGTTGTTCTTTGACCTTCACATGTATGCTATGAGGTGTGCATGTGCACATGTGTATACATACAAACATATACTCTCTAATAAAATTATATCATATC
TCONS_00003252	chr2	146927240	146932072	+	GTTTATTGGACATTGTTGACAGTTGCAGGACGATTCTCTTTATACTACCAGAGGCTCTCAATCACTCTGGACACCACCATGACTGAGGAGTGAAAAGAAATGTTCCTCTAAGTGACGACAGATGGAAAAAGGATTCACTCATTCATAGAATTCCAAACCAGAAACTGACCGTTCAACAGGATCAAGTTCATGGAATCAAAGGATTTTTTTTTTTGCTGGAAATATTTGGTAAAAATGAAAACTTGATATATAGATACTTCAGAAAATGAAAATAAGGGCTAGAGAAATGACTCAGCAATTGAGAGCCCTTACTGCTTTTTCAGAGGATCTGAGTTTGGTTCCTTGTTTCCCCTTGCCAGGTGCTCACAAATACCTGTATCGATAGCTCCAGGGTATCCA…
TCONS_00003282	chr2	170126853	170148899	+	TTTAGAAAATCAGAAAAATATTCCCCGAAATGTAAAGAATGACACAAAATTGGAATCTCATTGTCCGGGAACAGTTATTCTGGAAGTTGGCCATCTCTGATCACTGAGGCATGGCCTGGGCTGGTTTCTGATGGAAAGACAAAGGGAGCGATCACAACAGGAACCGTATGGCCTGTCAGGCCTAACGTGTTCACAGCAGGGCTTGTAGGAGATGATGCTGACCTGCGCTGGACCCTGACCTCTGGATTCAGGGTCACCCTGAGGGTTTCCCAGTTCACTGGCAGTTTTGTTTCTAAGGATACATTCTTGGGTGATGTCACAAAGTCCCCAAAGACACGGTGGAGCTGTGTTAGATGGGGAAAGACAGTCTGCTGAGGATTTATCTGGAACTGTCAGAAG…
TCONS_00003289	chr2	173407996	173410624	+	AGGTCTGCAGGAGAAGCGTGGGCTCTGGAGCCAGGCAGATGCAGATTTGAAACTTAAACTGGTCACTTTGTGGCCTCAGGTATACCCTGGATGAAGTGTAACAGGAGAGGGCTGGGTCCGATGGGAGAGCTGGCTGGCTCTGCGCTGATTTCATCTTCAGGATACACAGCACACAGGCTGGGAGACGTCCATAAAGACCAGGATTGCCTCTTCTGCCCGAGGCTTTGCTCATCATGAACTGTTCTACAAAGCTGTGGAGAATTCAACAACAAACATACACATGCACAAACAAACAAAAAACCTACATTAT
TCONS_00003296	chr2	3989251	3991274	-	AGATCTGAAGCTTCCAGACTGAAGGCGCTGACTGACATTGGCACTGATGTCTTGGATGTCAAGTGTAGATGTCAAGTTTATGAACAGAAGAAACGGAGCTCATGAAGTGTGCTATGCTCTGCATGTGTGCTAATCCTCAGAAAAGCATAAAGCAGAAAAATTTGTGTGAAAACGCTTCTCCAGAGATTAATGATATAAATCCAATATATTCATGAAAGAAAAAATAAAT
TCONS_00003147	chr2	4743823	4756265	+	TGTGGCATTCTTTATAGCACAGGGAACTACTGAGAAGTGGGAGCTGCCAGCTCTGATTTAGAGGGCTTGGAGAATTTTCCCTCGAGGAGCAGAGAGTCAGCCTTGAAGCAAGGTCTCCTTGGGCCCTAAGGTCAGGAAGGAGGAAGTGCCATTCAAGGAGAGGTAGCCACGGGAGGGCAACAACGGGATATCTGAGAGGAGTTCCGGTGAGGATCCAGAATCGTTAGTGAAGCAGAAGCCAGAGGCCGCGAATCAGACCAAACGACTCAATGCAAAGAACACTTGCAAGCAAAGCTGTTTGGACAGAAGGGTGCACTGTGGACAGACACACCGCAACTTCCATGGCTGCTGAAGGCCAGGACACTCAGAACCATGTGACCAGACTTTTATGTGCTCAAG…
TCONS_00003148	chr2	4743823	4756265	+	TGTGGCATTCTTTATAGCACAGGGAACTACTGAGAAGTGGGAGCTGCCAGCTCTGATTTAGAGGGCTTGGAGAATTTTCCCTCGAGGAGCAGAGAGTCAGCCTTGAAGCAAGGTCTCCTTGGGCCCTAAGGTCAGGAAGGAGGAAGTGCCATTCAAGGAGAGGTAGCCACGGGAGGGCAACAACGGGATATCTGAGAGGAGTTCCGGTGAGGATCCAGAATCGTTAGTGAAGCAGAAGCCAGAGGCCGCGAATCAGACCAAACGACTCAATGCAAAGAACACTTGCAAGCAAAGCTGTTTGGACAGAAGGGTGCACTGTGGACAGACACACCGCAACTTCCATGTCACCTCGACGTTGACCCAAAAGACACAGCCCAGTGATTCTGGACTTCCTGATCT…
TCONS_00003149	chr2	4743835	4756349	+	TATAGCACAGGGAACTACTGAGAAGTGGGAGCTGCCAGCTCTGATTTAGAGGGCTTGGAGAATTTTCCCTCGAGGAGCAGAGAGTCAGCCTTGAAGCAAGGTCTCCTTGGGCCCTAAGGTCAGGAAGGAGGAAGTGCCATTCAAGGAGAGGTAGCCACGGGAGGCTGCTGAAGGCCAGGACACTCAGAACCATGTGACCAGACTTTTATGTGCTCAAGACTGTTAATCTCCTTAATTGAAATTGATTGGCCTCCTGGGACCCAGCTCTGCCCTGGCCCTGAGCTTCAGCAGTGGACGCTCCAAGCCTTCCAGAATCCAGACCCTCCACTTGCCACGCGCCGGACGGAGAACAGTAACCAGCCGCTGCAGACTTCACCTTCAAAGATAAAGATTTTATTA…
TCONS_00003150	chr2	4743878	4756384	+	ATTTAGAGGGCTTGGAGAATTTTCCCTCGAGGAGCAGAGAGTCAGCCTTGAAGCAAGGTCTCCTTGGGCCCTAAGGTCAGGAAGGAGGAAGTGCCATTCAAGGAGAGGTAGCCACGGGAGTCACCTCGACGTTGACCCAAAAGACACAGCCCAGTGATTCTGGACTTCCTGATCTGCTTTCAGGCTGCTGAAGGCCAGGACACTCAGAACCATGTGACCAGACTTTTATGTGCTCAAGACTGTTAATCTCCTTAATTGAAATTGATTGGCCTCCTGGGACCCAGCTCTGCCCTGGCCCTGAGCTTCAGCAGTGGACGCTCCAAGCCTTCCAGAATCCAGACCCTCCACTTGCCACGCGCCGGACGGAGAACAGTAACCAGCCGCTGCAGACTTCACCTT…
TCONS_00003151	chr2	5400961	5401657	+	CACTGGAAGATACCAACAGACACCATGAAATATGACTGTATGCACAGAACAAACCCAAAAGCCTTGGTGGATGTTCCTTCATTGGTACCCAGAATCCCCGGCTTTGGATGATCTTACCAAAGAACACTGGCTTGAGTGCCGAGGAAGGAAGCCTTGTGAGAAAACCTGGAGATCCAGTTTTACATAACAGAAGTGCAAGACCAGTAAGAGCTACTTTGTTGCACTTTCAACACTATGATGTGGAGGTTGAAAGAGAAGCAGAGGTAAACTTGTAATGGCTGCAATCAAGACCTTCCCACGCAACAAGCTCTTCAGTTAACAACAGCACTGAGGTTTCTCTCTTCACTCCTGGGGGAGTCTGATGCTCTGATCGCCACAAGGGAGACATCGGAGCGTGTG…
TCONS_00003297	chr2	5964026	5973528	-	AGGAGCAAGCCAGTAAGCAGCACCCCTTCATAGCCTCTGCATCAGCTCCTGCTTCCAGGTTCCTTTCCTGACTTTATTGATGAGCCAATATGCACATTGCCAGAGATAAGAGTCCAGAGCTTTGGACATGTCCAGGGAAGTAAGAGGGACGTGGGACACCTGCTCCGGGGTGTGCACAGGTCCGAGGACACCTGCAACAGCTGGTTTACCCCTCCACCACGTGGGTCCTGGGAAGGAGTCCAGCTCATCAGGCAGCAGTGCCTTTCCTGCCACGCCAGCTCAGCAGCCCCACAAGTGTGCTTGAGAGACAACTGCATCATGAGGACACTCATCTACTAATGGAGTCCTAATCTGATGGCATCATTGAGAAGTAACACAAAGTCAGGAAGTGAAACCTTG…
TCONS_00003152	chr2	6503990	6505775	+	ACTAACAGTGAAGTTCCTTGTGATGGGCTCAGAAACAGTGCCAAATGACTGTGGACTGAACCCTCTGAATCATAGACTAGGATGGCCAGAAGAATCTTCACCTTCCTCAAGAATGAGTACCTGGACAAAGGAGCCAGTGCCGACAGTCCATGGATAGCCCTCACAACAGCCACACCCTCCCAGCTGCCTGTGCGAGATCATGGGAACACGCCCTCAG
TCONS_00003154	chr2	7169327	7175076	+	CCTAGCACTTAGGGACCAAGGCTGAAGACCAAGTTTATCCTAACCTACACAAGGAGTGTCAAGTCAACCTAATCCATGGGAGAATCCATCTCTAAATCAAACTACCCACAAGGCCTTTACTGTACTTGCAGAAAACTCGTCTTTTCATCAAGATTAACCCAATAAGGACCTGCTGCAAGAAATAGGCTCTCACAGCAGGAAATTGGTGCATATATTTCTGAAGAACAATAACCCAAGTAACACAGGCGTCTGTTGAAAGAAAAGCACCTGACCCAACCTGCTTCTTTACATGTGTTAGGACAGATAGAGATCTAGATGCACTAATGGATTAAACTGCCTTTTAGTATTCTATGTTAAGAACCTCTGCCCCTTTGCAATGGAATATATATTGGGTATTTT…
TCONS_00003298	chr2	7410557	7418708	-	TCATCACACTTCAAACACACCAGGAAGCCAGTTTAAAGCAGCCTTCCCCACTTTCAAGGTCAAACAGAAACAATGGCAGCGGTGGCAGAAACTCGAGTGGGACAGCCACAAGTTAAGGAGTAACGGCAAGCACTAGAAGGTGGGAGAGCGTGGATGAGAATCTGACCGAGGGGCTGGAGCAGGCACGTGCTTCTTTTCGCTTAGACTTGGTTTTTATACAGCAAGGACAGTGAAGACAATTTGACTTTGTTGAGAGTTCCAGTATCAGTGGTCACTTGCTTCAACAGTTAGTGATCTTAATACATCCACAAAGTACGAAGCAGCAGCCATACTTTGCAAATAAGGAAATGAGCACTTAGTGAAGTCAGGAGAGGTACTGAAGTTATCTCACTAACAGGA…
TCONS_00003299	chr2	7418702	7431160	-	CCTTTCCCTGTGCTGAGGTGCATATAAGCAGACCTCCCTGGGTTCCCCAGGGTCCCCGTAGCAGCATCGAGGCATTCCTGCAATAAAGGCTGTTGAGAAGAATCCGACCATGTTGTGTCTTCCATGCCGGCCGAGGTGGACGCGACATCTGGTGGCCCATACAGTGACCCAAGGACAATGACCTCGAGGATTCAGAACTTTTCAGCCAGGGAACGGCAGTACCGGAATCATCA
TCONS_00003155	chr2	8569057	8582777	+	CAATCAAAAATCAAATAATTCCTTCCAATCCAAGGATGGAGCGACTAAGAGACTCCCTGCACTGTGGTAGGATCATAGGAGACACAAGGATTGCCTGCATGTCAGAAGCTCCACATGGACTGGATACAGCATGTCCTCTTAAAGAACAAGACCATAGTGGATGAGAGGAAAGAAAACAATCTTCAGTCGCAGCATCTTCTGAGAAAGGAAGAAAAATAATACAATCACGAAACTTGGATGACATTAAGAAACTCTAAATGCTGCTTAGTAAGCACACTGCTACCTAATGAACACCAGGCATGTTTTCATTCCTTGTGGAAGGATTTCTTACAAGGTCATTATCATATGTCTATATCGTAACAAAGAAGTAATTGAGGTATGTACATACAGTAGAAAATA…
TCONS_00003300	chr2	9044175	9044509	-	TGAAATAAAATGAAAATGCTTTATCATGTAACCCAGAGATCCAACTGAGCATTTCTTTTAATAAACTTGCCATGGCCTAATGCAAGTCAAGTAAAAGGCACTCAGTCCCTCAGCTAGGATTGGGACGTACAAGAGCAGATACAAAAGTTGATTGAAATATGCCCTGAAATTTGCACATTTATTCAAGAGAAAAAATTACATGAAATCTACAAAGAGAGAAAATAATAAACAAATTAAT
TCONS_00003301	chr2	10093782	10096976	-	GTGCTTGTGAGAATTTGTGAAAAGCCTACAAGAGCCTATGGCGTACGGTTCTGCTCGGATCACAAATGCACAAGAAAGAAAAGAAGAATCTGTGAAAATCAAACAAGTCAAGAATTCTGATAAAGTTGGCTGAGAGGTCTGGCTCCTTCACAGTCGAATGGAGAATGGAGCTAGAACTAATTCAGAGCTGGCTGATGTCTTCCTGTTTTATGTTGACCCAACAGCAACCCAGCCTTCAGATGAAGATGTAGAACTTCAGCTCCTTCTGTCCCATACCTGCCTGGACACTGCCATGTTCCCACCTTGATGATAATGGACTGAACCTCTGAACCTGTAAGCCAGCCCCAATTAAAAGTTGTCCTTACAAGAGT
TCONS_00003302	chr2	10093782	10096976	-	GTGCTTGTGAGAATTTGTGAAAAGCCTACAAGAGCCTATGGCGTACGGTTCTGCTCGGATCACAAATGCACAAGAAAGAAAAGAAGAATCTGTGAAAATCAAACAAACCAAGAATTCTGATAAAGTTGGCTGAGAGGTCTGGCTCCTTCACAGTCGAATGGAGAATGGAGCTAGAACTAATTCAGAGCTGGCTGATGTCTTCCTGTTTTATGTTGACCCAACAGCAACCCAGCCTTCAGATGAAGATGTAGAACTTCAGCTCCTTCTGTCCCATACCTGCCTGGACACTGCCATGTTCCCACCTTGATGATAATGGACTGAACCTCTGAACCTGTAAGCCAGCCCCAATTAAAAGTTGTCCTTACAAGAGT
TCONS_00003156	chr2	10927072	10930244	+	TAGAACCTCATTCCCCTCCCCCTTTCCCAGGACTGGCTGCTGGCCTCCCTCCCTACGGGTGATTTACCTGTACTAAATGCACCCCAGTCTCTCTCCTCCACCCTTCAAGTGTCAGACGCGGAGACTCGCTAGGATGAAGGGATCCCTGAACCGTTTGTATTTGACATCACCGTTGAAGGAATAAAGTCTACACCTTTGCCTGGAAGCCCTGGCCACTTTTTTGACACAAATAAGATTCGATGTGTAACTCAGCTTCAGAGCCTGAGGAAGCCAAGATTAGTCAAAGCTTCCATGTCAACTTGGAAATCAGCTCTCCTAGATCAAGAACTGTAGCCTCCCCTCCCCC
TCONS_00003303	chr2	11154222	11177908	-	GATGAAGTCATCGATCTTCAGTTTCAGCTGCAGTGAAGTCCTGCGCATGCTCACTTCGGGTTCAGGAGGACCGGCCGATTTATTTGACCCATCCAAAGGGGAATCCCAGGAAATGCCCTGGGGTTCTGAAAACAGCAGATCAGTTATTAAACATGAATGGGGAGTAGAGTTCCACGGTTGTTTCTGAGATGAGGTCTACATTCTTGCCCTTCACGATGATCTGCATCACCCTTCCCTTGTTAATGTGGG
TCONS_00003304	chr2	11604333	11605051	-	CTCCTGCTGCCACGGGTTGCCCATAGTGATGGACTGGATCCCAGAACTGGGAGTCAGAACAAACCTTTCTTTCCTTCGGTTTGTTTTGTCAGGCTTCTGGTCACAGCAACACAAAAGCTTCCTGCATGAAGCTACCTGCTGAGCAGCTGAGCTTGCTTTCCTGAGGAGAACCTGACAAAGCAATGGAGATCCTGGCAAAGTTGGGGATGAGTCTCCCTCCTTCCTTTAAATCCAAGACCCTACAATTAA
TCONS_00003305	chr2	12670111	12701741	-	GAAGTGAACACTCAATGTAAAACGCACAACAGCCCTATGAGTTACATGAAGTCTCCAGAGCTATTCTTGGATGACACTATCAATGCACAGGAAAGTCACAAGGAGATTACATGAGACTGGAAGAGACTCTTTCCCTTTAAATGCTATTGGAGAAAGAAAACCATCTTTAAAAGTCATCCAGAATTCAGGATGGAGATTCATGTGGGAAAATGTGTAGTTTCAGAATTATGATTTTTATTATAATAAATTTCAATGTTTTCATACCTTTTTGGAGGTTAAATTAAGCCATTAGTGTGTCTTTTCTGACAGGTAAATTGCTTTTATCTGTCTCAATTATGAGTGGGTTTAAAATACATTTA
TCONS_00003306	chr2	15419748	15422637	-	TTAAAAGCCTAGATCTGTTTGGAGATATGACATTGACACCTTAATAAACCCTAGACTGAGACAACAGAAGGAAAGTGCATATAGCATTGCTCAGTCTCATTCATGGAAGATCTTTGCAGAAGCAAAAGAAATTCAACCAGAGAATGGGAAAGTACCATCAGCAGAAAGAGAAGTGGCAAAAGGTGAGAAAGAGGAGGAACTGGCCAGCTAGATCGGATCTGCAGTGATCAGTGATGGATGCCCAAATGTATTCCAGCAGCAAAAGTGAAATATCCCCAACTGAAAGACTGAAATAAGAACTTTCTTCCAGTGTTTGAACGGCAGTGAG
TCONS_00003307	chr2	16122525	16164019	-	AAGTTTGCTGAATAAACTGCTGTTAGAAGGACTCCTGGTCGAGAGCGGACGCGACAGATGATCACCAAGCACACCTCAAGGCTTCAGGAAAACTATTATGTCTGCACTTGATCATAAGTCTTCAGAGCTTCATGGGAAACAAAAGAAAAATGAAAGAAAGAAGAAATAATAATAAAGCGAATCCTCAAACTGGACAATTAAAAACAGACTACCTGTCATTAGAAACTACACTCCTTTAAGACTACATAAGATGTATCAGTGTGGGGCATGAAGACTATGCCAAGAAGAGAAAGTGGTGGAACTGGCAAAGTAGAGCATGTTCAAATCTCAGAAATTTCAAAATTTGAGACCAGCAGAATGGAACTTGCCTTCTCCCTATTTCCATGCCTGTCTTGAAGA…
TCONS_00003308	chr2	16122798	16147713	-	GAGGAGAGAAGAAATATACCTGGAGAGAGAATCACAAAGCTGGAAAGCACAAAGAGGCAGGGCTGAAAGTAAGTCTTCAGAGCTTCATGGGAAACAAAAGAAAAATGAAAGAAAGAAGAAATAATAATAAAGCGAATCCTCAAACTGGACAATTAAAAACAGACTACCTGTCATTAGAAACTACACTCCTTTAAGACTACATAAGATGTATCAGTGTGGGGCATGAAGACTATGCCAAGAAGAGAAAGTGGTGGAACTGGCAAAGTAGAGCATGTTCAAATCTCAGAAATTTCAAAATTTGAGACCAGCAGAATGGAACTTGCCTTCTCCCTATTTCCATGCCTGTCTTGAAGAACATAACCATAACCAAGCTACTCCAACTAAGTGGTCACAAGTAGT…
TCONS_00003309	chr2	16209088	16215298	-	GACAGAAAATGCGCTGAACATGGCAGTCTGATCACAATGGAAAATTCTGCAATGAGGAAGACAGTGGTACTCTATGTGATAGAGTTCCTTCAATGGACACATGAACAGACCAAGCAGGGCAAGAGGTGATTATAATGGTTTCTACCAGCAGAAGCTGTCCTTGACCCATTCACGGGAGAAGGGGGACATCTTAAAAGGAGACCGAGAAGAGCACAGAATTAAAGGGAAGGCAGAATGACCAGAAACTGCAAAGGTTCCTCATATTTGCTCTACATCAACCATGTTCAAGGAT
TCONS_00003310	chr2	17090775	17094756	-	TTATATGAATGGAGAAAACTGGAAAGGTATGTGTTATCATGAAGCTTATATTCTAGTGGCTGAAGACAAGCAATGAAAGCATCAGCAGGGCACTGCCTGCCATGGACAACACACCATCTGAATCCAATGACAGAAAGGCCTGTACATTAGAGGAAGGAGGACATCGATTCATAAACATTGACCGGGCAGCTCTCATGGCAATCCTTGTCCAGGTTGCAAATGTGAACCACTTAGGTGAAGTTAGAATTTCTAGGATACCGCTCTCCTGCTTTCTACTTTGGCAAATGCTTGGAAGACCGATTCCTCTGAAGACTATCTTGGGTTTCTTGGGACCCTGCTTCATTCTGGTCTCACAAGATGTATTGGGAATATAACATTCTTGCTTAAAATATCAATGTC…
TCONS_00003159	chr2	17706612	17742556	+	GGATGACCTAGCCCAAGACCAGGCAGAAAACAGAACAAGGCTGAAGCAAGAAGTGGTCACAAGGAGTCGCTTGCTAGAGGCTGAACAAAGAAAGCAACCCGTGAGATGCTTCTTCTGTCTGAAGGTCCATCCTTGGCAGGAAGGTTCTGCTCCTCCACTTAGTGACCAAGCTGAAGGATGCTGAGCGGTATGGGGAGCACCAAACAAGAAGGAACTGTACAAAGCCTGCGGTGTTATATAAAA
TCONS_00003311	chr2	17740851	17764109	-	CAAGTTGAAACCAAGAACCCATGGATCAAGTTGGAAGTCTAAAGGTGTTTGCTCTGTGCAAGTCAGACTGGAAATTAATAGAAGATGGCACAGATCTATACCTGGAGACCAAAGCTGGAAGAGAAGACCGCTACCTTAGAGGGGGAAGAACGACCCTGTCCTGACCTAGCAGAGTTCATGGGGCTCCTGTCAGCTGGCCAGCCTCCTGCTTCTCTCTCTGGGAGCAGCTTGTGAATTTTGACAGAAAAGATCCTCTCATCTTTCATATGATAACCATAAAACTGGGAAACACGCTAGGATGCACACCAGGGAACAAACTCATGAAGAAAAATGAAACATACTTGGGCCTGGGAAGGACTTCTCTTTTCACAAATCCATGAAGTAAGCAAAGAAGAAACC…
TCONS_00003160	chr2	17743333	17744510	+	TGAATTGACTTGTGTCTCAACTAAACCATGACCCCGCTGGATCAGCTGAAGGATAAAAACTTGGAGCAAATAGGTGGAAAGGAATGCTGGGACACTAATCCTGCAGCTGCTGTGAACAAAAGTTCCAGGAAGGAAGCTGCTCCTGCCAGACTGAAGGTGGCTTCAATGACTGTGAAGAGGTCGGCAGGTTGCAGGTGGAGCCTAATTACCAATTACTAATGATCAATTATCATGGGCTATCTTCAGCTTCTTTAAATGGCTGCTTATTGTCCACCTCTGCATGTAGCCTAACATCCCTGTGACTCTAAGGCAAATCATCTGAGATGTAGAAACAGACCCCTATTTCACCAACTCAAAAGCTCAGAATGTCGGAGCCTCTGAGACTGAGAGCAGAGGTTT…
TCONS_00003312	chr2	17768242	17770399	-	GTGATGAACAACATTACGGAAGTTCCTAGGTTGGTGTTGCTGTTTGAGGAGGTGGAGCCTTGCCGGAGGAAGTGGGCCACTTCATCGCCTTCCTGCACTTCCTGCCCCCTTCCTGCTTTCCACATGTTGTTGAGGAAGTCATCTCTTAGCTTCCTGCTCTGGCCATCTGCTGCCAGGCCTCCCCTGCCGTTATGGAATCTCCTTCTGAAACTGGAACTCCAAAGAAACTCTTCATTCCATAAGTTGCCTTGGTCATATCACTTC
TCONS_00003161	chr2	17857302	17857899	+	GGCCACCTGTTATTCACCATCTTAATGGGAGAAGAAAGGGCAGGAGAGCAGCTCTGGGAACACAGATGGTCTCTTAGAAGGTGTGGGGTAAAGGCACGCAGAAAACATAGACGATGCCTTGGAAAGAGAAATGGACCCTGGGAAACGCACAGGAGCTAGGAGAGCTTGTGAGGGGAACGAGTCCGGTGGAATTTTCTAATGCTGAGCTGACTTCTTCACTTGCTGGCGGTAGATATCCTTTGAGAAGGCAGAACTAAAGCGGCTTCCAGGGACAGGATCCATGAC
TCONS_00003313	chr2	17901050	17902636	-	AAAAAATTGTCTCTATCCCTAAAGTCTAGAAAATATCCTTAAAACCACAATTATGAAGAAACAATTGGAGCAGCTCTCTAATTAAAACCAAGAGCTGACACGGTGTCCAATGGCCTTCTCCACTGCTCTTGTACTCAAGTGTTAGAGGTTGAAATGGTTGGTGGTGAGGATATAAAGGACGGGAAAAAGAAGAACCCAGAAAGT
TCONS_00003314	chr2	18603416	18608257	-	GCATCTTTCTGTTGTTTTATTAAAAGACAAATTTTGACTGAAATATCATTTAAGCTTAAGCAATTTTCAAATTGAGTAAGGGTAAAAAGCCTCATCCCAGATACAATAAATGGAAGTGTTTTCAAGTATGGTGACACACTGCTTAGTAAGCCATAAGTGCCTCAAACGCACTCTCAGAAGTAAGTCCATCATAGAGGGTGAGATGTCTTTTGTCTTAGGTAACACCATGAAAACCTCGAGAAAAGTCTAGAAAAATGAGTTAAATTCACCAAAATTGGCAAACATTGGTAACTTTTGCTTCAAAGATTGTAAATAAGCAGATACTTCTTTCATTGGGCTTTCGAGCAATATACAACAAAGCATTTACTAACAACATCATTTGAAGACAACAAAGTATTT…
TCONS_00003315	chr2	19203884	19208330	-	AAGCTCTCCCAATAAACGTGTGCAGAAGGATCCTGTTGCAGCGTCTGTCTTGCTGGAACCACCCCATAGACGGCGCCCTGGACACCTGGAAAGATGGAGATCAAATGACTTTCAACCTGAAAACCTTCAACAAGAGCATCTGGATGGCCTGGGTATTTGCTTATGCTACTGAGAAAGTCTCCCATCTACACATTATTGTTACAGAGAGGGGAATATGTTGTTAGTGAGAGCAAGATGCATGCTGGCCTGAGAGCAGATGTATTAGATGAGAAACTGGTTTCTAGAAAGGTTATACAATTTCATTTTTAGATAATAAAAATTGGA
TCONS_00003162	chr2	19841018	19852401	+	CTTGAAGTTTTCCTTCCGTGCCCTGGCTGTTGCAGAGCAGATGTTTTTCAGCAGCTGGTTCTGGCCAGGCTCACTGCAGTCTGCAAGTATCCATATATGCAAGCACTCATATTCACAGAGCTGGCAGGTCCAACAAAGAAGGTCCAGATCACAAGCCAGGAGCTATCTGTGCAGATTTACTGACTTTCAGTGTGTCGCCTCCATTCCCACCTCCACTGCTGGGTCCAGGATAAATGCAGAATGATAGGATGACTGACTGAGCTGGAGGAAGACTTAAGAAAGGAACATAGCAGGAGTGGGATGGGGCCTTCTGCTACCATCTGCAAGCTGAACCATTTCTAGGCCATGGAATCCCTGAGCTGCTTCATAATTCAGGACAATGTAATATCAAGCTTAGTG…
TCONS_00003316	chr2	19889233	19895201	-	GGGTTCTCTTTCTTCTTCTATGAGGGTTCCATGGATTGAACTCAGATCGGCAAGCTTGGTGGCAAATGTTTTATCTGCCAAGGATGTCTTCTGAATGGTGTCATCTACAGTCATGGTTTTGAAGGTCGTTTATGCAGCGGTGCCTCTCAATTTAAATACCCTCCATTTTGATGGTAGCTGCTTATCCTGCTGTTTAAACATTAGCTTTTCTTACATGATCTAGATGTCTAAGATAGACTAAGGCAAACAAATGGAACCCTTCGTCATCTCCAAATCTAATCTTCCCTCATATCCTCCTGATAAAAAGGTAGGCACCTCATTTCCATTCTCAGGTAACGAAGCTTTGAAATAAGTTGATCTCTCACAGACATTCAGTGCTCCATTGAATTACCAGTTCTA…
TCONS_00003317	chr2	20222422	20246325	-	AATTCTTTTCCTGCTCCTAAGGAGAAAGACAATGTTGGGATTTTTAAGCAGCCCTTCAGCCCTTACAAAGGTTTGAGCATGGACATCCATCACCAGTCTGGTTGGGAAGGCACTGCCGAGTGTGAATGCTGGCTTGCATGGCCCCACCAGGCCAGGGAAGAAGGACAGGCAGCTGGTGACTCCTCCAGAGCTGGCTACTTGTATTCCTGTATGTCCACGATGGCCCAGGCCCAAGAGTTTTCCAAACTGAAGAGATTCCTTGGATTAACATCCCTCAAGTAATCTTTCTGCATCTTAAATTCGAGTCTTCATCAGCCAAGTGTCTTCCAATATTTTCTCTTAGTATGTAACTCACCTTTTCCCTCCCTTGACAGAGCCTTTCCTCGGTGAGAAATGGAC…
TCONS_00003318	chr2	20222508	20246317	-	TCCTGCTCCTAAGGAGAAAGACAATGTTGGGATTTTTAAGCAGCCCTTCAGCCCTTACAAAGGTTCACTTTTGCAGAAGTTTGTCCCTCATGGTAGGAAACAGATGGTGGACACTCAGAGGCATGATCTAATGGTCTCCCAGGTTTGAGCATGGACATCCATCACCAGTCTGGTTGGGAAGGCACTGCCGAGTGTGAATGCTGGCTTGCATGGCCCCACCAGGCCAGGGAAGAAGGACAGGCAGCTGGTGACTCCTCCAGAGCTGGCTACTTGTATTCCTGTATGTCCACGATGGCCCAGGCCCAAGAGTTTTCCAAACTGAAGAGATTCCTTGGATTAACATCCCTCAAGTAATCTTTCTGCATCTTAAATTCGAGTCTTCATCAGCCAAGTGTCTTC…
TCONS_00003319	chr2	20342081	20343294	-	ACCTCTGCTACGATGTTACCAAGTCTCCGGGAAGCTAGACTCACGTGTACCTTCACCTGTTTTGGAACAAGATGTCAAGGGGGCAGCTGTAAAACAGAATTAAGTGGGACTAAGAATTGAGTTCCAGCCCACAGAATGAAAGCCTTACAAGAGACCTCCTGGGGAGTCCACCATGGCTTCCCCTATTAGAAGACTGAATGCAGAAGGGAGAGGGGATCCTAAAAATCACATTGTAATTGGACGAGTGCTCAACCTCACACTACTGGATTATGTTGAGAGTCATACACATCTACAGTGAGACGCCACTGTGACGCAGACACCTTCATTACAATTATGCCTCGAGATATAGAGGGCTAGAGTCTAAAAGCACACTTCTAAAAGCAAGCTAAGCAAATTTTC…
TCONS_00003320	chr2	20371007	20381166	-	TCAAAGGATGACAGCAGTCTGATGCCCCCAGGAGAGTGACAAGACACATCTCTAGCTTCACATTCATCAGTGGAAGAAACTGTTACCCGTGCACCCCAGAAGGACAGCGGGAGTAACGAACACTGCAAACCCTGTCCTCCAGAGACCAGCTCACTTGAATTTTGACTTGGAACCAGGATCTCTGAGAATGCATTGCTGTAGATTGTTGTACTGCTATTTGTGTTAATTCGGCTCCC
TCONS_00003163	chr2	22443141	22446060	+	TCATAGTCAGTATATTCGTAGCTTCAGTATCATTGGTGCCCTATGGTTTTCACGGTTAATACGGGGTTGTTGATTTCGTCTATTATGTATAGAATGCGTAGAGAGGGGAGGGCAATTATGATAAGGATTACAGCTGGTAGAATAGTTCAAATGGTTTCAACTTCTTGTGCATCTATTGTGCTTGTTGGGTTTAGTTTTTGTTTGGTGAGTTATTATTTTTGAGTTATTGTTGGTTGGAAATATTGTTAGTGAAGTGGAATAAATTAGGCGAGTATAAAAGAATAGGTTTAGGAGGGCTATTATTGCTATGAGTGTTGCTATGATTAGACAGTTATTTTTTATAAGTTCTGTGATGATAATTCATTTTGGTAGAAATCCTGTTAGTGGTGGAAGACCTCC…
TCONS_00003164	chr2	24438283	24449536	+	TTTTCACAGGAAGAAAATGGGGCTCGGTGGTTGCCAGAGAGGCTGGTGCGACAAATGGAACAACCCCACACTCCTGCTGATTCCCCTACTGATGATGATGACTCCTGCACACGGATATTGGAACCTCCCAACTTTAAATCATGTGAAGTAACTTCCCAGAATCTCCATGTCTACAGAAAAGTACATTTCTAAGCCACATTCTTCAATATTGTTATCTCTTATCCAGATTAGAGAGTTGTAAAATTCAGTATCAATAGATTCCAAATCCTTAATAGTACGTTTTTTGCTTAGCATACGTTTGTAGAATGGTAAAGAGAAACCAGTATCAATAAACTTTCCATGGAACAGTGCCATTGCAATAAAGCGATCAATAAAACAGAAGTATGAAAGATGGTCAGG…
TCONS_00003321	chr2	24925738	24928197	-	CCAGGACAGCCAGGGCTATACCAAAAACAAAACAATACAATCACCTGTAACTTTGGCTCTAAGGGATCCAATGCCCCCTTGTGGCCTCTGGGTCACTAGTGTCTGCCATAGTTGAAAGGAAAGTGAACAGGAACACAAAGGTGGACTCTGGGCTGCTTCACACCAGAAGACTTGTCTGAGCTCAAGACGCCAACCTCCAGGCCACCCAAAAAAAGGAAATTATACTGGGACAGTAGGAAGTACCTGATCAGCACATGGCCCATCGATGGACTTGTCTGAGACGTCATAGCACGTGTGAGAAAACTCCAAAAAACAAGTCTTTGACGTCAGCTTCCTCAAAACATGGAATTATTCTTGGCATGTGTCTTCAGGCCCCTCCCAGGTGTAGTGCACGGGGGA…
TCONS_00003322	chr2	24925898	24928223	-	GGCCAGCCTGGTCTACAGAGGAAGTTCCAGGACAGCCAGGGCTATACCAAAAACAAAACAATACAATCACCTGTAACTTTGGCTCTAAGGGATCCAATGCCCCCTTGTGGCCTCTGGGTCACTAGTGTCTGCCATAGTTGAAAGGAAAGTGAACAGGAACACAAAGGTGGACTCTGGGCTGCTTCACACCAGAAGACTTGTCTGAGCTCAAGACGCCAACCTCCAGGCCACCCAAAAAAAGGAAATTATACTGGGACAGTAGGAAGTACCTGATCAGCACATGGCCCATCGATGGACTTGTCTGAGACGTCATAGCACGTGTGAGAAAACTCCAAAAAACAAGTCTTTGACGTCAGCTTCCTCAAAACATGGAATTATTCTTGGCATGTGTCTTCAGGC…
TCONS_00003323	chr2	26804794	26807306	-	ACCCCCAGCTGGCAGCTTGACTTGTCCCAGACTTACCGGACACCTTTGCGAGGCTGGCCAAGCCACGGAATGCATTGTTCACCAGCAGTACTCTGCCAGGGCACAGCTGGATGCTTCTCAGGAGCAGCACTACCACCTGCTCAAACTGACTCTCCTTTATGCAGCCTACAAAGAACAAGCCTTGTTGTCTGTGTGTCCAGGGTCACCCTCCCTGTTACCAAGGCCTCGGGCTACTCACCCAACAAGGACAGCAGCCAGAGCACCGCACAGCCAGCCTCTGCTATTTCCACGTCCTCCGGATGAGTAGCCAGCACCCAGGTGACCATGCCAGAGAGCTGCTCCAAGGGCTCTTTGTCCACAGTGACAACTAGACCCAGGACAAAGATGGGGACACCAGGC…
TCONS_00003166	chr2	27116422	27116880	+	AGGAGATGAGCTTCTATGCCCACACCTTCAAGCTTACACTTTCCTCACAGTCCAGATGAGGAAGATCACCGGAGGAAAGAAAGCTGCAGAGCCCACCAGGAACCAGAACCTTGCACTGTGGCCATGAGAAACAGCCCAGGAATATTCCAGAAAGGGCTGCCAGGTGGAAGGAGGCATCTTCCACCTGTTGCCCACATGCTGGTAACTTAGACCACCAAGGCAGAAGAGACCCAGAAGAGAATCTACAGGAGACTTCAGCGGCTGAAGGCATCATGGGCCTGTGAGAACATGTCCGTCCAAACACTGTACTGTCAGGACGCAGGTATGAGCATTCACGGGGTGACCACCACACCGT
TCONS_00003167	chr2	27117640	27119258	+	GTTTATTTGTAGTAAAAACCGTAGTCTTGTGGGGAAAACCCATTGGCAAATGTACAGTTGTTCCATCAGGGGGTGCTGCTGGCTGTGGGACCCCCACATCCCTGACTTGCATGCATTGTGCTGCAAATGTTCACAGCTGATCTCAGGCCCGTCTGAGGGAGGGGCCTGCCCGGTCAGCGCTCAGCAGGACCCTGATGTGTTAGGAAGGGAGGCGGCCAGGGAGAGCTCCAGAGCTAGCGTGATTCAGTGGCGGTTGTGCAAGCTCTGGCTCCCGGCTGAGCCTAGTGTGTGCTACAGCACAGCTCGGCTCTGGTCCTGCCTGCCTCCCAAGACCTGACACATACTCTAGAGAG
TCONS_00003168	chr2	27361235	27362166	+	CTAAGACCCGGCCCCGGCTGATCTTAGGGCCAGATGGTCTTGAGACACATCCGGTGCTGTGGCTGGGCTCCCAGCACCACCTGGAGGGAAAAGAATGAAGGTGCCTGCTGAAGCTAGAAGCACTGGATACCCCGAAGCTGGACGTACAGTTATGAGCCCTGATATGGAAGGGTGCCAGCTTGGGTCTACAAAAGTGGTATATGCACTTAACCTTTGAGCCGTCTCTTAGCTCCTGATCTGGAATTTTGTTTGTTTGTAGCTTG
TCONS_00003169	chr2	27361253	27362058	+	TGATCTTAGGGCCAGATGGTCTTGAGACACATCCGGTGCTGTGGCTGGGCTCCCAGCACCACCTGGAGGTAAGGAGAGTCCCAATCCAGCAACTTTGGCCTGCAGTTTGCTGGAAACAGTATAGTTTAGAGCTTCAACCCAGCGGACATTCCAGTTGTTGGTTGAGTGCTGTTATCTTCCCTCAGCAGCTACCTGGGTGGGAAAAGAATGAAGGTGCCTGCTGAAGCTAGAAGCACTGGATACCCCGAAGCTGGACGTACAGTTATGA
TCONS_00003324	chr2	27419067	27424436	-	GAAAAGTTAATTTTAAAAAGTCCTTACTTATGCTTTCAGAAGGCATGGTTTTGTTCTCAGCGCTATCAGGGCAGCTAACAGCCATCTCTAACTCCACTTCCTCGTCTGGACTTGCAGGCACCAGGTGGACTGAGCCAGGAAAGACTCCCAGGAAGGCAGGGACAGAGCTGTCATTCTTCACAGGTGACAGGATTGGACACACAGACCTGAGACTGCGGTCCTGAGAAAGGGCACCAAGCTGTGGCATATCTGGTTCCTGGTTGTGGATTCACCATGGACAGCTTCACTCAGCTCCTGCAGCCTTCACACACACCATGAACTTGAACTGTGATCTGCAATAAACCCTTTCTCCCTT
TCONS_00003170	chr2	27487428	27497543	+	GAGTGGCATTCAAGCTGAGTCCTGAAAGAAGACAAGGTGAGAGCATTCGCCTATATGTCTGTGTCCCAGGTGAAAGCTGGAAGAGGGCATCAGATTCTCTGCAGCTGTACTTACAGACTGGCACGTAGATGATGGGACTCGAACCCTGGTCCTCTGGAAGAGCAGCCAATGCTTTTAACCACTGACTCATTTCTAGCCTCTCTGCGTGTGTGTGTGTTTCAGAGACAGGATTTCTTTGTGTAGCCCTGGCTGTCCTAGAACTCTTTCTGCAGACCAGGCTGGCTTCCAACTAAG
TCONS_00003171	chr2	28675765	28676490	+	AGCCCTGTGGCCAGGCCTGGATCTGAACCTTCCTAGGGTTCCTGATCGTTCAAGGCAGGATGGGTCTCGATCTCGACATTGCAGCACTGGTGCCTGTCACTGTGCACGCCTTCCTCAACTTCCAAAGTGTGTGGCTTTTTTGTGACCATCCAGCCTGTTCCCCAACCTCCCTCAGGAGCAGGGATTGGCAGTGCTGATCATCCAAGGCAGGAGCTGCTGCTGCATTTCCTTCACTGATGTCAGAACCGGATTCTTCAGGCTTCTCATGTAGACTGAAGACCATCATCTCTCCAGGCCTTCAATGTCAAAATGGGACTGCTGGGGCATTTGGCCTTATGGAATAAGCAACTACTGGGTTCTTGCTCTTTCCAGTGCGAGACAGCCATTGTTGGATTATTC…
TCONS_00003172	chr2	29288304	29289926	+	GCGCTTTGCCCACACAACAAAGATCACTATGAGCTTTAAATGAGATGAGGAGTCACTGTATTAAACCGCCTCGTCAGAGCATGTGTGTTGGGACAATGTAAATGGAAAGCAAGAGGAAGTAGAAAACTGAGTTATCTGCAAGAAAGTAAGAATGCCTTTGAAACACCTAAAGGCTGTCGCCCGCTCTAGACACTTGCTCCCTGGCACTGTCGGCATGTTGTTTTGGGAGGCCATGATTTCTCTAAGTCAGAGCCTGCTGAGGATGAAGCTCCTGAACTGAAGCAGCCTTACAAAGAGCTGGGTCCTGCCTGTCAGTGCGTCTCAGTGCCGCACCTGCTTTGGGGACACAACATACCTGAAGGGTCTCCTGACTGTGGTGTACCCCCAGTTCCTTCTACA…
TCONS_00003173	chr2	29907207	29910668	+	ATCTCATGCAGCTCAGGGTGACCCTCACGTTTGTTGTGTAGCTGAAAATGGCCTTGAACCTTGAATCTTTCTGATTTTGCACCCCAAACACTGGGATAACAGCAGAGGAAAAGCAGAAATCATTTGAGAAGAAAAATATCCACTGGGCATGGCGGTACATGGATGTAATGCCCCCAATTGACAGGGAAGCTTCAAGCATGAAACCACGATATGGCTGCCTACATCAACAGACACACTAACAGGGAATGCAGAAACCTTCCGGTGCGGTGCCCTCCCCTGCTCAGTCGGAGAAGGACAAGCAACTATGGAATGCTCAGTGCCTGAGAAAAAGTCCCTGGCTGCTTAGCTCCTACCAAGTCATCATCTCTGAAATTAGAAAGGGACAGGAAAGGATTTATA…
TCONS_00003327	chr2	29934701	29936178	-	GCTGCTTATCTTCATCCGGAGCAGGGCCACCTTCAGTTGACTGTCCTTTAACATCTGCTGGGCAGCCGCCAGGAGCTTCCTCTCCTGGGGAGGTGACACTCGCCCCATCAGAAGGGGCTTACGGCAGACCACCAGGGCCTGGGTGGGGCTGAGCCTCCCCTGTTATACCAAGGTTCAAGCTCCTACAAGGAAGATACTACAGGAGCAACAAAGAAAGAAGAGTTAGGTGG
TCONS_00003328	chr2	30578200	30579303	-	AGGACCTCACTATGTAGCCCTGGATGGCCTGGAACTCCTGCTCTGCGTGCCTCTGCCTCCCGAGGCGGGGATGCCTGCCCGGTGTGGGTCAGCATGCCAAGCTTGATCGGTGCTCCTTATGTACAGAGTTGGGGATGAATACCAGGTCTTGTGTGCTCTAGGCTTGCATCTGTGCACACGGACCCTCCTACATGCAAACCCCCACACGAACAGCCTCCTGAAAACACGGATCCCCATCAGCCTAAA
TCONS_00003329	chr2	30630569	30641729	-	CAGGAAGGAATTTTAAATCTCCAGCCTGAGGAGTTGTCCCATCCCACCAACCCGGATGCACCTGGAGCCCTGCGGGAGGCTTGGGAAAACTGTCCCTCCCCAGCAGGGTCTAGAGTCCCGGAGGAGATACGCTTTTGGACATACCTGTGAGGGATCATCTGGATTAGGTGAGCTGCCCTGGAAGATCCATGGTAACTGATGGTTGAAAGAAAAGGAGAAGAAAGCTTAAGCAGCAACAGGCGCTGCTCCCTGCTCCCTGAAGTGAGCACAATGTAACCAGCTGCCTCCAGATGCCTCTCTCAGGATTCC
TCONS_00003174	chr2	30784332	30785925	+	TGGTTTCACTTTAAGGTTTTATTAGTTTGTTTTGTTTTTCAGGTAGAACTCCCCAGCTAGCCCTTGAACTTGCATTGTGGTCAAGGATGACCTTGAACCTCTGTCTCTCCCTCCCAAGTACTAGGGTTACAAGCATGCGACACTTTATGAGGTGCTGGGGTGAAACTCAGGGCTACAGATATGCTAGGCCAGCGCTCTATCCACTGAGCCACGCCCTAGCCCTACCCACACTCCGGAGATGAGGAAGCTGGAGTTTGGAGGAGGGGCATGACTCAGCCAATGACTGTGCTCCACACCAGCAAGACATGCTCTGGATAACATATGACTATGAAATCCCCCACAGAGCCAGGAAGATGGAGCTGTTGGTCAGCAAGGAGATGGCCATGATTCAGAAAAGGT…
TCONS_00003175	chr2	30952009	30955079	+	CTGCTGACTGAGACAGTCAAGGCTCTTGGCTGGATGAGCAGGGAGAAAAAAAGGCAAAAAAGGAGAAGCACTTCATACTGAAAGAGCAACGAAGTTACCACGAGACATCTGAATCAGGGTGGCAGAAGGTGGAGGGTGCTCGCCCAGCAAATGGAAGGCACCAGAGAGAAGGGGACCAGGAATCTGCCCAGAGCACAGTCCTGAAATCCCAGCTACTAATGAGGCTGAGGCTGGTAGATCCTGAGTTCAAAGCCCGTCTGGACTATGGAATCAGCCCAAAGCCAGCTGGGGCTTTTATGCT
TCONS_00003176	chr2	32269968	32271656	+	ACACCCAAGCCCAGAGCAGAAAAACCCTGGCTCCATTGTCACATTTGAAGCGACTTTATTAGAAGGCTGCTTGCCTTTGACAAACTCCAGTTACAGCATAGACTATGCAGACCGGTGATTTTTGCATTGATCTTTGCATCCTGTTTGGATTTTCCTCATCAGGCCATTCTGGGGCAATGGAGGCACAATTGCCAAGTGGCCAGCAGGCCACTCATTGAGCATGGGCAGCTGTGGGCCAGGAGGGAGACCAGGTCACGGGTTGGGGAAGGCAGGCCACCCTGTCCTTCAGTCCTCACCCTCAAACCAAATTCCTGGTGAAGCACCTCACTGCCTTGTCGTTCCAAAGGGCAAAATAAAGAAATCCTCCCGGTCCAGGAAAGAATGTCAAGCTGCCACCTT…
TCONS_00003330	chr2	32333937	32336214	-	CACCACCATGCCCGGCTCAGGCTTTCTTATTGACAGCTAATACTTATAAGATATTCCCTCTCCAGCCTTATTCACCAGTTGTCTTGAATGTGAGGAGAAGGAATCTCCTGGACTCAGCTCTACCTCCCTATGGAGAGCTTGCTTCTTGTTCCTGATGTTCGTGCAGGAAGAGAACCTCTGACTAAGGCAAGTCCTCTGAAGGTGAAAGGTCATCTCTCAACAGTGCAGCTCTAACAGCTAATTTGAGGTGGACAGACAAGCTTCTAAGTTCCTGAAGAGCCACTTCTGCAACTGTTACCATGGTGACCGTGGCTAGGGTGCAACAGAGAGCAGAGCTAATGGGAGTGTTGCTTAGCTATGGTAGCCTCAAAAATTGGTGATCGAAGCAAGCAGAGTGAG…
TCONS_00003177	chr2	33557208	33593746	+	ACCAATGGGGCTGTGCACCTGTCTGCCAAGACTCACAGTACCAGCCTCTCCCTCCTGACGCCCAGCCCTGGTCTGGTCCTCTCCCCTGAGTCCAATCTGCCCCCCAACCTGCCCCTCAAGACAACCGACCGACCGACAGACAAGGTAGCCTCGGCTCTACATCCACAGAGATCTGCCTGCTTCTGAAGTGCGGTATTAATGGCGCGCACCGCCACCCCCAGCTCGAGGGTTGACATTTGTTGGACCTCAACCACACCATTCTTGAGGATGAGCTTTGTAAACGACTGTGTGGTGAGAGAAGTTGAGGGGCAGGACACAGCAGCCACCCGCCTGCTCTTCAGACCTCCCTTGGGCTATTCCATTATCCCTCACCTCCCAGGCACTGCCACAGCCTGCACT…
TCONS_00003178	chr2	33585459	33607888	+	AGCAAACTGGGGAAACGAGGTTAAAACAAACATTTATTTAACAAATTATATTAAGATACAGTCACACATTGAGACCTCCCTTTGCCAAGCAGTCACCTTGAATAAATACACAGGAAGGCAGCTGTGCCTAAGGTCCTTGTCCCAGCGCCACACGGTGGCCCAGCAGTTCATAAGCTTTTGAAGGGGAACAAAGCCTTGTCTCCAGGTGCAGATGCTGCAATTGTTCAAGGGCTCATGCCCAGAGCAGGTGGAGAAGGCTGGGGCACCCGGGTCACCTGAGGGAGCTGGGAGCAGGAATGGGAGCCCAGCCTCGTCATCAGGCTCCAGGGCTTGGCTGGACACTAACCACTTCTGTGAGTTCAGCCCTTCATGGCTCAGCGCCACACCAAGGCCCTTTCT…
TCONS_00003179	chr2	33593401	33595047	+	GTAGCCTCGGCTCTACATCCACAGAGATCTGCCTGCTTCTGAAGTGCGGTATTAATGGCGCGCACCGCCACCCCCAGCTCGAGGGTTGACATTTGTTGGACCTCAACCACACCATTCTTGAGGATGAGCTTTGTAAACGACTGTGTGGAAACACCTGAAGAGACGCTGCAGGTCGTGCAATGCCACATGGGGTATCCTGTGGAGGTCCTGCCCCACTCCATCTCTGCTACAATACAGGTGTTTGTCACCTCTGCCTGGCAACTTTTTCTAGCTCTGCTTGGGGAATTGCTGTACTTTAACATGTGGGATTAAAAAGTCCCATAAACCCGAAGAAAAAAAAGTGGAAACCCTCCTCTGAAGGACCTGCGAAAGCCAGCCGCTCACCTTGACTCTGGTTCT…
TCONS_00003331	chr2	34247588	34249705	-	ATACACTCTAAGATGGGCAAGTAAGCTGAGCATCGGGAAACTGTGACAGTCACACCCCATCCTGCTGGCTGGCCCTCCCTCTTCTGCATTTGCCCTCTACCTCCTGACAAGCTGCTTTGGAGAAGAAGAGATGAAGAATCAGAAGTCTACACCTATGCAGGAAATGGTGTGGCTCAAAACCACTGCCTCCAATGTGAACAGATGGAACAGGATGATTGTTTTACTGTTGGATTTCTAAATTGGAAACTGATTTTTCACAACTGATTATCCACAGAGATTAAAGGTAAAACAAGACCAACAGGTTGTATAGCCTGCCTGTCACAATGCTCTTAGCTTACATTTACTAATGCGCTCTCCCTAATTCTGTTCC
TCONS_00003332	chr2	34395854	34409876	-	ACAGCCAGGGCTACACAGAGAAACCCTGTCTCAAAAAACCAAAAACAAACAAACAAACTAGGATAGTAAGATATCGGAAGAGTTCTTTAATAAATGAGCAAATTAAAAACAAACAAACAAACAAACAGATGTGCATGTCTATAATCTCAGCCTTTGGGAGGCTGAGGCAGGAGGATCATGCATGGTGTGTTGTCTACAAGTGGCCCTTGAGTTGCTGACGCCAGGGCACCTGAGACAGCATGGCTTTCTGGATAAAATAGTTGACTGCAATGCCATCTTTAACGTGCTCTGCTCTATACTGGAGAAGATCCATCAGGAGCCTCAGAGCACTGCAGACAGAGGGAAGCTCAGG
TCONS_00003180	chr2	37248802	37262598	+	ACAATACAAAGAATAAGGCTAACTGGAAATATGAACAAACCGGAAATTATCTGGTTCTTCATTGGAAACACTGAGTTTATATGTGAAATACTGTCTAGGTACAAGGAAGATAAAAATGAATAACCCAAGAGATAAATGATGTCCAATGGAAATATACAGGGTTCAAAATTTAAGAGGTTGCCTAAAAGGCTAAAGAGGTGGCTCTGCAACAAAGAACACTTGCTGCTCTTGCAAAGGATCTGAGTTCAGTTCCCAGTACCCACAAGGTGTTCAGTTATAACTCCAGTACCTGGGGATCCAGCTCCTCTATGGAAACTGCACACATGTACATACACAAACATGCAAATGAAACATTCATATATAAAAGGACAGACGAGTTTGAGGCCTGCCTGATCTACA…
TCONS_00003333	chr2	38852231	38853698	-	AGACACCAGAAAGAGTCTTCCAACCTTGGAACCTGCCTGCTGGCCAGATCCAGAGCTCCTCTGGCTGTCGAGCAAGACTTTGAGCAGAGTAGCCTCTAGAGGGCGCGCTGGCCCCGCGCACCGGGACGCAGTGTACCGCCCCAAGGACTCCTTCCTCTCACAGAGCAGGATTTAGCACAGTCCGTAGTTAAACACGTGAGAGCCTAGCACATGGTAGTACCCACGAGCCGCCCTGGGACTGAGAACATCTTCCTCTACCTCCAGGGTGCAAGGAGCAGGAGTCAGAGTGTGCCTAACGCAGGGCATGAAAAATATGTGTCAAGTCTATGCTAACGTCTGAGGGTCCGGGGCTGGAAGTACAGGAGGGAGGTCCCAGGAGCGCTTAGGATCGTAACGTGG…
TCONS_00003336	chr2	43537742	43544552	-	AGTGACCATGTTTCTGAGTAGTCTGCTTTGATACATACCTCACAACAATGGACAATGTCTAAGACTGGCCAAGGGCAGAGACAGAGAAACGCTGAAGACTCACTGGCCAGCCACACGAGCTGAAGGAGCAAGTTCCAGGTTTGGGGAGAAATCATGTATTGAAATATGAAGTGGAAAGGCTGGAGAGATGTGTCAAAGAATAAGAGCGTTGGCTATTCTTCCAAACGACCTGGGTTCAATTCCTAGTATCCACACAGCAGCTCTGTAACTCCAGTCTCAGGTGATCTGATGTATCTTCTAGTTTCTGTAATCATGGCATGCACAT
TCONS_00003337	chr2	44271227	44288153	-	AAACATGGACACTCCATGATTCCCAGAAACACAGTGAAATTTAATAGCAATAACACCATCCCACTGGCGCTGCTATGATCAAGAAGCTCCAATCAATCTTGTTTTCTTCAAGCATGTCATAAAAGACCCTTTTCTTTCTGATTAGCATTCTTGAACACAGTACAAGCTGATGATTTGCTTGAAGTCATTCATTGCGAGGATACGGCACCTTCTCCACGTGATGAAATGACATAAGGCATACGAACTGCTCATTACAGTCTAATTAGGTT
TCONS_00003339	chr2	49299608	49301521	-	TACATAAGGACATTGGAAGAAGAAAGACTCACTCTTTTCCTGCTTGCACTTACTTGCTAGATCATCTCTTGGTTCCTACCTCTTCAGGATTCCAGCTTATACAGAAGACCAGCTAAAACAACTAGCCTCGTGGACTGAGCTAGACTTTTGGACTTCCCATTCACAGCTGCCCATTATTGGGTTAGTTGGACTGCAGGCTGCATGAAATAGATAAGAAGCTGTAGTGGCTATTCCTGGTTGTCAACTTGACTATATTT
TCONS_00003340	chr2	50953313	50959495	-	GAATCTCCACATTCTAGATTCCAGCCTCACTAGACTGGGAGCTCGTGGAATTCTCTTGCCTTCACTTCCTGTCCCACTGTAGGAACTCAGGGATTACAGAAATGGGCTACTCTGCCCAATATGATGAAGCCTCCTGGGATTCCGAATTGAAGTCCTCCTACCTGTGACAAGTGCGTAACTGACTGAGCAACCTTCCCAACCCTCAACCGTATTCTTCCTACTGGAATAATAACATACAAAAATATAAATGTGTAATCCGATTCACAGAATTCCACCCTGTTCCTACTGCTTTTTGGAGTCTTGATTCTTTTTACAGTTAGCCTCCTCTCCCTCCCCTGCCTCTCAGTGCTGAGCATTAAGCCCAGGGCTGTGAGGA
TCONS_00003182	chr2	50970999	50972015	+	CCAGTGTGCACCCACGACACCAGGCAATTCTATGAATCCTTCACTCTCTTTGAAAAACTAAGGGAAGTCATCCAAGAGGAAATAAGATAACAAAAGGCAGAAGTGACACAGGCAAGCCAAAGCTACATATGCACTGTGTCTGGATGACCATGATGGCTGTGATGCTGATGGTGACGAAGAGGGGCAGGGGGTTATAACATCATGATGAAGATATAGCCTGCAAGACCTCTGTCCCAAGAGCAAATGGCTCTGTCATCCAATTCCTGATTCACGGTCAAGTGCCAAAATTGACTGCA
TCONS_00003341	chr2	50974278	50976791	-	ACTTGCAAATTGAGGCAGGACGGGATTCCTGAGACACATCGCTCTGTGGGCTGAGCAGCTACTGGGCTCTCTGCCCCTCCAGCAGGGAGATGGCTATTATTGGATTACTAAGAAAACCTTGCCAATGTGAACGCCTGAAAATCAGAAAGGTCACTGAGTGGAGTGGTGGGATCCGTCTGTCTGTCCAGAGCTGAAACTGATGAAGCCTTCCAAATCTGATCCAACCCAGCAGACAAACATGCCTCAAACAAGCCTACCCGAAACCACAAGCACCACAGG
TCONS_00003342	chr2	53334944	53335488	-	GGACAAACAAAAATGAATAGAGAAATCGATGCTTCTGATTAACAAGCATGGGATTACAGCCAACAGTATGCAGCCTGAAGAATAGTTTGAAGAAGAAAGAAATTCCTGCCAGAAAGAAACTTTACAGATGATGAAGTTTGGCACATGGTAGCAAGGAGACTAGAAATGAAAGCATAACTTGATCATGCCTGTGAGCTATAAG
TCONS_00003183	chr2	53383808	53402892	+	TCTGCAGATTTTCACTTGTCTGGAAGACACAATCTAGAAATCAGCTGCAGACTACAAACTGTTCCATATTGCTACTAGTCCTGGACTTGCTGAAAGCTGATATGAATACTTCTGATGAATGCTGTATTGCCTATACCGACTGGCCTTTGATTAACATTCTAGCCTTCCTGGACTCTGACAACAATCTCCTAATTTCATCTGTGAAGCAGTTACAGAAGAGAACATACCATCCCTTATCCTAACAAAGGAAAGAGGATGGAGGAATGATGGAGACTACAGAAGGAAATACCTTACCACCAGAAGCTCCTTGGGAGAGAACACTCAGCTAAAGAAAATTACTTTCAAGTCATCAAACTTCCTACTAACTCCTGCTTCAGCCTTCCCCAAGTCTTCTCCTTC…
TCONS_00003343	chr2	53971670	53985586	-	TTATACAGCATACACTGAAGGACCCTGCTGTGAGCTATTAGCTCCGTAGATGACGTATGCTCCCTGTTGGAAGCCTAAGAAATGGTAGACGGAGAGCCATTCAGCTCACACTAACATCATATGTTTAATGGTTCACCTGATGCCTCCGCTGTCAGCTCTACGGGGAGAGAGATTAAAGATGGGGCACATCTGCAGCCAGCAACAGCCAATTGAAGCAGCCATGCTCTAAAAATTAAGAATCTTTGGGACACACTGAAATGATGCTGGGGCATACCCTCTCATTCGTATATGTATATCACTGTACATTACCCTAGATCCATCTCGGATATAATAGTATATCTCAAGTGCTAGAAAAACCCAAGGCAGTGAAATGGGATTGATTCTGACAGTGTCTTGTTA…
TCONS_00003344	chr2	53971719	53985638	-	CATTGTGCTCATGATCCATCATCAAGAAGAAAAAAGATAAAATTCTGAATATTTATACAGCATACACTGAAGGACCCTGCTGTGAGCTATTAGCTCCGTAGATGACGTATGCTCCCTGTTGGAAGCCTAAGAAATGACGGAGAGCCATTCAGCTCACACTAACATCATATGTTTAATGGTTCACCTGATGCCTCCGCTGTCAGCTCTACGGGGAGAGAGATTAAAGATGGGGCACATCTGCAGCCAGCAACAGCCAATTGAAGCAGCCATGCTCTAAAAATTAAGAATCTTTGGGACACACTGAAATGATGCTGGGGCATACCCTCTCATTCGTATATGTATATCACTGTACATTACCCTAGATCCATCTCGGATATAATAGTATATCTCAAGTGCTAG…
TCONS_00003345	chr2	55507579	55509774	-	CTTGCCCAGCAATCATCACAGAGGCTTCCTCTGGCCACAGAAAATGGAAGATACAGAGACTCACAGTCAGACATTACAAGGACAGAGAGTGTAAATTGGAGGTCTCTGTCATCGGTTCCCTCTACTCAGAACTCAGAGAACCCAGAAAAGGAGGGAGAAGAAAAATTGTAGATATCAGATGGGTGGAAGGACATACATAGAAAAAGTTTCCACTTAATCAAATAACCAGGGCTCATACAAAATCACAGAGACTGAACAGAAATCTCAGGTCCTGCAAAGGTCTACACCAGGTCCTCTGTGTTTATAAGATGGTGGTTGGCTTGGTGTTTTTTGTGGTCTCCTAACAATGGAAACAGATGTATCTCTGAATCTCTTTCCAGGTTTTTGAACTCTTTTCTT…
TCONS_00003346	chr2	55507605	55509678	-	TGGAGGTCTCTGTCATCGGTTCCCTCTACTCAGAACTCAGAGAACCCAGAAAAGGAGGGAGAAGAAAAATTGTAGATATCAGATGGGTGGAAGGACATACATAGAAAAAGTTTCCACTTAATCAAATAACCAGGGCTCATACAAAATCACAGAGACTGAACAGAAATCTCAGGTCCTGCAAAGGTCTACACCAGGTTTTTGAACTCTTTTCTTCCTATTGGGTTGTCTTCTCCATCCTCAATATGATGGCTGTTGCCTTATCATGTTTTGATTGTTTGTTTGACTATTGGCTCTTGGAGGTCTGTTCCTTTCGGGAAGTGAAAAGAGAGGGATGTCTACAACTAGATGTAAATGTATATTTTTCTTCGTTGCAAATATTCAAAGTGATTCTTACTGAAA…
TCONS_00003347	chr2	56996761	56998403	-	TGCAGAATTTAAAAGTAGAGTATCATGCTAATAACTTTTTATCTTTAGATTATTGCTCATTTTTCACAGTGATTCATTCACTCATGCAACAAGTGTTTGACAAACACCAGCTATAAAGAGGTACCATTCACAAAGACCTTTGCCCCGGAGAACCCTACGATCTGTAGTAGGCAGGTAATGGAAATCCCTCCTTCACATATCATCCAAACATCATTACAGAGGCTCTTCATGTATTCTGAAAGTAAAGAAGAGAGAAGACACATGGCACTGGCTTCCACAGAGCTTGTTCAATATTGAAGGGGGAACGAAAACAGTAAACGAGCATCAGTGTGTGTTTATGGAGCAGAGTGATAAAGCCAGTGTATAAAATGTCAGTCAAGTGACATATTAAAATTCCTG…
TCONS_00003349	chr2	59151320	59165480	-	TAAGAGGGCTAGGACTTTAGTGTCAGGTAAACATGAGCACTGACCTGTGTTTCTGAGATTTTCTAATCACAAAGGTCAGTCATACACCCTGATCTAACTACACCTAGGGGTCTCTTTATAGGATCGCATTTGTACCTCAGTGTCTTCTCTACTGAGGTAATTTTGCCACTTGGTGGGTGCTGTGAGGAGATTAACGACACCACATGGTTGTGTAGTTCAGTGTTCCCTGGAATGGTATTTCTTCAGGAAATAAGCTTACAATTTGGGGATGCTGACAGCTGCCCATGAGGGACATAAAGCTGGCTCCTTCTGTTGGAAGCAGGTACAATGGAACAGCCAGCAGCAGATAACCAAAAATCTGGAGATGTTGTGACAAAAAGCAACACTACAAACAAAACC…
TCONS_00003350	chr2	59152710	59165452	-	AAACATGAGCACTGACCTGTGTTTCTGAGATTTTCTAATCACAAAGCCAGCAGCAGATAACCAAAAATCTGGAGATGTTGTGACAAAAAGCAACACTACAAACAAAACCAGAGGTGTTCCTGATCCCAGATATTTCAGAGGAAGAATGTGAGATTGCTCCATTTGTGTTCAAAGACTTAAAAAAGAAAAGAAGAGGAAAGAAAGGAAAAAAGAAGCTGGGTGTGGTGGTGGTGGAGCCCCAAGATACCAGCAGATGCAGGACTCTTTTAGGGCAGTCTTCGAGTTTCAGTGAGACCCTATCACAAAAGCCAACCACACCAAAAAGAAGACCATGATGTGGTGAGTGAGTAGTCAGGGACATGAAAACTACAGAAAAAGAACCAGGGTGATGTTTAAAAA…
TCONS_00003186	chr2	59259958	59266847	+	GTGGTGGGTGCCCTCACGTGCAAGTTCCCAGGAAGAAGTCAACAAAGTCTTTAAAACAACAAAGTAAAGACAACAAATACCCCAGAAGATTTTTCCCAATCGCCCTGAGAAAAAGCAAGAAATAGAAAGGCCCTTGAAGGTAGCTGCCCACGATGTGTTAAAGACTGCCCGTGGTTTGCAAGTTGCCAAGCATTCTCAAGCAATATTCAAGGACTCACATTAAAACTAGAAACTGAAAATGATCCTGCATCTACTAGCAACAATTTATGGAAGATTAACGATATTACTAGAATCCCTTACAATCCACAGGGTCAAGCTATTGTGGAATGACACCACAGAATACCTAAATGGCGAACTTAAAAATATATAAAAATTCACACGCCCACCTAAGCCCCCACA…
TCONS_00003187	chr2	59262163	59266485	+	ACAAGTTTCTACAACCTTTACCTCACCACATGCTACGTCAAGCATGAGTCCTTGGAGGGCCTCTGTAAATGTGTCTGACCAACCCAACCCGCTGGCTCTGTTTGCCCAGCTTCCTGAACAGTGGAAGAGAGTTGAGAGCTCAGGCAGTGGACTCACATTAAAACTAGAAACTGAAAATGATCCTGCATCTACTAGCAACAATTTATGGAAGATTAACGATATTACTAGAATCCCTTACAATCCACAGGGTCAAGCTATTGTGGAATGACACCACAGAATACCTAAATGGCGAACTTAAAAATATATAAAAATTCACACGCCCACCTAAGCCCCCACATTCTGTGCTACGTTTAGCCATGCAAATTAGTGTTTGTCACTTTAAAGGATAATGCTTCCGCT…
TCONS_00003188	chr2	59426235	59428958	+	TGCCTTCTAGGCTAGCAGCAGGATCTCGAAGTTCTCACCGGCAACCTTCACGCGGGAGCCCATTGAGCCGGTCACGTGGCTCTGGCTCAGCTGAACAAGAATGATGCACACCAGCCCGGAGCTTCTCTCCCCATATCCCAGAAAGAGATCTGCCTTTATTACTCGTGCAGGTTGAAGAGGAGGAAGAAGAAAGGCAGCAGTCCCTGCTTATGAACCCCAGGGCACCCCTCTACAGGTTCTTACCCATTACTCCTAGGTCTGCAGGGCACATATTCGGTGGGCTAACTGACTCTTCTAAAGGACACACTCCACGGACTTGATTAACAGGCATGGTGATTCAGAAAGGAGGAAGAGGAAGGGGAAGGAAGGAAGGGAGGAAACATAGTGGAGGCCTGAGAG…
TCONS_00003189	chr2	60031441	60031991	+	GGTCATGTTGTGGAGTAGAATTCCTCACCATCACTCAGCTCCGTATTTATTTGTGGAAGTCCTAACATCAAGACCGCAGAACATGGCTGAATCAAAGGGAAGGCCTTAAAGGAAGTGGTAAGATAGAAGTGCAATTAGCACATCCCCAAATGCAGAAAACCATCGCTGCCACCAGCTGGAGGGGATCATCAGCACCTGGAGAGCAAACCCGCACTCACTGGCTGCCATTCCCTCTATGACAACTCAGGCTTCTCCTCCTCTCCAACAGCCACTGATCTGGTTCCATCTCCACAAACAGGTA
TCONS_00003190	chr2	62736706	62758073	+	AGAATATGAGAGTTATCTGCCTGCTAAATCCAGGACAACATGTTGAACGTGTCTGACTCTGCTTTTCCTTATAACACAGAAGCCTCTGCAAGAGCAAAGAACCTGGTTTTCTTCTCTGTGTGACTCTAAGATTTTCTTCTGACTTTCAGTCTGAAGCTTCAAACAACTTCCAAAAATATAAGCTACCAACTCTATGCTAGCCCTTTGGCCTTTGAGTAATAAAGCCTATAGAAATGGAGAACAATAACTTGTGTGTATTATTTTCATAATTATAACAAAATCTGGTGGAAAAAAGGATCTCTGCCATCCCCCCAAGAAATCAATCAATCAATCAATCAGTCAATCAATTGCAAACACCTGGTTGTAACTTACTGGATATAATATTTTAAAAGTTTCCCA…
TCONS_00003191	chr2	62736706	62758073	+	AGAATATGAGAGTTATCTGCCTGCTAAATCCAGGACAACATGTTGAACGTGTCTGACTCTGCTTTTCCTTATAACACAGAAGCCTCTGCAAGAGCAAAGAACCTGGTTTTCTTCTCTGTGTGACTCTAAGATTTTCTTCTGACTTTCAGTCTGAAGCTTCAAACAACTTCCAAAAATATAAGCTACCAACTCTATGCTAGCCCTTTGGCCTTTGAGTAATAAAGCCTATAGAAATGGAGAACAATAACTTGTGTGTATTATTTTCATAATTATAACAAAATCTGGTGGAAAAAAGGATCTCTGCCATCCCCCCAAGAAATCAATCAATCAATCAATCAGTCAATCAATTGCAAACACCTGGTTGTAACTTACTGGATATAATATTTTAAAAGATTTGCA…
TCONS_00003351	chr2	64013392	64015268	-	TTACTGGTCCTAAAAGTCTTGCCTGTATAGGCCATGGGAGTTCTCCAAGTCTCAGAAGAGAGGTTGAATGTTGAGTGCTGTAGAAGTCACTGAGATAGAAGCTCAGCAGTTGTGTGGCATTGATGCTGCTTAAGAGGATAAGAGAATACAGATACAGAATTACATTGAGCAGTCTCTTCCTATTGCACACAGCACCAGGCAATTGTCAATGAGTCTGATTTTCTTGAAGAAAAGAC
TCONS_00003352	chr2	64042409	64044530	-	TGCTGGCAGGCCTCCTGGAATGCAGACAGAGTTGTGGGCCCAAAGGTGGAGCAGAGGAACAGCACCCACATGGGACATGAATATGGATTCAGGCAGAAGCAAAACCAAGGACCTCACCTGGCCTTTAATGGTAACTTGGGCCATAGACATCAACTCAAACTCCACTGCAGCAGACTCTCTGGCCCAGACATGGCTCTTGGTGACAACAAGGACCTGGATATGACCATGGCCTCAAAATAA
TCONS_00003353	chr2	65611120	65611851	-	GACACAGGTGATATGAAAGTAGACATGAAATTGTCTAAGGACCAAAGATACTAAGATGTGAAGAGCAGGAGAAGAGGAATTGGGAACAAGACATGAGAAACTAATGGAGATTTGAAAAGGAGATGTTGGGAGCTATTAAGACAACACTATTGTCCTGATCTCTGAATTCGGCCTCTCCCCCCCCCCCAGAAGAAAAGGGGGTCAAAAGTGGGCCACCGATGCACCACTCCAAGAACAACCACAGATTGTTCCAGCCCTAAGTCAGCATAGATGTCCTGACCTCAAGATGTACCCTGATACACCAAGTTCCTGCTTCCCTGTGTAGTCGCCAAAAGAAAAATTTCCGCTGCTCCATCCCTCCTGCTGAGAAGTACTTC
TCONS_00003355	chr2	67412223	67415400	-	TTCATATGTTTCCTTCCTGTTTTTCACCAAGGGGCTAAAGCTCAAGAAGCCGCCTGACCAAGATATCCGACATCAGTATGTACCCTGACCTGGTCCAGGTTCATTCCCCAGTCTAAGAAAGTTGGTTGGAAGCAGAGGAAGACTGAGAGAAATTGATGCTGATTCCTAGCATTGGTGACAGGACCCGGAAAAGACCTAATC
TCONS_00003356	chr2	69017454	69018075	-	GCCCACACATGACTCCTTAAGTTCTCTGGAGAGTCCTTGCCTTACTCCACAAACGCAGACAAACCCTAACTCTGAGTAAAGCTTCAGAGTGTGACTTAATACTTCCCCTTATCCAGTACTGAAGGACATCACCACAAGCAGGACATGCTACAAGCAAGACAGGAGGATAGGCACACATGTGAGGCCAGCCTGATCTGCTCACACTGCGTGTCCAGCCGAGGTTCTGTGGTATGGAAATCACCCACCTTCTTTGTCTCTTGAGGCCTTTTCAATGTCTCTTTGCAGTCTCCCCAATTTGGGTTTTAATAAAGACTTCCGTCGCTCTTTGTCCATTGGGTTCT
TCONS_00003357	chr2	69483490	69484230	-	GTAGCGGCTTTGAACTCCCATCAACCCTCCCACCTCAGCTCCAGAATGCTGGGATTAGAGCCTCTCTACCCAGCTACTTGTTTAATGCACTATGGTGTTTTGGTTTTAGGATTTATTATATTATTCAAATCCTGTTAACGTTCATCTTCCTGCTCAGCCTCCTGAGTACTAGGATTGCAGTGTGAACCACCATGCTCACCTTTAAAAAAAGGTGACATGGGATTTGGTATGCTGCTGGAAGTAATGGCACACATCTTTAATACAGCACTTGGGAGAAAGAGGCAGACAGATCTTTGTGAGTTCAAAGCTTGCCTGGCCTACTAGTAAGTTCTAGGCTAGGCAGGGCAGTCTTTCGAGTAAGACTCGTATCTCAAAGCAATTTTTTTTTACTCTGTTTAA…
TCONS_00003358	chr2	69485894	69486329	-	CACGCCCGGCTTTGCAAATTAACTTCTGACCTCCACTGTGAATGATGCGCACAGAAAGCACTCTATCTCCACAGGCTCGTTTGATCCTTTGAGTTAGCTGTGTGACGACTACTCTCCTGCACTAGAATGAGGAAGGGTGTGTGATAATCAACCCCTCTTATTTTCCTGTCTTGATTTTTGAGACAGATGTCTGTAAACTGAAAATGTTCATGAAAACAGGGTTCGTCTGGATTAAGACCCACGGCACTCCCTGAACTACAGGGAAAGCCATAGAAGGAGACAGTGCTCATGATAAAG
TCONS_00003192	chr2	70533761	70536763	+	AGGAAACAGCCACGTTTGAAAGTGATGTTGTGCCCTTCTCGTGAACCTCAAAAAGATCAGAAGATCACCAAGGAGCTGACGCGGTGCTCAAGCGTGAGTGTGGGCCGTGCTGCCGTCTCTGGAGCAGCAGAATGGGAGGGTGTAGCCGAGCTTAAGTACTTATTTGTAGAGAGCCAGTGCCTTAGGTTTTGACAGGCTCCCAGCTAGCATCATGGCCCTTGCTGTACTGCACTCAGCCACACCTGGCTGCTTAAAGGAACAATCTCTCCCCGACTATACTTCATGCAGAGGAT
TCONS_00003359	chr2	70632410	70635264	-	GTCAAGATCAGAGGGAGCAGCCCAGAGGGAGGAAAAAGAAACCACAAGGCCTTGCCAAATCATCGAGAGTCAGTGGAAGCAGCGGGAACACCATTCATTATAAGTTCTTTGGTGAGTTTCCCTCTACATAGTGAAGACCATTAAAGAAGCGAGACCAGCGAAGTGTTGCACAGCTAGTGAAGACCAGCAAAGCATCGCATAAAGTCGGAATGCAAGAGCGTCCTCTCACTGTCTGAGGGGTTCCATTTATACTCTCTCTGAATATCATGGACCCTCTAACGGCGTCTGCTCCAGCAAAACATCATCACATGCCCTCTCGAGTCTGCTTCAGCAAAACATCCTCCAAAGACAGCTTCCAGAAAAACATCATGGGACACAACCAAGTTTCCAAAAGAAACT…
TCONS_00003360	chr2	70714908	70726876	-	AGAGAAACTAAGACTACTCACAGCTGAATCTGCATAGCTTCCAGGTCATGAAGAGAACAGAAAATAGAACTGAAGTGTCATGCACCAGCTCTCACAGATTTTATTCAAAAGAGGAACAGCTAACAGCCAAGTGGTTCGAGATATTCAGAGATGTTCCTTAGTGCCCATAACCCCGATGGGCTCTAAGGAGCCTGGAAAGTATTGCATCGAGTACATGGATATTTGGCAAGAAGTAAATGTAGTGACTGAACTGTTTCCATTCAAAACCATATACTGAATTCCTCCCCGAGCTGTAAAATTAAGGCCTTTCAAGAAGTAACTAGAGGTAAATGGTCTGGTAAGCACGGAGCCCTAGTCTGGCAGGATTAATGTCGTTGGAAGAAGAAAAAGGGCAGAGGT…
TCONS_00003193	chr2	71485974	71491077	+	ACGCACACGCACCCTCGCACTTTAAGCTATTGGTCAATAGAACTCAACACAAACGAGGCAGACCTGAGATTCAAGGTCCATTTGCCTATTTAGGAGCCAAAGTTTATGGCATATTGTGCCACGGGCCAGAGCAGTGTGTTATAATGAGATTAATTACTGCAGGGGTCAGGATTTACCACTGGTCAAAAAGCTCCGGAATCGTCAGAGCCTTCAAGAGACACGCTGGGAAGTTTTGGGAATGCAGTTTCCTTAAGGAGGTATAACAGTGAGGATACATGCATATGCAAATGTTACCATAAAATCTATTATTTT
TCONS_00003194	chr2	71512979	71515319	+	CATAAAGCCAGCCAGTACACCAACCTAAGACAGGAGGAGTTTGTTTGGGTTCATGGTTTCCCAGCTGCAGCCCATGAACAGCTTGTGTCATTGCTCTCAGATCTACGGCAAGACACAAACACCAGGACAGAAGGATGTGGCAGAGCAAAGATCAAGACAGCACACTCTCATCTGACTCAACACCATGCCTGGCTGCCTGCTGCCATACTCTGTGTCATGACAGTCATGGGCTGTGACCTTCTTGGAGCATGAGCCTCAATTAACCATTTTCTTTTGTAATTAACCTTGGTCATAGTGTTTTGTCACAGCAATAGAAAACTAAGCAAAGTGAGAGGTTTGTTTTCTTACAAGGGCTTCGCTTGGAAGAACGTGTTGATATAGCTCCTCTAGAATGGTGGG…
TCONS_00003361	chr2	71524890	71549215	-	ACAGGCGGAGGGAAGAGATGTCGCTCGGCATAGAGCATGTGTTTGGCATGTGCGGAGCTTTGAGCCCCGGCACTAAAATAGGATAAAACAAAACAAAACAAAACAAAACACAGGCTGAGCGCCAGCTGATGGTAAACAGTGAACACCTCCCTCTGAGCCAGAGCCGGTGGCTACAGCAGGCTGACTCCCCATTTACTGCCCTTTCTTCTCCTTCCCAGACTCCTCTTCTATGAGATAGGAAACATCCTTGCTGTTTGAACTGGTGCAAGAGTTGCATTGAAGATATGTCAGTTAGTGATGGACTCCCTTTGATCTGTTGTCTCTGCATTGAGTCTAACTGTAG
TCONS_00003362	chr2	71735153	71740044	-	ATTTCACAAGTAAAAATAGTACGTTTATTGACAGTTGTACAAAAGATTCCAAAATATTTCATCATTGCAGTAAAGTGTAATTGAAAGCTAGTAAGTGCAATACACTGAATAAATGCCACTCAGGAGCATGATCTATTATTTCTTACAAAGTCCTCAATTAGAAACAGCAGGTATACGGTGTATATTTTCCAACATTTGGTAGTATTAGCTAAAAACCCTGGGCCAATAGGACCTGAGTTTCAGGCCCCTCACCTCTCAGCTAAGGATCTGGGCTGACCACCCTGGCGCATGCTCAGGCTGCATGTTCCTATCACTGGCACCAAAGTTCTATTTTGTGCCATGTCACATGATTTGGCTTTTGTATTACAGATGTATGTATGTGTAGGACACAGAGTGAAG…
TCONS_00003363	chr2	71757140	71760867	-	ATCCCTCCATGGCCTCTGCATCATCTCCTGCTTCCTGACCTGCTTGAGTTCCAGTCCTGACTTCCTTGGTGATCAACAGAGAAACGCAGGTGTCACAGACCTTTATCTGATCCGAAGACAGAGAATCCAGATCCCTCCTGCTGGAATGTGAACCATCCAAGAAGCATGTGGGAGCTATAAATCAGAGCGCAGAACCTGTCACAGTCAGCAGCCTGCTTTAACTCACGAAATAAGCTCCAAGTCTCGCACAGCTTTGGAGCTCAACATTCTCCATCATAAATGCTGAGCCTGCTGCCGTTACTTTTATAAATAAATAAATAAATAAATAAATAAATAAATAAATAAATGCAATGAGCGGCTAAGTATTTAGCGCCACTTCCGTGTCAAATAAAGACCTCT…
TCONS_00003364	chr2	71758876	71759652	-	CGCTCCCCCTCGCACCCACGAATAACTGAATCCCGTGGGATGGGATAGGTGGAAAATAGGCAGATGGGGGACAACTGACCCATGACAGTGTGAGTATAGGGACATTTGACCTGTGACCGGGTGAGCATGAAGACATCTGACCGATGACTGTGTGAACATGGAGACACCTGACCCATGATGAAGTGAGCGTGGGGACATCTGACCTGTGACAATGTCAGCATGGGGCCATCCACACAGAATGGTGATTCAATGCTAACACAGAGAACTCAAAGCCTTTGGA
TCONS_00003365	chr2	72285329	72286883	-	AAAGCCGCCCAACCAACCATCTGATTGGCACTTCATTAAAAACTCAGACCAGCCTGGCATCATGAGACCCACGTGGAAGGTCAGCACTCCAGAGGCAGAGGCAACAGGATCACAAGTTCAAGGATACCCTTGGCTATATAGCAGTAACGGAAGGTCTGCATTCAGAGTCCTGTGCTAAGTGTACAAACTCAAAATGGAAAATGAATCCAATTTCCTACAAGGCAAGGAGAGGCATCCTGGGAAAACCAGGCTGGCCATTCCCTAGAAGGGTCTCAGGATACCCAGAATTGGCTTCAGAACATAACTGGTGTCTCTTCTTGGAGTTGTGCTCAGGGACCGACTCTCATTGCAAGCTCACAAGAGATAGACAGACAATCTCAGAAAGGTAACTATTTTAAC…
TCONS_00003195	chr2	72371835	72376371	+	CTGCCTCCAGGTTCCTGCCCTGACTTTCTTCAACGATGGACTAAGATGTGGGAGTATAAGCCAAGTAAACCCTTTCCCTTCCAACTTGCTTTTTGGTTATGGTATTTTGTCACAATGGTAGTAACCTTCACTAAGACAGGGTCCCAGTGACGGCACACAGACCACCAGGCACCTTTACCTCCTGAGCCATCTCATCAGCCCCAAATGCATACTTTTGCTGTCTCCCAGAAATAACCCTCTTCTCCAGTGAAGCTGGTACCCTCCTGGTCAGTTGCCTTTTTCTGACCTTGTGACCTGGGAAAATAACGGAATGAAATAGATGCTTGTTTGGCTTATGGTTTCAGAGATTTCAGGCAACAGCTGCCTGCATCTGTGATTCTGGGGCCATAGTGAGAGAGG…
TCONS_00003196	chr2	72866827	72868354	+	AGATGAAGCAATAAAGCTTTGCCGTAGAAGAGTCCGGTTTGTCAGAGTGAATTCTTGCCGGCAAGATACTAGCTCGGGATAGTGTTCACCAACACACCTAGTTCTCTTTTCATATTTTGAGATCTTCAAACAACTTCTGAGGTTGGAGGTTGTCAACCTGACTATATCTGGAATGAACTACAGTACAGAATTGGAGGGCTCACCTGTGATCCAGATCCTGAGGCTGGAAGTTTCTGACCTGGAACTTGA
TCONS_00003366	chr2	73094155	73094600	-	CAACCTAGGCAGGGGACTGTTTAAAGCTAGAGTTAAGTGTAAACCTAGGAGTTAGCAGGCAGTGTTCCTCCATGCTTTCTGCTTCATGGTCCTACTAGAGTTCCTGGTCTGCCTTCCCTCAGTGATGCACTGTGACTTGGAAATTTACTGTTGCACACCAATGAACCATCCTGAGACTCGGTGGCATTAAAGGATTATTTCATTATGCTCACAGATCTTGTGAGATAGGAGACAGTGGGATGCCTTCTCTTTGCTCTGTGACGCAGAACCCTCAGAGGAAGATACAAAGGCCAGG
TCONS_00003197	chr2	73197737	73202548	+	TGGAACAACTGATGTTGGCCAACTGGGTCTGAGAAATGATCTGCGGTTAAGAAGAGACCAGAATCCCTGAAGTTAAATCTTCTGTTATCAGAAGCACGCCCACAAGGAGAGCAGGGATCCTGTAAGCAGGGCCATAGGAAAGAAAGAGTGAGCCAACAGAAGCTGCCTATGGACACCAGGAAGCAGACACCGGGATGCGGACACCGGGAAGCGGACAGCGGGAAGCGGACACCGGGAAGCGGACACCGGGAAGCCACCACTTACCCCCAGCCAGAGATGATGATGATTCCCACCGGGAGCTGAACGCTCTCGCGCTTCTTTAAAAGAAACAAAGAAACTGCTAGAAGGCCTAGAAACAAGAAACCAAGATTATAAACGATGATTACTCTTAATCGTGAT…
TCONS_00003198	chr2	73348434	73349072	+	TATATAGATAGTATTATACAGAGAGATATAATTAAAAACATCACGATTCTGGTTGAAAGCATTAAACAACTCGCTTCCCTTTTCTTTTCTTTCCTCTGTGTTGGATGTATGTGGTGCTGGTGTTGAACCCAGGGCCTCAGACTTCAGGGCAGGTACTTGAGACATAGCCCTTGCTCAACAGAACGATGCAACAACAGTTATTGACAACCTTTAGTGACTGCAAGAGACAATCTTCACCTCGTACCACATAGCCTCTGTCACTGGATCCTGCAGATATCTGC
TCONS_00003199	chr2	74478056	74481215	+	TCTTTGGTGCCTTGGAAAAGTTGTTTCAACTCTGGAGAGCATCTTACCTGTGTCAACTTGGTCGATCCCCAGCATGGTCCTGGATGGAAGCATGTTCTATTATCCAAACTTGACAAACAGTGGAGTTGGTGGCAACTTGCCCAAGGTCATGGAGCCTTCTGACTTCAAAGAAGCCTAGAAGCCTGTGCCTGGCAAGTGAAGTTAAGGTGCTCTGCATCCAGCACTCACCAGTGTGAGTTCCAGAACAGCAAGGCAAGATTGTCCTTACAGAAACTCAATGCAGAAGATCTCAGAGCCCATGGGTGTGGAAACTAACCGTCTAAATGGCTTTGGATTTTTATTGTTATTTCAGTCATGCTGTAAAAAGAGTCATAGCTGGAGAGAACTTTCCTAAATAGC…
TCONS_00003200	chr2	74625910	74628887	+	TTCAGCACCCTGATGTACCTGCCCAGCGATCAGCCCCAGTGTGCCCTGAAGCCTCTTCAGGGAAGCAACTTCACTGTGAGCACCACGCCAGCCTTGTCTTTGTTTCCCATGGCTGTCTTATGAAGAGATTTCATCGGCTGGCTTTGTCATGGCTACAGAACCAGGTATGCAGCCTCTGTGTCTTCAGATTGCAGTGACTTCTCTACACCCCATGTCTACTGCCAAGTGCAAACAGTCTGAGGGCACTACAGTACTGTGCCTGGACGACCGGCTCACACATTCCAACTCCTCAGATTATCCTATCTGGAGTATGCTGCCTTCTTTCTTCTGGGACTCTGACTAACACCACCAGACCTGTGGATGCCAGATGTCTTCCTCAATCAGTTATTCCTCCACGTT…
TCONS_00003201	chr2	75726530	75727402	+	AGGCTTGATCCCCTGTTGGCAGAGCTGGACTTGTGAGAGCACAGTAGCATGACTTAGAGCTTTTCAGATGTTTGTGTGGTAATTAACCTGTCTGCAGTAGGCTTTCTCTGTGGAGGGGGCGTCAGTCATCTTTGCCTCAGAAAGCTCTTTCTGACGGTCTTACTCAGGTATATTGACATGATCTACATATTTACTTTATGGATGAGGCTT
TCONS_00003367	chr2	75751219	75753835	-	GGAAGAACTATGTAGAGCAGACACTCAGTGTTCTGGGAACTGGAGAACAGAATGTGACCGAAGTCATAATTCTGCCACTGAACAGGATTCAAACTACACACACGAGCAAGGGAACATTTCTAGGAAAGTGACATCTTTACTGGAGACCTAAATGACCAGCAAGTGCTTTAGAGCTGTGCGTGGACAAGTAGGCTCCTCTGAGACAGCAGCTCTATGCATCTGAGAAGCAACTGCAGCACGTGTCTCTCCTTGAGAACCTCCAACACAGCTGCTCCTGGGAACCCTCTATCTCCTCTCAGATGGGAGAAAAAGAAGCAGAGCTCTTGACCACAGAAGGCGACCAGGACTCTCCTCTGCACTGCTTCAGATCACTTGGTCTCCTTCAATCTTTGCGAAACT…
TCONS_00003368	chr2	75752962	75753838	-	CTAGGAAGAACTATGTAGAGCAGACACTCAGTGTTCTGGGAACTGGAGAACAGAATGTGACCGAAGTCATAATTCTGCCACTGAACAGGATTCAAACTACACACACGAGCAAGGGAACATTTCTAGGAAAGTGACATCTTTACTGGAGACCTAAATGACCAGGAAACAGATCTGAACTAAGGTGGTGCCAGAAGTGGTGACATCTTTTGATTTCTGGAGTCTTCAGGATGGTTCTGCATTGTGGGGCAGAGACTGTCACTAAGGAAGTGGGTGACGGGGCGGGACAGGATGAGCTCCCTGCTGGGGCATTTATAAGACCATATCCTCTCTTGATACTATTATGTGAGTGGTCTGCGCACCTCTGCAGGCCTAGGGTCTTTTTCTAAGCACTACAAGAAA…
TCONS_00003202	chr2	75785032	75787303	+	AAGATGGCACCCAGAAAAAATATCATGTGACACAACTGAGTTTCCAAAGAAACCAGGAATTTCCACTTCAGCTGTAGCCAAGGATGCAAAGGTCCAAAGCTGTGGTGAAAGACCATCCTCTGTGTGGAACTCATCTTCCTTATGCTTGCCAGAAACATTTAGAAGAATTTAGTTGAAGTTACCCACTGAGTACAGAAGCCTGGATGGGTGGCCTTCAAGCATATACCATCTGTTGATCTACAGGAACAATCCCTTGCCTGTCAGTCAAAGCCCTCCTCAGTCCCGCCCAGATCAACTCGGCCAGCCACTTTGTCCACTGCACACTTTCTCTACCCTTCCCCACTTTGTGCCTCTGTTCTGCTGCCTTTGCTCTCTCATCTTGTGTCCAGCCCATTTCAT…
TCONS_00003369	chr2	76433828	76437051	-	ACAGCTACCTGGAGAGAACATGGACATCATTTTAAAATAACCCAAGAAAAATAATGACAATTAAAAAATAAGAAAGATCAGCAACACTGAAGAGTACATTTACACCTTGGTTAACAGCATTCAGCATCAAAATGATCCAATTTTGGTGAGCCTCAGCAAAGGCATGAACAATGTCGTAAAGATGGAGTGGGTTTCGGGAAGCATCGCGTTGTCGATTTTCACGAGGCTGAGAACAAGCACACCACATCAAAAGAACACACTTCAAGTCTGAACTAACCGACTACGGCCCCGGAGCTCCTAAGGTATGGGATGACGCTTTCAGACAGCAGACGGAACGTGTAGTTTGTACATCATTTAAAACTCTCCTGATCAGCTTGAAGCGCCTGTTACAGTTTCATC…
TCONS_00003203	chr2	76827069	76845868	+	GAGGAAGGCACCCAGAGAAAGCCATATGCCCTAGAAATGTGTGACACAAACTCAGCTGATACAGAGACTGAAGGTCCCAGCTACACATCATTTTAGGGGGTCTGAGGGAGAGGATCTTTGAAGAAGGAAACCCTGGATTCCCCAAGTAGCTGACTGGGGATGCTGTGATATGTCCCAAAGTGAGAAGACTTGAAAATATAGTGCATACGTTAGTAAAGGATGGACTGCCTCACTGTGTGAAGGCTGGGAGTGCGACACAGTGGCTGAGTGTTTATCTATCCTGAAAATGGCCTGGATTTGATCCCCAACG
TCONS_00003204	chr2	76828745	76833049	+	TGGATTCCCCAAGTAGCTGACTGGGGATGCTGTGATATGTCCCAAAGTGAGAAGACTTGAAAATATAGTGCATACGTTAGTAAAGGATGGACTGCCTCACTGTGTGAAGGATGGAAGTGTTTCCAGGAAGCAGGAATCTTCACACTGTGTTTCTATGGCTATTATGTGTAATCTCACCAATGAGTCATCTTCAAAGTGCTGAATCTTAACTGAGGGAGGCAAATGCCAACAATTGCAAAAGTACAATATATATTCTCTGAAAACAAAGGCAAAACACATAACATACCTTAACCTTTCTCTTGGAAATCATCTTGGAACCCAGCCATGATGGCTCTGAACATCAGTCACAGTGTGGGGTGGA
TCONS_00003205	chr2	76828811	76859554	+	AGTGCATACGTTAGTAAAGGATGGACTGCCTCACTGTGTGAAGCTCCCATGTAAGAAGAGTTGGGGCCCTCAGGAATGCATTAGTGAATTTGAAAAAGAGATTTAAGAGACCCTTTGCACTCAGACCTCATAAATGTGAATGAAGTAACTACAGAGAAGCAGAAACTCCAATGGTTAAACCACCTTCATCTTGACTTCAGACTTACTAACCTCTGGAACG
TCONS_00003206	chr2	76880538	76882814	+	GATTTCCTCATATTCCTGGATTCGCTCTCGCTGCCTCCGGTGGAGATGGACAAGGTCCTTCAGCTGTTCAGCCTTCTCCTTCAGAGGAGCTCCCTGACTGCTTAACACTTCCCACTCTTTCGTGATTTGCTGAACATCCTCATGCAGTTGCTGGAAAGAATGAAAGTTGTGCGGAAATCTGACGTGCTCTGGAGGCTCCCCCCAAGGTCAAGCGCAGAGACAGGCATGAGAACTT
TCONS_00003370	chr2	77212831	77213502	-	CGGTTCACTCCCGTTTCCCAGCTGCCAATGGCCTCTTGCAACCACCAATTACCTAGCAGCATACAAGTTGACAGAACTTCCGTTCATCATCGTCAGCTGGCTATGAGAAAGGTTTCCATATGCAAGCTCATTCCACTCTATCGACTCTCATGGAGTAGTTACTACTGATCTGATTTTGTGAATGACAAAACTGAGCCTCAGAACGTG
TCONS_00003371	chr2	77213334	77214083	-	ACCATAACTCCAAGAGCCAGGCCGTGCCTCTGACCTCAGTTCCCACTGGACGAGCAAGCGAGCCACTCCATGACTCCGGCTCCATTTCCTCGGCTGCAGACGGCGGGTGATAATGCGTGGCACCCAGCCTTTTTGTCGCTGTGACTAAACACCTGAGACAAACTTGAGGAAGGAAAGCTGCCAATGGCCTCTTGCAACCACCAATTACCTAGCAGCATACAAGTTGACAGAACTTCCGTTCATCATCGTCAGCTGGCTATGGTAATAATCCCCACTCTCCCCAGAGGCAGAGTAATGTCTGCTTCTTTTTCCACTTGGTTTATT
TCONS_00003372	chr2	78604871	78607261	-	ATCAAAGTGCCGACAGACTGACGAATCCCAGGAGGACACGTAGCTCTCCCCAGTGCTGGGGTGTATATAAGGAGTCCTCCCGGGGTTTTCCAGAGTTCCCCGTAGTATCGAGGTGTTCCTGAAATAAAGAAGGCTGTTGAGAAGAATCCAACCATGTTGCATTTTCCTTGCCAGACGAGGTGGGCGCAACATTCAGGAGCACAATTGATGAAGCATTGTAATGAAAGAATGGCCTTGGAACAGATTTTGAAAGGGAGTTAGGCAATTCCTTATTTAATATCAGAATATATTGAAGCTGGCAGAGCTGGGATGCAAATGAGGATCATCCACAGGCAAGCGAAAGGGATGTCAGATGCCAGTGTGAGCTCATTATCGATATGGCTGTTCCACAGGGGTCAA…
TCONS_00003207	chr2	79770260	79772585	+	TTCGTCAAACTGAAAAGCCTCCCTCCCATGCCTAGGGAGGACTTACAAGCAGCCTAGAAGATTGTGTCAAATCTTCAGGTCTGGAAATGAGTTCATAGCTATTGCTCCAGCACCGTGCCTGCTTCTATTCTCCCTGCCATGATAGCCATAGACTCCTAGCCCTCTGAGGCTGTAAGCCCCAAATGAACCCTTCCTCCCATAAAAAAGGAGGTATGTCCAAAAGAATCACATGATCTGAGGTGTGTGACATCAGATAGGAGGCTCCTGGGGTCGGAGGGCACATGGAGATGGGGCACACAGGAGAAAGGGGAAGAGAGAAAGAAAACATGAAAAGTTCACTTGAAAAGTGATTTAGCCAGGCATGGTGGCACAAGCCTTTAATCCCAGCACTCGGGAGGC…
TCONS_00003373	chr2	80833954	80848304	-	TGGATGAACCTACACCAGGACCTCTCAACCAGCATTATCTAATCAAGGAAGGAGCTTGGGATCAACATGTAAAGGAGTGGTTCATTGTGTTTTGTTGCTGGGAGTCACTCATGCAGCTGTTAAGTGCCAGGAGATAACTGATTTGGGCTCTAAGATGTGAAAGAATTCACTCGGGGCTAGAACTGTGTTCAACTGAGAACCTTGATTTTTGTCCAGCTGTTACCTCTCTCTATATGGTACTATATCTGCTAGTGTGTCTCCACTCACATGATGGTAGGCAGTTTCTAAGGAAACA
TCONS_00003374	chr2	80848575	80850132	-	ATGCACATACATTCATACTTGGCACCAGAAAAACAAAAAGTCTTTAAGAGAAACCCCACATCATCTCTCTTATGCTGAGCCTATTGCAGAAGAGTGCCATGGAAAAAAGAAAAATGGTGGTTCATCACTGCCTATTTAGAGGGGAAAATCGTTAATCATGTTTTTCAGGTCCACTAACCATGTTTCAAGTACTCCAAAGCCATGCAT
TCONS_00003375	chr2	82483514	82484397	-	CCTTCTTCCTTACAGCTGAATATAACAGCACTTCCTGTCAATAGACTGCCTATGGACAACCAAGCAGGTGAGCCACAAAGTGACATCACTGTGTATGCTAACTGCATAGGCTTCTATCAAGTATGAGGGGAAACATTTTCAAGGAACCAACTGAATTCTTTTTTAAAAGAAGAGTTTCTAAGAGCCCACAAGGTGGCATGCTGTAAAAGGGCAAAGTTGAGGTCACCAACATTCTCTGGAAGAAAACATGTCCCACAGTTTCTCTGGAGCCCTATGTGTACGATGCAGACACTACAGAACAAAGAAAGATGTCTCCATGAGAACGTACGGGAACTTCTCTAGGGAAGCACAGACACAAGCCAGATCTGGACCGTTGGTGGAACATGAAAGGAAGAGCGG…
TCONS_00003377	chr2	83176372	83178315	-	TGGGTTATATAAGAAAACAAGCTGAGCAAGCCAAGGAATGCTTCCAGTAAGCAACGTTCCTCCATGGTCTGCTTCACTTCCAGCCTCCATGTTTCTGACTTGGCTCCCGTCAATGATGGATTTTAACAGTAAGCAAAGGTTAGAGATGTGGCACAAAAAGAACTAATTTTCCATTCTCAACCCTGACTGGAATACTAAGGAAGACAGGGTGAAGCTGCCAGGATCACA
TCONS_00003378	chr2	86865395	86867051	-	GAAAAGCAAATTATTAAATATTACCAAAGGCACTAACAGTTGTTAATATCAAGATTTGTGCAATTGTATGCAGTAGAGGAAAATGTGCTAAATAACACCATCACCTGCAAGATTGATAACCATGGATCCAATTTACTGTGTCAATGAGTCATGGAACTCAGAGCTTCACAGGAGCCTTTGACCAGACAGAGAACTTCAGGAACAGCAAATATACTCTTACCTTGAAGCCTACAAAGAGCACACAGATTTTGGAGG
TCONS_00003379	chr2	87337308	87340831	-	TTTGAAAGATAGGGTGGAGCCTATAGCCCCACGCCCATCCCCGCACACCCCACTATCCTGGAATTCCTTATCTAGTCAAGGACAGCCTAGAATACCTAGAGATCTATCTACCTGCAGTACCTGCTACAAGTTGATATTAAAGTGGTGTACTTAAAAGTGTGATACCATCAAAAGAAAGTGCTTGGATGGTGTGGTAATAGCAGGTTCATCTGGTTTTTCCAGGGAGCTTTGGATAAGTGATTATTGACAAAGAAATTCCATATAAGGTTAGATGTGTGAGGCAAAACCATCCAAGCAGTGCCGGGCGTGGTGGCACACGCCTTTAATC
TCONS_00003380	chr2	87990271	88002605	-	AAGCAAGCCAGTAAGAAACATCCCTCCATGGCTTCTGCATCAGCTCCTGCTTTGTGACCTCCCTGAGTTACAGTGCTGACTTCCTTCAGTGATGAACAGCAATGTGGACCTATGAGAAAAGTACAATATTGAAGAACAAAGGACATTTTCCTAACTTTGGTAAACACTGACTGGCCACATGAAAACCGAAAACGAGGCAGAACATTCACAAATGGAATATGTTCACTTCTGACTTCAC
TCONS_00003381	chr2	88572400	88577864	-	CATATTTCTTACTTATGTTTACAACTCCGGTTTAAAGTGTCTTACACAAGATTTTACTGCTGTTCAAAGATATCATGATCAAGGCAACTCTTACAAAGACAAATATTTATTTATGGAGCTGGATATCAGTTTCAGAGGGTCAGTTCATTATCATCATGGTAGCAAACTTGGCTCCAATGGAGGTACCCATGGGTCAAGGATACTCAAACTACCACAGTCAAAGATAAGAAAAGACGAACTACTTAAAGG
TCONS_00003382	chr2	90442852	90451530	-	CCCACCACATCTGGCTTATTGTGCTTGGAATTGAACTCAGGGCTAGTAAGCCACAAAGCAGAGAAGAAGTCTCAGACAAGCCAAGTTGCCAAGAAGATCCTTAGAGGAGAAAAGCTGCAAAGAAGTCTATGAGACCAGACTAGCTGTTTAGAACAAGAGTTATGATCAGAAAGGAGAAATGTTGTAATTAAAATACAATCTCAAAACAACAAAAAACATCTGCTAAGGACACGTACATCTGTGGAGAGACCTGCCTGGAAGATGTCAGCCAAGCTGCCTGGAAGAGGTTTAGGTCAAATGAGTCACTTGGAAAAGACACTCTCTTACCTGTTGAGCTTCCTGTAGGCTGTGCCTTGTGTTCCAGGTTCCCAGCTTTTGTAAACTGTCACCTGTACTGGG…
TCONS_00003210	chr2	91024216	91032877	+	ATGGGCGGGGCCCTGAAGAACCCTGCACAAAGTGGCTCTCCTGGCTAGTTTATTTGGTTGGGTCAACAAGGTCTTCAGATGGTATACAACGTTAGTAGATCCCAACTGCCCAGCAGCCAGAAAACACCCAACCTGTTGACTCTCCCTTAATGCTACGCAAGGCTCTGCTGACTCCAACCCTATCCCTAAAGCAACCCCAGTTGACTGGGGCATCCTGGCTTCCTCCCTGAGGATGCAAGTGTTGCCTCCCTGGTCTCCTGCATCTTGAGGTTCTGTC
TCONS_00003211	chr2	91088650	91092409	+	AACTGCTCCTTTGTGGTACAGCTGAGAGCCAGTTTCCTATGGGAGATGAGTCACATGCTCACGAGACTGAGAGAACAGCATCTACATTCCTTCACGTTCCATCTTTCCACTGCCCTGCTTTGGCTCCTGGCCCTACGATGACATTGTAACTGCAGGAGCATGTGACAATAAAACTTCCCTAAGGCATCCTTGAAAAGTGTTAAAAAGCATTCTTTAGCCTGTGGACCACACGAAGCTACTGTCTGCCGATTCCTTAGTCCCTTCCTCATCCAGCATCCAAGACCAGTCAGCTCACTCCTCCCCTAGGAAGGAACTCATGAAGCCTGGCAGTATGTGCATGTTGTGGCCTTCCTCACTCTCAGTCACCATGCCCCACTAATGCTACATTCCTTCCCGAAG…
TCONS_00003212	chr2	91088791	91094233	+	CATTGTAACTGCAGGAGCATGTGACAATAAAACTTCCCTAAGTGCATGGCCTTAACCACGGGTCTTCGTGTGCTGAGGAAGCTTTCCACCAACCACTGAGCCACACCTCAGCATCTCACGGTGACTCCTCCAACATGTCAACCTGAGACTCCTTTGCCAGAGACAGCTTCCAAAATCAGTGTGATGTATTTCCTTTCCAAACAGTTTTCTGTACTTTTCTTCCCACTGAACAGTATGCTGGACATCTTCACATGAGAATATGTGTGCATCTTGGGCTTAGGTGGAGCTTAGGAGCAGAGCATTTGCATAGCAGAAACAGGGCTCTGAGTT
TCONS_00003213	chr2	91162011	91163367	+	GGTTCCTGGTGCATCTGCATCCTGAACCTGGATCATGCCCTATCAGGACAAAGGGATAGCTTCTGAGAAGACTTCTTTGTGGAAGGACTTCTGAAGAGAGCAGATCCGCGCCTGCTAGCCTAACAGGCTGTTCCGTTGGTTGTTCTGCTTCCGGGTGAACACCACTAAGGTACATGCCACAGACCCTCCATGTCTGAACTACAGAGGGACCTGCTGGGCTCCCAACCTGCGGACAGGAACATAGTTCCTTTGGAAACT
TCONS_00003214	chr2	91515830	91550640	+	CGCAGCAGCGATTGAGGGAAAACGAGGAAAGAACCTTTCTGTGACTCTCAATAACGAATTCTACAAACAGGCTGTTGCAGCCTTTGGGAAATGGTGGCTAGCTTTGGAATACTTGTCATTTTAGGCAGATTGGCCTGTCATATTGTCAAAAGCACAGGTCGCAGAGAGATATCTCACGCTAACGAGGCTCCGGGATCCCAGAACTGAAAAAGCTGTCGGACTGGTGTGGACTGGTTTTTCTCAGAGCTTCCCCTTCACACGTCAAACGATCTC
TCONS_00003215	chr2	92645480	92656960	+	CAAGTAGCCAGCATTACTGAGCAATTATGCTCACAGTTTAGGGGCGTCTCCAGTCTCTACAACAGCTCTGAAGTGGCCGGCACAGTCCCGCCTCACAGGCTGATCAAGGAGACCTGCACACTCTGAAGACAGTCCAAAGCTCACAACCATCTTCATAATGTTCATCAGCGAGTCGGCTAGAGGATGAGGGCATGTCCTTCCTGGGACTTTTT
TCONS_00003383	chr2	92695287	92696487	-	TTGTGGAATCTTCTCACTTAATTTCTATTCCCGTTGTTAACGTGTCAGCAAGCACGTGAGGACATCTCCCAGATGTGCCACTTACCAGCAGAGGACACTGTGGTTTGACCACTGAAAGTCGAGAGAAACAGACTCAAACCGTTGCTCCGCCTGAAAGAATAAGGCCACAGCCATCAAATCCTGCCAGCGTCCCCACCAAAGCATGTTATGAGTCCACCTGCTCTTTCAGTGACTTCCCTCCTGGGCCAGGGCCAGCACATCACCTGCTCGTCACCCTGCCCGCCTGCAGACAACGGATGGTGCTGCAGAGGGACCTTACTCAGACTCATCCTCACTCTAGGGTGGACTCGAGGACTGGGGATGAGGGAGGGACATTCCCTTGGTGTTCAGGAAAGAGAG…
TCONS_00003216	chr2	92940742	92941594	+	AAGCGTTCATAAATATGTCTGGGTCCAGCTCTCCGCATGCTTTCCTCCTGTGGATATCAACACTGTTCCCACCTCCCAGATGAAGAACTATTTAGAGGATTTGTTCCACGAAAAGATGACCAGCTTCTACAACAGGGACTGAAACCCAAAGAATGTGAGCATCGCCCAGGTACCTGCCCTGGAAGCAGGCTGCAGTCTTCCCTCATGGATGAATATGGATGCAGGATCTTGCCTGGTCCAGCCTCTACCCACCTGCCTCTTGCACA
TCONS_00003217	chr2	93709490	93710571	+	AGAGCCAGGGCCTGTGTGTACAGCTCCCCTATCTAGAATCTAAACCCCATGAGGAGAGATGCTTCAACTGTCTTATTTATTGCTGTCTGTCTGAGGAAGACCAGGAGCTCAATAATTGCTGGGATTTGGACTGAAAGTTTCCTCCTAAGGCCTTAAAGCAGTGCTGTTGGCTCTCTCTCTGTCTCTCTCTCTCTCCTCTCCTCTCCACCAGCGGCTCCCCAGTATGATATGCTACCTGGTCTAATATTAACAGAGCTAAGCAACTGTGAACTGAAGCCTTCAAAACTATGCATGGAAATAAATCTTCTG
TCONS_00003384	chr2	95008599	95014936	-	AAGCTAGAAAATCCAACATGGAGGACTGTGCAAGGTTACACAGCTACAGGAAGATAGAGGGAACATGAAGTGAAGTTTCTGTTTTAAGTGCTTACTGATGACCACAGTTCAAGCTGCTCCTGCAGGAGAGAATTGCTTCTTCAAAGGAAATATTACTTCTTCCTACTTTGGCTTGTTGAATCTATCTGATGGAAGATGGTCATGGACTCTAAGAGTGGAGCTCTACGGTGACCAGGAGATGAAGCATGTTCCTCTGTCTAAATACATTATGGCAAATATTTTTTTTTCTGTGTTTGGTACTATCTCAATTACTTCTGTGCATTAAACTAATGCTAGGAAGAGATTGACATTAGCTAGCATGTCCTCACACGGTGTAGATAAGAAAGTTCAAGAAGATAC…
TCONS_00003385	chr2	101196153	101196962	-	GTGTCAATCTCCACCCTGTGCAAGAGAAGAAAACGTGATGAATCATTGCAAGAGCCAAAGACAAACAAGAGAAACTCTCATTAAGGAGGCTCATGGATGAGACGCCTTGTCTTGGGAATTAGACTGGCATTGGAGCAGAGCAGGTGCAAGGACTTTGGATGTGATATGTTCTGCAGGTTTTGAAGAAACAGATGTTTTTTGAGAAATTCCACTGTTGCCAGATTTGTTTCACTGAGAGAGCAAACTCAGTTTAGCACATCCCTGTTTGTTTTGCAGTAGATGAAGACAATGGTAGTGAAAAATGGACTGTCAGATTTGTACTGCTCTGATACGTCTTCCCAGCTAGATATGATAAGCATTAATGAACAGGGTTC
TCONS_00003386	chr2	102280479	102283965	-	AGTCCTGGGCCGTTAGCTAAACCCTGTGGGTTCAACAGTAAAGCAGATAATGGATCTCCCTTTGCGGAGCTTGGAGTTGAGTAGAAATGGAAATTTATCTAGCAGAAATTAGATGTGATAAGTAAACCACAGTGGAGCTCCCAATGATGCAAAACCCAGCTACCGGCACTTGATCTTTAGCTTCATGACTTTGGAGACCACACTCTGCCAACCTCTCAAGGAAAACAAAGCCATCCATATCGCATATTGAATCTCGACCTTGCATTTCCAGGGGCAGAACATTCGGGTTCACCATTTCGTGAGCCCCTCTCTGGTGAGCTATTAGCAAAATCAAAAGAATGCTAATGAA
TCONS_00003387	chr2	102822300	102823037	-	GGGGAAGTCACTGAAGAGTCAGCCCAAAGCAAAGATTGTCTGAGGGTCAGACAACTGGAAGACACAGGGACTAAGAAAGGAGCAGAACTTCAGCTACCTGATGTAGACAAGGTCTCATCTCACCTTTCAGATGCATTTCTCCCCGCCTACGTGGTGAAAAGATGAAAATCATGGCACATACGCTGTCTGCTTTCAATGTCATTTCTCTAAGGAACTTGGGGTCTCAATTTAGTGGCAAAAGTATATTTTTTCTTGGCTGGCCAAAAGTTTAAGGCACAGAAAAGAACAGAGAGTATCTTTAACTTTGCTTTCTTCAGAGGATTTCAGGGTAAGAATTAGAAGGTCACTCTGTAAGCGTGGACAACAGCCTATGGCTAGAAAGGTTACAAATCCCAAGTG…
TCONS_00003388	chr2	102976897	102979888	-	TGTAATTGCCTTAGGAATGATAACAGAAGCTGTCCCTGACCTTTACATACAGGTTCTGAATGATATCCTGCAAAGAGAGGAGGAGCCCAAGAACTGACGGGAATGATCTGAGACGGGCTATTGTAGACTATGACTTCCATGATGCCAGCAGTCACAGATCCACACATCTCCAGGCAGGTAAATGAAGCAGCCTCCTGACAACTGAGACGGGTAGAAGCATTTAGCCATTTAGCAGATGTACAGACATGTTCTGCCTAGAGATAAGCAC
TCONS_00003218	chr2	103296692	103297144	+	AAAGCAGAGCCACGGCTGCTGTCACACACAGAACTGACTACAGCTGAACTGCACAGCACACACAAGAATTCACTCTAAACTCAACTGAATGTCTACACACTGGAAAACCAGATAACAATGAGTGTATGTATCACGCCAGACAAAACGCTGAGACAAGGGTTCTCCCACACGGCTGCACTACCTCCATGAGCCAGCAGGTGTCACCCTCTAGCCATCAAAGCCAGACTCACCGCTTTCTTCTGAATGAAAAGCTGAGCGTCCTTCAGGTGGCCGGCAATGTTCTCACACAGGCGTTTCCTCTCCTCCTCGTTCAACACCTTTGTGTAGAATGTCCGCACCTGTTCAGCAACAAGAGAGCAATAAATAAA
TCONS_00003389	chr2	103554255	103558583	-	TGCCAATGTTAATGAGTGTTTATTGTTGATAAAACCATAGCACATTTACAGTAAGTAACAACATTAAGGTATAGTTACAGTATTATACAATATTACAGCAATAAAATACCATTCATTCCTTTGTACATCCCGCACAAGCAGCAAGTTGAAAATATCTTTCCAGGATTGCAAGCCCTGGGGGCTTCTGATGAATAAATAGTTTCTAAGGTAGCTGTTCTTGATGCTGTCCCAGCATCTGTCCACAAACAGGCCAGAGGATGGGGAGCCAAGACTGAGGACAGGATGGGAGGGGACATAGCTTCTCTTCCACCGAGGCCTTGTCCTTCATGCCCCAGAGTCACAGATCCCAGGTGACAAGTGTGCTCTTGCACCCCTGTCCTAACTGGAAGGCACTCTGCT…
TCONS_00003219	chr2	103561414	103584580	+	GTCCTTCCAAGACATCATTTATTAAAAATATTCTCTCTCCCCTCATTTTTGTAGTAAGAGTCTTTCTCGATAGTCTCTCCCAAATGAAGAGGCAACCAAAAGGCATCTGGGGCTCAGATGTTGCAGCCTACCTAAGCCTTTCCTGGGACGCTGAGGACAGCAGACCTGCCGCAGGCAGACATAGAAGGGAGGAGCAGGAGAGGTCCTGCTGACCCAGCCTCAGTGTCGGGACAGCGGTGAGGGCTACAGTACTCCTTAGAGTCTTCTCCGAGATCCCCTCAATGAATTTCAAGACAGCTTTGGCCTGT
TCONS_00003220	chr2	104283605	104290607	+	GTTTGCAGATACAACTCTTGTCCCTGTCTTCTGAATTTGGAGTATGCCTACCCAATTTCATGGAATCTGGGGATCCAAACTCTAGACCTCACATGCCCAAGAGCTGCAAGCCCACTGAGCCATCTTCCCAGCCACTTCTCTATAATCTATACACCTCATCTGAAAACAGACATGGAATCACAACAAACTGATCACCTGCATTCTGTAACCTGTACTCAAGAGTCTGACTATGTAGTCCTGGCTAGCCAGCTTCCATTTTGCTCTGCAGTCCAGAGTGGCCTGGAACTCCGAAGTCCATCTGACTCTACCTCCTA
TCONS_00003390	chr2	104339083	104349092	-	TTCTTTGCCTGCTTGCATGTACTTGCCAGCACATCTGTTAGAATCTACTTCTACAGAAGACCAGCTGAAACAACTAGACTCATGGGACTGAGCAACTACTAGATCCTTGGACTTCCCATTCACAGCTGACCGTTGTTGGGTAGCTGGACTACGGACTAAGCTGGAAGAGTGTGTCAGATGGATCCCATGGAACTGGAGTTATGGATGGTCATCAGCTACCATTTTTCTTGAGAGGGTCAAGGATAAGAAAGGAAGTCTGTTTCAGTCCAGCTGCTGCACAGGGGGCAGGAACAACTCAGGCTGCAGCCATGTTGGTTTATGTAAAGAGACAGAGAAGAAATCTGGGGATCAAACAAGGAGTTGCTACTTTGAGAATACAGAAAGTCATCATGATCTATC…
TCONS_00003391	chr2	104339083	104349092	-	TTCTTTGCCTGCTTGCATGTACTTGCCAGCACATCTGTTAGAATCTACTTCTACAGAAGACCAGCTGAAACAACTAGACTCATGGGACTGAGCAACTACTAGATCCTTGGACTTCCCATTCACAGCTGACCGTTGTTGGGTAGCTGGACTACGGACTAAGCTGGAAGAGTGTGTCAGATGGATCCCATGGAACTGGAGTTATGGATGGTCATCAGCTACCATATGTAAAGAGACAGAGAAGAAATCTGGGGATCAAACAAGGAGTTGCTACTTTGAGAATACAGAAAGTCATCATGATCTATCAGTGGGATATCTGAGGGGCCAGCAAGATAGTTCATCTGGTGAAGGTGGTTGCTGCTGCTGCTGAGACCTGAGTTCAATCCCTGTATCCCATGTATG…
TCONS_00003392	chr2	104339083	104349092	-	TTCTTTGCCTGCTTGCATGTACTTGCCAGCACATCTGTTAGAATCTACTTCTACAGAAGACCAGCTGAAACAACTAGACTCATGGGACTGAGCAACTACTAGATCCTTGGACTTCCCATTCACAGCTGACCGTTGTTGGGTAGCTGGACTACGGACTAAGCTGGAAGAGTGTGTCAGATGGATCCCATGGAACTGGAGTTATGGATGGTCATCAGCTACCATGGGCCAGCAAGATAGTTCATCTGGTGAAGGTGGTTGCTGCTGCTGCTGAGACCTGAGTTCAATCCCTGTATCCCATGTATGGAAGTAGTAAACTGAACCCCACAAGTGCCCTCTGACCTAGCTATAGTACATATTATTGTACCAGGTTGTATATCCAAAATAATAAATACTTCATGG…
TCONS_00003393	chr2	104339091	104355140	-	GCCTTCTCTGTGTTTCAGACGTGGAAGAACAGCAAGTGCCATATCCAGGTACTGTTCCAGCACCATGTCTGCCTGCTGCCGTGGTCCCCAACTTGATGGTCATGGACTTATCCTCAGAAACCATGTAAAGAGACAGAGAAGAAATCTGGGGATCAAACAAGGAGTTGCTACTTTGAGAATACAGAAAGTCATCATGATCTATCAGTGGGATATCTGAGGGGCCAGCAAGATAGTTCATCTGGTGAAGGTGGTTGCTGCTGCTGCTGAGACCTGAGTTCAATCCCTGTATCCCATGTATGGAAGTAGTAAACTGAACCCCACAAGTGCCCTCTGACCTAGCTATAGTACATATTATTGTACCAGGTTGTATATCCAAAATAATAAATACTTCATGGGTAA…
TCONS_00003394	chr2	104339094	104355169	-	TTTCAAAAGCCCTTGTCCTCCAAATGTCTGCCTTCTCTGTGTTTCAGACGTGGAAGAACAGCAAGTGCCATATCCAGGTACTGTTCCAGCACCATGTCTGCCTGCTGCCGTGGTCCCCAACTTGATGGTCATGGACTTATCCTCAGAAACCAAGCTGGAAGAGTGTGTCAGATGGATCCCATGGAACTGGAGTTATGGATGGTCATCAGCTACCATGGGCCAGCAAGATAGTTCATCTGGTGAAGGTGGTTGCTGCTGCTGCTGAGACCTGAGTTCAATCCCTGTATCCCATGTATGGAAGTAGTAAACTGAACCCCACAAGTGCCCTCTGACCTAGCTATAGTACATATTATTGTACCAGGTTGTATATCCAAAATAATAAATACTTCATGGGTAATT…
TCONS_00003395	chr2	104339094	104355169	-	TTTCAAAAGCCCTTGTCCTCCAAATGTCTGCCTTCTCTGTGTTTCAGACGTGGAAGAACAGCAAGTGCCATATCCAGGTACTGTTCCAGCACCATGTCTGCCTGCTGCCGTGGTCCCCAACTTGATGGTCATGGACTTATCCTCAGAAACCAAGCTGGAAGAGTGTGTCAGATGGATCCCATGGAACTGGAGTTATGGATGGTCATCAGCTACCATTTTTCTTGAGAGGGTCAAGGATAAGAAAGGAAGTCTGTTTCAGTCCAGCTGCTGCACAGGGGGCAGGAACAACTCAGGCTGCAGCCATGTTGGTTTATGTAAAGAGACAGAGAAGAAATCTGGGGATCAAACAAGGAGTTGCTACTTTGAGAATACAGAAAGTCATCATGATCTATCAGTGGG…
TCONS_00003396	chr2	104339103	104355162	-	AGCCCTTGTCCTCCAAATGTCTGCCTTCTCTGTGTTTCAGACGTGGAAGAACAGCAAGTGCCATATCCAGGTACTGTTCCAGCACCATGTCTGCCTGCTGCCGTGGTCCCCAACTTGATGGTCATGGACTTATCCTCAGAAACCGGGCCAGCAAGATAGTTCATCTGGTGAAGGTGGTTGCTGCTGCTGCTGAGACCTGAGTTCAATCCCTGTATCCCATGTATGGAAGTAGTAAACTGAACCCCACAAGTGCCCTCTGACCTAGCTATAGTACATATTATTGTACCAGGTTGTATATCCAAAATAATAAATACTTCATGGGTAATTTAAGG
TCONS_00003397	chr2	104339106	104348806	-	TAAATTTAAGGAAACCATCCTGACTTAGCCTCTCAAGAAAGCTGGAAGAGTGTGTCAGATGGATCCCATGGAACTGGAGTTATGGATGGTCATCAGCTACCATATGTAAAGAGACAGAGAAGAAATCTGGGGATCAAACAAGGAGTTGCTACTTTGAGAATACAGAAAGTCATCATGATCTATCAGTGGGATATCTGAGGGGCCAGCAAGATAGTTCATCTGGTGAAGGTGGTTGCTGCTGCTGCTGAGACCTGAGTTCAATCCCTGTATCCCATGTATGGAAGTAGTAAACTGAACCCCACAAGTGCCCTCTGACCTAGCTATAGTACATATTATTGTACCAGGTTGTATATCCAAAATAATAAATACTTCATGGGTAATTTA
TCONS_00003398	chr2	104339163	104342575	-	GATGTAAAGAGACAGAGAAGAAATCTGGGGATCAAACAAGGAGTTGCTACTTTGAGAATACAGAAAGTCATCATGATCTATCAGTGGGATATCTGAGGGGCCAGCAAGATAGTTCATCTGGTGAAGGTGGTTGCTGCTGCTGCTGAGACCTGAGTTCAATCCCTGTATCCCATGTATGGAAGTAGTAAACTGAACCCCACAAGTGCCCTCTGACCTAGCTATAGT
TCONS_00003399	chr2	104344141	104355368	-	AGTCTCAAAAGGGAAACAAGGCAAAAGTTAACGTTATGATGTAAAACTGGAATGAACATGGCTTATGGTGATTTGAATGAAAATGGCACCCACAGGCTCACGTGGAAGAACAGCAAGTGCCATATCCAGGTACTGTTCCAGCACCATGTCTGCCTGCTGCCGTGGTCCCCAACTTGATGGTCATGGACTTATCCTCAGAAACCAAGCTGGAAGAGTGTGTCAGATGGATCCCATGGAACTGGAGTTATGGATGGTCATCAGCTACCATTTTTCTTGAGAGGGTCAAGGATAAGAAAGGAAGTCTGTTTCAGTCCAGCTGCTGCACAGGGGGCAGGAACAACTCA
TCONS_00003400	chr2	104351066	104355141	-	TGCCTTCTCTGTGTTTCAGACGTGGAAGAACAGCAAGTGCCATATCCAGGTACTGTTCCAGCACCATGTCTGCCTGCTGCCGTGGTCCCCAACTTGATGGTCATGGACTTATCCTCAGAAACCGAGATTAAGGTCGACTGAAAGTGATAAATCAGCTGGGCATACGGACTCAGGAGGCAGATGCAGGCAGATCTCTGTGAAACGAAGCCAGCCTACTCTACACAATGAATTTTAGACCAGCCAGAGTTACATACTGAGACCCTGTCTCAACAAATATATGTAAATATACTTTAATAGATAAACAA
TCONS_00003401	chr2	105258575	105268420	-	CAGGTGGCGCAATGGCAATGTCTGCCATCCCAGCAGCCTTTCACCTTGCAGGCTGAAGAATCTCCGGATGCTTTGCTGTTTGTCCGAAGATCCCAGAGGCCAGGAGGCCACAGTATTGGTTCCTCTTGATCTTTCATTGGGCCTGGAGCTCAACTGGCAGCCAGAAGACACCAATGGTCATCCTGTCTCCAACCCTCAGAGCCCTGGACTTACAGGAATGTGTGTAGCCACATCCATCTTTTTACACAGGTCCTGGGATTTGAGCTCAGATCCTTGTGTTTGTGCCGTGAGCATTTTGCCCGCTGATCCATTTTCCAGTCCTATTGTTTAATCCGTGTCTTGGATGAAGTCATGGAGAAGGAGCTCAACGTTGTTCTTTCCTTCTCTTCCCAAAGAGTA…
TCONS_00003402	chr2	105268755	105269258	-	AGCTGGCGAGTCCTCAGGAAATACCAGCATTCGGAGTAGTGTGGCTACCGGTCAATCATCTGTTGCAGGGAGAGAACATTTGAAAGGACTGACAGAGTCCATTAGGAAGAGCGAGCGACTGGAGCTCCCAGGGGGATCTCCGGTTTCTGCTTGGAGAGAGTGAGGCTGGAAGGAGATGCTTCATGCAGTTGCCACATACAGCAGAGCCCTGGCTAAC
TCONS_00003221	chr2	105457654	105459011	+	GCCATAGATTCCTTGACAAATAACCCAGAGCCATGAGAAGCATCCCTCTGTGTTGCTGGTCAGAGGACTTCAGGAGACCCCAAAACAAATATAGGCTATTGCCATCATACTTGGTTTTCTCTCAGAACTTGAAGGTAAATGCAACTCTTTCCCTTCATCAAGGAAGCCTCATTGGCAGCAGACAGAGACTACTTCAGAGATCCCCAACCAGTTCAAATGCAGCAAATGTGTGACCGTGAGGTGTACAGTCCCAGCTGATACATCTACAACACAACCCCTACACACAAGTTTCAGGGAACACTGTGAAAGAAGAGGCTGAAAGATCTTAAGAGCGAGAGGACCAGGGAGCTGGCTGTAAGACAGTATCTTCTAGACATAACATGAGTGCTGTACCCATGA…
TCONS_00003222	chr2	106780731	106798742	+	AAATGAAATATTAGAGGGAAAGAAGCTAAGATGGTTATTAAAAAGAACAGAAGTACCAGAAGGCTTGAGGGCTTTCTCTTATAGCTTGTTCCAACGGATAGTGAGAGATTAGAGAATTCACTGACCCAAGTTTCTCTTTCTTCTAGGCAATCACCAGGTTGACTGTCTTTGATGAGACTCTATTGGTGGCAGCTGTTTATAGAGAGTCATAAAAGTTGACAACTCAGCTTTCAGGTGTATCTAGTAAGCTTGTCAACAAGTATAAACAGGCATTGGAGTGTTTTCCTCCCTCATGTGAACTTGATGATCAAATTCAATTTTATATAAAAATGTTTAACATGCACTTGAATTCAAAGATGAGGGTGCAGCGCATTCTGTTCTACCAGCTCCCGCTTGGCA…
TCONS_00003223	chr2	106781083	106796003	+	AAAGATGAGGGTGCAGCGCATTCTGTTCTACCAGCTCCCGCTTGGCATCTTGGCGCTCCTGCAAAGCCGGGTTTCTCTAGAGCTCCTGCAGTGGAAAATTTCCCGGTGCGATCTTGAAAGGATGTTTGGTCTTTGGAGAACTGCCGTCTGTCCTTCCTGAAGCCTTCCCTGATCCTCCAAGAGTTTCCAGTTTACTGAGTACCTGCTTTTGTTCCCTCTTGGGATCACATTTCTCCTCCACGCTGTCTCTGCAGTGAAGCTATTGCTAGTTACACTGTGCAAGCAAGACATTTGGGACCTCTGGAAACCAAGACCGTCTTCTTGCTCATCCCAGCTGCTTCCCTCAGCAATGTGGGTTAAGTTTCCATCATCAGGTTCCTCTGATGCATCTGTCTCCAG…
TCONS_00003224	chr2	106781083	106805327	+	AAAGATGAGGGTGCAGCGCATTCTGTTCTACCAGCTCCCGCTTGGCATCTTGGCGCTCCTGCAAAGCCGGGTTTCTCTAGAGCTCCTGCAGTGGAAAATTTCCCGGTGCGATCTTGAAAGGATGTTTGGTCTTTGGAGAACTGCCGTCTGTCCTTCCTGAAGCCTTCCCTGATCCTCCAAGAGTTTCCAGTTTACTGAGTACCTGCTTTTGTTCCCTCTTGGGATCACATTTCTCCTCCACGCTGTCTCTGCAGTGAAGCTATTGCTAGTTACACTGTGCAAGCAAGACATTTGGGACCTCTGGAAACCAAGTTTGTAACGAAACATCGCCCTCTACTGGAAAGGTTAGCACTCTGCAACCGTGATAGATTT
TCONS_00003225	chr2	106781087	106799061	+	ATGAGGGTGCAGCGCATTCTGTTCTACCAGCTCCCGCTTGGCATCTTGGCGCTCCTGCAAAGCCGGGTTTCTCTAGAGCTCCTGCAGTGGAAAATTTCCCGGTGCGATCTTGAAAGGATGTTTGGTCTTTGGAGAACTGCCGTCTGTCCTTCCTGAAGCCTTCCCTGATCCTCCAAGAGTTTCCAGTTTACTGAGTACCTGCTTTTGTTCCCTCTTGGGATCACATTTCTCCTCCACGCTGTCTCTGCAGTGAAGCTATTGCTAGTTACACTGTGCAAGCAAGACATTTGGGACCTCTGGAAACCAATCCTCGGGGAAAGCAGAGAAACAGAACTTTCCACTTACTTATGTGGTGGTGGATAAATGACGAGAAGAGAAAGAAGCACAGGGCTGACCGGA…
TCONS_00003226	chr2	106781087	106799061	+	ATGAGGGTGCAGCGCATTCTGTTCTACCAGCTCCCGCTTGGCATCTTGGCGCTCCTGCAAAGCCGGGTTTCTCTAGAGCTCCTGCAGTGGAAAATTTCCCGGTGCGATCTTGAAAGGATGTTTGGTCTTTGGAGAACTGCCGTCTGTCCTTCCTGAAGCCTTCCCTGATCCTCCAAGAGTTTCCAGTTTACTGAGTACCTGCTTTTGTTCCCTCTTGGGATCACATTTCTCCTCCACGCTGTCTCTGCAGTGAAGCTATTGCTAGTTACACTGTGCAAGCAAGACATTTGGGACCTCTGGAAACCAATCCTCGGGGAAAGCAGAGAAACAGAACTTTCCACTTACTTATGTGGTGGTGGATAAATGACGAGAAGAGAAAGAAGCACAGGGCTGACCGGA…
TCONS_00003403	chr2	106782704	106784376	-	TCCCCATGGTGATTCTAACTGCCATCAAGAATCCAGCAAGGGCAGGACCCAGCCAGGTACAAGGGAAGCTCAACTCTCCTCAGCATGCAGAAATGAATTCTAAACAGCCAACGCCAAACTCCAAGTTCTTCAGCCCGTGAAGTTGCTTCATATTTTACACATTATAAAACTATTCCCTTCTCTAGTATTCTGGAATAAAAGTAAAATTCTCCGCCTACTCATTCCATGAATTAAAATTAAAAAAACAAAACAAAACAAAACATTTTTGAAAGGTCTTGTCACTTACAATGCTATCCATGTCCTTTGACCAGGAAGAGTTAGAGAAAAACTTGAGGATTGATCTGAGGGCCACAGAGCCCAGGTTCCATTAAAGTGTATTAATGCCAAGGTCTGTGCAAT…
TCONS_00003227	chr2	106796019	106799537	+	TTAAAAAATGGTCAGTTCATGCTGAATAATGACTGTCGTGTATTCTTTGGCGTGAGTCCTCGGGGAAAGCAGAGAAACAGAACTTTCCACTTACTTATGTGGTGGTGGATAAATGACGAGAAGAGAAAGAAGCACAGGGCTGACCGGAAGCAATCCTACCTTGGGAATACTTAAGTCACCGGAATGAAATAGCTCCAACAAGTACAAAGAACTTCCACATATAGGAATCTAGAACATCAGGCAGCTGGCGAGAAGACACACCTCTGCCGCTGGGGAGTTAAGAGTGTATTTGATCAGCGACCACAGCAGAGTGGATTATTAGAACGGATTATTCAGCTACTGCTACACAATGATATCTTCCCAAAGTTGTTTTGGAAGAGAAACTGCAGAAATACATGA…
TCONS_00003229	chr2	107704136	107705606	+	TCTTTGGAATTTCTGTAGCTCTTTCCATGAAGACAAGAAGCCCTTTCTCTGTCATGAGTGCTTCTTTTGCAAACTCTGAGCCAGTATCCAAGATCTATGAATGGATTTCCCAATCCTCTGGCATTAGATATAACTGTGGATGGAAGGGGAAATGAAGCTGTGTGAACTGAGGGGTTTTTCTCATCTCAGCTTATAACAGAAGCTAAGAAAGGCAGAGGAGGACCTGGAAGTCCTGCGTGGGCATATTAGTCATCTCAGACTACCAATCAAGAGGACCACGGAGTACCAC
TCONS_00003404	chr2	108249076	108258542	-	TCCCCATCCCTGGGGCTTCAAAGATCTCAAGGATTAAGCACATCTCCCACTGAAGACTGACCAGACAGACCTCTGCTATAATTGTGCCAGTGACCTCAGACCGGTTTGTGTACACTCCTGTTTGGTATCTGGGTCATCTACTGATATTATTACATAAATGTCAACATCATGAATTGAACGTGACTTCATGAACGTATACTGGAGAAATATTT
TCONS_00003405	chr2	111435101	111436366	-	CAAGATGACTCTGACCTTCCCAAAGTACAAAGACAAGAAAGATATGCTGAGAGTTGGAGAAATACTTTTCTTCAAGGCATATCAGACGGTAAAAGATGATAAGACCACAAGCTGAACATTGCCAAGAAAATCACTAAATGGAGGAAAAACTAGAGAATGATTATCCACCATCCAGCTTGAGTACTGTCCATTCAATTAGTAGAAGCATCCTGCCTGTGCTTTGAGCTGAATCATTGGTGCTCACCGGATGTATAACTTCACACTTATCAAAGGCTGAGAGTTAAAGAAAAGCTATGGTTGCAGGTCTAAGTAATTTATTCTATTCTTTAAAACAAAGATGATCAGTATATATGTAACATGA
TCONS_00003406	chr2	112157377	112159529	-	CCTATACTATGAAAGAAGATTGTGCAAACCTGGATGTTTTCATCCTCTCATTTTTAAGAAAATCTGCCACGACTCACTGATGTTTGCCTGCTTGCTTTCCAAAATTTTTTAAATAGAAAATTATACACATACACAGGTTGGGAACAGTTCGCAAACTGTTAAGTACAGACTTGGATACATTATCCCAGAAGAAAGTTCACCTCCCATCCGTCACCTCAGCCTGACCCTGAGTTTTGCACGAGAGCTGATGAGTCAGTGGGAACAGTAAATACAACAGTAAAATAACTGCGGCCTGTTGGCAGGAGCAGCACTTAGCAGCCTGAAGATGCTGTTTTCAATCCCATTTGGCAGGCAAAGTCTGAAAGATGTTATTATAAAGTGAATTCAGCAAGCAAGACA…
TCONS_00003407	chr2	112248948	112254453	-	TATACAAATCAATCATTCTATTTCTCTTTGAGAAGTAAACTATGCACACCACATTCTTTGAGATCACAAACTGAATTTATTAAGTGGATACTGAAAGAAATATGCAATCAGGAACTACAGAATTTCTTTGTGCACGTGAGAAGTTAATGAATTTAAAAGGATCAGACTCAAACCCTTAGTCTCACTAGCATCACACTCCAACCAAACCACATCAACCTGCCCAAATGGTTCAATAAGACAGTGAAAACTGCAGGCTAAGAAGAAAGAAAGGCTGTAGTTCCCAGCTGAAGGCTTCAGGGGAATGGAGGTTCATGACACCCCCACGTTCTGAAGAATGACTTCTTACATACCTCACCTCGAAATCACAAAACTGTAGTCATTTGGATGTGACTCTAATCT…
TCONS_00003408	chr2	112249297	112252376	-	GGTCCTGGCACATGCTATATGTTCAATAACGTTGAGCAAACACTAAGTGAATGTTTTGGTTCCTGTGTTTCAACAACTCTGCTTTGCAGTTAAAATGCAGAGATTCTGAATGCATACGGCCAGAAGCAGCCAGAAGGGGACACTGAATCTCTTGGAACTGAAGTTACAGACGGCTCTGAAATGCAATGCTAAAAATCAGATGGTGTAATAAAGCAGTCAAGGGCTGCTGTAGGAGAGGAAGCCACTATTTTCAGTGCCACAGTGGACAGCTCATAAAGAGAAACAAAAGCAAGGCAAGAAAATATAAAAGCAAGCCAGGAAGTGGTGGCACCTGACTTTAATCCCAGCACTTGGGAGGCAGAGTCAGGCAGATCTCTGTGAGTTCAAAGCCAGTCTGGT…
TCONS_00003409	chr2	112250280	112252149	-	AGGAATGCATACGGCCAGAAGCAGCCAGAAGGGGACACTGAATCTCTTGGAACTGAAGTTACAGACGGCTCTGAAATGCAATGTGTGTACTAAAAAGTGAAGCCAGGTCCTCTGTAAGGAGGAGACCTTGAGATCCCCTCTCCAGATCCACTCCCCACCCATTTGTTTTTCTCCAGGCTAAAAATCAGATGGTGTAATAAAGCAGTCAAGGGCTGCTGTAGGAGAGGAAGCCACTATTTTCAGTGCCACAGTGGACAGCTCATAAAGAGAAACAAAAGCAAGGCAAGAAAATATAAAAGCAAGCCAGGAAGTGGTGGCACCTGACTTTAATCCCAGCACTTGGGAGGCAGAGTCAGGCAGATCTCTGTGAGTTCAAAGCCAGTCTGGTCCACAGAGCGA…
TCONS_00003230	chr2	112559847	112569472	+	TTTTAAGAAATGAACCGCTTATGTGCTATGAAGTATTCGAGGGAATGACTTTCAAATCACCCCAGAAGGAGGGGTCGTTAGTCAGTTCACCACTTCCTAGATGATGGCACAGCCTTGTCCTCTAGGGAAAGGTCTGGCTGTTAGATTCCTTCTGACTTCTTCTCTTGATCCAGATGTTTTTCCCAGTCCCAAGGGAGTAGAGGCTGCACAGAATGTGGTAGCATGAAACCTGCACGTCGCTCACTGAAACAAAGAGAAGCCAGAGCCACATATCAGTCTCAGCTCCAGCTCCATCACACGGAAAAGTCCATGAAGAAAAAAAAAATTAAGGAAGGCATCAGTCACAAGCCCTCTCTAGTTTTCCTTTCTCCCTGTTTCTGTAAACAAGTGAAATCCTCT…
TCONS_00003231	chr2	112559855	112569493	+	AATGAACCGCTTATGTGCTATGAAGTATTCGAGGGAATGACTTTCAAATCACCCCAGAAGGAGGGGTCGTTAGTCAGTTCACCACTTCCTAGATGATGGCACAGCCTTGTCCTCTAGGGAAAGGTCTGGCTGTTAGATTCCTTCTGACTTCTTCTCTTGATCCAGGCCTCCTGATGGAGATCACAAAGCTTCCTGAAGAAAGGAATCTTCTGGTCAATGGATCTCCCAAACAGGCCATTTACCCAATAAAGAAGACATTACATTGAAACATTACCAAGGGAAGTATTGTCTTCCTTTGGATGGAAGAACGAATAAAACTTGAAGCCTCTATGTTACTTTTGATA
TCONS_00003411	chr2	116618896	116620047	-	GAGTTCTGCAGAGAAACAGAACCAATGGAATATGCTTCCCCTACCCCCGATTTATTTGAAGGAATTGGCTCAAGAGATGTGGAGGCTGGCAAGTCTGAGATCTGTAGGGCGGACTGGCAGACTGGAAGCTTAGCAGGCATGGAGCCTGCAGTATTGGATGGAATACTTCCTTGAGAAGCCTCAGTGTTTGCTGAGAAGGCGGATTGGACAAGCCCATTCCCACCATCGGGGCGACCTCCTTTCCTGGAAGTCAGTGACTGGGATTTTATGACCAGAAGGACGACAGTATTGTCTTCATGCCTGCAGACTTCCTCAGAAATTCTCACCTGGATCACGACTAAACACACCGTAGAGCTGATCCTCGGGAATTTCAGTGCTGAAACTTGTTCACCTAGTGAT…
TCONS_00003232	chr2	117356610	117394935	+	GGGAAAGGCAAAGAAGAACCATGTTGGCTAGCTGACACAGAGATAGATGGTACTGTGAAAACTGCTGGTGGTGGCATGTGTATTCATGGTAGACTTCAATGCTCACCTGTTAGCAAGATGTGCCCACTGGTACAGCAGTAGCATGGTCGTTATGGGGCCAGGTGATGGTGACAGAGCAATGTACAAGGATGGAAAGTTCTTGTTCTCATGGTGATCATTGGTGGGAGG
TCONS_00003233	chr2	117419046	117427693	+	AAATAACTGTATCAGGGGTTTCAGAGTAACTGCTAGAGGCCACCCATCCAGAAGATGGCTCATCACACCTGGACGAAACATTTTCAGGTCACATTCTAAACTGACCTATTGCACCATAGAGAAAAGTGCATGGGCCTCTTGCAGAAAGCAGCTGTTCCAGCCATTACTACTGAAGACCACTGCCTTGGCCCAGCATCCCTAAGTAGTACCATGGAGGCTGACTTCTTTCTCTCTGTCCCCAGAAAATCCAATGACAATATGTGCATCTAGACAGGTTTCTTAAGACATTATCTTATGGAAGATTTATACTTACTTGTAAAACATATTTTTTTCATAAATCCCATATGGCAGAAAGGTGAA
TCONS_00003412	chr2	118805330	118814350	-	GGAGAGTCATGATCCAGGAACAGCCCTGGGTCCCTTTGTTCAAAGCTGAAGGCAAGAAAGCAGGTCAGACAGGGTCATCTCTGAGGACTTTATGCCGTGTGGCCTGTCCTGCTTCAGAATGATTCCTAGAGGCGAGTGTAGCAAGCCAAGATGCTGCCAGGGAAGAGTCAGACTGGCAGCTCAGGAGGCTCCGCCAGGATCCCAGGGAGACTGGGCAACAGGGAAGACGGGAAGATCTTGAATTTAGCAGGTAGGCAGATTCCAAGCATAGGCCGAGTCATCTGACTGATACAAGAATGGAGGTGATAATGCAGACTGGAGCCACCATGGACCCTATCTGATGCACAATGTAAACAAACGAACCCTTGGTCTGTTTCTTGCTGAGACATAATGTATGCT…
TCONS_00003413	chr2	119410922	119412564	-	ACAATTCTTTTATCACATCATTTGATCACAAAGTCTAACAGATATTTCGTAAAGAATCCCCAGTTCATGTAGCCCCAGCCATCTATCCCAGCCATTCCCCTGTTGCTCACCTTTACCCATCCTCTTTGCAGTGTTTTTGTTTGTTTGGGTTAATAGCAATTTATTTACTAAAGAATTGTTTACACACCTTGGATAGCCTTCCAAAGCAACGAAGCAAGCAAGCAAGGAAGCGACATCAGAGAAAGCCAGCCAAGAGCAGATTCACAGGGACACAGGACAGAAGCAGCCTGATTCAGTGAGATCTAAATCAAGCTGACATTGGCAGAGAAGTTGAGCTGGGTCACTCAAAGACCTCTAAATGTCACCTCAGTTGGTGCCACCAATCCTTGGCCCCATGCT…
TCONS_00003235	chr2	126816924	126817523	+	TCTGAGTGGCGGGAACTGGACAGATCCCAGACAGACAGCAAGCATAGGAGAAGAGACCACAGATAAATATTTAAAAATGGCTTTTTTCACCACCTCCAGACCAGAGAAAAAGGCCTAGTAGGTTTTTAGCCTTGCCAGAGGAATGGTGCACACAGAGCATTATCCAGAATGAAGAAAAGTAATTGGATTGAAATACATTGAAATACAATGCTTGCCGGGTGGTGG
TCONS_00003236	chr2	127201999	127242609	+	TGAGCAGAGCTCCTCCTTGTCACCTTCAGCAGCAGGGAACATGAGGGGAACAGGACTGAAGGCGACCAGCTGAGAGCTCTGCTCCTGCCTCTTTCTAGGATCCATGCTCCTATGAGTGGCCAGCACATGCAGCTCTCCACAGTCGGTGGAGAGAATCCATCCAGGAAGGATCCCTAGGCAGAAGACCTGGCGCTGCTCCGACCCTGCTTTGTGAACTTGGGACAAGTCGTAGCCTTCCTTGGATTGGAACCTCTGTCTCTGTGAGCTCTGCCACCACCCTTCAGGGAATAGAGAAGGGGACTGTCCCAGACAGCAGCCACCATCCTGAAGCTATTCCACAACCATCCCGGGTGATAGAATATGTGCAGGCAGTCATTGATGAAGGTGTGGATTGAGACT…
TCONS_00003414	chr2	127830029	127832102	-	ACAGGTTATCTCTCTGTTGTTTCCTCTACCACACAGACATTCCCTAATTTGACATGATCAATTTGGCCTGCATTTGGTTGGGAGTGTCCTGAAACATTCTTGCTTAGCGAATGAAGGGAAGAAATGTGGACTAAACGCACGCCCCAGAAGCCTCAGTGGGTAACGCAGCCCAGAATCTCATCTGTGAGAAGTGGGAACACGTTGGGTGGATGTGCTACTCTCTCTCGGCCCTCTGGGTTACATCGAGCAGCTCAGCAGCTAATTGCGAATGCCACTGGGGTTATGTCCCATTTCATAGAGAGCCTATGAAACAGGTTTTATGATTCAAGCTCTGCATTTTGAAAGTTTAATATTTTCCTGCTGTTCTCAACATCTCTGAATTTTTTTTACTGGATGATT…
TCONS_00003415	chr2	127831172	127832102	-	ACAGGTTATCTCTCTGTTGTTTCCTCTACCACACAGACATTCCCTAATTTGACATGATCAATTTGGCCTGCATTTGGTTGGGAGTGTCCTGAAACATTCTTGCTTAGGTTTTTTTTCTAGGCCATACGAATGTGTTGTGTTCATTGCATTTCTACGAAGAACAGGATTAAAATTTGGGCCTCACACTCTGGGTCCTGTGGACATTTTAACAATATTAATGATATTAATTATTCCAATTCAAGAGCATGAGCTTCATTTCCAGCTTTCTGTCTTCTTCAATTGCTTTTTACCAATGTTCTGCTGTTTTGTTTTGTTGTAGAGGTTTTTTTTTACCACTTTAGTTAAATGTATTCCTAGTCATTTTTGGTAGCTATTATATTTGAGATTGCTTTCTTTATT…
TCONS_00003416	chr2	128427448	128430348	-	GAAATCCCTCCATCCTCTGATGTGCCTCTCAGTCAGTCAGGAAAATATCAGCTGCCAGGATGAAACTCTGGATAAACAAGAAGAAAATCCTAGTTACTGCTCCCAAGGATCACGAAGCCTTCTGCAGGCTACACAAAGGAAGGGAAGTTGAAGGAGCTCAGTGGTCACATGTGGGCTCTCCTGTCAGAGTGGCAGCTGTTTCT
TCONS_00003417	chr2	128514222	128518318	-	GCCCCATGGCTGGGGCTCAGTGCCATACAGGGGCTTTAGCAAAGCCGCTCAGGCGAATTCCAGGCCTGCTGGAAGGAATCCGCCCAGCACAGTGGCTCCTGCCGTTGTTGAACGTGAACTAGCACAAGTAAAGGGCTGTGTTCAGATCAGCGAACACGGTGATGAGACAAAGCAGGCTCAACAAACCCTGGGGGAGCAAGCCATTACATCACACCTCTCTGTGGCCTCTGCTTCAGTTCCTGCCCTGACTTCCTGAATGAGGGTGACCCAAGGATGAAGAGTACTGGTGGTTAGCCCTGTTTGGAGAGAGGATGAAGAAAAGAGGACAAGGGTGGGTAAAGAAGACAGAACAAATATTGCACTGGCTGCACATTACAACCAAATGCCACCAACTTGCAG…
TCONS_00003418	chr2	128984466	128985917	-	ATGCTGGTTAGCTGGAATCCTTCTTGGTTACTTCTCATCAGGCATTTGGTCACAGAGATGAAGAAATGACTCTAACAGGGTATTTGACCATTAACTCCGCCATACGGAGGAAGAAGAGATTTGATGTGGATACCTCAGTCAGCTTTTCGTTGCCATAACGAATAACTTCACGGGCTTACTTATGAAGGCAAGGAGGTTTAGTCCTTATGTCTAAGGACTAAATTTAGACAGTTTATGTCTTGGAGATCCAAGGTGTAGCCTCCCCCAGCCTTGAAAAAGCTGATTCAGACCTTTGTTGCCACTGTGAATGAGACCACCTGGGGTGGAGCCTTCCTACCTAGATGGTTCTATTGCTCTGTCACCTGCAATGCTCTTCTCCAAGACACCACTACCCGCTGA…
TCONS_00003419	chr2	130057813	130059544	-	AAAGGATGTACATTAAGAAGATGGACTCACTGTTAAAGTGCTTGCTACTGGCAAGAGGACCTGAGTTGGGGCTCCTAGCACTTAGGGATTTCTGTCTGAGTTTTAAAGCAGGTCTACAGAGGAAGAGTCCCAAATATTCAATTCATAGTGTTTCCAGAGGCCATCCACAGTCATAGTCTGTGCCTTTGTCATCCATCCACTGCAT
TCONS_00003237	chr2	130929687	130935435	+	TTACTCTCTCTTCTCTGCCATCTTGCCTTTCAAATGAGCAACTGCTAGATCCTTGGACTTCCATTCACAGCTGCTGCTGACTGTTGTTGGGAGTTGGACTACAGACTCTACACAGATGTCATTGATGTTGTGCAAGCCCTGCAGACTCACTCAGACCCAACTATCAGGTCCTACTTCACCGTTGGTGCCGTCACGATATAAGCGGGAAATTCCAGAAAGTAATTTACTGTAGTGATTTACCAATATTCTATTGAAAACCTAAGGAGTGGCACATGGCACAGAGAGCACCGTAAAAGAATTACAGGAACCACGACCACAGACAGCAAGTTACAGCCTGGGCTGCACAGAAGATTCAGCACTCCAATTTAGGGAGAACCTGACTCAAAATAAAAAGCAAGA…
TCONS_00003238	chr2	130929691	130934228	+	TCTCTCTTCTCTGCCATCTTGCCTTTCAAATGAGCAACTGCTAGATCCTTGGACTTCCATTCACAGCTGCTGCTGACTGTTGTTGGGAGTTGGACTACAGACTCTACACAGATGTCATTGATGTTGTGCAAGCCCTGCAGACTCACTCAGACCCAACTATCAGGTCCTACTTCACCGTTGGTGCCGTCACGATATAAGCGGGAAATTCCAGAAAGTAATTTACTGTAGTGATTTACCAATATTCTATTGAAAACCTAAGGAGTGGCACATGGCACAGAGAGCACCGTAAAAGAATTACAGGAACCACGACCACAGACAGCAAGTTACAGCCTGGGCTGCACAGAAGATTCAGCACTCCAATTTAGGGAGAACCTGACTCAAAATAAAAAGCAAGATTTA…
TCONS_00003239	chr2	130929910	130934200	+	TCTCCTGCACCCAGGCCCACCCAAGCACTGTGCTAGAAATAGACACAGGCGTGCCTGGGAGAGAAGCCAGGGAGCAGAGCCTAGGACTCACTCAGCAGTCTCTTGAGTAAACCAGAAATAGTGTAATATAGTACTTTTGAGTCTAAAGCAGGAAGATTCCTACAAGTTTGAGGCCAATCTGGTCTACATAGTAAGTTCCATATCACCTACGGCTACACAGCGAGAGCCTCTATAAAATGAAAAATAAGTAAATAACACTTGAACAGTCAGGCTCCCGTGGGGAATCTCTAGAACTTAGCATAGCCTGTTCTCCCTGAGGCTCTGATGATTGGGCAGGACCAAGGAGGATGTCCTAATCTGGGATGAAGCCAAGGCCTTTCTACAGCTACACAGATGTCA…
TCONS_00003240	chr2	131124986	131139050	+	AAGTTACAGATTGAAGCTGAGGGTCACAAGGTGGGTTCTATGAGCTGAACCTGGGTCATCGGAAGAGCGGCCAGTGCTCTGAGCCACTGAACAATCTCACCAGCTCCTCAGGAGGTTCTTATCAGGGAAGATTAACCAGGCTAGAGTCGATGAAGTGCCAAAGGGGCGAGTCTCCTCCTTACCCACTGGCTGCAGCTTAGGCTGCAGGGAAGCAGGTGAGTAGGGGAGACCTTGGGTGGTGGATGCTGGAGAGCAAGGTACAGGTATGCTTTCTCCCTCACTGGCTGCCTGAAGGAGAACTTTTACCTTAGAAGGGGAGAGGGCAAAAAAGAGTTGGGTGTGGGAAAATTCTATACAAAGTATTTGCTTCTATGTCTCATTTGCAGAATGACTGTTAGC…
TCONS_00003420	chr2	131276367	131284295	-	AGACATCTGATTTAGGACTGAGTATTCTAATGTCTCTCACTCTCTACACACTGTTCAGTTTATGTCATGCGGTGGCTGGCTAAGGAACCGAAGACCTGCACAGACTGCAGCAGACCCTTGAGCAACACGATTGCTAGAAGAGCAGTTGAAGACTGTAAGCAGAGCTTAATGAGTCATCGTAGTAGGAGCTCAGGAGACAGCAGTGCTGAGAGCCACGCAGACGGTGGAAGCCCTGCTCCGGAGGCTTCAGAAGAGAATGTTAGCAACTGAGCTCTGCTCTTG
TCONS_00003241	chr2	131442832	131453151	+	ACCATACCTACAACTGACCCCTCCTGGGAGATTGGAAGAAACAGTATTTTATCTGAGAAAAGATGTCAAAAACATTGTTCCTGCCTCTGATGTCTTGCCCTTCCTACCCAACTCCAAGCCAAACCATCCCCTCTTTTCCACACCCCTGCCACAGCTATGATGAACTCAGATTTCAGCTCCTGCAACCACAGAGCTAAAAATGTTCCACACTCCGCAAGCATCTATAAATGACGTGCCTAGAGCTCCCCAAGCAGTTGCTTTTGGTCCAGGGCATGAGGCCATGCTGGTCCTAGTGACTCTGGAGAGGCCTTTTATTGTCAGATGGAAGGTTTTCTGAGTCTTGTAGACTTTGAACAAAGAAGCAGCAGCAGACATCCTCCGAGGATGCCATCTTGTCAT…
TCONS_00003421	chr2	131735036	131736220	-	AGAATTCTGCGCACCCGCAACTGCTATTAAACCACGGTATTCAAAGTACAAGAAAATAGACAATCATGAAAACGCCTAGACAGGGCAGTGAAGGCGCACGGCGACGTTGAGAATGAAACTGTGCAAGGGAGTAATGACTGTGGTGGAATAACGAGTGTCAGCACTCCCTGACGACGCTCAGCAACTATAAAAATCATCTTTAATGGAAGACTGATCCAGTACCCAATGCTCCCGTTACATAATGGGTAGTTGAGAAAATGAAAGGTTACCTAACGGAGCGAGGAAGCCATCGTTGAACTTTGGTAACAAGAAATTGGTAACGAAGATTTTCGACATTTTCCCACAAACTATAAAAGAATTAGAGGCCTAGAAAGTATATTGGCCATTGCATGTTGACTT…
TCONS_00003422	chr2	132620695	132622954	-	TGAACTACCAGAAGCAAATCCGAACATTAGAATGTGAGGATATATAGTTACATGGAACTACTTCCAAGCTTACCAGTAAGCACTCTACTAACGTGGGAAAGGCAGCCAACAAAGGATGCATTATCAAGCAGGTTGCTCCTGGGACATTCCAGGAGGCAGTATAGAATGTGCCACAGAATGACCTACTCAGAGGAGATCCTGCAGTATTTACTTCAGAAACCTTGCTTTTTCCTGCTAAAGACCAACAAATTCTATCTTTGAGAATATACCTAGAAGAATGGATTTCAAAACCACACTCTTCCTAACTAACCCAAAGAGCTAAGAACCAAAAAGGACTTTGTTTCAGGTAAATCTTTTTATTGTTTGTGTTTCAACAACAGTAACACGGTCATTGTCACA…
TCONS_00003424	chr2	135838695	135840211	-	AATTAAGTTGGCATTTTGTATTCTAAAATCAGGAATCTGACTCTTGCTAGGCTACCGGATCCCTGCATGCTCCTCTGAGTTTGGGCAGCATGACTCCATCCCATCGGTCCACTTTATGAGACACCTGCAAGGCAACTACAGCAGGCGAGAAGACCATGCAGATTAACACGCAGCAGCAGCTCAAACATGTCCTAATGCACCACAAAGCAGAGTTGTTATCACCAAGCCCACTGGCTTGTGATGCTGTCTCATAGCAAACATGTTTAAGTCATATATCATGATTCAACTCTGCCTGTCAGGAATAGGGGATTTCTCTCTCTCTCTCTCTCTCTCTCTCTCTCTCTCTCTCTCTCTCTCTGTGTGTGTGTGTGTATGTGTGTGTGTGTATGTGTACATAGC…
TCONS_00003244	chr2	135907261	135908538	+	AGATTCTATTTATTGTAGAGCATTTCCAGTTTGGGGAAAAATTGAACAGCTAATCAGCAGAAGGTCATTTTATGCCTTTTTTCCTTTTAAATTAAAATAAATAATTATCAACCTATTAATTACAAAAAATTCTTAATTATGCTTAGAGCAACCAGAGTATCTTCACAAATATATTTTCATATTTGTTACAGTATGCAAAGTCATTAAATAAAGCCTCTGGTTTTCCAGTTTGGTAACAAATGGCTTTTGTCTGATGCATAATTAATAGAAACTAATGATGACTATGTAGCGCTTCCAGAGTTTTAAAGGCAAATCTATACTGGCCTACAGTTAACATGCAAATTCATCCAACAAGCAACACAAAATGTATTGTAGTAGTCATTCATTTTTATCAACATT…
TCONS_00003245	chr2	136905963	136906630	+	ACCAGCTGTCTGCTGACAGAGATTAATGACAAGGTATTGCTACACCAAGAAACAGGGAACTCCTGATGACTCTACACGGCTGCTGGAACGTGTCCACATGGCTTTCACCACAACTCATCCCTTGCCGAAGAGGAACCAGAGGCCAGCTTCCTGCACCTCCCAGTGTGGGAACGGGCAAGGCCCCTGGAGCCACAGGGAGCTATGGCTTTTGCTATTTACAGATATTGAAGGCAGTTTGATCTTGTAACACGCCCCGCCCCCCTTGGAAAGTCGGATACCCAGCTCCTA
TCONS_00003426	chr2	138859444	138865438	-	GCAGATGATGTTTCTTTTTGAGGTTCACAAAAGTTTCTGACTACAACAGGAGACGTGGTACCATGAGTGTATTTCCCAGATCTCTTAGTGGTTAGGCAAATCCATGTAGTATCACCTACAAAATGAGTTGTAAGTGACCCTGAAAACATCTCCCATAAGATCCAGATCTTCTATGTGCTTTGTCCATGGATGAAGACCCTATGCTGAGAGGATGCACCACTCTTCTAGTGAATTTTTGATTGTATAAATAAAGTTCTGTTAAAA
TCONS_00003246	chr2	140063371	140063976	+	AGAGATGGTTGGAATGACTTTGCTCATAGTTAAGCTTCTGAAGTAATTTTAAAAATATGAACTGACAAAAAGTCTCATAGTAACTTGTTGCTTATTTTTTTAAGTTCACATCCCCGGTTAATTTCATTCCAGGCATGTTTATCAACACCATGCACCCAGCAAAACTACCACCATCTTCATCAGGGTGAACTTTGGAGGAATCATTCTTTGGTTTGTCATTCTTGGGAGTTTAAGAGGATGTGGGGGACTACATTCGAAGCTCCAGCAG
TCONS_00003428	chr2	141965210	141974421	-	TTTCAGAACGTGAATTCTGCATGGAAATGGACTTAGGCTGTTTCTCTCACCTAGGCTGGCTGCTGCTCACAAGAAGATTTACACATTTCTTCTCATTTAAATAATCACAACAGTAGTTCAGGACACAAGAGAAGCTGAAGACCTTATAGGACCTAGCCACAATAATCAAAGATATTTACCACCACTGTGTTGGCTTACTTGGTTCATATGGCAGTAGGCAGTACCAGACTATGAATACTTAGAGACACATTGATTAATGGAATTGAAATGAAGACTCAGATATAAAAGTACACACCTATGGATAACTGATCTATGATTTTAAAAATGTCAGAAATATACACTGGAATAAAGATAGCATTTTCAATAAATGGTGATGGACAAAC
TCONS_00003429	chr2	142002158	142021184	-	ACTGAGATAGACAAGAGACAGCTGAACCAGAAAGAATGTCTGTGAATGTTTTCCAGACCATCTATTTGATACAGGAGCTTAGCATAAATGTCATCAGAAAGGCTCCACCCAGTAACTGATGGAAACAGATACAGAGACCCACATTCAAACTTTAAGTGGAGCTTGGGGAATTCTGCAGAAGAGGGAGAAGAAGGATTGAAGGAGACAGAAGGGTCAAGGACACCACAAGAAAGCCTACAGAATCAACTATCCTGGGCCCACAGGTTCTTACACAGACTGAAGCACCAACCAGAGTGCATGCATGAGCCACCTAAGCCCTGTGCACACAGATTTTGAAGTCAACTTCTAGGAAGACACAGAAGATGATTCGATCCACCTAGAGGCAAATAACAAGCACTT…
TCONS_00003247	chr2	144013279	144026509	+	CCTCAAGCCTTGTGGACTCACCAGCTTCTGGGTTCTCAGCCCTCTCCAGTGTACAGACAGCCACTGTGGACTACCCAAGACCAGATAAATGCAGTCCCCACCCTTCATCAAGGAAATGTCTCTTTGAAACAGACAGAGGCCGCTAAAGAAAATCACACCTGGTCAAAATGCAGAGTTGCAGAGCCCAGTTCCCATAGACAGATCTACAGTACAACTCCTACACCAAGGTTCAGGGAACATTGCGGAAGAGGAGAAAGAAA
TCONS_00003430	chr2	144107476	144114222	-	ACTCACATAGAGGAAGGTGACAACTGACTCCTGAGAGTTGTCCTCCAGTCTCCACGTGTGCCCTGACAGGCAGACTGCGATATGGAAGTCTTTGCAGCAGATAGGCGTGGGCCAATGTGAGCCAGGATTCTCTGAGACCACAGCTCTGGCCTCTCTGCCAATCTCTCGGCCAGCAAGCACTGCCTCGTGTCCTACTAGCAATCTCCCGTGTGCAGGTCGAGGCTGTAACTGATGTGGTAGAAGTTAGCGATGCTGTGGACAAGCTGTGGCCTGTACGAAGGGAGCCCGTCTGGAGTTGTGCTTCACAGAGCTTGGAAATGCATTAGCATTTTCCAAGTCAGCCTTCAAACAGGGACTCAGCACCAGTAGCTCTCCAGGGAGCACTGAGACTGTCAGCTG…
TCONS_00003431	chr2	144107549	144110050	-	AGCCAGCTGCTTTCAAGTCAGACAATCTGAGGTCGAGGCTGTAACTGATGTGGTAGAAGTTAGCGATGCTGTGGACAAGCTGTGGCCTGTACGAAGGGAGCCCGTCTGGAGTTGTGCTTCACAGAGCTTGGAAATGCATTAGCATTTTCCAAGTCAGCCTTCAAACAGGGACTCAGCACCAGTAGCTCTCCAGGGAGCACTGAGACTGTCAGCTGTACCAGGAACTGCGCAGGCATTCAGCCT
TCONS_00003248	chr2	144338097	144338621	+	CTCTCTTTCGCCTGCTTGCCTTGTGGGACTGAGCAACTGCTAGATCCTTAGACTTCCATTCACAGCTGGTGTTGACCATTGTTGGGAATTGGACTGCAGACTGTATACCAGATTCATTCTCCAAAGAAGTGCAGATGTGCAGCTTTTGTGGGGTGAAGACTTTAATAGAAGTCAATACACACTGCAATGGTCTACTAGCCTGACTACTTAATTCTCCAAATATATACT
TCONS_00003249	chr2	144339642	144351311	+	TCAAGAACATTCCTGGAAATCTAGGCATAGAGGTACATGTTTGTAATCTCAGCATCAGAAGGCTGGGTAAGAAGATCCTTCCAAGGTCAAGACCAGACAGGGCAATATGGAGGATTGCTGCAAATTCATGTTCAGCTGGGCTATATATTGATTTCAAGGCTGATCTTGGCTACTACATAAGAGCGTGTCTCATGAAAAACAAACACATACATACCACTCTACAAACCATCAAAGAACAACATTTTCAACATGTGGAAGATTTGCCAACGTCTAAAGCCCCAATATAGAAAACATACAAAGAGATCCGTCAGTAACACATGAACACAGACTATGGCAATGTTATTTCTAAATAATTCAAAATACATGGCTTTC
TCONS_00003250	chr2	144690186	144691157	+	ATTTTGCTTGCAAACTGGACATTGACAGGTGGTGGTGAGAAAAGGAGAAAGAAGAGAGGGAGAGAAATGATTTTAAAGAACTGGCTTATGCAACCATGGGGCTGGAAACTCAGATGTCAATTACACCCAGCTGATTGATGGTGCTGTTGAGTTCAATTATGACCCTACAGACTTTCTGCCTGCTGGATCTGACCACTTCTGAGAAGAGGAGTGTTAAGACATCTCCAAGGAAACAATGGCCTCTCCTGTTTCTCCTTACAGTTCTATGGGCTTCTGTCTCATGTTTTGATACTCCTCTATTGTTCGGCACACACGTTAAGAATTATTATGTCTCCTTGGTTCAGAGATTGCCTCACCATTATGCAATGTCACTAACTTTGACAATTTTATTTTC
TCONS_00003251	chr2	144904219	144937161	+	AACACAATTCTGCTCATTTAGAAGGAATCTCTATGTCCTTGGGGGAGTTGAGTCCAGCCTCCATGGTAAGCAGGAATAGATCGTGGCTCCTCACAGACACCAAGAAGGATGTCATAACTCTACTTCACCTTTACCAGCTTATGCACTTTAATATCTCCAGAGTCCCTGTGAACACCCAGTATTAAGTCAGACAAGTGGCAGACAAGTGGCTGGAATC
TCONS_00003253	chr2	148686226	148693178	+	ATTGGCGTGCCTCTTACTGAGCAGGGAGTTGCTGTGGTCATGGGATCTCTTCACAGCAACAGAGCATTGGCTGGGATGATGATTGATGTGATTAAGTAAGTACATCTCTCCAGGAGGGTATTCCTGGAAAGGAAGCTGAGCAAGTCATGAGGAGCAAGGCAATAAACAGAACTCCTCCACAGCCTCTGCATCAGTCTCTGTCTCTAGGTTCCTGCATTGAGTTGCTTCACTGACTTCCTTTGGATGATGGAGTACAAACTGTAAGGTGAA
TCONS_00003254	chr2	150512044	150513222	+	GTGTTTATTAAGAATGTACTTAGCAGCGTGCAGAAGCCAGACCTAGGCCCCGGACACATTTGTAGCAGGAATGCACCTTGATCTTCATGTGGATCCTCTAACAACTGGAGCAGGGAGAGGGGGATGTCTCTGACTCTGTTGCCTGCCATTGGATCTCCTTCCCTTAACTGGACTGCCTGGTTTGGCCTCAGTGTGAGAGGATGCTCTTAGGCCTGCTAAAACCAGATGTCTCGTGGCAGACTGGTGCCCAAGGATGTGCTTTGAAGTATCCGGAGCCAGTGATACTTGTAATGAGGAAAAGGCATGAGAAGTGGCCGCAGAGACTTGTGGCAGACTTGTGAGTCTGGAAGATTTAATTTCTCCCAAA
TCONS_00003432	chr2	150545058	150548177	-	TTCAGGAGAAGGTTTGGCATGGAGTCTTCATTCTTTTGCCTCTTGTGTATTCTTTCAGATGTCTAGCCCTGGAGCTCCTAGCAACATGAAAACAATGACAACGCAAAATGAACAAAACCCAAGCAAACCAACAAAGAAACAAAACACTGAGTCCTCAGTGGACCCTACAGACATTCTATGGCTCCTGAAGATCAAGAATGGTGTGGGGCCTCCCTGGAGTCCAGAGACAATGGAGACACTCATGAGGCAGCCCCTACATCAGCTTAGAGAGCACCCCAGAATAAGCTGGTAGATGCTTCTGCTAGCTCTAGGTGGACACAATAAATCAGCTT
TCONS_00003433	chr2	150735760	150741939	-	ACAAAGCACAGTGCCGAAATTTGACGGTTGGTATCAGATCCCCTCGTCCAGCTGACTTGGCTTCATTCCTGAGAAAAACAAGTAAGGAACAAGAAACAGACACGCATCGTCCAGGGGAGAGTTCCAGGCCAGCTTGGACTACATGAGGACTTATCTCAAAAAACGAAAACAAGAAACGCTCAGATGGGGCAAGTCACCAAAT
TCONS_00003435	chr2	152207919	152210018	-	AAGATGTAGAACTCTCAGCTCCTCCAGCTCCGTACCTACCTGGACGATCTGGTGCTTCCCACCTTGATGGCAATGGACTGAACGGCTGAACTTATACCCCAAGATGTCTGAGATGTCGGAGCCGTTGGATACCTGTGAGGAAAGCTCTAATAGGGAATGGAACCAGCCCAAGAAAATGAAGTTTCTTACTGCTGAATGCCAGATTCAACAGCGGTCTACAAGGATAAAAGGAGCTGGAGATCTGAAGAGCACTTTGACATCAAAAATGGAGATGTGGAGTTTGGAGTTTGCCCAGCTGGTCTTCTGTTTTGCTTTGGTCTAGTATTTCCTCATCATAATGCTTTGAAATGATAATGTATATTCTGCATGATGTTGGAGGTATATGATCTGCTCTTTGAC…
TCONS_00003255	chr2	152683905	152687056	+	AGGTTGGGTGCTGAGCTGCTGGCCCTTCCCTCACTGGCTGGCTGTTTTGGGAAGAGCACTAGCCTGCAGTTTCAGGCCTGCTTAGAGTGTGCTCCGTGCAGCTTCCCCACCCCTTCTGAACCTGCACCTTTTGATTTATAGAGCTTGTCAGGGCTAGTTATTTCTGGTTGGAATGAAGAGAGACAAGAGGTGACAAGAGAGGCCCAGACAGGAGGACAGAGGTCAGCCAGAGAAGACCCCCACTCCAACACAAAGACACAGATGTATACACACACATACACATATAGAGACACAACACACACACATACAGACACAC
TCONS_00003436	chr2	153008682	153010714	-	AGATCAATAAGGAGCTGATTCCAAGAGAGGAGAAACCGCAAGTAGAGAAATCATCTGAGGAGACGGTTCAGTGGGGAAAGTGCCTGCCACATAAGCATGAGTTCCATTTCTCAGCATCCATGGAAACACTGGGTGCATGTGGGAGCCTGCCTGTGATCTTACCACTGGGACAGAGACAGGGCAACCTGGATAGCTAGACTAGGCAAATCAGTGAGCTTTAGGTTCAAGCAAGAGACCATGCCTAAATAAATATTATGGAGAACAACCCAGGAAGATACCTGATGTCAACCTCTGGCCTATACCAAAAGCAGGATGGGGGCTGAGCAAGTAACAGAAGGCACTAGAAAA
TCONS_00003437	chr2	153014707	153017000	-	CATGGGGACTGCTTCTGACCACACGCAGCCCTGACAACACCCTAGAAATACCCTGTAAGTATTGTGATGCCTCAGACCCCCAACTCCTCCTTCAATTCTCACCTGACAGGAAGAAGACTACCACGACAGAGTTAATGATGGAAAACCAGTGGATCTGCACATCACTCATGGTTAGACTGGCTGGCTCTTGGGAAGAAGCTCAATAAAGCCTCAACTTGCTATCGGGTCTTGGCCAAGTCACTAACCTCTTCAGCCTCTGACTTCTCATCGATGCCACCGCTACTCTCCTGGAGTTGCTGGGAGGTGGTAAGTTCACATGGTACCCAGCCCACAAAGCAGGTGCAACTCTCCCTGACGCCCCCACCTGCTCTGCTAGGGCACAGTGAGTGGCCTTCTTGG…
TCONS_00003438	chr2	153022833	153024638	-	CCAGAGTCCTTAGCAGCCCTAACAAGCACCTGCCCCACCCTCCCTCCGTCACAGAGTCCCGAGGAGCTGCTGGCAACCTCAAGGCTTAATGGGAGCTCCACTCTGGGTTGGTGCTGACAGGATGCTGAGATGAAGCAATTCAACACAAAGCAGATGCCGAAAACCACACCAGGATACAGTGTCGCTGTCTGGGAGCAAGAGGAACAGGTTGGGGAGCTGCATCTGGCTTCCCACAGGTCCTTGGGGAGCTGAGGACCAGAGGCTTCCTTTGGGTTTCTGCTTAAGCACAGCTTCTTTTCTGATCCCACACAAGACAGGCCTCCTGTTCTGAGACTTTGCAGAGCCCTGTAACTGCTTTTTCCTTGCTCTCAACCTACTTCCTAATTATAGATGGTGGTC…
TCONS_00003256	chr2	153233194	153235179	+	TGTAAGGTTTGTTGTTCAGTGTTTATTAAGTAGATTCAGTCTGGTATATGATATACAGTCTCAAAAGGAAAAGGATTCCACATACTTATGACATCAGTGCATTTAGCAGTAATACCATGGAGATAACCGCTCATTAACAGCTCATTGGTCTTCTGGTAGATACAGGCAAGAGAGGATTGAGCTGTTGCGCTCAGAAACAACAAAACAAAGTCTCTAAAGCACCACTAAATTATATAAAATCAGACCACGGACGGATTGAAACTGGTATTCTGGTGAAATACTTTACTATCTTGTAAAAAGTTTTACAAAAAATTACAAATTAAAAGTATCAACCCTCTGAGTTCAAAGCAGCATTTTGAGAATGAACTGGTAGTTAATCCTATAACCACCTGTGGAGTC…
TCONS_00003439	chr2	153592605	153594444	-	GGGATTTTAAAAGATTAGTCCTATTTAAGACGGTGGGAATCATTTCTCAGCCTCTGTCTAAGCTCAGCCAAAGATGGATGCATAGCTATCTTACCTCTAGAATTAAAAGCTTATACCCAAGGCAAGACACATTTCAGAAGACAGGACACTCTTGAAATACAGAATTTTATTTAAAAACTGTTTAAAGTAGAAAAAAACCCTGTCAAGAAAGACCAGGTGGAAAATGGGTTCCCAATAAAATGGAATTTGGGGGCAACAGAAGTCTGAAAGGCCACAGAGGAGAAACAGCACCGCTGTCGTTTGAACAATGGCTCGTTACTTGCTTTTTGTTTGTTTTTTTTTTTTCTTTTTTTGGCATTGTTAATCACTGAGCCTGGATTTTCCTCTGAATTCCACAGA…
TCONS_00003440	chr2	155036753	155040140	-	AGTATGAGTCTGTGGGCACAGGAGAGCCCCAGTGCATGTGGAGATCAGAGGACAACTTTCAGAAGACGTTTCTTCTCTCCTTCAACCATGTACAACCCAGGGCTCCAACTCAGAAATAAATTCATAAACAAACCTGCCAAAACCACATGATCTGCTTGCTTGTTCTGGTGTAGTGGCGGTAGATGGCATGTCTCTGCCAGTCATTCAAATCAATCTCCTGCATCCCACACAGAAGAACCTGCACGAAGGAAAAGCAACAAAGCAAGCTGTTTCTCTAGCTGTTGCATGGCACAGTGTCACAAAACTGCTAAGTAGAAGAGGATATCCATTCCAGAAGAGAGGTGCCCGCCTTTCATCCCTACACACAAAAGCAGAAGCAGGGCAGTCTCCGTGGTTCAA…
TCONS_00003441	chr2	155103210	155103858	-	AGTCACCTAGCAGCCCTCCCTGCTCCCAAACAAGCAGCTGGAGGCAAAGGGCCAGGCAGGCCTGAGCAGTCTTTATTCTTTCTGCAGAGGAAATGACCACAGATCCATACACCGAGTCAGGACAAGGGGAGCCAGCCTTTCAGGGGTGGGGCAGGTCCTGGCAGGAGGCAAAGCCTCAGGTGGATGAGGGGCAAGCCGAACATGACTGGCCCAGGACCTACCCAGGATGTGGTAGGCTGGCTGGTGGCCCCTACCTGGGGGGGGGAGTGGGTGTCACATCTCTGCCTAATCCACTGGGGACTGAAATAGCTTAGTTTAGGAGCCAGGACCTCCCTGGGGAGAACCTGACCAGAACTCCCAGCCACCCCCCTCCCCTCCTCTTGACTCAGAAGCCGAAGG…
TCONS_00003442	chr2	155213358	155215586	-	TAATGTGCTTTAAATAGATTTTTATTTGTTTATATTATTTTTTCTCCCATACAGGAATAGCATTACAACCTAACATTCAGAATCCTGTTACACACATACACAGGCATGCCACATGACCAGGTCGAGGTGGTTGTGTCCTTGAGTCTGTCGACACATCACAACATGGTCAGTCAAAGATTCTTCACTTCAGCCAGTCTCAACACAAAACACCCAACAGAGATGCACTCAACTTGTTGGTTCCATTTGGAACTAGGTGGTAGGGAAAGAAGGTATTAGAAGCAGGCTGTTGCTGGTGTCTGAGCCCCACCACAAGAAAGAAGAAGCTGGCAACCCCATCCCTGTGCCCTACCCAAGAATTCCTTACTCCAGATATTGAATTAGAAAGGGGGGAGGGATTAT…
TCONS_00003443	chr2	155299959	155302977	-	ATTGATTAGCCAAGCAGTTCATTCTGTATCATAAACCGAAGTGGCCCTTTTGCTGGGTCACATTTTTTAGGCTAACGCCAAAAGAATGCACGTCCTTCTGTTTACCAGACGTTCAAGAATGGACACACGGAAGAAGCTGAGATTCAAAGGGGCAAAGAAAATCGTGAAGATAAGTGGTGAGAACTGATTTAAGTGAATCCAGGCCCAGCCCAAATTTGGGAAGAGAGAAGAGAGGCCAGTGGCCCGCCCACACTTGTTCACTCAACAATTACATTTTGTGAGCACCTACTGAGTCTGCTAAGGTGGTGGTGGGACAGAGTAGGAAACTATTTATAAGAGAATAATAAAGGTATTCT
TCONS_00003444	chr2	155775228	155777601	-	GCTAAGAACCTCAGGGTGTGGGAGTATACAACTCTGAGCCCAGCACTCGGTAGGCATAGTCATCAAGTCACTCTGAATTTGAGACTAGCCTGGTCTACATAACAAGCTCCAGATGAGCCAAGGCTACATAAAGAGACCCTGTCTCCAATCAATCAATCAATCAATCAATCAATTGCCGAGAACCTAAAAACATGGGGTCCAGATTCTGACCACTGGTGACCTAAGCGCTGAAGCTCTCAGAAGAAGCCCCTCGGACTGTGCGTTCATCTGTCTCTTTCACCAGAATTTGAACACAGACTGTGATGTCTCATCCACTGCTAGATAGCCACTGGTCATAATTAAGCAAATAAACGAGTGAATGGACAGGCCACTCAGCTGGTAAGCGGTAGAGCTGGGACA…
TCONS_00003445	chr2	155775554	155778089	-	TTTAACATTGTGCCAACTATGCTTGGGATCCTCCAGCTTCACACAGCCATGCCAGGAAGACAATTTGCTTTTTAAATTTCATTTATTTATTTATTTTTCTTTCTTTTGCTATTCAATGTGAATGTACCATTGCCATGCAGTGCCCTTGGAAGCCAGAAGAGGGTAGCAGATCCCCTGGAGAAGTAGTTAACAGTTGCTCTCAGAAGAAGCCCCTCGGACTGTGCGTTCATCTGTCTCTTTCACCAGAATTTGAACACAGACTGTGATGTCTCATCCACTGCTAGATAGCCACTGGTCATAATTAAGCAAATAAACGAGTGAATGGACAGGCCACTCAGCTGGTAAGCGGTAGAGCTGGGACAGACTGTGCGGTCCCATCTCCAATCCGCCCTTTCAGCT…
TCONS_00003446	chr2	155775556	155778240	-	CTGAGCTCGAGAACGAACGGCAGGAAGCTGAGGGTGGTGGCATGGTGTGATCCCAGCAGTAAGGGCAGCGTGGTGAACTGTCAAAACCAGCGGAAAGGTTCCAATGCCCTTGGAAGCCAGAAGAGGGTAGCAGATCCCCTGGAGAAGTAGTTAACAGTTGCTCTCAGAAGAAGCCCCTCGGACTGTGCGTTCATCTGTCTCTTTCACCAGAATTTGAACACAGACTGTGATGTCTCATCCACTGCTAGATAGCCACTGGTCATAATTAAGCAAATAAACGAGTGAATGGACAGGCCACTCAGCTGGTAAGCGGTAGAGCTGGGACAGACTGTGCGGTCCCATCTCCAATCCGCCCTTTCAGCTACTGTGCTGGGCTGGCCCGACTTGAGATCTCAGGAG…
TCONS_00003447	chr2	155775561	155777570	-	CTCTGAGCCCAGCACTCGGTAGGCATAGTCATCAAGTCACTCTGAATTTGAGACTAGCCTGGTCTACATAACAAGCTCCAGATGAGCCAAGGCTACATAAAGAGACCCTGTCTCCAATCAATCAATCAATCAATCAATCAATTGCCGAGAACCTAAAAACATGGGGTCCAGATTCTGACCACTGGTGACCTAAGCGCTGAAGCAACATCAGCTTTCCTTGGTTTCTCACTTGAGCCCAGCACTTTCCTACCCCAGGGCCTTTGCTGGGCCCTCCCCCTGGAGTGATCAGATCTCCCAGACCATGAGGTGCTTCACAGAATCTCCATCTCTGCTGAGATGCCACCTGTCTGCAAGATGCCTGTCCTTGCTAGAACACACACTTTAAAGACTGTTTTGTTT…
TCONS_00003448	chr2	156019883	156020550	-	GGCCTAGTTGGTTTTGTTATCAGGAATTCCTCACTGTGTGATCCACAGGACACCACCCTGACCCCTTTCTTTTGTAAACAATGTCTCTGGAGCACAGGCTGTCCCTTGGCCTTCCTGTCAGTTTCTCTTTTTGTCCATGGTCTTTAAAAGAATACTCTGGAGGCAGAGGGAGACACATGAGATCCAAGCCAGCCTGTTCTATACAGTGTCTCGGAACAAGGTTTCTCTGTGTAGTTCTGGCTGTCCTAGAACTCAGAGATCCACCTACCTCTGATTCAAAGGACTAGGATTAAATGCCCGGTTAAAGAAGATACTCCAGGGCTGGAGAGATGGCTCAGTGGTTCAGATCACAGACTGCTCGTCCAGAGGTCCTGAGTTCAATTCCCAGCAACCACAAGG…
TCONS_00003449	chr2	156179986	156180971	-	AGCTTCAGCTGTGATCGAAGAACAACTGGCCACATCCTCCAAGTGACTCTTGGAGACGCAAGGATTGCTAGGAGGGAGTTCAGAGCTGATACTTGTAGGAACACACACCTTTGATTCAGATCTTTAGAGAGGGAAAAAGCAACCTGTAATCTGGGCCACACCTTCTGCTGGCTAAGCTCTATCTAAGGACCTGAAGGAAGGAAGCTTGTTCTCCTCCTGCTTCCTCTCACGGCACTAGCAAGACCATTCAACCCTTCACCGACATTTGAGCCTACTTCTTTGTGAGTCCAGCGGAGACACCCAGCCTTGTGGACTTAACAGCTGCTGAATTCTTGGACCTTCTGTTCATCGGCAGTCATTGTTGGACTAGCTAGATCACAGCTTGTGAGCCATT
TCONS_00003450	chr2	156179986	156180971	-	AGCTTCAGCTGTGATCGAAGAACAACTGGCCACATCCTCCAAGTGACTCTTGGAGACGCAAGGATTGCTAGGAGGGAGTTCAGAGCTGATACTTGGAACACACACCTTTGATTCAGATCTTTAGAGAGGGAAAAAGCAACCTGTAATCTGGGCCACACCTTCTGCTGGCTAAGCTCTATCTAAGGACCTGAAGGAAGGAAGCTTGTTCTCCTCCTGCTTCCTCTCACGGCACTAGCAAGACCATTCAACCCTTCACCGACATTTGAGCCTACTTCTTTGTGAGTCCAGCGGAGACACCCAGCCTTGTGGACTTAACAGCTGCTGAATTCTTGGACCTTCTGTTCATCGGCAGTCATTGTTGGACTAGCTAGATCACAGCTTGTGAGCCATT
TCONS_00003257	chr2	157070874	157072710	+	TGGGAGCTGACCCCTCCCCCTCTGGCCCTGGCCTGGCTTCTTCGCCTTTCTTCCTGAGACACTCTGCAAAGACCTTGGACTCTGGGATCGGGGCTGAGAGATAAACATCTTTATGACAGGAAATAAAACTACCTCCAACCACAGTGACCTCTGCAGGTCAGGTCATCACCCATCCTCCCCTGCAGGCTACCGTCCATGATGGTAAGATTGCATTCTGGAGCAGAAGTCACTGTCTCAGCAAGTAGATGTGGAAGAATTAGAGGAACACCATGCTGACGTCCGGGCAGTTGGTGACGACCAAAGGTCGCTGGAAGTGTAGCAGAAGGAGAAACTCATCACGCTGGGGCAAGACACTGGTGAGAGGGCTGCTTGCCGTCACCCACACTCTGT
TCONS_00003258	chr2	159810095	159811765	+	CTACTCAAAGACATGCCACTCCTTCTTGGTGGAAACCAGTTGCCTGATCAACAAGAAGACTGCTTCTACAATGGAGACCCTCAAAAATACAAAAATATGCTTGATAGAGGCTTAATAAGGATCAGTCTTCCAGACATAGGACAATCTGTTGTGACTCTACCATGCGATGATGCGCCTCTGAAGAGAACATCAGTCAAATGTCTTCGGGAATGGAGCCAGAAGTGAGAGGACATCGATGCTTTCAGAAATGAAGATCAGCTTGTGCTCAGATCACATTCACAGTGTTTATAGAATAACTTGAAATGTTATTTTTTTTTCATTATGAACTTATAGGATCTTCTTGAGACAGGTTTCATAATAGCCCAGGCTAACCTAGAATTCACAATGTACCCAAGGCTT…
TCONS_00003451	chr2	161113205	161113945	-	ATTATAGAACATTAGAAAAATGACCCAGATGACTGTTTAAAATACACAAACCCCACACTACTCAACATGACAAAGGCCCGAGAGCCGTGTCTGTTCCTGACAAATCACTTCTGAAAAGTTCTCAAAGATGTGACTCCAAAGTGAACTGTTTACAATTGTCATTCCTGGACAGTAACTGGAGAACGGTGTGCATGTGGCCTGTCTGTGGGTATATACACCCAGAATCAGGTCAAAAGTCTAGGGAGCGGCCTGTGCCCACATATTTGAAACCCCTGAGAATGTCATAAAAAGGATGTATAACATCCATTACACATCTGTCTCAAGAACAGCACGTCTCCAAACTTATGCATTTCTTTAGAGGGAAACGGTGCTTTAACCAGTACTGACGACAGGAGGATG…
TCONS_00003452	chr2	161924303	161929114	-	TCCTGGCTGCTCTTGGAGACAGGCCCTTTAGGGTACACTAAAAGATAGTTTTTCTGTGTATCTCTGTCAAAGAGCTTATTTCTATAGGGGAGGCAGGTTAGGAACTTAGCTCTCCCAGGAAAGTGGCTTTATTTCCAGCCCACTCTCTGGCTATTGTACCAGAACTTGAGGCCGACACACTTGTATAGGTGAGAGCCTGACCTGCTAATGGTGAATCTTTGAGACAAGAAAGAGATAATGTGAACTTGGAGGCACAGGGCACAAGTACATTAATGTCCTGGTTTTGTAGTCTGCACTGATAAGTTCCTTCAAAGCTGTGTGTTTTAATGTATATCAGGATTCAAGCAACACATGGCCCAGCAAGCCCATTTGATGAGCTCCTTGGACCTGGTAAAAATG…
TCONS_00003453	chr2	161924310	161928375	-	TTTGCTAGTGAATGAGAAAGCACTACGACCTCAGAGTGGAAGGCTCAGGATAGCTTGGTTTGAGAAGCAGCTTCTTGGGGCAGACTGAGGAGTGTATAATGGGGACTCTGAGGGCAACACTCCAAGATTCAAGCCTTGACTTCCTTATTTAGTGACCATTTGACTTTGGGGGAGGACTTCCTTCAAAGCTGTGTGTTTTAATGTATATCAGGATTCAAGCAACACATGGCCCAGCAAGCCCATTTGATGAGCTCCTTGGACCTGGTAAAAATGCTGAAGAAATTGCAGAGAGTGGATTGGAGCTGAGATCTGGGGAATGCTATGGGAGTGAACAGAGCTAATTAGGAGCTAGAACAGAAGCAGCTCCAAAGGTAGCGAGCAGCCAAGACACCGGAAGTC…
TCONS_00003454	chr2	162622305	162624331	-	TGCTGCACTCCCAGGGATCTGCCTACTATGGCCTTCAGCCTTCCAGATGCCGGAGTTAAAGGCCACTCACACCATGTCCAGTCTTTTCATCTTTTCTTTTGAGAACAGCATCTTCCACTGAACCTTGGGCCCCTGGAATGTCTATATAGCTCATCTGTAAGCTCTGGCTCGGGCTTTCTTCAGCTCCTCTCAGCTCCTACGTCACTCAGAAGTGTGCCCCATAATTAGAATGTGAGAAACCCTCACACATCAATTTGGGCTTTGATATTTGTTCCAAGGGACACTTAAAATAAACCCTGAAGTTGATTATGAAAGGAGAGAAATGAATGAGAACCAGAGGGCACTGAACAAGAAGCAAATGTGAGG
TCONS_00003259	chr2	162708105	162722668	+	ACAGGAATGAGGACAGCCAGAGTCCAGCTTCAGCCTGTCTCTTCCACACCATGAGCACCACAAAGACAAAGCCAACCAGCCCAGAATTCCTTACGAGGATCTCCTGGCCCTTTGAGGCCTGAAGAACAGGAGAGTGACTTGGCTCATTCATCACTCCTGCCTAGACATCAGTGAGGTCAGAGGACAGTGAGATACTGCTATCTCCAGAGCACTCCCAGAGCTGGTGGCTGGCAGGAAAGATTCTGCTGGTAGCTTCGGGGAAATGCTGTGTTCTATAAAATGAAGGCTGAGATGGTTGTG
TCONS_00003455	chr2	162898358	162910424	-	TACAATGTGTTACTCTTTATTGTCAACTTGGCTGACCAGAAGACACATTTGGGTGTGTCTGCGAGGAAATTCCAGGTTTAAAAGAGCCACCCTAATAATGCAGGTGGCAGCACCCATGGAGAGATCCTAGACGGCAGGAAAGCCAGGTGGGCACCAGCAGCCTCTATCCTCTGCTTGACAGCCTCACCCCACCCTACCCACGCCTTTCCTAGCACAGACCACACACCAATGAGTGTAGCTACTCTAAGTTGCCTTAGTCATACTGAGAAAACAAGTAGGGGTGAGGCAGATGCAGCTCAGTGAGCATGGGGCTCAGGAGGCTGTAGGATGAGGCAGAGTGGGATAGTAGAGTCCACCTCCTGCATCCTTTGCATAAGAGCAGGAAAGTGTCTAGACTCT…
TCONS_00003457	chr2	163770783	163771646	-	TTCTCTCTTCTTTGCCTGCTTGCATTTACTTCCCAGCACATCTGTTGGAACCTACTTCTACAGAAGGCCAGCTGAAACAACTCACCTCGTGGGACTGAGCAACTGCTAGGTTCTTGGACTTCCCATCCATAGCTGCCTATTGTTGGGCCCTACATTCATCCAGGAGACAAACCTTGCCACATGTCTTCGAGGGAATTTCTAGATTAAGTTAGCTGAGGTGGGAAGACACCTATCCTATATGTGGGTGACATCATCCTTTGGGCTGAGGACCTGGACTGAATAAAAAAGAAGAAAGTGAGCTGAGAACCAGCGTGGTCTCTGCTGATAGGACCAGCATGACCAGCTACGGCTTCAGGCTTCATGTTCCTGCTGTCATGTCTTCTCTGCCATGATGGGCTG…
TCONS_00003458	chr2	164575786	164576363	-	TTCAGAGGTTTCTCTGACTATTGTATGGAGGGTAGATTTAAAGAATGAAAGACCAGGCAGAGCTGGACAACAGTAAGAGCCTGGATGAGAAACAATGAAGGTATCAACCAGAATGGGGCATGGACTCTGCAGCAGACCACTGCACATGGAAGACAGCAGCCCTGGCTCATCTACACAGATTATCTGCCTGCCTCTGCCTTCCGAGGACTGGGATTAAAGGTTATGTGCATACTAT
TCONS_00003260	chr2	164667672	164668390	+	TAGAGTGAGTTCCAGGACAGCCAGGGCTACATAGAGAAACCCTGTCTCGAAAAACAACAAAAACAAAGTAAAACAGAAGAACAATAAGCAAGGAAAAGGGGAAAAGCTGAAATGCTGGACTGGAGATGAAGAGCAGCCTCCCTGGTGCTAGAATTACCTGGCCGAGCTGCAACACTGTAAACCACCTAGTGACTCAGCCCTCACTCACAGCCCTGAGAATCTGGGACTATTAGAAATTGTTACGGATGACGAA
TCONS_00003261	chr2	165234219	165236832	+	GGAAGATTCACATGGGACATGGAAGAGACTGGCAATGCTGGTCGTATCTGGCCATCACCCCCCACCCCTTTCCAGCCCACCTCTGGGAAGGCCCACGCTTACCATGTCTTTGACCAGCAAGTGTCCAGTAGAGAAGGCAATGGAGTTTGGGGGTGTTGAGACCGGCAGCATGAAGGCGTAGGAGCAGCCGACCGTGCCTGGGATCATCAGGGGAACCCTCTGTGGTGGCTATTCCTGGTTGTCGACTTGACTATATCTGGAATGAACTACAATCCAGAATTGGAAGGCTCATCTGTGATCCTAATCTGAAGGCTAGAAGACACAGGCTTCTGACCTGGATCGTGGAATGGAGATCTTGAGGCACTGTGACTAAGAATCTCGGAAGACTAAAACAGGGAG…
TCONS_00003460	chr2	166586344	166591701	-	ACTGTAGCCACAGTTAGAAACCACCCACACACCTATTACCTGCCAGCCAGCTAAACAGTAAAAACATGGGTGACACGAACCACTTAGGCGTGGGAGACAGGAGGCACTGACCCAAGCTGGAAGGCAATACTCTGAAGTCATTATGTTAAGGAAGGAAGCGGCAGCAAAAGGCGGTGATTCTACAGAGAGAAAGATGCTCAGGAGTTGGTGCATGCCCACATTGCTCCAGCTGTGACCAGGACAAGCCCTGCCCCCAAAACTATGGGGAGGAAAGAGACTCCATCTGCTGTCCCTGCCAAGAGACCTCGCCACCAACAGCCATGAGGAAAGAGACTCTCTCTGGGTATGAGGCCAACATTACTAGCAGGAGGGAAGAAGTGCAGCTTTGACCCCTGGGTG…
TCONS_00003461	chr2	166703489	166712378	-	GCTAGGACCACACAGAGAAACCGTGTCTGGAAAAACAAAAACAAAAACAAGAAAAGAAAAATGAAGAGAAGACAGAAAATGGACAGACTTGAACATGCAGATGTATTAAGGTCTCCACGTCAGCAAACTTAAGGGAGCAAGAGAGAAAGCAGAGATCAGCGTCCACTGCACCTGGAAGCCTGGTGATGGATAGCCCCGGGCGGCACGGACACATCCCACATGCCTTAGCACTTACACATGTGGGATGGTGGTTTTGAAAATATCCAACATGCAATTGCAGGTTTCATCCCAGACAGCAGGGCTGAACTTCTCGCCGTTGGATATCACTAGGTTCTCTAAGCAGTTCGTACCTGATCGGGCCAACTGCTCATTATCTGCAAAATTCAACAGCATCTGTTG…
TCONS_00003462	chr2	167385252	167395137	-	CCTCTGTGTACACAGGCCATTGCACACACTGGAGCTGGGTTGGCCAGAGTGGCATCTCATTCATTTGGAGACTGTGACAATCTCAAGTGTGGTGACCCAGCGCAAGGACCTCATGTGGAGGCCACCAGCATTCTGAACTGAGCAAGTGTCTTTGATTTATACAGAACGCTGCCTCAGGCATTCCATCCCAGCAGCGCAAACAGATGAAGAAGCGAGGGGAATGGTCCATGCACCACTGCGCACACTCTGTAAAAGGGCCCCAGTGTCCGGAGCTGGTGAGCCCTTATCCTTTCTTAGCATGGCCTGGCCCAGCACAACACGGGAGCTCAGAGAAGCCCCGGGTACCAAGGCACTGAACTTTGTCCAGACCTCAGTCCTACACTGGGCAGGCAGTGACCT…
TCONS_00003268	chr2	167813757	167819093	+	TGTGTGTGGGTGTGAGTCCAAGGCCAGCCTGGGCCTCTTAGCGAGAATAAAAGTCTATGGACGCTCAGTGGATGATTTCCCTTAGAAGTCAAGCTGAAGGTGGTGACCTCTCATTTTTATTGTCTTAGCTCTTTTCCAGAAAAGAGAAGTGTCTCGATGGTGTTCTGAATGACTGTGCTATTGCGGGGTCATACAAAGTGCTTGTGACTCTCAGAATACGGGAGTGTGACAGAAGCTGTGTGCCTGTGACCCACACATAATACTGGGAAAGAACAAATGAAGGCGGCAGTTCTTCCTCAAATTCTTGTTCCTGGCACATGAGGACAGGGCCTTGCTAAGGTGGTAGGCAGTAGATTCATTCTCTCAAGGCACTAGACAGAATATAAGGAGAGAAACCTT…
TCONS_00003463	chr2	168057016	168081483	-	CAGGCTGGGACAGTGATGGAAGTGACTCTGCTACATGTCCCCTGCATGACAACCCAGCAGGACCAAGAGAAGGCTGGAGTGGGGATAAGTTATGTCACATGTGTTGGCAGAGCAGTGGCCTTGACACTGCTGGCCATTGAAGACTGCTCTCCTCCTTCTGACAGACCGGTTGGTTCATCCTAGGCTTAGCTCTCCAGTGGCACCAGCTGAGGCAACCTTGTGAAGGGGCCATCTGACCCCCATGGGGTCTCGACCAAGAGGTTGAGAACCACTGGTATAGCCGAAGGCAGAGACTGGAGCTAAGTACAAGAAAAATGCTAGCAACTTCTGAGGGAAGCTGATGGACACATGTTGCTAAACTGTCAAGACTGCACTCTGAACTCTCAATCGGTTCTACAA…
TCONS_00003269	chr2	168085648	168087422	+	TTTCACCATGGTCACCTGGCTCTATCGCTTCTGGTCCGCTTCAAAGTGCAGCCTCCCAGGTGGGCCAGCATGCTGGAACTCAACTGCTCCCCCCCTCCCCTTCAGCCAGGAAGCAGAGAGGAAGCAAGAGGAAGTTATTTGGGGCAACACACCCTTCCAGGGCATGTCCCTGATAATAGACTTCCTCTAACACAGTCCCACTCCCTTTATGTTCCTGTTTCCAGAGGCCATTGAAGCTGCGAGTTTATCATGGATTGATCCATTGATGGGGTCAGGGCCCTTGTGGTCCCATTACCAGAGGTCCCACCTCTGAACACTGCTGCATGGGAACCAAGTCCTTGACAGAATGAAGCGATTTCACCTTTGAAGTCAGCGGAGATGACCCGCTTGTTGTTGCCC…
TCONS_00003270	chr2	168573833	168580739	+	ATGGAGGGAAAACATTCACTTTATTTTCAGACCTTACAGTATCAGCAGGTAAAACTGTGGCGTACACATTCATTCACGGGGCGTGAGAAAACCAAGGCTGGTGTGTTCTCCGTAAGATACCCACTTCACAGTGTAAACAGGTGAACCGGTGAACACTTGATCACGGGGTTCACTTACAATCCCAGAAGGAAAGGCACGACTTGGCGAAAAAAAGAAAGAGAAAAAGAAAGAAGTAACAACAAAACAAGTTTTGGATCCTAAAATCAGGTGCAACAAGTCAGAGGAAACACTGGGCGAGAGTCTCCATCTTCATTTGGCAAGGGCATTCAACACGGCAGGCAGAATTTTCTACCCAGAGACTGGAGAAATCTCTCCTACCTCACTAAACCATTGGAACAC…
TCONS_00003271	chr2	168579045	168580333	+	AACACTTTGGAAAATGGACGTTTTTTATGGTTTAAAGTATAGGTAACATAGAAATATGTGTACAGATAGCACCTAAGACTCAACGTAAGATATCACCTTTAAGGTCTGGGCTTATCATTGCAGCTACGTGAGAGGGCGAGGCAAACTACTCAAGTTCAAAGCCATCCTAGTCTACAACACAGTGATGAGACCCTATCTTAAAAACAAACAAAACAAAAAAAACAAACAAACAAAAAAAAAAAAACAGGATGGAAGGTCGGGGATGTCAACCAGGAGAGACACCCTTGGTTGAAATCCTGGCAGCACAATGAAGAAAGTCACCTTTAAGTCCCACCTAGGAACTTGGGTTCTAGTTAGGATCAAGGGACCCCTCAGCTAAGGCATCTACAATAAGGCAGG…
TCONS_00003272	chr2	168609809	168624339	+	GGACATACAGCAGGAAGACGTCTATGACTGCCTCAGAAACCTCCTGAGTGGCACACAAATCAAACCAACTAAAAGGAAATAGATGGAGACCATCAGGACCTACTCAAAACATACTGAGTAAGGGGAAATTACAGGGGAGACCCGGCACAGCACATTCCAGTTGACAGGAGCTACGGTTTGGTATTTTATTTTGGCACTTTGGAAATAGAAGCAGACGGATCTCTCTGAGGCTAGCCTGGTCTACATAGCAAATCCCAGGATATCCAAGGCTACATAGAAAGACCCTGTCTG
TCONS_00003273	chr2	168612241	168625222	+	GGTTCCTTCCCAGCACCCGTGCATGCCTGGCAGTGCATGCCTACAAGTTCAGTCCTATGAGGCCAGGAGAATCAGCAGCTCAAGGCCACCTTTGGCTACACACCTCCTGAGTGGCACACAAATCAAACCAACTAAAAGGAAATAGATGGAGACCATCAGGACCTACTCAAAACATACTGAGTAAGGGGAAATTACAGGGGAGACCCGGCACAGCACATTCCAGTTGACAGGAGCTACGGTTTGGTATTTTATTTTGGCACTTTGGAAATAGAAGCAGACGGATCTCTCTGAGGCTAGCCTGGTCTACATAGCAAATCCCAGGATATCCAAGGCTACATAGAAAGACCCTGTCTGGTTTTTTGAGCACAGTAGAGACTCTAAGGACTCCTCGGCTTCCAG…
TCONS_00003274	chr2	168612241	168625222	+	GGTTCCTTCCCAGCACCCGTGCATGCCTGGCAGTGCATGCCTACAAGTTCAGTCCTATGAGGCCAGGAGAATCAGCAGCTCAAGGCCACCTTTGGCTACACACCTCCTGAGTGGCACACAAATCAAACCAACTAAAAGGAAATAGATGGAGACCATCAGGACCTACTCAAAACATACTGAGTAAGGGGAAATTACAGGGGAGACCCGGCACAGCACATTCCAGTTGACAGGAGCTACGAGCACAGTAGAGACTCTAAGGACTCCTCGGCTTCCAGCCTGACAGCACAAGGTTCAGACTGTTCCGGCATGCACTTAGCTTTCAGATATCTGAAGACAGACCAAGCGACCCGGCGCTTTTAGATGAGGACGAGGCAGGGGCACTCATGGGAGGACATGAAG…
TCONS_00003275	chr2	168614332	168625210	+	GTTGTTTTGCTTTGAAACGGGATCCTGCTAAGTTATTCAGGCGGGCTCTGAACTTGTGATCCTCTTGTCTCAGCCTCCTGAGTGGCACACAAATCAAACCAACTAAAAGGAAATAGATGGAGACCATCAGGACCTACTCAAAACATACTGAGTAAGGGGAAATTACAGGGGAGACCCGGCACAGCACATTCCAGTTGACAGGAGCTACGAGCACAGTAGAGACTCTAAGGACTCCTCGGCTTCCAGCCTGACAGCACAAGGTTCAGACTGTTCCGGCATGCACTTAGCTTTCAGATATCTGAAGACAGACCAAGCGACCCGGCGCTTTTAGATGAGGACGAGGCAGGGGCACTCATGGGAGGACATGAAGAGGGAAGCCGCTCACACGTCCATCCTTCA…
TCONS_00003276	chr2	168614332	168625210	+	GTTGTTTTGCTTTGAAACGGGATCCTGCTAAGTTATTCAGGCGGGCTCTGAACTTGTGATCCTCTTGTCTCAGCCTCCTGAGTGGCACACAAATCAAACCAACTAAAAGGAAATAGATGGAGACCATCAGGACCTACTCAAAACATACTGAGTAAGGGGAAATTACAGGGGAGACCCGGCACAGCACATTCCAGTTGACAGGAGCTACGGTTTGGTATTTTATTTTGGCACTTTGGAAATAGAAGCAGACGGATCTCTCTGAGGCTAGCCTGGTCTACATAGCAAATCCCAGGATATCCAAGGCTACATAGAAAGACCCTGTCTGGTTTTTTGAGCACAGTAGAGACTCTAAGGACTCCTCGGCTTCCAGCCTGACAGCACAAGGTTCAGACTGTTCCG…
TCONS_00003277	chr2	168614353	168625211	+	ATCCTGCTAAGTTATTCAGGCGGGCTCTGAACTTGTGATCCTCTTGTCTCAGCCTCCTGAGTGGCACACAAATCAAACCAACTAAAAGGAAATAGATGGAGACCATCAGGACCTACTCAAAACATACTGAGTAAGGGGAAATTACAGGGGAGACCCGGCACAGCACATTCCAGTTGACAGGAGCTACGGTTTGGTATTTTATTTTGGCACTTTGGAAATAGAAGCAGACGGATCTCTCTGAGGCTAGCCTGGTCTACATAGCAAATCCCAGGATATCCAAGGCTACATAGAAAGACCCTGTCTGGTTTTTTGCTTTCAGATATCTGAAGACAGACCAAGCGACCCGGCGCTTTTAGATGAGGACGAGGCAGGGGCACTCATGGGAGGACATGAAGAGGG…
TCONS_00003464	chr2	168616136	168626066	-	CATAGGAACAGATCAACAAGCTTGGACACTTGTACTGGCCATTTCCACAATTCCAGAATGTTCTCCAGTTAACCCCTTCCAGTCTCCTTTCCTGCTGATGACCTCTCTCTGACTCACTTCACCAGCAATTTACTTTGCATTTTCTAGAAGCTACCTCGGTTGCCAGGATATGCCTGAATTCAAGAGCCAAAGAGCTTTGGAAGAGTGCAAATAAATACAGACGCTACAACTGACCCCCAAAGGCAGCGGCACGCAAATCTGTGGTGTGACAGTTCTTTTTCATGGCTCTGTTGTTTACAGTGCCAGTGGAGAGAACCCAGAGCCTCAAGTTCTCCAGTCAGGTGTGGCAGCGTACACCCTTGATCCCAGCACTCAGGAGGCAGAGGCAAGTAGAGCTCT…
TCONS_00003465	chr2	168616143	168617198	-	GTGCTCTTAACCACTGAGCCATCTCTCCAGCCCCTCCCTCCCTCCTCCATCCCCCTTCCATCTGTTCTGAATGTGCGCTACATTTTAAGACCACTGAGCATGTTAGGGCATAAGGCAGCTCCCAGGACATCAGGGCCCTCAAGTGCTGCTGCTCCCGGAAGAGTAACCATGGCTGACCCCAGGTGGACTCTCCAGTCAGGTGTGGCAGCGTACACCCTTGATCCCAGCACTCAGGAGGCAGAGGCAAGTAGAGCTCTAAGGATTTGAGGCAACCTGACCTACACATCAAGTCTATTCCAACACAGTGAGACCCTGCCTCAAAGGAAGAAAATTAGATGCACATGAAGAATTAGATAAAAAGAAAAAGAAAATGCTGGTATTTGGGGAAGGTGGGGAATC…
TCONS_00003466	chr2	168616525	168617126	-	GTGCGCTACATTTTAAGACCACTGAGCATGTTAGGGCATAAGGCAGCTCCCAGGACATCAGGGCCCTCAAGTGCTGCTGCTCCCGGAAGAGTAACCATGGCTGACCCCAGGTGGACTCTCCAGGTGGAATTTCAACTCCAGGAAAGTGGGAGACAGACAAAGAAGCAAGCCAGGGACTTCGGCCCTCCTTGAATTTGTCTTAAATGATTAAGAATTTTTGTT
TCONS_00003279	chr2	168811628	168812073	+	GACAGGCTTACCTTTTACCATGGACCAATGATGCTGTCACATTCCAAGTCCATCAGGATGAATCCATTCACATCAGAGCAGCCATATTTCACTGGACCTTTGAGACAGCCTCACAGACACCAGCAGCGGGAGCGTGGGCATGAAGTGTGTTCTCATGCGCACAGGACCTGGGACTCAGCCGGGAAAGCGGATGCCAGTGTGACTGTGACAGGCAGATGAGGCTATCAGTTGGAAAAGTCAGGTGATAG
TCONS_00003280	chr2	168926222	168927954	+	GGCTGATGCCAGAGGCCAAAAGACTAAAGACAGAGTAAACGTCAATGCTGCTGACCAAGATATAAACATGCCGGTGAAACTAACAACAGCCAGAAGAACAACTCCAGACGCAACAAAATGACAGGAGCTATGGAGGCTGAAGTAGAGGGCCCTCAAGGGATGGGGAAGATGGTTCTCAACTGGAAACTAGACTTTCTCAATAAATATGAATGG
TCONS_00003467	chr2	169860570	169868866	-	GAAGATGTAATCTCTCAGCCTCTCGTTCCTGCCACGGTGCCTACTGCTTGGTGCCCTGCTCCCTACCGGAATGGTCTGCGTTGCTTTTTGTCATGGTATTTTGCCACAGCAACGGAAAAGCAAACTAGTGCCTCTTAGAACAGCCCGAAGAACAAACGCAGGGGTTTACAAAGTATACAAAGGGAGCCCAAGGCTTGAGTGGCACGAATAGCCAACAGAGACAGTAGAATTGGGGTCTGCTCCCCACCCCACACCCTCCTGGCCTGTGCGCCCTCCAACTGCAACCACAGAGGAGCAAATACCTTCTGAGGAACCTGGCTGACACAATTGCTCACATCTGATTGGCCAATGCAACCCACGTGGTCAAGCCCAGCCTCAGAAAGAGAAGACTTTGGCACA…
TCONS_00003281	chr2	170062359	170071045	+	AAGCCCTGCTGCAGACGGAAGCAATGACCAGAGGGGGCAAATGGTGTCTGATGACATCACCCGTTTGAAAAGCAGCTCGTAGCTGCAGGTTTTCAGCCGGTAGCCCTTACTGGGCTGGGACTCCTCATACAAATCTGCTGACTTCTTCATAGTGAGTGCTGAGATTGCAGGTCACCTGGAGCTGGAGTTACAGGCAGTGCGGTGGGTGCTGTGTGCTGTGTGCTGGGTGCAGGACTCAGGTCCTTTGCAGGAACAGTAA
TCONS_00003468	chr2	170110463	170111549	-	AGCATAAATAAAGGCTTTATTGGTCAATTTGGATGAATGACAGACTGGCATAAGCTCAATTAATTGTTTCACACATTTAAGACCCTGGGATGACAGACAGAGCTAAGCTTATTGGCAATGGGCAACAGGAAGGGAGTGGGAAGGACCTGAAGGCCTCTGTTTAAGAACGCTATCGGGACCGAAACCAACGTCCTAGTAGCAAATCCAGAATGGAAAAGGGATCATCCAAAGCTGAAGATCTCTGAGAGTCTGGATCACTTCTGGAACTGTCATGGGCTTCTTGATGGGTCACTGTGGTCTCCCTCCGGCCCTCACTGTCTACCACAGTGCGGCGTTCCTCCACTGTCCCATCTGGCTTAGTGATCTTGGTCACAGAGATACTTTTGAAATACGATTTGG…
TCONS_00003469	chr2	170496451	170499311	-	GGCCTTTTCAGAGCCTGCAGCGCTATGGGAGAGTGACCAAGGATGTTTGACAAGGGCAGAGGGAATAAGCTACTAAGATTAGGATTCAAGGGTCAAGAGAGTGGCTGGAGCTAAAGGCAAGAAAGTCAAAAGAGAAGCCGAGTTAGGGCTGGTGGCAGCTGATCCCAGAGCTAAGTGGAGTGGAACAAAAGAGATGTTGGGAGGGGCTGTTATCGTGGCCTCGGAAAGGCGGTAGCATTTTAAAACTACATGCAACAGGGAGTGGCACTTTTAGAAGATGTGTTCCTGTTGGAGTGGTTGTGACCTTATTGGAGGAAGTGTGTCACTATGGAGGCAGACTTTAAGACCCTCATCCTAGCTGCCTGGAAGTCAGTATTTTGCTAGCAGCCTTCAGATGAA…
TCONS_00003470	chr2	170496461	170499204	-	AATTGCTAAGGGCGCACTCTTCCAGATTCAAGGGTCAAGAGAGTGGCTGGAGCTAAAGGCAAGAAAGTCAAAAGAGAAGCCGAGTTAGGGCTGGTGGCAGCTGATCCCAGAGCTAAGTGGAGTGGAACAAAAGAGATGTTGGGAGGGGCTGTTATCGTGGCCTCGGAAAGGCGGTAGCATTTTAAAACTACATGCAACAGGGAGTGGCACTTTTAGAAGATGTGTTCCTGTTGGAGTGGTTGTGACCTTATTGGAGGAAGTGTGTCACTATGGAGGCAGACTTTAAGACCCTCATCCTAGCTGCCTGGAAGTCAGTATTTTGCTAGCAGCCTTCAGATGAAGATGTAGAACTCTCAGCTCCTCCTGTACCATGTCTGCCTGCACATTGTCATGCTCCCA…
TCONS_00003471	chr2	170702652	170704180	-	AGGGGGCCAGGAGAATGGATGGAAATGGGGGGTGAGCCCTGACTGACTGAGCCCTTAGGCCTCAGCTAACATCATCCCAGCCTCCCCACCTGAGAAGAAACAGGAGTAACACCTGACACAAACCCAGCTCCCACTTCTACATGATGAAAGGAAAGATGTCTTTCATTCTCCCACGCAGTTCTACTGAGGATTAAGAGACGTGCAAGGGGATTTGTGAGCTGCCACAGTTTGCAGAGTTATCCCAATCTCTGCCCCAAACTAAAACAGCTACAAAGAGAACCAAGGGCTTGGGCCGAATGAAATGGCTCTGTGAGTGCCTGC
TCONS_00003475	chr2	172101274	172108034	-	CTGCTGCGGGCGGGTTGCCAGAGCTGTTTGGCAGGGACTGATTGGAACAGGCCGGGTCAGCAAGGATGCTCAGTGGGTAAAAGTGATTGCTGTAGAAGACTGACAACCTGAGTCTTGCCCCGCAAACCATGTAGAGGTGGAAGGAGAGACCTGACCCCACAAAGACGCCCTCTGACATCCACAGTGTGAGGAGACATGCTGCCCACCTGTCTTGTTAGTTTTTGAGACAAAACCTCTGGTA
TCONS_00003476	chr2	172101297	172104010	-	AATTAACTTTCTCCTTATACTTAAAAAGACAATTCAGGTGGAGACATTTCAGGACAAGCTAAAAACACATGGGTCAGCAAGGATGCTCAGTGGGTAAAAGTGATTGCTGTAGAAGACTGACAACCTGAGTCTTGCCCCGCAAACCATGTAGAGGTGGAAGGAGAGACCTGACCCCACAAAGACGCCCTCTGACATCCACAGTGTGAGGAGACATGCTGCCCACCTGTCTTGTTAG
TCONS_00003283	chr2	172384474	172391065	+	AGCCTAAGGTCACAGTTTGAGGAGTGTCGAATCAATGGATGACTGTTGAATGGGCTTGCCGCCGCCGGCCTCAGGTTTTCCTTGGGCAGATCTTAAGGAGAGAAAAACAATCAACCCCAAGAATGGTGGCCTGCGGCATCAGCGAGTTCACTGAAACCGGGCTTCTCCAGCATTGCAGACAGCGAAGGCACGGACTCTCCACTAGGTCTTCTTGTTTTGACTGTGGGCCTCACTCCTGGCCCAGACTGGAACCCAGGTCATCCCATCCCAGGACCTTTGCATCTGCTGCTGTTATCTTGGAGAC
TCONS_00003479	chr2	172858911	172860218	-	CAAGTTTTATTTTTTATAATCAGAACATTCTAATAAAAATATTATTATAACATTACTCCCTCTGTCCTCCAGGCCTTGACTAACAGGCATGCTGTGGAGTTCCCGCCCGCACACTGGCTCCCTGAGGTAGGTGTGGAGGGACCCACTGCCCAGCCTGCGGGCAGCCCATGCTGCCAGAGATACCCACTCCTCCCCTCCTAGACGTGGGCTGGACCTTCTCTCTGTGCAGCTAGGTCAGACTGGCACAGGTGACAACGGGAGGGTGGGTGGGCAGAGCCTGCTTGAGGGGCACAGGGCCAGGAAGAAGGCCCCCATGGCACAGCAACAGACACCTGAGAACTCGCCCTGATGGGCACCTCTGCAGGTGAGGCAGCATATGGGTACTGGTCGTAAGTGGCT…
TCONS_00003480	chr2	172859001	172860237	-	CCTTTTTCTTTAAAGAAAACAAGTTTTATTTTTTATAATCAGAACATTCTAATAAAAATATTATTATAACATTACTCCCTCTGTCCTCCAGGCCTTGACTAACAGGCATGCTGTGGAGTTCCCGCCCCGACACTGGCACAGAGAATACTGTCATTGTCTCCACAGTGAACTACTGACCAAAGCCAGTCTCTAAGTACAAAACAGGTTTGGGGTTCTCGGTGCTGATGGTCTTGCCTGCATGGCAGAAAATTCCCAGCAGGACATGGCACAGTGCTTCGACTGAGGGGCAACTGGGGGGAGGTGGGGTCAGGAACCCGGATCCACCAAGAGGACAGTTCCCAAAGAGGAGGGAGGACGTCTGTACACGTCCCAGAGTTAAGGCACCTGGCACGGAGTGGC…
TCONS_00003481	chr2	172859002	172860235	-	TTTTTCTTTAAAGAAAACAAGTTTTATTTTTTATAATCAGAACATTCTAATAAAAATATTATTATAACATTACTCCCTCTGTCCTCCAGGCCTTGACTAACAGGCATGCTGTGGAGTTCCCGCCCGCACACTGGCTCCCTGAGGTAGGTGTGGAGGGACCCACTGCCCAGCCTGCGGGCAGCCCATGCTGCCAGAGATACCCACTCCTCCCCTCCTAGACGTGGGCTGGACCTTCTCTCTGTGCAGCTAGGTCAGACTGGCACAGGTGACAACGGGAGGGTGGGTGGGCAGAGCCTGCTTGAGGGGCACAGGGCCAGGAAGAAGGCCCCCATGGCACAGCAACAGACACCTGAGAACTCGCCCTGATGGGCACCTCTGCAGGTGAGGCGGGCAGCATAT…
TCONS_00003284	chr2	173027734	173045793	+	CCTGGGCTGGTAGTCCTGGGTTCTAGAAGAAAGCAAGCTGAGCAAGCCAGTAAGCAGCTCCTGCCTCCAAGTTCCTGCCCTGTGTGAGTTCCTGTCCTGACCTCCTTTGGTGATGAAGAGCCATGTGGAAGTGTAAGGTGGAGAAGGAAGATGACTGGAAGGGCCAGCCACCCTGCACTTAGCTTTCCTTGACAATGGGTTGCCCCAAGGCAACATGCTTTTGAGACTGCAGCACACCACTGTGACTTGGTCCACAGCAAGCGAGCCCCACGGCCCAGCTTCCAGGAACACATTTGCTGGGAGGAAAAACAGTGCCTGCAGAGCCAGCCAAGGAAAACAGAAACCGCACTGCCTGTTGCCACCCAAAATAAATAAAGTCGCTTTTAAATGAACTCTCAG…
TCONS_00003285	chr2	173028164	173045795	+	TTGGCCTGTTCCCAACCAATCAGTGTTCTCTGTGGGACATTTTCCTACTTGAAGTCTCTGCTAACAGGTAAGGTGGAGAAGGAAGATGACTGGAAGGGCCAGCCACCCTGCACTTAGCTTTCCTTGACAATGGGTTGCCCCAAGGCAACATGCTTTTGAGACTGCAGCACACCACTGTGACTTGGTCCACAGCAAGCGAGCCCCACGGCCCAGCTTCCAGGAACACATTTGCTGGGAGGAAAAACAGTGCCTGCAGAGCCAGCCAAGGAAAACAGAAACCGCACTGCCTGTTGCCACCCAAAATAAATAAAGTCGCTTTTAAATGAACTCTCAGCTGGCCCCATTGAGGGACACTGCCCAGGTTCCCTAGAGGCGCCATTTGAAAACTGACCACTAGGT…
TCONS_00003286	chr2	173028267	173045806	+	AAAACAAGCTGTTGCGTATGAAGGCCGAACATACAGCTTGAGTGCCGGGATACAGCCATTTCTGAAGCCCAGTATCCTAGGGCCTCTGGGAGACTTGATTCTATCCATTTCCCCAAAGCAACAGGATCCGGAATGAACTCCCCGGTCCCCTTCCAGTGTGAGCTCTCTCCCCGAAAGCACAGGTAAGGTGGAGAAGGAAGATGACTGGAAGGGCCAGCCACCCTGCACTTAGCTTTCCTTGACAATGGGTTGCCCCAAGGCAACATGCTTTTGAGACTGCAGCACACCACTGTGACTTGGTCCACAGCAAGCGAGCCCCACGGCCCAGCTTCCAGGAACACATTTGCTGGGAGGAAAAACAGTGCCTGCAGAGCCAGCCAAGGAAAACAGAAACCGCAC…
TCONS_00003287	chr2	173028686	173045801	+	GCAGAGGGAGAAGCGGCGCCGGGCAGCGAGGCCTCTGCGTGGGCATGCTCAGGAGCTGCAGTTTGTGCCCCATCGACACTGGGCCCCCTTAACTGTGGACCTCTGGCAGATTCTGAGATGCCTCTGGGTTTTCAGCAAGCGAGCCCCACGGCCCAGCTTCCAGGAACACATTTGCTGGGAGGAAAAACAGTGCCTGCAGAGCCAGCCAAGGAAAACAGAAACCGCACTGCCTGTTGCCACCCAAAATAAATAAAGTCGCTTTTAAATGAACTCTCAGCTGGCCCCATTGAGGGACACTGCCCAGGTTCCCTAGAGGCGCCATTTGAAAACTGACCACTAGGTGGCGCATGCTCACCAACCGCCTCTTGCCCAGGGGGTCTTGCTTGGTCCCTAACCAAG…
TCONS_00003288	chr2	173028713	173045808	+	GAGGCCTCTGCGTGGGCATGCTCAGGAGCTGCAGTTTGTGCCCCATCGACACTGGGCCCCCTTAACTGTGGACCTCTGGCAGATTCTGAGATGCCTCTGGGTTTTCAGGGAGGAAAAACAGTGCCTGCAGAGCCAGCCAAGGAAAACAGAAACCGCACTGCCTGTTGCCACCCAAAATAAATAAAGTCGCTTTTAAATGAACTCTCAGCTGGCCCCATTGAGGGACACTGCCCAGGTTCCCTAGAGGCGCCATTTGAAAACTGACCACTAGGTGGCGCATGCTCACCAACCGCCTCTTGCCCAGGGGGTCTTGCTTGGTCCCTAACCAAGGTGGCTCCAGACTTAGCAGGGCTTCAGGACATGCCCTCCTCACTCCTTTCTTCAGCATTTTCCTCTTCC…
TCONS_00003482	chr2	173245176	173260146	-	ATGGACTGTACTTCAAGCCGAGCCAAAAGGAACCCTCCCTGCCTCAAGTTGCTAGTGTCAGTGGTGAGGCATCCGGCACCCTGGAGAATTTGCCTGAAAGTGGATAAAAGGCACTCGGGGCTTTAAAGATGGGGAACCTTTAACATGTTCTCAAGTCCACACCCCCACGCTGGACACTTCCCCACCAACGTTCATCTTCACAGCAGCCTGGGGTAGTGGGATGGAGTCTCCCCAGGTCTTCAGATGACTGGTTTACGTGTGTGGTCTTCACAGATACG
TCONS_00003290	chr2	173752583	173754730	+	AGCCATGTTGTGACAGAAGACAGCACCCCACGCTGTTCCTAGGATTGGATCCTGGATCTTGCACATGATAGGCAAGTGCTCTACCACTCAGCCACACTCCTAGCCCTCCTAGACATGTTGTCCAGAGCCCTCCTGTCTCTGCCGAGGCATGGTCCCCACATAGACTTCAGGGCGGCTCCCGTTGCTCTGTAGCCTTGGTTCTGCTTGATTAA
TCONS_00003483	chr2	178449170	178452902	-	CACCCTCCATGCCCTAGAACGAAGGTCAACGGGAACCCACCAAATGCTCCTGCTGGGGGCCCGGCTGCATCCGGATGCCGGGGGAATGAAGGTTTAAATGGAGAGAAAGCTGTTTTCAGTAGACCACTGACTATGGACATCTCTTAATGCAGTCTGTTGGAGTGGAAGCTTGGGAAACAGTTTACAAATCCGGCCTCAATCATCTTCTGAAAGGCAGCGGGCCAGAGCTCAGCGAATGGCTTCCAATCACTCCCCCTCTCCGTCGCCTTTTGAAAACAGGCATTAAAGGTCAGTTTAAAAACCATTGCTGTAAACATTCCACAAGGCCGAATGGTGCCCGTGATGCCTGTAAGGACTTGTCTGTATTATTCTACATTTTAAGCATAGTTGCTGGGGTTA…
TCONS_00003484	chr2	180897506	180911483	-	TAAACTGGTTGTGGTGGTGCACTGCTTAAATCCCAGCACTCAGGAGGCAAAGGCAGTCTGGTCTACATGGGGAGTTCGAGGACAGCCAGAGTGGATGCTGTGGACCAAACTCAGATCCTCAAGTGTGCCAACTTTCCAGCCCCTAGGAGCAGAAAAACAAAACAAATAAAAAAACCAATTGTGTGCTGAGGAGAGAACTGGAAGGAACCTGTGATCACAGGTTGTGACTCAACAGTCAGCATGCCAACCCCCAAGGTGATGTACTGATTTCATGGATTCCTGGTGAAAACCAGCCAGGTAGATGCTTTAAACACTTGAACAAGCAGATGCTTGAGGACCGGTGAGAGGACAGGTGATGTTTGGAGAGAGGGTAAGTAGGACTCAGTTGTCAGTGACGGG…
TCONS_00003485	chr2	180897506	180911483	-	TAAACTGGTTGTGGTGGTGCACTGCTTAAATCCCAGCACTCAGGAGGCAAAGGCAGTCTGGTCTACATGGGGAGTTCGAGGACAGCCAGAGTGGATGCTGTGGACCAAACTCAGATCCTCAAGTGTGCCAACTTTCCAGCCCCTAGGAGCAGAAAAACAAAACAAATAAAAAAACCAATTGTGTGCTGAGGAGAGAACTGGAAGGAACCTGTGATCACAGGTTGTGACTCAACAGTCAGCATGCCAACCCCCAAGGTGATGTACTGATTTCATGGATTCCTGGTGAAAACCAGCCAGGTAGATGCTTTAAACACTTGAACAAGCAGATGCTTGAGACTCATGTGCTGTTTTGCTGAAGCAGGACCGGTGAGAGGACAGGTGATGTTTGGAGAGAGGGTA…
TCONS_00003486	chr2	180897512	180911479	-	CTGGTTGTGGTGGTGCACTGCTTAAATCCCAGCACTCAGGAGGCAAAGGCAGTCTGGTCTACATGGGGAGTTCGAGGACAGCCAGAGTGGATGCTGTGGACCAAACTCAGATCCTCAAGTGTGCCAACTTTCCAGCCCCTAGGAGCAGAAAAACAAAACAAATAAAAAAACCAATTGTGTGCTGAGGAGAGAACTGGAAGGAACCTGTGATCACAGGTTGTGACTCAACAGTCAGCATGCCAACCCCCAAGACTCATGTGCTGTTTTGCTGAAGCAGGACCGGTGAGAGGACAGGTGATGTTTGGAGAGAGGGTAAGTAGGACTCAGTTGTCAGTGACGGGTGTTTGCATCGCTTGCCTTGCAACTTTGTTGGACTTCTTCGCCAATCTTCACTTCATT…
TCONS_00003295	chr2	181652627	181653221	+	TTCTGTTTTTCATAACCCACGCACACATGCACGCTCCATCCACAGTGGAGAACAATCATGGAGGAAGAGGGTTCCCAGGCTGCCCTTTGAGAATAAAATGGGAGGCCAGAACCAAAGTCTTTTGGATAAAGCGCCACAACAAACTACTACGCACTAGCACTAACCCGTTTGGCTGCCTTCCTTCCCAAGGCACAGATCTTTCCCAGCATGGGAAAGACCTCCCTCCCTCCTTCCCTCTCTTTTGACCCATTTTCACTCTTCCACCATACACTCAATAAAATAAA
TCONS_00003586	chr3	111128239	111153686	+	TTGCTCTTGCTCTCTTGCTCCTGAAGATGTACGCAATAAAGCTTTTGCCGCAGAAGATTCCGGTTTGTTGCGTGTTTCCTGGCCGGTCGCGAACGCGTGTAAGAGTAAGAAACTTAAGTTGGCTCTAAGTAACAAACTCTGGTCCCCTGAGGAACAGACTCTCTTAACTGAAATTAAGCTTTGTTCAGGTCAACACTTTTAAGACATACTCTCCATATTACCTCTCCCATTGCCCACTCCTGAGAAGGAGAGTCCCCCTTGTGTACCACCCTATCCTGGAACATGGAGTCTCTGAAGTTCTATG
TCONS_00003626	chr3	6752066	6828151	-	CTGACAGTCTGTACTTGTACCCTCAGTGGAAGTAGAGGCACAAAATGCTTCTTTCTATTGATGAAGAAAACCTAAAAGTTAGAACTCCCTTCTGTGACTGAGCAAATGGGAAGACAATTTCCTCATGAAGTCAAAAGTTGCTAACACTGTGAGGGTGCCTGAAGACTCATCAAACAACCCAAGCTGGCATTTAATTCATGGAAATCTTTCTGCCTCAGTCTTCAAAGTGTTCATATTACAAGCATGAGTCATCACAGCTGGAGCACCACTACATCTTACTGTGATCTTCAGTGTGGATGATCTTGAAATTCAGAAGTGTCAGCTTGCAGCATGGTTTGAAAATATCTGTCCAGTTATGAAGTTTATGGGC
TCONS_00003644	chr3	9157282	9179140	-	GGATGTGGGCAGACACTGGAGAGTGCACGAGGACGGTCATGGGACAGCGAGACAGCTCTCTCAGGTGTCCGCACAGTCTCTGGCCTCGAAGTCTCCAGTCCTCAGAGTCTTCTGCCAGGTCTCACCTCACCAGGTGTCTTGCCTCTGCACATGAGTCTTTTAGCAAACTCCATGTTGAGTCTGGATCAGCTGACATCACTCTGCCAATCAGCCCGCGTTGCAGAAGCTGCGAGAAGCTACCAGCACACCACCAGAAGGGTTTTTTGGTGTGTTTTTCTCTTTGGAGTCCTGACAAAGATCATCAATAAAACAATGGTAAAGTGTAC
TCONS_00003656	chr3	21718927	21758390	-	AGATACCAATGACCAGAGGACTTGGGTCCGGATTCGATGCCTTCCTAGAAGACTGATGACCTTAGCCCGTGAAATGGTGCTGCCCACCTGTGGTAAGACATCAACCCTACTGAGTTCACAGAGCTGCCTCTATCATCATGGGGAAAGAAAGAAAGAAAGAAAGAAACCCACCACCAACAATAAAAAACCAACTCTTTGATTAACTCAGAAATTCCAAAATTAAACCTAAAATGCTTGTGGGAAAGGCTCTAGATGTGCTTTATATATCACAGTTACAAAGCAGGCATCAGATTGATTGTCTTTGCATGTTGCAATCAAGTTTTGTGGCTACTTCCTGCTTTTTTGGGCAGTGTGGTGAGAGGGATAGGGAAAATGCTTTGGCTTGATTCCTTGCTTACA…
TCONS_00003657	chr3	21787164	21894390	-	GATACAGATAGACTTTTCAGAGGACAGATCTGTCTTTCTCCATGGTTTTGCAGGAGGCAGCCATGCTCCCCTCTAGAGGAGATTTGGCCTTGGTCTCACATTTACAATGATAAAGATTGCCTTGTAATCTGCACTTGTTTGCTTACATAGCTGATGACTGGTTTTCTCCGGGAGAGTTCCTTTACCTGACAGGTTCTCTTGTAGTCCAGGTTGACCTGGAGTTTGTTACTTAAGAGAATGGCTTTGAACTTATGATCCTTTTGCCTCTACCTCCCAGGATGTTGGAGTTGTAAGTGTGAATCACCACTGTCAGGGCTGGGTGTGCAGCCCAGGGATTCATGTATGCTAGGGCAGATAAGCAGCAACAAAGG
TCONS_00003673	chr3	35236617	35285166	-	CAGATAGAACTGTTGGTTCTGGGCACCCCATGCAAGTTCCAATGTAAGAAGAAATGCAAGAGACAATAAGTTCCAAGGTCTACTCTGTGCAATGATGAAAACCCAAGATGGCAGGAGACGAAGCATTGGGAGAAAGTGCCCCAATGTCGTCAGTGCCTTAGTTTGTATTTTACAGATGAGAGCATTGGCTGAGATTTACAAAGAACAAACAAGTCCATAGTCAGATGCTAGAAACAATTTCAACCCAGTGCTGACTGACGACAGGGAAGAGAACCAGACTGCTAAAGTTAAGGGGGAGTCTAGTGATGAACTGTAAAAAATTAAACATTTTAAATAGAAACAACAACAAATAAAACTTGTTTTAAAAG
TCONS_00003515	chr3	43384003	43409559	+	TCTCCTCTTATAAGACAGCTTCTAAAAAACATCACAAGGCACAATGGATTCCAACAAAACCAGAAATCCTCACTTCAAGACACCAAATGATACAAGGAAAGATATTAAGGTCATGTCTCAAAGTGCCAAGCCTCCTGCCAACTGCCTGCCTGTGTACCTGCACTTGCTTGAGAGTATACTGCACAGCTTTGTTATTTGCCTTCTAAGCCAGTTCTTTCCATGACCCCTTCAAATATCTGACAGCCAAATGCCAGCCTTGTGGTACAACAGGGGGTCTAAAACGAGCTACTTTTGGCCAATTTTATGTATTTTTCCTCCCAACATTTGTTGGTTAATGTTGCCAGAAAGGCTTTAGGTGCTTATCTCACACAGCATTCTGCTCACTGCCATAAAGAAGAA…
TCONS_00003517	chr3	48867060	48900836	+	AAGAAGATCAAAACATAAAGAATGTGTTTCACAGAACAAAATGTAGATGTAGACGAGGCTGAACAGTGATGTCAGAGAAAACTGGACTATGCACTCAAGATCACAGGAATTACTTTGCTAAAGGTATGAGAAGTGGAAGATGTTTGAGAAGCTCTGATCTATAAGAAGGGTACTTATGAGCTCATGGGGTGAGACTTCAACAAAAGCAAAACAACATCAACAATAAAACACCGTGAAAACCTATTAAAGGCATTGTGCACCCGGTGAACATTCTACAGAATGCCTGCCCTGGAGTCTGCTGTTACACGTGCCGTTGCATGGTTACAGGTAACTGCTAGATTGGCATTTCTTTTACATCTTTCTTTTATTAATCATCTAGAAATAATGCCTTTGAAACAT…
TCONS_00003707	chr3	66306264	66384307	-	TACATTGACAGATTTTCATATGTTGAACCACCTCTGGATGAAGCCGACTTGATCATATTGGATGATATTTTTGATGTGCCCTTGGATTCAGTTTATCTTCTGGGTCGCCGCCTTCAAGGAGCTCCCGTTTGCCTTCAAATAGAAATGTCACCCAGACATGTGAGAATGTCCTTGCCCTATTCTGTTGTTCCCCAAGCCTTCCCATGTAACTCATCTCTTTCCTAATGTGTGCTAAGTACCTGATACTTTCCTATGCAGGAAGCTTATATGATCTAATTAACATTTAATGAGAGGAAACCGACTGATTAGAATGCTTTTCGTGGTACTTTAGCTAATAAATGTTGTATACACTTT
TCONS_00003541	chr3	69064853	69075643	+	AAAATGGAGGCCTATGTAAACTAGCGTGGCATGAACCAAAAGGTCCAAGCATCCCATAGTTGTTGAGCCTATGAGGTTGGATGTCTCAGCTGATCTTCGGACTATGTCAGAATCCTGAAGAAGATGACTCTAATACCAGCGAAGGGATGGACGCGCTGGCAGAACAGCAAGCAGTGTCAAAAAGATGACTATCACATCTACTGTTTTGCACCGACCAAAAGAATGTAACAAAGGTAATGGGAAGTACTTCTGTGATCGACATTTGCTGTAGAAGACTGTCTTGCTAGTAAACGTAGTCTATTGACTCATGTTGTGAAAATGTCTTCCCTGCAGGAGACAAAAATGATGTCTTCCCCTATTCCTAAGGTCAACAACAAACTGAGGCATTGAGTCTGGAGA…
TCONS_00003542	chr3	69065549	69076190	+	CTGCCTCTAGGTTCCTGCCCTGTGTCCAAGCATCCCATAGTTGTTGAGCCTATGAGGTTGGATGTCTCAGCTGATCTTCGGACTATGTCAGAATCCTGAAGAAGATGACTCTAATACCAGCGAAGGGATGGACGCGCTGGCAGAACAGCAAGCAGTGTCAAAAAGATGACTATCACATCTACTGTTTTGCACCGACCAAAAGAATGTAACAAAGGAGACAAAAATGATGTCTTCCCCTATTCCTAAGGTCAACAACAAACTGAGGCATTGAGTCTGGAGAACTAATGAGTATTTTGGGAACTCTTAACAGAGCATAGAGGATGCAGCTGAACTCCCCGAGATGGTGCTTTCTTGGCTGGGAGGACAGTGACTCACATCACCACTCCTTGCTGACTTGAT…
TCONS_00003543	chr3	69067421	69075643	+	CAGGGTACGCAGGAGCCGTCAGGGCCAGGTCCAAGCATCCCATAGTTGTTGAGCCTATGAGGTTGGATGTCTCAGCTGATCTTCGGACTATGTCAGAATCCTGAAGAAGATGACTCTAATACCAGCGAAGGGATGGACGCGCTGGCAGAACAGCAAGCAGTGTCAAAAAGATGACTATCACATCTACTGTTTTGCACCGACCAAAAGAATGTAACAAAGGTAATGGGAAGTACTTCTGTGATCGACATTTGCTGTAGAAGACTGTCTTGCTAGTAAACGTAGTCTATTGACTCATGTTGTGAAAATGTCTTCCCTGCAGGAGACAAAAATGATGTCTTCCCCTATTCCTAAGGTCAACAACAAACTGAGGCATTGAGTCTGGAGAACTAATGAGTATTT…
TCONS_00003721	chr3	84661484	84679506	-	CAACCGGAAAGAGCCCCACCCTCACTGTTCTACACTGTTGAAGAAAGCCTCAGGATCTGGAGAGAACCGCTGCAGCACTGCTCTGAGAAACAGCGGGAGCAAATCACTGGACAGCCTCTAGCTCACCACTCAGAACTGAGGACCTCTGACTCTACACTTAAGACGCCTGCCTGCCAAGCACGCACACTCCCACTTGTAGGACTCTAAGGAACAGAAGCAGAAGTACTCAAGATAATCCAAGTCAAACTTCAGCTAAGTTTAAAACCCAAAAGCCACAGAAAACACAATAAAGTAAGATCAACTGGAATGACTGAAGTAAACATTTAAAAGTTTTTTTTTTTCCACCTTTAACTAAAAATACAAAAGACAAATAAAAAATGGGTAAGACAAAGCAAGAAA…
TCONS_00003570	chr3	98826996	98841379	+	CTCAGAATCCACCTCCTAAGAGAGATGCTCTGATAACATCTCTCCTGCTGCAAGACCTCCAGGTGCCATTTCTTGCCTAGGGGTCAAAGGCTCTCAAGTCCTTTGAAAGAAATCTCACTGTGGCCTGCTGGTTGAGAATAAAGGTCCCTTACCATGCAGGGCCGCGCTTCTGATCCATCCTATATGGTTTAAAAGAGAATCCTGTTTACTCCTGGGATCCTTCCATGTGTTCCTGATGTGTCATGAAATGCAACAGAAATAATGATCTTCACCTGAAGACTTGAGTATCAGAGCAAGCCAAGTGGAACAGTGAAAACTGGTCTTTGGAAATGAAGATCTGGGTACCAGGAGTGCTCATTGCCTATTGCTTCTCGATCCTTTGGTGAGCTGATGTGGTTG…
TCONS_00003606	chr3	135612092	135666581	+	TGTAGGCAGTTCTACTCCTGAGCAGGTGGTCCTGAGCCATATAAGAAAGGCAGCTGAGCAAACCTCAGAGAGTAAGTCAACGAGCAATGTTCCTCTATGATCTCTTCAGTTTCTCCGTCTGCGTCCCTCAACGACACTGTAACTGGGAGAGCAGCTGAAGCTTCCCACAGTGAGAGGCCAGGAGAGGCCTTGGTGAAGGTGAACCCTGAGCTGCCCTGAGTTGTTCAGAGAATGACTGTGGACCACTGAGCTCCAGGAACCTGAAAGTGTGTGAAATAAGTCTCCTAGAATGA
TCONS_00003608	chr3	135779105	135830130	+	GAATGATTCAAATGAATTACCAAGGATGGTCGGGAGGAGCATGCCCCTGTGATGATCTATGAGAAGTGGAGAGGATTGCCGAAACCAATGTATTGAAGTATCCACCAGTGGAGGCATGGGCATCAATGGTCCAGTTCAGACAGTGTTTTCTTGATGATGGATCAGCTACTCTGAAGGAGGTGAGTCATGGGAGACTCCCACACCAGAACTCTGCGGAGAAAGGACTACACATTGCCGACAGTGGCTTCATCCCAGAGTGGACCATGAGTAATCGCAAGAACGTGGTTTACCTTAAGAAATAACATCTGTCTCAAGAACTGGTTACTGGAAAAGTACTAATCTCAAAGTAGTAATTCTTCTACTCTCTGCAATTTCCAGACACTGAAGACCAACTGAAGC…
TCONS_00003787	chr3	145221879	145237861	-	CTATTCACCCCAGGAAGGAACTGACAACAGACCAAAGGATTCCACTCAAGTCCAACTTGGGAGATGAAAACATACTGCAAGGAAAGTACTGCCTTAGAGCGGGGAACAACGACATGAGAAATGGCTGGCTTCTTACTACAGAATTGGAGACCCAAGGACATCAGTAAACTCGGAAAAAAATGATGACAGCAAAACAGGACTGGAGAGATGGCTCGGCAGCTGGGAGCTGATCTTCCAGAGGACCAGTTTTTTTGTTTGTTTGTTTGTTTGTTTTGTTTTGTTTTTTTTCTTTCTTGGTATCCTCATACAGCTTACAAATGCCCATCACTATAGCTTTAGCAGATCTAGTACCGCCCTCCCCCTGCCTCCATGGGCACCTGGGTAGAAGTGGCATATACT…
TCONS_00003487	chr3	4494177	4536172	+	AGGGTTTTCTTTCCAACCTGATGAATTGCCCTGCCCAGCCTTAAAATGAAGGTGTGTTAGGTTATCCAGGACTTGCTGAGTTGGGAGTATGGAGTTCTGATGATGCCAAGTAGTCTTAGTTCATGTTGGCTTTATTCTAAAGAGAACTGGAATGGAATCTGATCCATGTGTTTAGTATCCATATCTATACTCTCTGTGCTGTTTCTAGCATTTGGCTGATGTCATCCAGTCATGAAGTTCAACATGAGTCCAATGATACCACCTCTGTATTCAGTGAATCATCAAGATTTATGGAAAGAGACTAACACATAGAAAAATGCAG
TCONS_00003488	chr3	4494177	4536172	+	AGGGTTTTCTTTCCAACCTGATGAATTGCCCTGCCCAGCCTTAAAATGAAGGCTTTATTCTAAAGAGAACTGGAATGGAATCTGATCCATGTGTTTAGTATCCATATCTATACTCTCTGTGCTGTTTCTAGCATTTGGCTGATGTCATCCAGTCATGAAGTTCAACATGAGTCCAATGATACCACCTCTGTATTCAGTGAATCATCAAGATTTATGGAAAGAGACTAACACATAGAAAAATGCAG
TCONS_00003627	chr3	7659990	7663834	-	TGTAACTATGCTCTGCTGTGCTTGGAGCCCATTCCCCTGTCTCCACACACACACGTCTTTGCTTACCTTTGTTTAGGAGCTTCACTTTTCGTGTCTGCTGGGGAATTAACGGGTCTGCTCCTCTGTTTCCTGGCAGGATGCTCCCTCTTCAGCACCAGCACGTCATTCTATCAGCAGCAGCGATATACAACCGTTCGGCTGACGGGATTCCAATGGAGACTGAAAAGCAGCAGCAGTTGAGGAATCTTCCTAGACTCCAGCACCAGACTGGGACTCCAGAAACATCCAGTCTCATGATTTGAATAACTACTAGATTTTTTCCCTTCCCTTGTGGTATAGCCATTGCTGGACTACACAGATTATATCCTATGGGTCAGTCTAATA
TCONS_00003628	chr3	7663165	7663834	-	TGTAACTATGCTCTGCTGTGCTTGGAGCCCATTCCCCTGTCTCCACACACACACGTCTTTGCTTACCTTTGTTTAGGAGCTTCACTTTTCGTGTCTGCTGGGGAATTAACGGGTCTGCTCCTCTGTTTCCTGGCAGGATGCTCCCTCTTCAGCACCAGCACGTCATTCTATCAGCAGCAGCGATATACAACCGTTCGGCTGACGGGTACACCTTAAATACCCATGATACTACTCCGTGGACCATTAATCTGCCTACAGTGATCATAAGGAAGAGGGCATGCTTC
TCONS_00003636	chr3	8679488	8693956	-	AGCAGCAGTAGTAGCAACAACAGTAGTATCAACAACAACAGCAACAACATCAACAACAGCAGCAACAGCAACAGCAACAGCAACAGCAATAACAGTGGGAAAAGCAAAGAAGCAAGAGGGTCTTCCATCAACTTCTGGAGGGGAGCCAGGAACAACGGCAAGAGCTCGTAATGGGGACTTTATGATATTCCTCTGACCAACAACTTCAAACCACGGCCTCATTCCTGGCACTTTGACTACCTCTGCTGTCCCAGAGGACATCGAAATTCTTTTTTATACATGTTTATGTTTTATGAAGTTTCCACAGTAGCATGATTCCACATATTTTCCCCAAAGGTCTCTAGTGTTAGCTATCCTTCCATATACTCCCAAAGGTGGGTATTTTAAATAAAA
TCONS_00003639	chr3	8711302	8715231	-	CTCTTCTCCCAGAGGATCTTCCCCATTAATCCATACAGGTAGGTGCCCAAGGATGCCAGAAGAAGGTGTCTGACCACCTGAACCTAGGTTGTAAGCTGCCTGATGTGGGTACTGGAAACTGAACTCAGTTCTCTGCAAGAACAGCCTGCACTCGGACCTGCTTTGTCATCTCCCATGCTCCAAGAATGCATTTTTGGTAAGGTGTTTCACAGCAGGGTTCCCACATGCGTGTCACTTCCAGAAGCCACCGCTCTTCCTTATGAAATGCACTGGCGCCTCAGGCTGTTCCTCACAATCATAAACAATGCTGCTCTTCCTTTACAAGAAGCAAAAAAGATGATGGAAACAGAAATGTGTTTTCTGCTTGCCAGAGAGCCAGGGAAAGCCTTGTGGACTCTG…
TCONS_00003645	chr3	9202463	9208669	-	AAGTTGTTGTCTCAACTTGTAAGCTCCCAGCTCCTGCCCCAGCGCCACACCCGCCTGCCTGCTGCCAAGCTCCCTAGCATGATGGTCTGGACTGACCCTCTGAACTGGTTTTCTAGTTGAGCCGGAACCAGACCACGCCGTGAGCCATTTCACTGGGCTGTTCCAGAGTACTGCACTGAGCCTCGGGACAGTTGAAATCCCAAGGGTCTTATCCCTGAAGTGAGTCAAATTAAAGATACGT
TCONS_00003646	chr3	9205437	9208671	-	CCAAGTTGTTGTCTCAACTTGTAAGCTCCCAGCTCCTGCCCCAGCGCCACACCCGCCTGCCTGCTGCCAAGCTCCCTAGCATGATGGTCTGGACTGACCCTCTGAACTCTGTTCTCTCATCGTGACCTTGAGGCGAATCCCTTGGCGACCTGTTCATCTCCATCCCTCCTGGACCCTTTGCTTCACGGTCATTTCTTCTCATCCTTCCCCATGGTCCTCATCCTCCTCTGGGCTCCAGTGTAAAGAGATCCACCCGCCTCTGCCTCCAGACTGAAGGGCTTAAAGGCGTGTGCCACGACGCTGGGCTCAGAGACAGGCACCCCATTCCTTCTATGCACTTATGAAAGATAACACAAATGAGGGACATAAGCTCCACCCTTCAAGGCCGTGAATAATTGC…
TCONS_00003647	chr3	9205500	9208676	-	TGCCTCCAAGTTGTTGTCTCAACTTGTAAGCTCCCAGCTCCTGCCCCAGCGCCACACCCGCCTGCCTGCTGCCAAGCTCCCTAGCATGATGGTCTGGACTGACCCTCTGAACTGTTATGCCTGGCATCTAATACATGGAATGTTCTTAAAGATGTCCTGAGCCACAGAGAGAGCCCAGTTGTTTCTCTCCCTTTGTGCCTCTGTTACCTTGGGAAACATCAAAGGAGATGATCCAAACTGAACACCCTCTTCCCGGGGCCGTGAGTAATTCTACCGAAGCAACATTGTGAAGGTCGCCTTCCATCTCTGGCAGTTGCGGTGAAAGCACAGAGGGAATGTGAGAAGGAAGCAGTTCATCTTGTCTAACTCCCCTTTTCTCAAAAAGCAAAACAAGACAAA…
TCONS_00003490	chr3	9205742	9206201	+	GCCAAGCCTGGGCTACAAGAAGAAACCCTGCTACAAGCACAGAAACAAACAAACAATATAAAGATCAGGGCTTTGTCTTGTTTTGCTTTTTGAGAAAAGGGGAGTTAGACAAGATGAACTGCTTCCTTCTCACATTCCCTCTGTGCTTTCACCGCAACTGCCAGAGATGGAAGGCGACCTTCACAATGTTGCTTCGGTAGAATTACTCACGGCCCCGGGAAGAGGGTGTTCAGTTTGGATCATCTCCTTTGATGTTTCCCAAGTGCATAGAAGGAATGGGGTGCCTGTC
TCONS_00003648	chr3	9647863	9649517	-	CTTTCCGAGGACCACCCTAGAGCTGGATCCAGAGAGGTGAAGAGTCCAGAGTGAGGGAGATGAACTGCACACAGAAGGAAAACCCACATCCATTCCACAGTTACCCTGTTCCCCCACAAGCACCTCCTCACCGCCCATCCACTCCTGTCCGTGCGGGAGGGCTGAGCGGTCCCTCCTCTGGCGCGTGTGCACAGTGGTCCTTGTGAGTTTTCATGGTACTGTCTCTCCTTCTCTGGATGGACAGTCTCCATCACCCTACCTTCAAATCACCAATTATTCTACTTGATCAGATCTACTATTGAGTGTTTTCAGTGAGCTGTGAATTTCCGATATTATGCATATTAGCTCCGGAATGCTATTGGAC
TCONS_00003491	chr3	10760314	10771953	+	CCTGGTGTTTGCTTGGAGAAAATACATCAAGAGACAGCACTCCCCTGTGTTCATACTTGTTTGTCATTCATTTCTCCCTGACTTCTTGCTCACCTGTAACCAGAACCCTGTTTCCTGCAGATCGAGGACCCAACTGAGATGCATCTGCAGCAGTTAATGTTTTCTTTATTGATTTTATTGCCATTTTCAGGAGTTACTCTGGTATGCATTTCACATTAATATGCACATTTAAATGAGGAGTCAGGTTCCAGGTTATAATAAAAACCACTTATAAAAAGTGCCTTCCTGATTTCAAATCTTGAAACAGCCACAACAGATAAAATTATTTTTCAAGGAA
TCONS_00003492	chr3	10773738	10799616	+	AATCCTAATGAGAAAAGAACTCAGAACAAGAACTTATAAAGCCCCTGCTTTGCCACTTTTGGTAATGGTGGCCACCAAGTCCCATGTCTAAGTACAGAAACATTACGGGACAGATTCACCTTCAATGTGGTGGAAGGTGTAGGCCCTGCATGTCATTCAGTCACAGGCACAGGATCAAGATAGCTTGTCTTCAAAATCAGTAAGATCCTCGACATTTCAATTAGCTGACGGAGAAGAAACATGTGAAGCATTGAAATTAGAGATCCAGGCTGAATATCAATTCATTACATAATGTGCAAGAAGCTCTCAATATTTGCAAATGTAGACAGGTAGGGCTGTTTAAAGTCTATGCTGTTTTAAATAGTTTTCTCCTTTGCTATTTTTTAAAGAAATAAGGAA…
TCONS_00003493	chr3	11229702	11235747	+	TACTCTTTGGGTCCTGTGGATGGAAAGCTCTGGTCCTCAAACTTGGTGGTATGAGAAACTAATTCCCAGTGGATATAAAATGCATAAAAACAATCCTCTGAGTGAACTCTGTCCACACGATGATAACAAGACATGGATATTAATTCACCAGCAGGCCCAGGACTCTGCTGCATACTTGAGATACTGTGAAAATGAACATCTATGTGCCATTTCCAATTCTGAGTTTCCTTATATACATCACTGCAGGTAGAAACAACGTAACGAAAATGGATGTACCACTCTGTAATGCATAATTTAACAGGAGAAGCAAGCAGGAACAACATAAAAATAAAGCATCAGC
TCONS_00003649	chr3	12785115	12787136	-	GAATTAGGATCATTCATCAAATTGGAACACATTTTTCCCTTCATACCATTATTCTAATCCTTTCTACCATAGACGGCAAATATAGGTAACCTTGGAGCTTAAGATATCTATGCCCTGGCCAGAACTGGGTGCTTAAGACTGCGTGTGTCTGGTTGCAGAATAGCACCATGCAAAGTTTCTACGAAAGCCACTGGCATTCCTTTAACATCTCTACTAGTAATATGGAACCTCCCTGCACGGGTGCCTTCTTCTAGAGCAAGAAAAGAGAAAAGCAAACAAAGTCAATATAATCCTTTCTACTTCACCCAGACTCATTCAACAACATTCCCTTCTAGAATGAAAGAGAAAGAGTCACGGGAAACTAACCATGTGCTCGGCAGAGTGCTATTAAATGATCTA…
TCONS_00003494	chr3	13370134	13396190	+	AAGTGGTGTGGCAACTGACAGGTCATCCTACAGAGGGACAGCTGCCAAGAGATCTGTGCTCATCAGCCTCTTTACTGAAAGCAACTGGGAATGAGGACCTGAAAGATTAAGGATTCAGTGTTTTTCAGGAACTGTGCTGCCATGGCTGGGCGTGGTGGCGCACACCTTTATTCCCAGCACTTGGGAGGCAGAGGCAGGCGGATTTCTGAGTTCAA
TCONS_00003495	chr3	16157610	16158976	+	GCTCTCATACGGACCTTCTCCCAGAAGCATGTTACTATCCCAGTCTGGATTACCAGTCTGAGCATTTAAAGCGGCAGCTTTCTTACTGGCATCTCACCATTCAGAATCCTAAACTCCACACAAAACAGCATTCCTTCAGCATCTTCCTGAACTTCTTCAGGTCCCTGTTCGGGCGCCAGTCTATTGTATGCTGACCTGCAGCCTACTTGAACCGG
TCONS_00003496	chr3	19713683	19720900	+	GAGAGATGTTGGGAGCCATTAAGGCAACGCTATTGTCCTGATCTCTGAATTGGGCCTCTCCCCCCGAGAAGAAAAGAGGGTCAAAGGCGGGCCACCTACACATGGATTCCGAGAACCACGGGATGTTCCAGCCCTGGGTCATCACTGCTCTCCTGACCACACCCTGACACCACCAAGTTCCTGCTTCCCCGTGTAGCTGTCAAAAGAAGAATTTCTATTGCCCCTCCTCCCATAAGTACTTCTTTTGCTTGTATTGCCCTACCCCTCCCACTGATAAGTATCTGTACTTC
TCONS_00003497	chr3	19713719	19720897	+	CCTGATCTCTGAATTGGGCCTCTCCCCCCGAGAAGAAAAGAGGGTCAAAGGCGGGCCACCTACACATGGATTCCGAGAACCACGGGATGTTCCAGCCCTGGGTCATCACTGCTCTCCTGACCACACCCTGACACCACCAAGTTCCTGCTTCCCCGTGTAGCTGTCAAAAGAAGAATTTCTATTGCCCCTCCTCCCATAAGTACTTCTTTTGCTTGTATTGCCCTACCCCTCCCACTGATAAGTATCTGTAC
TCONS_00003651	chr3	19733083	19736262	-	TACAACTATTTTCTTGCCGCTCAGTCTTTGGTGTTTGTCCAATTCCTGGAGCATAACAGAGTCACGATTTTAGTAATGATGACAAAAACAAAAAATCTAAACCTGAAAGTTTATGACCTAGTATGGTAAACAGCAGCTTGAATGGAGATATATGGGAGTCCTTAGGGACATGGGATAGTGGGGTTGTGACTCTGTCTCAGGAAGGTCACTGGGAAATGGCTTTTAGAGCCATGTATGAAGGAGACATAAACTCTCAGCTGGAGTATGGGAACAGTGTCCCAAATGATTGACCAGACTTCTAGTATAGCTGATGGAACACATATGTCACTGAGTTTTACAAAGTAGGGCTGGAGAAGTAATTGTTGATTTGATTGTGACAAGCCTGTGATGCCAGTTGAA…
TCONS_00003652	chr3	19733083	19736262	-	TACAACTATTTTCTTGCCGCTCAGTCTTTGGTGTTTGTCCAATTCCTGGAGCATAACAGAGTCACGATTTTAGTAATGATGACAAAAACAAAAAATCTAAACCTGAAAGTTTATGACCTAGTATGGTAAACAGCAGCTTGAATGGAGATATATGGGAGTCCTTAGGGACATGGGATAGTGGGGTTGTGACTCTGTCTCAGGAAGGTCACTGGGAAATGGCTTTTAGAGCCATGTATGAAGGAGACATAAACTCTCAGCTGGAGTATGGGAACAGTGTCCCAAATGATTGACCAGACTTCTAGTATAGCTGATGGAACACATATGTCACTGAGTTTTACAAAGTAGGGCTGGAGAAGTAATTGTTGATTTGATTGTGACAAGCCTGTGATGCCAGTTGAA…
TCONS_00003653	chr3	19733085	19736233	-	GGTGTTTGTCCAATTCCTGGAGCATAACAGAGTCACGATTTTAGTAATGATGACAAAAACAAAAAATCTAAACCTGAAAGTTTATGACCTAGTATGGTAAACAGCAGCTTGAATGGAGATATATGGGAGTCCTTAGGGACATGGGATAGTGGGGTTGTGACTCTGTCTCAGGAAGGTCACTGGGAAATGGCTTTTAGAGCCATGTATGAAGGAGACATAAACTCTCAGCTGGAGTATGGGAACAGTGTCCCAAATGATTGACCAGACTTCTAGTATAGCTGATGGAACACATATGTCACTGAGTTTTACAAAGTAGGGCTGGAGAAGTAATTGTTGATTTGATTGTGACAAGCCTGTGATGCCAGTTGAAGATGTTAGCTTCCATCTAACAAGGGAAAC…
TCONS_00003654	chr3	19733093	19734861	-	TTATCTTTATGTTGGAAGACAGTGGAATACTGAGTGCATGCTGAGGACTGTAAAACCATGTAGAGGCATGAATACAAGCACGAGGTACACTAAATGTATATGTGTTGGATGGATGGGCAGATGCATCACCCCCACCTCCCCTTCTCTGAGACAGCTTTGCAAGGAACCGCAACTCCTTTACTGCAGTGAATGAAAAAGGGGGGAAACGCAAAATTCAGAGTGATGTGCGTTAACATGATCTTGAGTCGGAAAAACAGAAACCTAATTGACTTTAGAATTTGAAAGTCTACTTCAACAGGACGGCCCATCCAAGAAAGGCGCTTGATGCTGCTTTACGGCTTGAGTTTGATCTTCAGGACAAAGAATTCCTGAAATGTATTTTCTAACCTCTACTTGTAT…
TCONS_00003655	chr3	19734769	19736229	-	TTTGTCCAATTCCTGGAGCATAACAGAGTCACGATTTTAGTAATGATGACAAAAACAAAAAATCTAAACCTGAAAGTTTATGACCTAGTATGGTAAACAGCAGCTTGAATGGAGATATATGGGAGTCCTTAGGGACATGGGATAGTGGGGTTGTGACTCTGTCTCAGGAAGGTCACTGGGAAATGGCTTTTAGAGCCATGTATGAAGGAGACATAAACTCTCAGCTGGAGTATGGGAACAGTGTCCCAAATGATTGACCAGACTTCTAGTATAGCTGATGGAACACATATGTCACTGAGTTTTACAAAGTAGGGCTGGAGAAGTAATTGTTGATTTGATTGTGACAAGCCTGTGATGCCAGTTGAAGATGTTAGCTTCCATCTAACAAGGGAAACAAGT…
TCONS_00003658	chr3	23503798	23521004	-	GGAACAACCTCCAAACATAACAGGAGTGACATATTATCACCAGGAAACATTATATCAAATTGTGCTGAGCTTCAAGATGCCTGAATTAAATGACAGCTTCTCAAACTTTGAACTAATCACAGTTACTGAATCCTTCTCTCACAGTGAGAAGGCTGGCCATGGTGTCTGTGGATATCCACATGATCAGTATTCAAAAATTCAGGTAAAAGAGGAAAAAAATATTATCTCAAAGTAATAGATAA
TCONS_00003659	chr3	23537969	23543941	-	GGCATCTGGGATTATCTGTTCTTGTCCTTGTTAGTTCCTGATGTGGCTTTACTGAATGTGTAGAACCTTGACTGATGCCTGGGAAGTATTCTTATACATGAGACCCATGAAGAAAGAGGACTTAACAATGTTAGCATCAGAAGCCCACATGAGAACAGCAATGAAGACTTATAGACATCCTATAAACACCTGAGAGACAAAGCAATGAAGAAATGAATGTCAGAAAAAAAATCTTAAAGAAACTCTAAATACTATATATTTGAAGTAGAGATACATCTTACACTGCTGTCTGTTAGCTTTTCATCCACATTTGAATGTTAAGTGTTGCATATGGAAGTCAGTGAATGTTATGTACAAAGAACAAAGACAAAGGTATATCATTAAATAATTACCACAGCC…
TCONS_00003660	chr3	23566467	23571532	-	AAGGATCACAGAAGCTTTTGTTCAGAATCCAGAAAACATTAAGGCTTGGCAATGTGTACAAGAATGTCAGATTCTCAAATAGAGTCCCAACACACCTGTGAAGCTGTGAAGGAGCTCCGTTTTTGCTTTGAAGATCATCATCTATCAGATGAAATATAATGGATTGAAGCCTGCCGAGTCTCCAGACTCTCCGAATCCTGAGAAGGAAAGATTATTTGCGCTGACACAGGGAATGAAGATTAAAATGCTACGACTTTGTCCCTCGCACTCAGATAAGCCTCCGTTCAAAAGGCTCTTGCTGGAGACTCTCCAGTAGCACAGGTGGAAGAGAAAGTCAAAGAAATCCCTGCAGCTCCATCTAATAGAAGGGTGCATGGGAGGCTGGAAAGGCACTCATCA…
TCONS_00003661	chr3	23570910	23571538	-	GAATTAAAGGATCACAGAAGCTTTTGTTCAGAATCCAGAAAACATTAAGGCTTGGCAATGTGTACAAGAATGTCAGATTCTCAAATAGAGTCCCAACACACCTGTGAAGCTGTGAAGGGGATCATTCACAATGAAGATATTGCCTTGAATCTAAAGAGTTATATCACTGCATTTATAACCACTGCTGAAACAAAGAATATTGGTACTGGTGAAGTAAAGCTGAAGTTATTTTCCATTAGGAGGTAGCCAAGAGCTTATGTCAGTTGAGAAGAG
TCONS_00003498	chr3	26172940	26174456	+	CAGCCTTCCTGTCATATGTGACATATGGCATAATCCAACATGACCAGGCTAAAAAGAATCCTCACTGAAGATTTGAAGGGATAAAAAACAGATGGCTGGGAGAAAGTTAGAAGAAAAAGACTTTGAGTGGAATAGTTTGGAACAAGATGAATAAGATGAAGAATTGATCTACTTGGAGAAGACACAGTGAAGAAATGATAAGAAATCTAAAAGACATGAATTAGGACAACTTGGAAAACACATGACGAGGGAGCAAGAACAGGGCAACAGATTGTGATTCTTCACATTTTCAGTGATGGAGGAAAAAAGGCAAGGAACCAGGCACAGAGCCTTCCAAGTATGCTTGGTGTATGCTTGGATATTTGCACCATCAAAAAGGTTAGATGATAGTACCCACTG…
TCONS_00003499	chr3	27757366	27765455	+	AGACAGAGGATCAAAGACCCTCGGAGAAGTAAGCCATGCTTAAACAAGAGGAAGACAGTCACTGGATGAGTGGGATCCATACTGACTGATGTTTGAAGACATGTACTAAGTGTGTGGAACGAAGCTCGAAGCCTTGAACTCTTACATGATGCGTCTGTGTGATGTGTACAGGTGTGCATGCACCACACTGCATGCGTGAAGTCAGAGGACCAAGTTGTGGAGTCAGTTCTCTCCCTCCCCATCAAATGGGTTCAACAGAACTGATCACAGACCTGGCTGTTAGAGTCCAAGCTGCACCACCGGGCTTTTTGTTATACGTTGAATCCCATTGATTCTTTCAGCAAGACTGAGTTAGCAATTCTGATGATCCCTATTTGACTAGGAGGAAATTGAAGTCTG…
TCONS_00003662	chr3	28029661	28032286	-	TTAAATGAAACACAGTAAGCCTTCAGGTACTCCACATACACTGAATATCTTAAATATAATCAGATCTTTATCTGCATAAAGTGTCTTATTCACTAAAACTACAAAATGAAATGATTTCACCATCCTTGGCCATATAAGAAATAAGTTATTTATTCATAAAAACATGTTAATTTCCATTGTTGATTACAAATCCTACCTCATTTGTACAATGTTCCTCAGGGATGACACATCTTCCCTTGGATATAACTGTCACTCTGTTACTAACCTATATCACTGGCTTTGTGGTCCTGTGTCATTTTTACACCAGCACGTTTATTCATGAAAACATGGGTTGGGAGTTGCTTTGAAGAGCACCTTAAAGGAAATTTTACTCCAGCAATCCCTTTTGTTTACAATCAC…
TCONS_00003500	chr3	30517950	30518669	+	GGTTTAGTCATTTGCTCTTGCAGAGTTATTTGTGACGAAAGCTCAGAGACTGAATGTTATTCTTTTAATGCTATGCTGTTACTACTCACTCTAACGTGCGTGCACTTTATGAGAATCTGGGAGTCATTCTAACACAGAGAATCCCTGCGATTGGAGTTTAATAAGAGTACCCATGCCCACTCCAGTTTGCTGTGCTGAATCAGATGTGCTGGGGCAGATATTTGATAGAGAAGCCTCGTAGCTGATTTCAGCATGGACCAAACACTGAGAGCTGCCTCCCAAGCACTGCTTGGT
TCONS_00003663	chr3	33584889	33586159	-	TTAAAGATTTAATCACCACCCTAAGAAAGAACTTAAGAGATGTAGATTGTCAGCAATGACCACCGCCCTTAGAAAACATTTGGAAAAATAAATTGTTAATGAAGTTAGGCTAAGATGTTTTTTTTGCTAGTGGCTTTGATATAGAAAATTTTATGGACCAATTTCAAGTTCAGAAAAACACACTCTTAACAACTAAGCTAGGGATTTTTTTAAGGTCAGGGAACAAAATCAATGGCAGCACTGGATGATGTAACTCTGCTGAAGCTGGGCTGGTGATCAAGTTCCCAAAGGATTTAAAGACAGGAGAACCAGTCCCAGTAAATCAAGCTGTATTACCTCAGAGAAAAATCAGCTGAGTGACTCTAGTTACTGGCTGCCATCCTCAGGAGTCCCCGTCTC…
TCONS_00003664	chr3	33586719	33590895	-	TCTCCTGAAAAGAAGACTATGGGGCGAAAATGACACCATCTAAATTGCAGCAATGCTAGTCACTGGCAAAGAACTGCTCTGTGCCTCATTTACCAACACGACCCTGCCCAAATTGCGGACAAGCAGGACACTGGAGAATTGACTTCTTGATGTCTTCCAAGGCAGGATAGTCTCTTAAATTCTTAATCCACAAGAAAGTCTCTCAGATCCTTCAGTCTGGCAGCTGATGTTTAGTGCTGTTCTGCGTGATAATAAAAACTTGCTGCTGTCCTGTGTGACTGCGGAAGCCTGATGACCTCTGCTCCCAAGGCCACCCTGGAGGAGCCTCGGGTAACTGTCTAGGAATGTAGACTTCAGAAGACGGAGGACTTCACAACTCATAGTCACACAATCCAGGAA…
TCONS_00003667	chr3	33868180	33872794	-	AAGCTTTTGTGAGCTGTGGATGAGTCTCTTGCCATCGACAGAAGAGGAGAGGTGCAGTGGGCATCTTATATCCACTGGCACAGACAGTGCTCCTTCATAGTCCATGGTTATCCTGGTTCACAGATGTCAGCCTCACAGGGCTAAATCCTAAATACAGAGTCTGAATGAGGAGGACTTCCACTCTGTGCTTCTGCTTCCGAGTTCACGCAAAGGAGGGTAACGGCCCAATTCCACGGAGGTGAGAGAATGAAAGGAAGAACATGAATTTTGGTAGATATGGAAGGAGAGTCAGTCCGGAAGGAGGAGGGGGAAAGGATATGATCAAATATATTGTCTATAAATTTTTAA
TCONS_00003666	chr3	33868180	33871626	-	AGGTTTGGGATCAAACCCAGAGTCTCTGCTAGGATGAATGCTTGCCTAATGTTATTACAAACTGTGGGTTCCATTCTTAGCGCGACAGGAATGATGTCAACAAGAGTCACCTTCTCACTCTTGCCAGACAGTGCTCCTTCATAGTCCATGGTTATCCTGGTTCACAGATGTCAGCCTCACAGGGCTAAATCCTAAATACAGAGTCTGAATGAGGAGGACTTCCACTCTGTGCTTCTGCTTCCGAGTTCACGCAAAGGAGGGTAACGGCCCAATTCCACGGAGGTGAGAGAATGAAAGGAAGAACATGAATTTTGGTAGATATGGAAGGAGAGTCAGTCCGGAAGGAGGAGGGGGAAAGGATATGATCAAATATATTGTCTATAAATTTTTAA
TCONS_00003668	chr3	33868215	33871416	-	ATAGACAGTGCTCCTTCATAGTCCATGGTTATCCTGGTTCACAGATGTCAGCCTCACAGGGCTAAATCCTAAATACAGAGTCTGAATGAGGAGGACTTCCACTCTGTGCTTCTGCTTCCGAGTTCACGCAAAGGAGGGTAACGGCCCAATTCCACGGAGGTGAGAGAATGAAAGGAAGAACATGAATTTTGGTAGATATGGAAGGAGAGTCAGTCCGGAAGGAGGAGGGGGAAA
TCONS_00003669	chr3	33914790	33915485	-	ATGGCCTTATGGAGGAGGTGTGCCACTGGGGTCAAGCTTTAAGGTTTCAAAGGCCACCCCACTCCCAGTTAGCTCTCTCTGCCTCATGGTTGTATCTCAAGATGAGGTTCTAAGCTACTGTTCCAGTGTCGCGCCTGCCTGCCTGCCTGCTGCCATGCTCCCAGCTATAACAGCCTCTGAAACTGTCTGCATGAAAAAGAGCTACCAGAG
TCONS_00003502	chr3	34230662	34249017	+	AAGGCTGGATAGTAAATGGATTTACAGTGCGAGGCTTTCTGCACTGTTTCACTTTATTACCCCTTTGATTCCCAAAAGGATTAGAGGTCATGTGTTTGGCAAGCATGAGGAATTTTTAAGACCACATGCTCTGTGCTGCCCAGGAATGGCTATAAGGGTGCCGTGCCCTGACAGTGGCTTTCACCGAGGTTCTGAAAGACAGAAGACAACTCTGCGAGGCCGTTTCTCTCCTTCTACCTTGGCCTGGATTCCGGGACCTGAACTCAGTTCATCAGGCTTTCAGGGCGAGCACTTCACCCACTGAACCACCGAGCCCAGCCAGCCCTATACTGTTTTGTTTTGTTTCTTTCCAAATTCTCAGCCATAATG
TCONS_00003670	chr3	34421571	34422917	-	TTGCTCTGACAGAAGAGTGAGGCCGGGCAGGACCCCTATTTCAGAACACAGGGTCACTGGAGGTTTCTGACTAGCTCCTGGAGGACGATTACATCATCATCTTGCTGTTCTCATACAAACCTTACTCTCATCCTGAAATGAGACCAATTGCAGTGGACGGAGCCCACAGTTACAGAAAGAAATGCTTTCTTCAGAGGAGTTCTCCGGTAGTAAGTTGGCAAGGGCCTCAAGACTAAATACACAGAGGAAGGGAAATGCATCTAAGTTCCCATCCTTGCTGGGGAATTCTCACAGGCCTGAAGGGAGAAGACCCAGGAGCCTGAGAAAAATACCATCCTTCTTGAAAGGCCAATGTGCAGAAAAGTCTTGGGTCCCTCACCGTGGGAAACAGCAGGTGTG…
TCONS_00003671	chr3	34421571	34422917	-	TTGCTCTGACAGAAGAGTGAGGCCGGGCAGGACCCCTATTTCAGAACACAGGGTCACTGGAGGTTTCTGACTAGCTCCTGGAGGACGATTACATCATCATCTTGCTGTTCTCATACAAACCTTACTCTCATCCTGAAATGAGACCAATTGCAGTGGACGGAGCCCACAGTTACAGAAATGCTTTCTTCAGAGGAGTTCTCCGGTAGTAAGTTGGCAAGGGCCTCAAGACTAAATACACAGAGGAAGGGAAATGCATCTAAGTTCCCATCCTTGCTGGGGAATTCTCACAGGCCTGAAGGGAGAAGACCCAGGAGCCTGAGAAAAATACCATCCTTCTTGAAAGGCCAATGTGCAGAAAAGTCTTGGGTCCCTCACCGTGGGAAACAGCAGGTGTGCCCC…
TCONS_00003503	chr3	34594841	34596483	+	AGGGTTCCCAGTTCACTGATGAGAGCTGGAGAAACAGCAGCCTGCTTAGCCTCCTTACCTAGAGCTCAGTTTTGGTCCCTGCTCTGCTTACAAAGCTGCACTTGGTGCTTGGATCGAAGGAAAACACGGGAGTGCAAGCTAGCAAGTGACATCACCCCCCAGCTCTCCCTCTGGCTTTTACACCTAAATTGCTCCAGAGGAATGAAGTGTCTTTCTACCCAATTCATATTTGCAGCTCCTTCAAGCCCCAATTTCTACTGAGATGTCTCCAGTCATGACGTAACTCAGGAAAGTGACAGTTAAGGCTGTTTTGAGCTGTTCGACAATTTGAGTTATGTTGGGGGCTTCTCTTGGATCTCTTTGGTCCTAGGGATGGTTGAAAATCCTGCTGACTCCATG…
TCONS_00003505	chr3	34707703	34708436	+	TTCTCAGGACACTGAGGATGTAGCTAACGCTGGGACTGAGAATGAAGCCACCTCATCAGATACAATGGACTCTAAGACAGCGGTTCTCTGAGTTTTGAAGAGGGAGAGCAGGGAGATCAATCTGGTTTTTGCTATCTTAAAGGCAACAACGGGTGGCAGGTGAAGCCAGGACCAACTGTCATCATGTAAGACAGTGACTTTAGAAGAAATTACCTTAGTGTCTGGGATTGTTGGGCTAGACGTTCTCAGCAGAGCCAAAGAATGCTGCTTTCTAAGTGCTATTCACAGAAACTGTTTTAAGGGAGGCACAAACA
TCONS_00003672	chr3	35149135	35149984	-	TTCCAGTGAAGACACATGTGGGACCAACCTAAGTCTGTAAGCATAAGGCCTTTCCCAGGCTGGTTGCTGTCCGTGTCCACAAGGGATGAGCGGCAACACCATTATAGGATTCACTAACAAAAGACTTCCACGATCATTTTCTAGCATCTTGGAGATTGACAAGGTCCCCTCCTGTTTCCCTAGCCCATTTCCCCCTGTATTCCTGGTGATTTCTTTTCTTATACACCAGAAAGAAAGCACCTCGCTGAGTGGTGACCTCTCGCCACACGGATACCTGCTAGAAACAACAAGCGTCACGTGTTAAAACTGCCCCTTGATGTGTTGGGATTGGTGTGATGGCCCTGTTTGATATACTGAGCTGCTTAGAGCCGCCTTTAAA
TCONS_00003674	chr3	35269395	35359932	-	CTCTACTGAAGCTCCTTTCTCTGTGATAACTCCAGCTGTGTCAAGTTGACTCAAAACTAGCCAGTACAAGAAGTATCTGTTTCTTCCAGGCAGCTGGTCTGGCAGTCTGAGGGTTTTCTTTGCAGCTCAGCTTGTCTGTGATAGTGACTCTTGGTAGTCCTTATAACTTGTTCTGGGGTGGAGAGGCCTAGACATTCTGATGGCCTGCCTATTAGAGAAAGTGAATTACTGAAATAGCCTACTCTTAATGGATTGATGGTATCAAAGTATTAACCAGAGCAGAAGAGGTTCTTATTCAGATAAAGTTTCCCTTGATTCAGATACTGT
TCONS_00003675	chr3	35480625	35481924	-	TTCAGAACTCTTCAACTGAGGAACAGTGGTACCAGGTCATCGACAACAGCTGTGGGTCCCAGAATGGCTGACCAGAGCAATTCAAAACAAGCAGAGCTATGAGGACGTGGATGTTCCTGTGGCTGGGAGTGCTCCCACTAGTGAGAACTGAAGAGCTCTGTGTTTCTGAAACCATGCCGTTGACGAATTCGGGTGTTTCCTCAATTCTTTACATCTAATGCCAGATTTTAAGCC
TCONS_00003506	chr3	35624509	35634070	+	ATCAGCATGGAGCTGGGAAGGGATATTGTTAGGAGCCTTTTCATTTCCTACACCAGGACGGCCAGGCAGAGCTGTGTGAACACATCCAGCTAGGATTGCCCAAGCTCCACCTAATGTTTGGCTGTGGGTCACTGCATCAGCTTCTATCAGTTCCTGGTTGAAGCCTCTCAGAGGACAGTTATGCTGGGCTCCTATCTATCCCTCCTGCTGGCTTGTACCAAGGCTGAGGCCTGGCTGATCTTGCTAAGTCATGTCACCTCTGCTGCTATCCCAGCACTACTGAACTGGATTGCTGGTGTATCCGTGAAGTGTTTGTGAGTGGATGGAGCTGCTGCTGCTGTCCTGTGAACTGAACTGCTAATTTTCTGACAACGCAGATGGGATTTGCTCCAAAGAACC…
TCONS_00003676	chr3	35628730	35631517	-	GTTGACTTATCAGGAGGACTCAACCTCACATGCTGTCAAGTTCTTATCTCTCCACCTGCTTATGTCTTTCTCCTTCTCAAAAACAGAACAACCTGTGGAGTAGGTTCTCCGGAGCTGGAGTTACTAATGGCGGTTGTGAGCCACTTGACACGGGCGCTGGGAAATGAACTCAGGTCCCTGGTTATGAAGGAGGGGAAGGGGGGCC
TCONS_00003677	chr3	35719924	35745797	-	TAGCTGCTGTTCAGCTTGCTGAGAAGGATCTTCTGAGAGTCACATCCACAGGTCACCTGGGTGTTTGTGTCCATCTATGTGCTGAAGAACGCTGGAATCTGTACCTGGATTCAGGACGCTCACCTGATGGAATACTCTATTGCAACCCAGACTCCAGATTGTGAACTCTAGCTGGCTACCCCAATGAAGCTTATCTACTGGATTTCTTCTGGATGTTTTTAATACTCTGATTTGATGATGCAACTTTCTGCCTATTCACTTCGACTGCTAACATTATCTTTGATAGATGTTTTGAATACCCGATTTGGCCGTGTTTCCCTCTTCATTTGCTCTTCTGTGATCTACTACTAACTACTTATGCTTTTACTTTTGCTTGCAATATACTTAATAAACTCAC
TCONS_00003507	chr3	36465921	36466853	+	CCAGCTCTGTCCTGTGACTGTGTAGAGAGCCAAGTGGAAGGCTGCAGGTGCAGGAAGTACTGGGTAAGGAACTGATTTACTGTTGGTGCAGCCAAGTCAAAAGCAAGGACTTTCAATACTAGGTGCTCCATTCTCAGAACCTGCTTCTTGGAATAGGTATCGTCTGTAATATACACAAACTCTGCTACTTCTGGGGGGTATATTTCTTCAAACTTC
TCONS_00003678	chr3	36673012	36678519	-	TGTTTGAGTTCCTGTCCTGACTTCCTTCAGTGATAAACAGTGGTGTGGAAGTGCGAGCCAGATGAACCCTTTTCTCCAAAGTTGTCTTAGGCTTAGTGCATCATCACAGCAGCAGAAACCCTGACTAGGACAGAGAAGCATCTGAACACATCTGACTTTCTAGACTGGGCTAATTGAACCAAAAGAAGAGGCAAACAGAGTCCGGCATCCATCCTCCTCTGCCCCTGACTGAAGGACAGTGTGACCAGCTGCTTCTCAGCCCTGAAACTGTTCCTTTCACACCACGATTGACCGCATCATCAACTCGTGAGTCAAGTAATAACATTAGCAGCATCCCAAACAACACTAATGAAATCTTAGACTTGCCATAC
TCONS_00003679	chr3	36677071	36678529	-	GTTCCTGCCCTGTTTGAGTTCCTGTCCTGACTTCCTTCAGTGATAAACAGTGGTGTGGAAGTGCGAGCCAGATGAACCCTTTTCTCCAAAGTTGTCTTAGGCTTAGTGCATCATCACAGCAGCAGAAACCCTGACTAGGACAGAGAAGCATCTGAACACATCTGACTTTCTAGACTGGGCTAATTGAACCAAAAGAAGAGGCAAACAGAGTCCGGCATCCATCCTCCTCTGCCCCTGACTGAAGGACAGTGTGACCAGCTGCTTCTCAGCCCTGAAACTGTTCCTTTCACACCACGATTGACCGCATCATCAACTCGTGAGTCAAGGTCACATCAGGAAGCGCCACCAGCCCACGTGGTTCTCGTCTTCAAGGCTCTGAAACAGAAGGAAATAATCTGC…
TCONS_00003508	chr3	37727206	37729863	+	TCCATTTGCTTTTATCTGCCCTGTGATCTGTCAGCATCCTCCTTGCTCCTCAACGGGAGAAGATTTGTCTTGGACACCATGATGGACCTATAAGAAGAAGATACAGCAGTGTCCTCAGAACCCTTCCTAAAAAGGCAATCAAAAGCCCCGTCAAAAGCCCAACTCAGCTGGAATGGAAATGGAAATGCAAAGGAACATTTATTTTATGTGTTTTGTCTGCATGTCTGTCTATACACCACACCTGTGCCTGTTGACCATGAAAACCAGAAGAGATGTCTGGTCCCTTAAGAATGGAGTAACAGGTGGCTGTGAGCTGCCACCTGGGTGCTAGGAATTGAACTGGATCCTCCGAGAGCTGTCCGTGCTCCTAACCACTGAGATGCCTCTTCAGCCCCTCCT…
TCONS_00003509	chr3	37727211	37728284	+	TTGCTTTTATCTGCCCTGTGATCTGTCAGCATCCTCCTTGCTCCTCAACGGGAGAAGATTTGTCTTGGACACCATGATGGACCTATAAGAAGAAGATACAGCAGTGTCCTCAGAACCCTTCCTAAAAAGGCAATCAAAAGCCCCGTCAAAAGCCCAACTCAGCTGGAATGGAAATGGAAATGCAAAGACTGCCCAGCCGGAGGACAGACCACGTTTCCCCCACAGTCTCCTGGAAAGGGACCCACACAGT
TCONS_00003680	chr3	38680665	38689255	-	CTTGCTTCTCAATTGAATCTGTGTTGATTTGGATGAATCATTGGAACAAATCCTATTCAAGCCGAGTCCTCTTTCTTCTCTCCACCTGTCTTAGAGTTTCAATTGCCAGGATGAAACCAGCTAAATTATAATGGAGAAGAAAGGCTATATTCAGCTCTCACTTCCACATGACAGTAACTCAAACGTGGCAGAACCTGGACACCTCCTGCTGGTAGCACTGCTGACCCAGAGGCTGTGGAAGGGTGCT
TCONS_00003511	chr3	38689187	38689875	+	GACTCGGCTTGAATAGGATTTGTTCCAATGATTCATCCAAATCAACACAGATTCAATTGAGAAGCAAGGGGGTCCATTTATACTTCTGAAAAATTAGTAGCTCATCAATTTGGACAATCAATGAAATGGTGTCAAGGAAGTTGGCAGCAATCAGCTATTAAGAACTCCTTTGATGACTTTCACAGGCATGAACCTGGATTTGTTCCTTCACTTTTTCCGCATTAATTTTATTTTTATTCCTGGAAGCTGGAAAATATGCAGAGTCAAGTCAGATGTCCAGTTCCAGACTCCAAGAAGAAAAGAAAGGAAAGGAAAGGCAGGCCAAGCATCTTTGCTTCACCCACGGCCCTTTGTGTTGTTGGCATTCCATTTTTCAATGGTTAGCTTTTAAAGCAAATA…
TCONS_00003681	chr3	38709668	38710794	-	TTGCCATGCTGAGTTCTGCCTCTCCATCAGGGGGCGCTACCGGCACTCAGTCACTCTGGAGGCAGAATGAAGTCTGAATCAGGGTTCACCACAGTCTGTGTTCTCCTTTGTCAGACTGAAAGGGGAAACAGTGGGCCGCTGTGGTTCCCAGGCACGGGCAGAGTAGGCACACAGTCTGGGTTTACTTTAGCAAGTGACAGAGCCACTGCCAACTCCATAACAGAGGGTAGACCAAGCCATGCTGCAAAGACCTGCCTGTGGTATCTGGA
TCONS_00003513	chr3	39784404	39786813	+	TAAAACAGATTCTGCCAACTCGGAAGCACCAGTGTGTGCTGTGTACCCTGAAACACCATGGAAGCAATGATGAGAACAGGTTCGGTTTTGCACAGATCTCAGTTCATCCTCATAACATCTCTGGGGTCTGGACTATTACACACCCACTCTTCCAGATCAGAACACTTAGGACTGGAGGGCTGGGTTTTAAAACCTGGTGAGTGTGACGGTCTGATTTGAAGACAGTGTGTCAACCTTTACAGCTACAGCTTCAAGATGCTTGCAGACTCTGTTGTGATTGGAGCATGCATACTCCAGAAGAGTTGCCTGTTTCTCTACACCCAGCACGAAAAATACTCCAGGAGAGTGTGCGCTACACTGTGTTACAGTCAAATAACTACTAACAGCAGGCTTGAGGAA…
TCONS_00003682	chr3	39817730	39818837	-	GGCCCGCCCGCCCGCCTTCCCAAGTGGTGCCTTCTAGTCTGGGGTCTTCCTTTGGTTTGCCTCAGGCTTTTGAGCATTTGAGTTAGAACTTGCTCCAGAGACTTGATGAGTACAGGTGCGGTGTTCCTGATCCATGGTTTTGTGGAGGTGAGCACCAGGTATTCCAACACAACCCCATCACAGAGGTCTCCATGTTGCCCAAACCACAGTGGATGTTGCTTTCACTTTCTCTAAGCACCAGCTG
TCONS_00003683	chr3	40781124	40783649	-	TAAGGGAAGAAGGATTTATTTTGGCTCACAGTTTGAAGGGCAGAATCCATGATGGCAGGGAAGGCATGGTGATAGGAGCATGAGGTGGCTGGTCACACTGTGTCTTAACCGCAGTCCTCTGGTCTGTCTCACATCATTATCGTAAAGGTGGTTTTCTCCACTGCAGGCTGGCCCAACCTTCTCCACAAGGGGGTGGGCGTAGACATTCTTGCACAGAAGACAGTATGGTCACTCTCACTTCTGCAGCACGATTTGCTCTCATATTTACATGGTATTTCAGGGAGTCACCTACTCCACTGTATATTCCGATCATATGACATCCAAGAGCATCAGTAGATCATCACCCTGACTGAA
TCONS_00003514	chr3	41712107	41723905	+	ACGTTCAGATTTCAATAAGCAACAACTTACGAAAGATGATTGACAACGGGAAACACACCAGGGGATAACCACCCAAACATTAGCTGAACAAGGACGACACGAACAAATATGGCAGACTGGATGGAGAAAGGCCCATGAGTCCTCAACCCTATGCAAAAAACCGATTAAAGTCAGGAGCAGAGCAGATGGCCCTCTCCAGGATAGAGCACACCAATTTGTTGTCTATTAGCAGACTTT
TCONS_00003516	chr3	46058534	46063446	+	AGGTACAGGGGAAAGATCCCATGGAATAGGTCTGACTGTCACTTCAGCAATCCATAGAAATAAAAAGGCTGTCTGTTTTTCTGATGAAGATCAAAGGATCGACCCCTCCTCATACCCAAGAATCTGTCAGTTGCCAAAAGATCAGCGGGAAAGAGTAGCGTCCCATAAACACCAACACCCTCCAACTTGTGATGGACTGCAATCAAGCAGTCTTCTGCAGGCTGAATACCGGCAACTGCTGCTGCTGTGACTTCATCAGTTCAGTTCAGCATCATCTCATGCCCCTCCCCAAAGAATTTCTTCATCTTGTCTCCCCACTACTTGACTGCTACATTTTCAACCCCTCATTGGTGATGTGCTCTGACCCTTAAAGAGAATGTTCAGTTTAAAGTTTAGCAC…
TCONS_00003689	chr3	50115296	50116377	-	ATCAGCAAGTTAGGGCCTTCTGAAGTGGAGAAGCATTGTGATTCTTTGAATTGCCAACCAGGAGTGACTAACAGATATGTCCAAGGAAATAGCAGAGACTGGACTAGTATTCAGCTAGTTACAGAGCTCACTGATTCCTTCAGTGAAGAACTTGGTTTCTTTGTATAAGAAAGAGCTTGTGCTGCCCACTTTCCTGTCTCTTCATTAGAAA
TCONS_00003690	chr3	51022369	51026268	-	ATCAACTGACCAGACAACAACCTCTTGGTACAACGTGTCAGGACTGTTACAGGGGTAGCCAACCGTTTTCTGATTGGCATCGAGGCCTGCCCGATAGGAGGGAATTCATTTCTGCTATTGTGAACCTGTTCCAAAGCCTGAAGTAGAGTCCAGTAGGATCAAGGGATGGAGAAGATATCATGGAAGCAGAAGAGGAGTCCTAATTGACTGGAGAGGCTTCATGTACTGGTCAGTGAAGTTGCAAGACTCACAAGCGTTGCACAGCCAGCTGTACCAGCAAGCCAAGCCCTGTTTCTGTCACTCCATGGAGTCCTGTTTATACCCTCTGTGGTGGCTATTCCTGGTTGTCAACTTGACTATATTTGGAATGAACTAC
TCONS_00003518	chr3	51201764	51202496	+	TGAAGCATAGTCGATGCGTGATGTATGCTCAGCCCGATGGAAGAGTCAGTGCCGGGTCACGATTTCTCTGCTCCTTTCAGTCTGAAAACACCGAGGGTCAGAAATAAGTTGGCTTAACTCAGATGACCTCCAGTTAATCTTTGGTTGTTGATAAAGACAGAAATTTGAAAACAATGTTAAGGTCCAGTGCCAGCAATAATCATGATTTTGTGGCTTATGTGCTGGTAATTTAAGGTCTTTGGGGTCTGGAGACCAGCAAGTCTGAGGACCAAGTTGGATCCCCTGGATTCACATAATGGAAACAAAAGAACCATCTCTTGAAGATTGTCTTCTGCCCTCCATACATGCTTACGGTGAGAGGCCAAACCTACTCCATCTTAAAAGAAAAGAAAAGAAAAG…
TCONS_00003519	chr3	51921031	51926113	+	GCCAGCCCAGGAGAGAACAGAGTCCAAGATGGGAGGCAGTTGCAGGGCTCCTGCTGATTAGATCTGCTGGACGGACGAGCAGGGATTAAAAATAGCTCCCACCATGGAGAAACCCACCCACTTACATCCGGGATGCAGAGAACAAGGAGCGCCATGCAGACGTCAGCTCTCTTCCCAGCTCCCACTGAGATGCCACTAATAAAGCAGTTTAGTGGAAACCAAGGGGCTAAAGATGTCATGTGACCAGCCAGCCACCTCAAGCTCCTGGACAGTAGTTTCCCTGTTAGGACTAGCT
TCONS_00003520	chr3	52658348	52659956	+	AGTACCATTCATGCTGTAAAACTCACTTCCCCCACACAGCTCCTACTCCATGAAGCCTGAACCTAGCAGTCACTTGCCTTCGTTGAAGCCTGAAGCTTTGTTTGAAGGACCGTGTAGATTCTGAAACGGAAGAAACTATATATAGTCAAGGAGGGCAACCTGTGGTGAAAATAAATAAACCCTCAAATCTCCATTCTGACTCAGCTCCCTAAGCAGTAGTGCCCAGTCCTGAGCCTGAGACAAAATATCTTCACTTGAAGTATGAACATCTCAAGAGAATGCCTCATGAGGCGATTGGCATTATGGGTACTAGTCATGTACAGAGCTGTCTTTTACTTTTAAGAGTCTCATTACTAAAAAATAAGGAGATAACTGAGATCAAAAGACACGAGGAAAGTC…
TCONS_00003694	chr3	53778266	53780301	-	TCCGTGAGATGGAGCCTATATTGAAACTGCCAGTGCGGCTGTTCTTCTTCATATGCGTTATATCCATAACTTGATTAGTTTCCTCACGGGTAGTTTGTCCAAAACGAAGAACTCAGAATTATACTGCAAATCCTACCCAAAACCCTCACGCCTCACAGAACTGACAGTTGCTGAGCTGCCCCCAGCTAGAGCTGGAAACAAGCTCCCCAGTGCTGCCCACGGTGTCTGCCTTCAGCCTGTGTGATGGTCTCCAGGAACTGGGTACAGCCCCTGTAAACACATCCAGCCACATTTGGATGCGTCTCTATTTCTCAGAATGCTTTCCACTTGATTTAACACACGTCTCTCAAGCATTTGCACCTGGCCCTGGCGATGGTGGGGGATGTGCACAGAAGCCAG…
TCONS_00003521	chr3	54329253	54362382	+	AGCATGCATTAGGGGAACCAGACTACTGATAAAATAAAACTTAGAAGATTCTCTACTGCTAAACAACTTTTGTCCTATGAGGGTTCGCCAGTGGCATTAAAGGGAGAGTGATTCATGTCAGTGCACCGAAGGCATTTCAGCAGACTCACACAGAATGCACAACTTCAGACATGACTGCAGGATGAGAGGAGAAAGAAAACAAGGTATGTTTTATCGATAGTAGATTCAGAGATAAGGCCTCCATGTCTGGT
TCONS_00003695	chr3	54385748	54389439	-	AGGTCTTTCCCTTTTTCTGTTACTGCTTGGTCGCCATCAATAAGTTTTCCCATCAGGACCAGAAGTTAATAAAAAGGTGACCTGAAGCAAATGGAGGACATAGTCAGGACCCAAGTGAACAGGTACCTCGGAGTCAGTGACACAGTGTTCATCTCGAGAGCCAGGCCTGCCATCCACGTCCGTGCACCCTGTAAGTATCACTGTCTCCTCTGCTGCTCCGATTCCAGAGGTTTCTGTATGGAGACTGCTTGAGGATATACAGAGGGCATCACCTTCTTCAACAGCAAGAGATGTGAGGGCTCTTGCATGGCAAAGCCAGTGTCTCCTTTCAGAGCAGAGATCAAGCAGGCTTGTGACCTGCTGCTCTGACACGGGCCCTCAGTGTGGGTGCATTCCTTC…
TCONS_00003522	chr3	56073028	56077813	+	TGCTAGATCCTTGGACTTCCATTCACAGCTGCGACTGAACAATTGTTGGAAATTGGGCTGCCGACTTACTGGAGCCTCCTGAAGGTCCCAGAGAATGGTTCCCAGCTCGTGAATTTTGAAGTAATGACACTGCACGCACAGGAAGGGCTTGGAGGCACTTTCAAATCAAGCCATGCAGACAGTCACCTGCTTTGTTATTGGACGTTGCTGTTTCCTAGGTTTTGAGGTAAGACTTTAAATCAGTGCCTGAAGCGACATTTTGTATGTCACCATGCAGAGAGTTTTATAGTTGTATCAAGAGCAGACTCTACCTCCATTGGAGAAACCTACATGTGTCTTAGGCAGACTGTACCTGCCATAAAGCATTCGTGTGGAAAACCATAAGCCCCCCACCCCATG…
TCONS_00003523	chr3	56234980	56242089	+	CTAAGACCCCTGTGGGTGGTGCCAAAACCAGGACCCAGGCAGTCCTGATACTGTAAGGAATAAGCTGAGCAAGTGATGAAGGAGCATGCCTGTAAGAAGTGTTCCTCCATGGCCTCTGTTTGAGTTCTTGCCTTCTGGTTCATGCTCTGAGTTCCTGCCCTCACTTGTCTGAGTGATGGACTACAAGCTCTAAGGTACCTTCAATGATCAACTTGACACACCTGAGAAGAGGAAACTGTGGCTGAGAAAATGTTTTCATCAGATTGGCCTGTGGAAATGTCTGAGGCTGATGGAACAAGGAAGCTGAGCAGAATCAGGCTAATTTCACTGCACGGCTT
TCONS_00003696	chr3	56587732	56592618	-	GACTGAATATGCGTGGAGACCAGGGAGTTGCTGGAAATGTGACTTCAGGCAGACAGATGCTGAAGAACCAAGCACAGGAGTCTACTTGGCCCTTTGACTTTTGCTGTCTTTGCTTGTTCTGCATCTCCAGGATGAAAGTGACTCCATCTATCATGTAAGTCCAACTATCTTGTGACCACCATGAAGAGATGCTTTAATCACCAGACATGGAGAAAGACAGACTTCAAATCTCCCTCATCAGTTGTCAGACTTGTGAATAACACCACCTTGGACTCTGAATACCAGCCTATTCAATGGTGTACAACCTTTGAATGCATGATTGTGTGCAACCTTGGACAGTACAACATGAAGAGAAGAAGAATGTGCTGTTTTGAGCTATGACCCCCAAAAATTGTGAAA…
TCONS_00003524	chr3	57262587	57263223	+	AGTCATTCTGCACAACCCATCCTGCTTTATCTGCCACAGAAATGCAGGCTTGCAGAAAATGAAAAGAGAGTATTTATTTCTGTGTAACGCAAGTTCCTGCGAATCAACACCAGGCAATGATTAAGTGGCCACACGGACAAGGAGTGTGAGTACAAAGGCAGAACGTGGTGCAGCTGCAGGCCCGCTCTGCCTCATCACTTGGTCCGCAAGGCCCAAGACTCGCGTCAGCTCACAGCTGCATCACGTTACAACAGTAGTGATTACAGCCAGGTTAGAAAGGGCTCGCTTTTGTTCAGAGCAGACTCTACATCATTGAAGAGAGGGATCAGATCTTCAGACTCCAAAGTCCCGAGGTCAACATTTGTTCCTGGAAGGCAGTCCAGGAAATCAGGGAAGCGG…
TCONS_00003697	chr3	58183190	58185525	-	ATTCCAGGTGTGCATAGTCTACACAGGACTAGGAATTGAACCCGGGACTCCGTGGATGTCAGACACTATAAAAATGCTGTGTTTCAAAGATGTAATGGCTACTCCTGGTTGTCAACTTGATTCTATATGGAATGAACCACAGTCGAGAATTGGAAGGCTCACCTGTGATCCAGATTTTGAGGCTGAGAGACATACAAGTTTCTGACCTGGATCTTGGCATGAAGATCTGAGGCATAGTGGCCATGAAAAGCTTAAGCCCAGGCAAGGCAGTACACACCTTTAATCCCAGGAGACAGAGGCAAGGGGATCTCTGAGTTCAAGTCCGCCTGGGACAATGCAAATCCCAGATCCAGGAGTGGTGGTACACATCTTTAATGTGGGCCACACCTTCTGCTGGAG…
TCONS_00003525	chr3	58281454	58282801	+	AATGCTCTGATCTCTAGGACAGTGTTCATTATCTTTTTCTATAGATCAATTGTATATTAAACTATAAAGCTGGAGAACAGGAAGCTTGCCAAAGAATGCCAGAAAACTGAAGGAGACAAATTCCTCATGGGAAAGTGTAAGACTGTAGAGGGAATCTCTTATAAGCATCACCTGTCAACAACAACTACAACAACAACAACAACAAAAACAATAGCCAATGAGCTGAGGCAGAAAATAGGAGATGGAACACTGTCAGGAAGAGAGAAGATTCTGAGACGTAGAGAGAATAAGGAAAGGCAAGTAAACCAGCAGGTATCTGAACTCAGGATAGAATAGAGAAAGATGCCAAGGAGATTTGAGCAAGGTTCTGAAGAAGACTGGAAGGAAGAAGTGAGCCAG…
TCONS_00003698	chr3	58336084	58338165	-	AGAAGGGTGAAGGTCACACTTGAGCATGTTGTTTCTATAGTTGCTACTCAAAGTGTGGGAAGGCAGCGGCTTTGAACACTAAAACATGCCATCTAGTTACAGATGTCTTAGGATTCCAACTATAAGGCTAGGGTCAAAATGTGAATGGAGCACTGGAAGGTGGCCAAACTCTGGAAGATGAGCTCCTGTTGGAGGGCAGTCACTCCTGGGCATGCTCCTGGGGTTATAGCTTGCCCTGGTCCTTTCCCGATGATGCTCTGTTCTGCTTCCTGGCTTCTAGAACATGAAGAACCCACTCTGCGACCTGTCGCTAGTATGTTCTGCACAAGCGTAAGGGACCAGTCAACCACTAATTGGAACCCAAATAAACTCCATTCCTTTGTTTACTCAGATATTTTG…
TCONS_00003699	chr3	58378690	58380528	-	GCCAGAGCCTGCGCCCGTTCTGGGAAGGAGAGCTGACCCTGTTTCTCCACTTGATCCACCACCATCTTGGATGTGTGCATACATCCTGACAGGGTACCAGGGAGAAAGGGCGAATTTTTGTTAGTGAGATATAAAAGGGGCCCGTAATTGTTGCTCTTGGCAGGTATGAATTCTACATCCCTTTTTTGTTTTTAGAGATTCTCATATAACCCAGACTGAAGCCAGTTATAGACTTGAATACCTGATTCTCCTGCCTCCAAATTAGCATCATCATTATATCGGCTGATCATTATTTATACATGCTAGACATGGACTGCACTACTGAGCTACATTCCTAGCTCTTTTACATCCAAGGGAACACCCAAATGTATTTAATAGTATTCCTTTACTCTTAAAATA…
TCONS_00003526	chr3	58478806	58480372	+	TGCATCTGTCCACAGTAGATGTGCAATAGATACATACGATTCAAGCAGAAAATGAAGCATGACATTCATTTATTGAAAAAATTTTATTAAAAAATTAAAGTGTGTGTGTATGTGTGTGCGCGTATGTAAAGATAAAAACAAAAACAACAAAAACTAAACCCACACAACTGACACATGCTTTTAAAATGGCAAGCATGTGACACTGGTTATCAAGTTCTCCCAAGCACTGATCTAGTCTCTCACATCAGTTACAGTCAAGGAGGGCTTCCAAGGGAAGCCATATGTAAACAAGTCATCCGTACTATGGTGAGCAACAACTAACTGTGAGAACTCTCAACTCACTGAGCGCCTGAAAGCAGGCCAACTCCGATTATCACAGTTCGGTGAACTTAGATTCAT…
TCONS_00003527	chr3	58478886	58495548	+	ATTTTATTAAAAAATTAAAGTGTGTGTGTATGTGTGTGCGCGTATGTAAAGATAAAAACAAAAACAACAAAAACTAAACCCACACAACTGACACATGCTTTTAAAATGGCAAGCATGTGACACTGGTTATCAAGTTCTCCCAAGCACTGATCTAGTCTCTCACATCAGTTACAGTCAAGGAGGGCTTCCAAGGGAAGCCATATGTAAACAAGTCATCCGTACTATGGTGAGCAACAACTAACTGTGAGAACTCTCAACTCACTGAGCGCCTGAAAGCAGGCCAACCCCAGGGGTTGCATCCCCATGGATTTAGAGTTCTGGTCTCCATGTGGTGTGTGCAGAGGCTGAGGACGGACAGTAGAGACCAACAGTGTCAGCAGAGGACGCCTTAAAGCACCT…
TCONS_00003528	chr3	58478887	58495554	+	TTTTATTAAAAAATTAAAGTGTGTGTGTATGTGTGTGCGCGTATGTAAAGATAAAAACAAAAACAACAAAAACTAAACCCACACAACTGACACATGCTTTTAAAATGGCAAGCATGTGACACTGGTTATCAAGTTCTCCCAAGCACTGATCTAGTCTCTCACATCAGTTACAGTCAAGGAGGGCTTCCAAGGGAAGCCATATGTAAACAAGTCATCCGTACTATGGTGAGCAACAACTAACTGTGAGAACTCTCAACTCACTGAGCGCCTGAAAGCAGGCCAACTCCGATTATCACAGTTCGGTGAACTTAGATTCATCAGTGCCAGACAGGAAGCTATCATTTAAATAAAACATAGGACAGTTGTGGGTCTCGCCTCGGGAAGATGTACTGAATAAAA…
TCONS_00003700	chr3	58721158	58724954	-	AGAGAGACGGCACCTTTATAATCACAGTGAGCTATGGGAAGAGCTGTACCCACTTACACATTACTCGGGAGACACAGAAGAAGGATCTTGGCCCAAATTAGAAGTTAGAAGAAGGTTCTTAGAAAGAAGTGCCATGAATGCTTTAGCAATCCAAGCAGGATAGTGTGGGCTCAGGAAGACTCCAAGGTTCAGCTGGCAGAGATGCTGAGTCTGGTCCAGAAATCCATTAGCTGTGTTTCAGAACCACCCAGAACTTATGGTAAAAGTAACATCCGAAGCTGGGACTATAAATATGTGAGATGCAAATGAGAAAGAGACAAGAGAGGAAGCAGTAAGAATTTAAACAAAGGCTGGCATTAGGAAAAGAGAAAAACAAAGGAAGAAACATTACATCAAAGC…
TCONS_00003530	chr3	58726437	58747819	+	AAAAGAATTTTTCTAGAAGCTGGAGAAAGTGATGAGAACCCAGGAGAGCCGGGAGCCCTCAGATATGTGGTTCCTCATGGTCAGACTGCTTGTGAGACTTCTACAATTTGAGCAGAAGTAAAAAGGATAGTTCAAGCCGAGCTCATGTCTGGATGCTGCAGAAGCCTATGAGGCAGTGGCCCTGCAGTTTATCCATGCAGCCTCTAACATCATATGGATTAACTGGGTGGCCCCAGTGACAGTAAGTCAATACATGTAAAGTATCTCATGGGA
TCONS_00003529	chr3	58726437	58740460	+	AAAAGAATTTTTCTAGAAGCTGGAGAAAGTGATGAGAACCCAGGAGAGCCGGGAGCCCTCAGATATGTGGTTCCTCATGGTCAGACTGCTTGTGAGACTTCTACAATTTGAGCAGAAGTAAAAAGGATAGTTCAAGCCGAGAGTAGAGCTAAATTCGAGGGAAGAGGTTGGAGTCTGAGGCGGCCGCATTGGAAGGATTCATGGACTATCCAATGAAGCTTCCTACTCAGAGTCCCTGTGAAGCTGACTTTGGAGAGACACTGCTGTCACAAAGCCTACAGTCCTGACAGCTTGGCTTTTGACATTTTGGATCCATGGCCCATAAAATTTTTTTTTAATGGAACTATTTCATCATTCATCATAGCAAGCCAATGGGGTCTCATTGCTACTGTGATTTTC…
TCONS_00003533	chr3	58727232	58787573	+	CCTGCCCTGCCCTCCACATTTTTCCTGTTCTTCCTTGCTTCACTGCTTCTCGCTCTCATTAGCAGAAAGTGATGAGAACCCAGGAGAGCCGGGAGCCCTCAGATATGTGGTTCCTCATGGTCAGACTGCTTGTGAGACTTCTACAATTTGAGCAGAAGTAAAAAGGATAGTTCAAGCCGAGAGTAGAGCTAAATTCGAGGGAAGAGGTTGGAGTCTGAGGCGGCCGCATTGGAAGGATTCATGGACTATCCAATGAAGCTTCCTACTCAGAGTCCCTGTGAAGCTGACTTTGGAGAGACACTGCTGTCACAAAGCCTACAGTCCTGACAGCTTGGCTTTTGACATTTTGGATCCATGGCCCATAAAATTTTTTTTTAATGGAACTATTTCATCATTCAT…
TCONS_00003532	chr3	58727232	58771710	+	CCTGCCCTGCCCTCCACATTTTTCCTGTTCTTCCTTGCTTCACTGCTTCTCGCTCTCATTAGCAGAAAGTGATGAGAACCCAGGAGAGCCGGGAGCCCTCAGATATGTGGTTCCTCATGGTCAGACTGCTTGTGAGACTTCTACAATTTGAGCAGAAGTAAAAAGGATAGTTCAAGCCGAGCATTCCTTCCTAGCCCGGAACCTACCCTAGGATAAATTGCAGAGAGTGAACCTGAACAAATGAAATGTTCTGCCTGTTATGATAATTAAGTAACAAAGTGCAGCTGAGACACCTCATAATTTCCAAATCCAAGCTGCAACAATGAATGACTTTCCAACTCCAGGGGAAATTTTTCTAGTAAACAGGAGGGAAGGAGAGAAAGAACCAGGCTTTCAAAG…
TCONS_00003531	chr3	58727232	58747829	+	CCTGCCCTGCCCTCCACATTTTTCCTGTTCTTCCTTGCTTCACTGCTTCTCGCTCTCATTAGCAGAAAGTGATGAGAACCCAGGAGAGCCGGGAGCCCTCAGATATGTGGTTCCTCATGGTCAGACTGCTTGTGAGACTTCTACAATTTGAGCAGAAGTAAAAAGGATAGTTCAAGCCGAGGAGTCTCTAAGATGGCTTTGGTATCAGTAACTATAATAGGCCACAGGAGATAAGACGACAAGAAAACATCCATTTCAGAACCTATCAAAGAACAACAAAAACCCGAACACTAAATCAACCTGTGATCTTGAAAATGTAATATTAGAAACTTTTATTTGAGACGTGGATTTTAAAACAGCAACAGTGGTTCTATAGACTGAAGCAATGCTCGAGAAATT…
TCONS_00003534	chr3	58727257	58739062	+	TGTTCTTCCTTGCTTCACTGCTTCTCGCTCTCATTAGCAGAAAGTGATGAGAACCCAGGAGAGCCGGGAGCCCTCAGATATGTGGTTCCTCATGGTCAGACTGCTTGTGAGACTTCTACAATTTGAGCAGAAGTAAAAAGGATAGTTCAAGCCGAGCTCATGTCTGGATGCTGCAGAAGCCTATGAGGCAGTGGCCCTGCAGGTAATAGACAATGGAGCTGACTTGCCTGTGAGGTCACGGTGAAGAAGCCACAAGGATGCAGGCGCTTCTGAGTCACCGGGAGGGGATGCCTCTTGCCCTAGCATGTCACTTTTATTTATTTATTTATTTATTTATTTAGTCTTGGGAGCAAAAAAAAAGAAGTTGCCCACTGGGTCTCTTGAGAGTACAGGAGACAA…
TCONS_00003535	chr3	58770534	58787581	+	TCCTTCCTAGCCCGGAACCTACCCTAGGATAAATTGCAGAGAGTGAACCTGAACAAATGAAATGTTCTGCCTGTTATGGAGTCTCTAAGATGGCTTTGGTATCAGTAACTATAATAGGCCACAGGAGATAAGACGACAAGAAAACATCCATTTCAGAACCTATCAAAGAACAACAAAAACCCGAACACTAAATCAACCTGTGATCTTGAAAATGTAATATTAGAAACTTTTATTTGAGACGTGGATTTTAAAACAGCAACAGTGGTTCTATAGACTGAAGCAATGCTCGAGAAATTTTGAAGTCTGCCTGGAGAGTTGCTTTGAAATGGAATAATGGAAACAAGCCAAGCTGGGTCTCTGCACTGGGCTCTGCCCAGGTCCTCAGCAGGAGACAAACTT…
TCONS_00003536	chr3	60091274	60092481	+	TATATGTGGATAATTGTATCATGGATGACTGAAGGACAACTAGAGAAGTTACTTAGGCTGGCATCAGAGCTGCAGCATGACTGCTGTGTGGTGCCTGCTGCCACAGATCCGGCTGAGACAGCGCCATCTCCTGAGACCTATAGCCAACAAAGCTGTCTTCCTCCAAACAACTCATCTGACTAAACCTCCCAAGGGACACCCTGAGATCCAGAGACATGCACTGAATCCCACAGAAGACAGACTTGAGACCTTCCAACTATAGATGAACTCTCTTGCCAAAGCCAAATGGCTGCTGAACTTGGGGAAGGTTACATGATAGTAAGGAAAACATAATGTCTATCTAGAGTCATTAATTGCTGTTCAAAATTGATGTTAGTACCCTTAAACTGTACAACCTAT…
TCONS_00003538	chr3	61544042	61552070	+	GCCAGCAAAGAATGACAGAGTGTTCTCTAGGGCCAGAGCAGGAAGGAGAGGAACAAGACCTGAAGCAAACCACAGAGACAGATCGAAAGGCTTGAAAGTGTTGGAAAGGAGAAAGAAGGCAGTGCAAGAATGGGAAGGATAAGTTTCTAGAAGCAGTTTTATTCCTTGTGGGGAGAAAGTACCCTTACTCCTTCAAGTGAAGGATGCTGAAGCTGAGGGAGCAAACCACACATGCTACTTACTTCCCAAAAGTTTTATGTACATAGCAG
TCONS_00003701	chr3	62145756	62147801	-	GTCACCAATGAGGAAAACCCAAGCTCTGAATGTAGAGAAACAACAGCGCTCAAGGAAAAGGCAGATGGACAAACTCAAAAACAAGAGGAAACATAAGCCTTAGAAGCACTAATAAACGTCTTGGTGGTTGTATGGCAGGTGTGTGCGGTGGTTAAACAATGTAAAATACGCTTACAGAAATGAGCCGAATCTAAATAACCCATGTTACACAATTGGATTTTCTCCTGAGTTGAAAAGGACTCGGTTTCTTTTCCACTTTAGTAATTGTCTTTTATCCTCAGTGCAAGGGGATCCACCAGAAACAGAGTTACTTCAATGGGCTAGCCAAGCACTAGCTGCCCAGGGGACTAATTAGGACGCCAATGGATGCCAACGGAGTAGTCAATGTAAGTAAGAATA…
TCONS_00003702	chr3	62159084	62160333	-	CACCACCTGAAGAGCTGTTTGCTGACTCTGTACTTCCTCCTCGCATGCAGATAACGAATGCCCTAATAATTTGAAGACCGAATACAGGCTGATCATCTGGAGATCAGACTGTAAATATTCTGGGTAAATTAAGAAAAACAAAAACAAAAAACCTCTGAGTAACATTAATTTTGACAACTACCTCTCCATGCAAAGATTAACAGTCAATTCTGGTGGCCACGATGCCCTGTAAACATCATGGAGACCAACTATCAGTTTCATCTGCTCTAAGACACAGCACATGACTTGAGTGCAAGAGAAGACAGAGAGGATACTTTAAGGTCAGGAGAGCAAATAAAACACTTTAATAAATGAAATCCACATGGCAGGGC
TCONS_00003703	chr3	63821226	63825383	-	TATTACTGCAACATAAAATACATGGCAGTCACTTGCAATTACAGAGCAATTCACAAAAACTACACTATTGATTTCAATTAACAAGTAGCACTTCATAAAAAATATTCTCAGAGGATGTCTACATTCACTTTATGTAAATATCCAGGTGGTAATAGTTACAGTCATGTAAAGACAGTACAAGTGTATTCTTCAAAGGTACAGGGCCAGAAGGATAAAGCTCTTGCTTATATATTAACAAGATGACAGTGAAAAGCATGGCATCCGTAGGAAACGTCGTCAGTTCCTTTTTACCCAGGGCTGGGGTATCA
TCONS_00003539	chr3	63872659	63884473	+	TCTAATTAGCTATTTTGAGCCTGGGAATCAGCATTCCATACCACTCCCCAGAGAACCATCTCATAGGTTGTGTTGTGGTTTGAATGTGTCTTCTGATTTTATTTCAGAATTATTTCATTGTCAGAGGTTCTGATGAAGCTTTGTCCTCAGTACCACACAGTAAGGAGAATTCTTTCTGTTGTAACAACAATAAACTCATGAAAGTTCCAGAAATAATGCATGACAGCAATTGTAACCCAGTTATTCATCAGTGTTGGCCATTAAACTGAAAACAGAAAAGCTACTAAGAAACTTGAAGTTTTTATCATACAGATCTCTTACTTCCTTAGCATCATGCCAAGGATGACAATGAAAGCTGTATTCACTTC
TCONS_00003704	chr3	64919413	64934864	-	GGTCCTACCTACTGATCTGGCTTGATTTCTTGGAGCTGGGAAGGTGGATGATGGGGCAAGTTTTGTGGAACTGTCTCTAGTAACATGGAAGGTGTCAGTCTCCAGTGCCATAAGTTTTGAGACACACTCAAAGAAACGAAGATTCCCCTACTTTGATCAAATTTCTTTGCCTCAAATCTCATACTACCCACTTCTGAATCTACCAAAGAAAGAGTGTTAGTTTGATTAAGGGAGTTTGCAAAACTCAAAGTGAATCTTGGGAATTTGATTTCTCTTTCAAATTTGATAGGATCCCTTTCTCCTCTCAGAGCACTTACTCAATTCCCCTAAGTTGAAAAGTTTGCAGAAATGAAAAACAGAAGAACTTCTCTAACACGACAACATTTCCAAGGAGAGTCA…
TCONS_00003705	chr3	64919741	64924677	-	CATAAGAAGATCTCACATCCTGGCAAGACACTCCTTCTCTTCTCCACAGCATGGGCCTGACAGCACTAATGAGGCAGAGACAGCAAGGGCACCATGGAAAGGGGCAAGTTTTGTGGAACTGTCTCTAGTAACATGGAAGGTGTCAGTCTCCAGTGCCATAAGTTTTGAGACACACTCAAAGAAACGAAGATTCCCCTACTTTGATCAAATTTCTTTGCCTCAAATCTCATACTACCC
TCONS_00003540	chr3	66221868	66225327	+	AGATCCTTGGACTTGCATTCACAGCTGCTACTGACCATTGTTGGGCGTTGGACTGCAGACTGTCAGAGAAGCAGAAAGAAGACTGTGGCCACCAAGAAAGAACTTTGTCATTTTTCTTTTCTATCTCATGCAAGAAGAGGAAGAAGAGACACAGAAGGTGGTATCTGGGCATTTGCTGCCCAGCCCCACCAGAGCACAGCTAACTAACCATTGTTTCAGATTAGTGAGAGAGAGCTACAGCTTGATGGAAATTGATCGAGAATAAATTTTGATCATGTCAGAAAGATTATTCCAATAAGAAATAGCGTCAAAACTCTGGAAAATCTAGAGATTAGGAGAGCTGGCTTTTTAGCTGGAAGGGAGAATTAGCATGGTGTATCTGAGACATTTGTCAGACTA…
TCONS_00003706	chr3	66247505	66249318	-	CAGGTTTTTGTTCTCATAGCACCATGAAACTTGACACATGGACCAAGAAAGCAAAGGCTCTTCCAAGATACCTCCTCTCCAGTTTGGAAGATGGAAATAGCTACCCATGTTCACTATCTCCATCAGCCTTCTGCCAGTGATGGTAAGGGAAGCCAGAGGACATCTTGCCACTCCCGAGGAAAGCACAAGTGCCCTACCAGGAAGCTGCAACCAGACCTGCGTCCAGAAAGACTGATTTGTATAATGGACCAACCCTTCAACAGACCCGAGGCTGTATTTGTCAGGATCTTACCATACCATCAGATGTTATCCATCCCCTTCCTAGAGAGGAATAAGCAACCAGGGTGTATATGGAATTTGCCTCTACAGTTTTTGGTAGAATTGCCAGCAATATCAGTT…
TCONS_00003708	chr3	66407452	66429248	-	AGTTGTAGGGTGTTTTCTCAATTAGTGATCAAGGATGGAGAGCCCAGCTCACTGTGGGTGGTGTTATCCCTGAGATGGCAGTCTTCGACTCTATAAAATAAATGCAGGCAGAGCAACATGTGTGAAGCAAGCCAGTGAGCCGCTCCTGTCCGTGGCCTCTGCAGCAGCTCTGCCTCCAGGTTCCAGCTCTGCATGAGTACTTGACTTCCTCCAGTGATGTTAGAATATAAACAAGAAATGTAACAAGGAATGGAAGGATGAATACTTTAGTCCATTGGAAGAAGTTCTTAAGGTA
TCONS_00003709	chr3	68186204	68264916	-	TACAGGGAGCCCTGTTTTATAGTACAGTAAGATTTTTCAGAAAGCTGATGTTCCAAATGCCCGTGCCTTGAAGACAATGGAGAAGCACCATACAGCACAGGGGCAACCAACAGCAGAAGAAGCCAATCTTTTCATGGCATCTGTCAGTCCCAGGGGCACCAGTGTGGGAGGAACTTCCTGGCCATCCCTCAGGATGAGACCTTGCATAATGGCCTCTCTGCATTTCTGATCTTTCTGATCATGGACCTGTATCTTCTCTTGGTGGAAAGGTTTTGAAAAACCTACCTTTTGTTTGGAAGTTTACAAAAAAAAATATATATCCCGGCCCATATTCAATTTCTTATAAATGAAAGCAGAGAGTCATAGCACTCAGTTGACTATCTCAGTTTTCTTTTTGTG…
TCONS_00003710	chr3	68259449	68264623	-	TAGATCTGGTTGTTATCTTGATATGTGAACTCTGCCCAGAAAGGTAACATTTCTGTACCTGGAACTCTCTCTGCCTAGATTTTTCAGAAAGCTGATGTTCCAAATGCCCGTGCCTTGAAGACAATGGAGAAGCACCATACAGCACAGCAATGGAAACCCTAAGACAAAGCCTAAACCCTTGATTTGGCCTTGGCTCAATCTCAATGAAATTGAAGATCACTGGACTTCTTGGGAAAGTCTGGGAGTCTGGATGACCTGAGAGCTTTGAGAAGTGTTCACCATGAGTC
TCONS_00003711	chr3	68344328	68354555	-	CGAGCTCCAAGTCAACAGCCGAGAAGAATGAAGCAGTAAGCCAAGGAGGAAAGCATGCTGTGACCTACAAAACCAGAGAAGCAGTCAGATCTCCATGCGTTCTCACTGTCTGTATTTATTCCCACCTGTGACAAGATTCCCCAGCTTACATCTGTGTGTGATGATGATGCATGTGTGGAGGCTGGAAGACTCCAGGCACCATGCT
TCONS_00003544	chr3	69659205	69660490	+	ACAGGAGACAGATAGAGGAATGAATTAATTATTTAGGGGGCTGTGCATTGGGGATTGGCATAATTACAGTCACTGCTTTCCAGCAAGGACATATCAGTGTGCTATGGGGACGCCAGTGGCTACTTCCTCAGCTTTTCCACGCCTCTTGCCTTCAGAGCTGACCTAGGATTTGCTGCTTTGAGATGTGTTACGTAAAAGGAACCACACAGCGTGGGCTGTTCTTCACTTAACATAATCTTTTCAATGCCCATCCGTGATGAAGCATGTTGGGTACTATCTGCTGATCGGTTCCACAATATACTTACTCACTCACCTCTCAATACTAGGACTGTTTCTGGGTTGCTTGTTTGGTTTTGCCTGTTATGTATACTACTGTGATGAGGATTTGGGTACTAGTTC…
TCONS_00003545	chr3	69659509	69660474	+	GCAAGAAGAGTAACTGTTCTCCACAGCTCCTGGGTGGATGCTGTATTGCATGTAAATCCCCTATGATAAGGAGTTGAATGGCATCTGATTGATTTATGAACAGAAGAAAAGCAGATTTGCTGCTTTGAGATGTGTTACGTAAAAGGAACCACACAGCGTGGGCTGTTCTTCACTTAACATAATCTTTTCAATGCCCATCCGTGATGAAGCATGTTGGGTACTATCTGCTGATCGGTTCCACAATATACTTACTCACTCACCTCTCAATACTAGGACTGTTTCTGGGTTGCTTGTTTGGTTTTGCCTGTTATGTATACTACTGTGATGAGGATTTGGGTACTAGTTCTTTTGTGGACATAAACT
TCONS_00003546	chr3	69684117	69685852	+	GACAGGAAATTTGAAGAAATTACTTTCCAAGGATTTATGTGAAGACAAAGATTTGTTTAAAGTACGTGCATACTATGTAATTTGAAGTAAAGTTTGCTGCCCAAGAAAGAATTGTGGGATTCTATCACCCTAAGTCTTATCAAAGATGAAACTGGAAGATATCAAATGAGTCAAGCAGCCTCCACTCATGAGGAAAAGAAAATACTGATCACACCGTGCTTGAGCCTGAAGAGGGGAACATCTCTACTAATCTCAAGACACCTGAGAAGAAATTATGCAGGGAATGAAAAGATGTGCCTCCTTTGTGGCTTACCATAATCGACTTTTAAGTACCATTGCTGTGGGCTCAGGTTTTAACGCCTCGTGGCCTGTGTGTGTAGGTGAAAAAAAAAAAAAAAG…
TCONS_00003547	chr3	69686879	69688047	+	GGGCTGGAACTGGAGTGCTGGAAGTGCAGTCATGGGTGCTTTGAGATGCAATGACTTGTGAAGGCACAGTGAGCCATCCTACTGAGGCCTTGTGTGGGCGTCCACAGACAGCCAGACTCTCCAGGGCCAGGAGCTCCCACCTGGGAAGTGAGTTCATATTGAAGCTCCTGTTCCACTTGCTATCTACAACTCTGCCTCTGCCTGGAAGTCAGAGAGCCTTGAGTTTTGAAACCTCCCATCCTCAGAAAGATGTAAGAAGAGAATCCCACTTCTGCCATTTGGGCTCACACTGGATTCAGAGCCTTCTA
TCONS_00003549	chr3	69745786	69762125	+	AAGGGAGTCTAGCTCTTGCTCTTGCTCCTGCTCCTTCGCCTGCTTGCTGTGTGAGACTGAGTAACTGCTAGATCCTTGGACTTCCATTCACAGCTGCGACTGAACAATTGTTGGGAATTGGTCTGCCAACTATACCAGGACTCTTCACTGACATATCCAGGCTCTGAACCACACTTCAACCCTCAGACAACAGCTGGTGCAATTTCAAAGCCCCCAAGGGAACCTGCTGGTTGTACAGACATTTTCAACATTGCCAGGATTACTTTAACTGGACTCTCTTCATAATTCCTTCCTTCTCTTGAAAAGGCCAGGATGGAGACATCTCAGAAGCCTGTGGTGGCTTCTCTTTGTAAAAAAAGAAGAAGAAGAAGAA
TCONS_00003550	chr3	69745786	69762125	+	AAGGGAGTCTAGCTCTTGCTCTTGCTCCTGCTCCTTCGCCTGCTTGCTGTGTGAGACTGAGTAACTGCTAGATCCTTGGACTTCCATTCACAGCTGCGACTGAACAATTGTTGGGAATTGGTCTGCCAACTGATGCTAGCTGTTGCCTGGGAGGCTGAGTCTCATACTTATACTTTTTCATTGAGACACAAAGCATGAAGACTGCATTTCCCACACTTTCCTGACAAGTGGCTTTTCAGATACCAGGACTCTTCACTGACATATCCAGGCTCTGAACCACACTTCAACCCTCAGACAACAGCTGGTGCAATTTCAAAGCCCCCAAGGGAACCTGCTGGTTGTACAGACATTTTCAACATTGCCAGGATTACTTTAACTGGACTCTCTTCATAATTCCTT…
TCONS_00003548	chr3	69745786	69762104	+	AAGGGAGTCTAGCTCTTGCTCTTGCTCCTGCTCCTTCGCCTGCTTGCTGTGTGAGACTGAGTAACTGCTAGATCCTTGGACTTCCATTCACAGCTGCGACTGAACAATTGTTGGGAATTGGTCTGCCAACTGATGCTAGCTGTTGCCTGGGAGGCTGAGTCTCATACTTATACTTTTTCATTGAGACACAAAGCATGAAGACTGCATTTCCCACACTTTCCTGACAAGTGGCTTTTCAGGGAGAAGGAGAAAAATCTACCATTAAGATACCAGGACTCTTCACTGACATATCCAGGCTCTGAACCACACTTCAACCCTCAGACAACAGCTGGTGCAATTTCAAAGCCCCCAAGGGAACCTGCTGGTTGTACAGACATTTTCAACATTGCCAGGATTACT…
TCONS_00003552	chr3	69745884	69758108	+	ACTGAACAATTGTTGGGAATTGGTCTGCCAACTGATGCTAGCTGTTGCCTGGGAGGCTGAGTCTCATACTTATACTTTTTCATTGAGACACAAAGCATGAAGACTGCATTTCCCACACTTTCCTGACAAGTGGCTTTTCAGGCATGTGTTCGCATAAAAGGCCTGTCAAAAATCTTAACAGAAGTTGTGCTCAGTGTTTGGGAAAGTGTTAA
TCONS_00003712	chr3	75904710	75905496	-	CCAGCAGGAAGACAGGACATTAGTGGGGTTGGCAACCACAGTCACAACTCTGACCCATAATGGTTTCTGTCTGATAGAATTACAGGAATGGAAATGGAGAGGAGCCAGTGATTTTGGTTAATCTGAACCCCCAAGAGTTTTCAAACATTGGACCACCAAACAGACAGCATATACCAGCTGATATACATAGAATAGAGGACACCCAGGTCTGTGTTCATTCATAGATGAAGCATGTAACCATCAAGAGACAGGAGGCCCCAGGGAGTTCAGAGGTCAGGTGAGGGCTTAGAGAATACTGCAGAATCTGGGGAAGAAATATGTAAGAGCCAAAAGTGATGGAGGCCACAAAGGACAGTAAACTTGCTAAGCACATCAGGATCAACTCACATATAAACTGAG…
TCONS_00003713	chr3	76211097	76212282	-	CTCAGATGGTGGAAAGTGTATTCAGAGGTTGAGACTACAAACAACAGGGAAATCAGAGTGCCAATAAGAAGTGGACTGGAAGGAAGAATGACAATTTGTTTTCTAAGGAGAGACAGAAATGGTGTAGATTCAGATGAGAAGGAAATAGGGATTATCTGGGAGGAATTGCCAGAGAGGAACTTTGCTGTATGAAAACAATCTATTTTGAAATTTTGAAGAAGAAGAAGGAGGAGGAAGAGGAGGAGGAGAGGAACAAGACAGAGAAGAAGAAGAAAAAACAAGTAAACCAGAACCAATGCTACGCCAAACATAGTGTGCCCTCTGCTTACCACCACAATTACTAGTGAAGATACACTTTTGACATTCTAGCTTGCTCATTTGGAGCATGAATTTTGTATT…
TCONS_00003553	chr3	77924695	77962906	+	TGACACAAAACTAGCCAGTACACCCATCTACTCCTGCCTCAGCACCCTAGCATTCCCATACTCTGGGTCATCAAGCCTCCACAGGACCAAAGAGTTCCCCTTCCAGTGATGCCAGATAAGACAATGCTCTGCTACATACCCAGCTGGAGCTACAGGGCTTGAAGAACCCTAACTGAATATGTAACCAGTGTGGAAAGACAGCAGGCAAGACCCTCTGGCACATGTAACAAGGACCAAGGGTTCCAGGTCTACAAAAGTTGACAAGAATACATGCCTTGTTAAGTATTGCTGAAGGAGCCATATGCTGCTACAATGATTTTGTCACTTAGCATCTGGCTATCTGGCAGAAAGCCGTAATCTAACTCATAGAGTTCCCATGTGGTATTGCCAATCCGGATG…
TCONS_00003715	chr3	78748697	78751500	-	TGAGTTCCTGCCATGGTTTCCCTCCGTGATGAACAGTGATGCTGAAGTGTATGTCTGTGAGCTTTCATGTGTGTGCCTGTTCCCTCAAGTGACAGAAGAGGGCATCATATCCATTGCAACTGAACTTACAGAGGGGATTGAACTCGGGTCTGCAGGCTTAGGCACCACGTGCTTTTACCCACTGAAAGCCATCTTCCTTGACGCTGAAAATGATGTTTTAAAAATAAA
TCONS_00003714	chr3	78748697	78749518	-	GCCATGGCCAGTGTGTGGAGGTCAGAGGATGACTTGCAGGAGTTACCCCTCTGTTCCAGTGGAGCCTCGGGATTCAACTCGGGTCCTTTGCCTTTGTGGCCTGTGAGTCACTGAGCCTATCCTCTGGTCCAAGGTATGTCTGTGAGCTTTCATGTGTGTGCCTGTTCCCTCAAGTGACAGAAGAGGGCATCATATCCATTGCAACTGAACTTACAGAGGGGATTGAACTCGGGTCTGCAGGCTTAGGCACCACGTGCTTTTACCCACTGAAAGCCATCTTCCTTGACGCTGAAAATGATGTTTTAAAAATAAA
TCONS_00003716	chr3	78748719	78751510	-	CACAGTGTGTGCCATGGCCAGTGTGTGGAGGTCAGAGGATGACTTGCAGGAGTTACCCCTCTGTTCCAGTGGAGCCTCGGGATTCAACTCGGGTCCTTTGCCTTTGTGGCCTGTGAGTCACTGAGCCTATCCTCTGGTCCAAGGTATTTAAAATTGTTCCTTCCTCGTCAACGAACCACAAGGTATGTCTGTGAGCTTTCATGTGTGTGCCTGTTCCCTCAAGTGACAGAAGAGGGCATCATATCCATTGCAACTGAACTTACAGAGGGGATTGAACTCGGGTCTGCAGGCTTAGGCACCACGTGCTTTTACCCACTGAAAGCCATCTTCCTTGACGCTG
TCONS_00003554	chr3	78864326	78864962	+	CTGCTGGTTCATCTAAGGGTATGAGAGGGATTCATGGTAGACTTCTTTTTCCTCAGCCCACCAGGTGGAACTGGCTGTTTTGATTCATCTATTACAGCTCCTCCAGCCCTGAGCCATCAGACACCTGTGGAGTGTGAGGAGAAAGTGGAAGTCACCAGAAAGATAGCAAGCCTCCAGCTAATGGACAAAGGGAGATGTGGCTCTACCATCAAAAGTCAAGTCTGCCCACCTGGGCCCCAATGATGGCACCAGGGGAGAAGGTATCTAGACCTTGGGTTGTAACAGTCACTCCTCCATCTGGAGAAAGGACTTCCCCTTGGAAACTGAATCACTTCCTGACTGCATAGGACATCACAAAATTTTTATTACTATTAAAGGCAAATGTGAGATTATATTCTA…
TCONS_00003718	chr3	82598654	82616916	-	TGGAGCTTTAGGAAGGAACAGACTTTGTGTTAGCATGCCCAGAGCCACAGTCATTGCTCTGGAGCCACGGGGCTCCAGATTCTTATAAAAGAATCACAGGCAGCATTTTCCATGGCAAATCGTTGGCCCCAACTGAGCCTTTAAATAAATCTCTGGGTTCCTGTCAGCATGACCTTGGAGTTGTTGAACACCATTCAACTTTGACTCACTATGACTTGTAATCCAAGCACCCGGCAGCTGAGGAATGTCCTGGAGCTTAAATTATGTCTGAATAATTCCTCGATTGTTCATGATTCTGTGTTGCGGTCCTTCCCAGATGACTGAGCAGCGGAAGACGCAGGTGCCTTTCACCTCATAACCGGCTCCAGCAGAACATGCTTCTGATCTGTTTTCCAGGAG…
TCONS_00003717	chr3	82598654	82616142	-	CTTGGGTGTTGTGTTCTGTCAGGAAATGCTGAAGATGGGATCCATGAGAGCTTAGGTTTGGGCAACAATTGGACTGAGAACGGAGCTTCAGGACCTGTAACCTCCTGCAGTAGACCAGCATGACCTTGGAGTTGTTGAACACCATTCAACTTTGACTCACTATGACTTGTAATCCAAGCACCCGGCAGCTGAGGAATGTCCTGGAGCTTAAATTATGTCTGAATAATTCCTCGATTGTTCATGATTCTGTGTTGCGGTCCTTCCCAGATGACTGAGCAGCGGAAGACGCAGGTTTTCCAGGAGAAATAAAAAGGAGGACCTCACTGTTTACAGATTAAAGGTGTTTATCTTTTGTTATTGGTTATAAGAACAGTGTAGGTTCAGAGTGGAAAGGACATG…
TCONS_00003719	chr3	82598656	82616138	-	GCTTTAGGAAGGAACAGACTTTGTGTTAGCATGCCCAGAGCCACAGTCATTGCTCTGGAGCCACGGGGCTCCAGATTCTTATAAAAGAATCACAGGCAGCATTTTCCATGGCAAATCGTTGGCCCCAACTGAGCCTTTAAATAAATCTCTGGGTTCCTGTCAGCATGACCTTGGAGTTGTTGAACACCATTCAACTTTGACTCACTATGACTTGTAATCCAAGCACCCGGCAGCTGAGGAATGTCCTGGAGCTTAAATTATGTCTGAATAATTCCTCGATTGTTCATGATTCTGTGTTGCGGTCCTTCCCAGATGACTGAGCAGCGGAAGACGCAGGTTTTCCAGGAGAAATAAAAAGGAGGACCTCACTGTTTACAGATTAAAGGTGTTTATCTTTTG…
TCONS_00003720	chr3	83278499	83293495	-	GCTTCCCAAGAGCCACTGAGGTCAGGCAATACGTGACAAGGGAGTCATTGCTTGGAAACGCTGAGAAGATATGCGCTTCTCCCAACCTTGGTCATGGAAGCTTCTTACTACAGGGGCAATAATGGTTAGCACAGAGAGACATCATGCAAGCTCATGGCATGGAAGAAAAGCTATCTCCTGCCTACACGAGAGAAAGACCAGTGAGACTGATGGCAAACAGATCCTTTGCTATGAGAGCAGCATCCCATTAGGTGGCTGAGGACATGGAGAGGCCAATCTGGACCCAGCTGATGTGAATACACTGAAGACATGGGCTGACACGTAAGCGAGATAAGAGCATATTTGTCAACTGAAAGCTCAGCATGGGGATTAGCCCAAGAGGGTAGCCACATAATGAGT…
TCONS_00003555	chr3	85571174	85582102	+	TATAGAAGGACCTAATTTCATCTGCCATGGAGAAACAGCTCGTTTCACTCCACCGCACTTGTGTTACGAGGAGAAATGCAACAGCAACAGCAAGAGCTCATTTTCCAGGAGTTGAGAAGTACAGAGGTGAACAGAAAACAGCGGCTTTCAACGGTCGGTGCGCCTCAGTTCAGAGATGGAGCCTAACAGCACCCCTGCATTCCATGGAGCCTGCCTGTCCTGGACTGGATCACAAACCCAGGAGAAGCTCACAGAACATCGTGTAGCATGGTGGCCTTCAAGCCAGGGAGCTGACACTGGAATACTAGCTGGGCCGGAATTCCAGAGTCCTGCCCTTTCTATTGAATGGAGGGGTTCCACAATATGATGACACTTCAGAGTGTGAAAATAAGATAGTCA…
TCONS_00003556	chr3	85581102	85581694	+	GCAGCTCGTTTCACTCCACCGCACTTGTGTTACGAGGAGAAATGCAACAGCAACAGCAAGAGCTCATTTTCCAGGAGTTGAGAAGTACAGAGGTGAACAGAAAACAGCGGCTTTCAACGGTCGGTGCGCCTCAGTTCAGAGATGGAGCCTAACAGCACCCCTGCATTCCATGGAGCCTGCCTGTCCTGGACTGGATCACAAACCCAGGAGAAGCTCACAGAACATCGTGTAGCATGGTGGCCTTCAAGCCAGGGAGCTGACACTGGAATACTAGCTGGGCCGGAATTCCAGAGTCCTGCCCTTTCTATTGAATGGAGGGGTTCCACAATATGATGACACTTCAGAGTGTGAAAATAAGATAGTCATCAAAATGCAGAGCAAAAGAGATAAAGCTGACCT…
TCONS_00003557	chr3	85756302	85760265	+	GGTCTCCCTGCTCTCTCCTTCTCTCTCTACATGCTCCCAACCCCCATGGTGACTTCCCTGGTCTTGGTCCTTGGTGCCAGTAGACTCGCCCAAGAGCAAGTTCCCGATAAACCTGCATTTAATGTATTCTAATCTGGCTTGACTGAATCGCTTCATTTCACCGGCGAAGTTACCTATCAGAGTGGAGCGCAGTTCTTTGCTCTAGGGCTTCCAGTTGGGGTAGCAGAGGTCCTATCAGATACTGTCATCACAGCAATGAAAAAGCAACATTCATGAGCCCACATTCCGGTGTTAATCACTCTTAAAGTCCTGTCATGTGAAGAGCCGAGTTTTGAAGACACCTTCCATTTAAATCCAAGGCTGTAGTCTGCCCAGTCTTCCTTCTCTCTTCAAAATCTT…
TCONS_00003722	chr3	85992104	86013367	-	CAGAATTTCTTTGGAGCCTTTTTGCAAAGCTCCGTTCCATCCACTCCCACTGTTGCACCTGCTGATCCGATTCTAACCATCAACCAATGAGCAGGAAGATAAAGCAGACGCAGACTGTTGGAGGTTATTACATGAAGCATGCAGATTGTTGGAGGTTATTACATGAAGCACGGCTAAAGGCAAACCTGTCCCATGGAAGCTGAGAGGGACCGAAAGGAAACCAAGGTTGATTACCCAGG
TCONS_00003723	chr3	86014685	86026552	-	GAAAATGGTCACAGTCAAACCCTTTTCAAGTCACACAGTCTCAAGGATCCAGGATAAGATAAGGTTTCACTAACCGTGGCTGGCCTGGAACTCACTATGTAGAACAGCCTGGCCTCAAACTCACAGAGATCTGCCTCTAGAGTGGTAAGATTAAAGGCATTGCCCTCCATGTTTGGCTCCTGATGTTCTTTGAAGAGATAACTCTTGACAGTGGGTTTCTCTTTGCTTATAAGCTGTCCACCAAGTAAGATGACTAGCAAACCACAGCAAGGTGATACCAGTTTCTGC
TCONS_00003724	chr3	86026546	86028504	-	GAAGGGAGAGTTAACATCACTGGCCACCTGTTGCTGAAATCCCTGAAGAAGGAAAACAAACAAACAAACAAATTCCTTGGATCTCAGTGTGTAAATCTGAAATAAGGGAGTGAGATGTCCCTGCAGGATCAAGAAAACATTCACTTGACCTTCTTGACCTTCTACCAATTTCTATTTTGAATGTGGGAGCCATGATTAGGCTACCAAAGTCATCTGGTAAGATTTTGCATCCTTGGATTTGGCAGATAGTTTAAGTTACTATATCTAGTTTATAGGCACTAATAATTTGTTGATGAATACCTTCTAATAAAAGCAGATGGATGGTAAGAATGAAAAT
TCONS_00003725	chr3	87215797	87219584	-	TTTGCTCCACCTTGCTATTCTTCACTAAAGACATTAATGTATTGGTTCCATAGCATGGTTGGGCTCAGCTTGTGGTAACACAGTCATTGAGAGAAGACACTCGGCCAAGAACTGCTCTTGAGGTCCCAGTGGCAGCTTGCCTCAGGCCAGTTGGGGAGCCTTGTGGGTCCTTCAGGATTGAACTATGGTTGCCGGTTGGTGCCTGGTGTCTGCTTGCTGAAAGGACTGGACTGTAGCTGCTGGTTTGTGCCTGGTGTCTGCCTGCCTAGAGGACTGGTCTGCAGCTGCTAAGTCATATTTGCTATGGGCCTGAACTAGTGCCAGAGAAGATCAAGATCACTCCTGAAGAACCACTGATGAGCAGGCCTGAAGCACCCCATCCACCCAAGC
TCONS_00003726	chr3	87718389	87720056	-	AATCAGGATAGTAATCAGCGGCTTTATTTTCCTAGAACTCAAAATTTTCTATTATTCTCAGAGCTACACTTCCAAAGCTACAGTCAGCAATTTTTCTTCAGAGCCCAGAGGAGAGATGGGAGTAAAAGACAAGGAAGAGGGGCATGTAAGAAACCACTAGAAGAGGCTGGAGGACACTTTTCCCTGTATTCTTAGTGGGCTACAAACTGGATGTGAGAAAACACCAGAGACCAACTCTGGAAGAACATCAAAGCCCCATGTCCAAAGAGAAAGCCAACCCGGTCAGAGGCGAGCCTCCCTCCTAGCGCACCTCAAAAAACGGGTCAGCAGTGGGGAGAAAGGAGCAGAGAGAGGAACACACAAAGGGGCGGGGCAACTTTTTTCCTTTTTTTCTTCTTT…
TCONS_00003727	chr3	87718821	87720057	-	GAATCAGGATAGTAATCAGCGGCTTTATTTTCCTAGAACTCAAAATTTTCTATTATTCTCAGAGCTACACTTCCAAAGCTACAGTCAGCAATTTTTCTTCAGAGCCCAGAGGAGAGATGGGAGTAAAAGACAAGGAAGAGGGGCATGTAAGAAACCACTAGAAGAGGCTGGAGGACACTTTTCCCTGTATTCTTAGTGGGCTACAAACTGGATGTGAGAAAACACCAGAGACCAACTCTGGAAGAACATCAAAGCCCCATGTCCAAAGAGAAAGCCAACCCGGTCAGAGGCGAGCCTCCCTCCTAGCGCACCTCAAAAAACGGGTCAGCAGTGGGGAGAAAGGAGCAGAGAGAGGAACACACAAAGGGGCGGGGCAACTTTTTTCCTTTTTTTCTTCTT…
TCONS_00003728	chr3	87943642	87944169	-	GGGAGGTGGGGGCCCTGGACACTCACTGCTGACTTGACAACTCACAGGAGACCAGAATAGGGGGCAGTAAAACTACAAGTGGGACAAAACTCAGACTGTGAAAACGTCTTGGGAGAGGTCTTGATTTCCACGAAAGACTGAAAAGGGCCAAGGATCAAACTTCCGTGGCCAGGCTTGCATGGCAAGCGCTTTACTGCCTCAGTCATCTCGCCCATCTGTTCTAAAGAAAAGTCACCTTCCAGCCCTGCTGTAAAACCTTGATACCCACCGACATCCTA
TCONS_00003729	chr3	88077168	88078661	-	TGACATGATCCTTGGCAAGGCAACGTGTGAGTCCTGACCCTTTGCTGGTTAGGAAACCGTCCCAGCCACATATGTATCTTCTGAACAGGGGGACATGTTATTCCAATTCCCGCCCCGGGAGTCATCCTCTGAAGCAGGAGAGAAGCTGCGTCTAACCTTACATGTCTGATGGTGCGCCCTGCCCCTTGAACACTCCAGAGGAATGGTTTTATCAACTATTTTGTTATGCAAGTGTTTTAGTAGCTCTAGAAACATTTTTAAAAGGGGGGGGAAGTCACATTTCACCCTACCCTGTTCTTATAATGTTTTAAGGGTTTTAATAATTTTTTAAGGGTGAAATGAGTTAGGGTTGGTGGCACTCACCTTTAATCCCAGCACCCAGGAGGCAGAGGCAGGCGG…
TCONS_00003730	chr3	88206174	88208639	-	GCCTCTGTTTCCCGAGGTGGTACCAAAGTGCCATCATGCTTTGTTTCATGTGGTACAGGGGACTGAACACAGGGCTTTGTGTGTGCCCAACTGAGACAGGTCCCTAGCCCTAGTAGGAGGTTTTAAATTTTTCTTGTTTTGTTTTGGTTTTGAGACAGGGTCTCTCTATACAGTTCTGCTTATCCTGGAACTCATTAAGACCAGGCTGGCCTTGAATTTGCAGAAATCCACCTGCTTCTGCCTCCTAATTGCTGAGACTAAAGGCAGGTGCTTAGAATTCAGCAGTAGG
TCONS_00003731	chr3	88662902	88663939	-	CCTGAGCAAAATACACCATTTGTATACATTATCTACAAAGAACAAAAGAAGTTGGGCATGGCGGTGTGTACCATTTATCCCAGCATTTTAGGGAGCTATGTTTAAGGCCAACCAGTCTACCTATCAAGTCCCAAGACTTCCTTCGAGGACTACCTACTATGACCCTGTCTTTAAAAACAGAAAGTAAGAAAAAAAAAAAGCCAGGCTGGGTGTCTTTAATCCCAGCACTTGGGAGACAGAGGCAGGTGATCTCTCAAAAAACAAAATAATAATTAATAATAAACAACAACAACAACAAAAGTACTGCATTTTTACCTGAAAAAGCAGCAGCACAAAGCGTGAGAATCAAAGACAAACAGTAACGGGACACCCACCTAAGAAGAAACTGTCATCCCTGTC…
TCONS_00003732	chr3	88666899	88669135	-	TGACAGCTAGGACTACACTGGGGCTGGAGAGGTGGCTCAGCTAGAGTGTTTGCCGCTCTTGCGGAAGACTGGCATCCACCTCCCAGCACCCACATCAGAAAGCTCAGTCACCTCAGCTCCAGCTGCAGGGGATCTGATTCTGGGACACAGACACACATATAACTAATAAGTGTAACAGAGGACAGCTACATAGCTCTGCAGGGAAAATCATAAGAGCAGTCTTTCACTACCACAAATTATGCATTGGAGTTTGCTGAGTTTGGGGAAATCACAGGGTCTGCACATCCCGAGTGCAATGGGTAAG
TCONS_00003733	chr3	89177088	89177464	-	TGAAAGGTTCGTGCCCAGTGCTTCCTGAAGCTGTTGTCGAAGTTTCAGCTCCTGCTCGGGGGCCTTTCTTCGAGCTGCAGCCAGCCACAGCTGAGGACTCTCCTCATCACTGGAGTCCCTCTCCAGGTCCAGGTGCCCCTGGTTGGAGAGTGGAGCAGAACACACAGAACAGGTGTTGTTTAGGAGACGGAAACAGGTAGGGCAGTAGAGACCTAGAGGAGACCAGGAGGGAAGGAGGCTTGAGCTAACCCCTCACACCTTGTGCTCC
TCONS_00003734	chr3	89230019	89234018	-	CTAGCCCAGATGGGGTCCGTCACCACCTCCCACAGACAGCCCCCATCAATCAGACTTTCCAGAGGAGTTGAGAGGCCGAGGTAAAAGAAATACGAACTTTAATGAAGACTATTTCCCTTTGGTATAAGACATCCAAACCAAAAATTTGGCGACCATTCCTTGTCCAGAAAGCCTACACACAGAGTGAGCTTGCAAGGTTTCTGTGCTGGCTGCAGCTGCCCGAAAGCAGAAGCTATGCGACCTCCTCAGAGGCGTGGAAGCACTATCAAACAAA
TCONS_00003735	chr3	89495762	89496974	-	ATTCCAGGTCCAGAGGATCACACACCCTCCTGTGGATGCAGATGTAAGAGCAAATAGGACATACATGTTTTGATAGCATGCTCTGAGGTGCCTGGACTCACAGGCCATCCCATCTCCACCAAGACCCCAGCCTGGGACACCAGACATCTTATCTCTAGGATGTGTCCCGAGGAGGGAGCAGGGGCAAGAGCCAAAGATGATGGTGACTTAATATACTGCGGTGGCCCAAGTTTCTTCAGAAGTGCTCCTGATGCAGGCGGGATGGAGTTTTGTCAGCCCCTCATCTGCTACTTGTTTCCTGTGTTCTTCTGTGGTCGTTACCTAGCACCTGACTCACAGTCTCTCCAACTGGGCCCTGCTCAAGGTCTTGAGCTAGACATGAAACATGAGCCCTCAGTC…
TCONS_00003736	chr3	89586177	89587858	-	AGATGAGAAAAATACATTACAAAATACATTATACAGAGGACATCTCACAACAGCAGGTCCAACACTGGTAGCTGTGGCTCTGCAGACTTCTCCCCGGCTGTGCAGTTCCTGGAGCTGAGCCGAGGTCCCACTACACAATGCAACCACATTGAGCTACTGTTTCCAGTAGACCCACAACTTGGGAATGGCTAGAAAGAATCCAAAGTTCAAGTCTTTTCTTAGATAATCTAATAAAGCAGATGAGAGGTGAGAAGAGAGGACAGGAAGGCAGGGAACCAGTGAGTTACAGCCGCTCAGCAGGTTGCTTGGGATTAGAGGAAACCTCATGCATCCAGGAGCCAGGGCACCACCCCACTCAACTTAAAAGGAGTTCATGAAGCAGCTACTCAAGTCTCATCT…
TCONS_00003737	chr3	89993086	89994845	-	GACAGGGTCCTTCCTTGTGCTGTGTATAGCTTGGGGTAGCTGCTCAATCGAAGGTTCTATAGAAGTGACTTCCAATACTGCAGTACCCGCAATGGATCCAGATCTCAGCAGCCCTCCACCATCTTCTTCAATGACAGAGGAATTAGGGAAACACTTGAGAACACGGGAACTCACAAAGGCTGCGCCTTCTCTAGGAGATAAACAGAGCAAGCAGGTACTCGTGGGAACCCTGGCTGATCGGAGGGAAGCAGGTGAAGACTGATGAGACAGATGAGTGTGTTGGCTCGCCCGTACTTCTGCCTCGATGGCTGAGGCAAGAGGACTGCAATGCTTATGAAAGGAACCCGGACCATAGAGGGAACTCTGGGCTAGCGTGGGCTATATGGGAAAACCCCATCT…
TCONS_00003558	chr3	90237464	90237921	+	CCCGGGCGTCCGCCAATAGCGGCTTCCGCGGTGGCGCCAGGTCTCTAAGGAGTAAGCCGACGACGGCGGACTGGCCTTTTCCCGGGCTGCCAATTGTAGGGAGAAGAATTGAGTCTGGTCTGACGGGCAACAAGTGTGCCCAATCGCATCCTTCCTCTGCATCTGGAGGCGGGACGGGAGGTGTTCGGAACGTTGTCCTTGGGTAGTAGGCTGGGAGGATGGAAACCTAGCCCATAAGTGTCTATTCAGGAAAAGGAGCTGCCGAGTCCCAACCCCTACGCAGTCGCGTAGCAAACGCCCTCAGGGTCTGAAGCTACTTCCTGAACTAAAAATGCTACACGCGGCCGATTGTA
TCONS_00003738	chr3	92828122	92871077	-	GAGAGTCACTAAACAGACAACCAGGGGTGACTGCCACACATCTAGACTCCTGGAAGGAGGAAAATCCGAGGATGTCTTTCACAATTTCTGGATGTACTTTCCTCCAGAGGTGACAGCCCAGTCTGCTCCTGTTACAGGTCTGTGGGAACTCCGTTGGGATGTTGACTATTAGGATTCCTAGTGGATGATGGTGGATCGAGAGTATCATCTTGCCTCCTCAGTGTCTACCCA
TCONS_00003739	chr3	92900836	92906717	-	TTGCCTTCTTCTTTAAGCTGGGTGTTGACACTATTCAGGAGTGAGTCCAGATGTTTATTTCCTCTGATTGTGTACCACTTACGGCCACAGCTTCTATCGGGCTATCTTCTGCTCGTCAGCTCCTCGATAAGCCACAGCACTGACTGCTCATCCTAAACAGAAATGCAGCTAAATAGAAGATGTGCCCCACTAGAGATGCCAGAAGTAGAAAAATGTTCTCTGCAGGGACCTCTCTTGGTGGAGGATGCACACACTCTCATCCTCACCTCCACAGTGCACAAAGGCTGAAAACACGCACTAGATTTCATTACCACGTATGCTTCCAAGGTCTCCAAGACCTCAGAGTCGAAGTTAGTGATGGGGTCGTATTCCTACTTGGTGGCTGAAGCATACTGCTCT…
TCONS_00003559	chr3	93515187	93515738	+	CTTATTTTATTGCTGGTTCAACTAAGGGTATGAGAGGGGTTCATGGTATACTTCTTTTTCCTCAGCCCACCAGGTGGAACTGGCTGTTTTGATTCATCTATTACAGCTTCACCAGCCCTGAGCCATCAAAGATACTTGTGGAGTGTGAGGAGAAAGTGGAAGTCACAAGAAAGATAGCAAGCCTCTTGCTAATGGAAAAAGGGAGATGTGTCTCTACCATCAAAAGTCAAGTCTGCCCACCTGGGCCCCAATGATGGCACCAGGGGAGAAGGTACCTAGACCTTGGGTTGTAACAGTCACTCCTCCATCTGGAGAAAGGACTTCCTTCCCCTTGGAATCTGAGTCACTTCCTGACTGCATAGGACATCACTAAATTTTTATTACTATTAAAGGCAAATG…
TCONS_00003560	chr3	93516196	93523403	+	GAAGTAATTATCAGTGGGAGGGGTAGGGCAATGCAAGCAAAAGGAGAAGTACTTATGGGAAGGGGGGCAATAGAAATTCTTTCTCTTGACAGCTACACCGGGAAGCAGGAACTTGGTGGTATCAGGGTGTGGTCAGGACACCGGTGATGACCCAGGGCTGGAACATCCCGTAGTTCTTGGAATCCATGTGTCGGTGGCCCGCTTTTGACCCTCTTTTCTTCTCGGGGGGAG
TCONS_00003562	chr3	93624721	93629919	+	TTAATCTGAGTTGTGAAGCAGGAAACACCCATCTTTAATCCAGATCTTGAGACTAGAAGACACACCTTCAACTGGGCCACACCTTCTGCCCCAAGCCTATATAAGCACTTGGAAGAAGGAAGCTATGTCTTTGCCTGCTTGCTCTCATCTTACAAGCAAACCCATTTCATCACAGGTATTGGATCTCTTCAGAGTTCCAGCATCTACTGAGGAACACCTGAGACTTCAAACCTTGTGGACTAATAGTAATAGTACTAGTAGAAATAGAAGAAGAAGAAGAAGAAGAAGAAGAAGAAGAAGAAGAAGA
TCONS_00003561	chr3	93624721	93626072	+	TTAATCTGAGTTGTGAAGCAGGAAACACCCATCTTTAATCCAGATCTTGAGACTAGAAGACACACCTTCAACTGGGCCACACCTTCTGCCCCAAGCCTATATAAGCACTTGGAAGAAGGAAGCTATGTCTTTGCCTGCTTGCTCTCATCTTACAAGCAAACCCATTTCATCACAGGTATTGGATCTCTTCAGAGTTCCAGCATCTACTGAGGAACACCTGAGACTTCAAACCTTGTGGACTAAGAGGAAGAATAAATAACTTCTAGTTCTTCTTCTCAGACCAACTTTAAC
TCONS_00003563	chr3	95215149	95218608	+	AAGAAGCGGCCTTCTCTTTCACTTGTCCTTGCTCTCTCCCTGGAGAACCTGTTGATTGACTGAGCTGTCTTTGTCAAGCAGGCATGTGAAGGATACTTGATGAAGGATTCTTGTCTAAAGACAGGCCTATATTAGTCCACCTTACATTTGCATAATTGAGCTCCATTTGTTGGGACTCCATAGAGAAAAATGCACCAAAAAACTTCTGGCAGTGTGCTGCAGTTTCTGGCTACTTCTGCAGACTCGGACTGATTGGCAGAGTAATGTCAGCTGAAGACATATACTGAGGCAGGATACTTGATGTTTGGAGGGGAATAAAATGACTCAATGGACAGTGGTGGGGGCTGAGCTTGGCCTGCTATAGAGCTAGCTGTGCAATGCTTGTGGGGAGAAAGGCAC…
TCONS_00003740	chr3	95432459	95434390	-	TTATATATATAATAACATGACATATCTATGTAAACATGGTTGGGACATTGAAGAAACTATACAGTGATGTTCAGTTTGTCCCCTTCCCACATGGACTTCTCATTAAGGATGACAGCATGAGAAAATGGAGCAAAAAACACAAAATTATATACATTACAAATGAGAGTCAAAGAGTTTGGGGGCCAGGGAGACCAGGGGTCCTGTGGGGTGGGGATGTGGTCACCGGTCACCAGGTTCTTGTCTGCTCCTGCACTTGGCAGCTGCTTGTTCTTCATCTTGGCTTTGGCCATGTTGTAGTCTCCTGAGTCAAAGTACTTTTGCTA
TCONS_00003564	chr3	95438160	95440534	+	AACCTAGGCTGGCCCCAAACGTGACTCCTGCCTCCCCATCCTGTGTGCTGGTTAAAGACACACTGAATGGACACAATTGGCTCTGCTGAGAACTTCAGCCAGGCGTGCATATGGAGGTCAGAGGTCAACGTCAGGTATCATCCCCTGTCACTGAGACACAAGCCACCACACCCAGCATTCACGTGGTTACCGGGATCTGAATTCAGCTCCTCATGCAAACACTTAACGCACCATGTGCGTATCTGGATTTTGGTACTTAAAAACAATTTTAGATTATTTTTCTATGTATGTTTTACCTAC
TCONS_00003565	chr3	96905841	96906678	+	GGGTGGGGGTGGGGTCCTGGGAGCCAAGAAAGCACACGTCTAGGGCAAGTACGCCATTCTGAGGCTAGGGCTAAGGTCTGAGGAAAGGGTGTACTGAGAAGTCTGATGGACAGCAGAGGCAGTGTGGCTGGGTAGTGAGGGTGGAAAGCAGGGAAAGAAAGCAACTAACGCCAAGAAGTGGTGTGCAGTTTGGAAGGGACACACCTGCACGTGGGCAAGCTGACGAACCTTTTCTGGGACAGTGGAGATGAAGGTTGGAGAAGTTGCTGAAGTCGGTATTGAAGTGGGGGAGAGTGGAAGAAGGGAAAGGTTTGCTTGTAATGCACGGCTGGAAGTGAAGAACGCCAAATGAAGCCACCATCAGTATGTAAGGAAGACAGAGGCAGAAAGCCACAGAAG…
TCONS_00003566	chr3	96905841	96906678	+	GGGTGGGGGTGGGGTCCTGGGAGCCAAGAAAGCACACGTCTAGGGCAAGTACGCCATTCTGAGGCTAGGGCTAAGGTCTGAGGAAAGGGTGTACTGAGAAGTCTGATGGACAGCAGAGGCAGTGTGGCTGGGTAGTGAGGGTGGAAAGCAGGGAAAGAAAGCAACTAACGCCAAGAAGTGGTGTGCAGTTTGGAAGGGACACACCTGCACGTGGGCAAGCTGACGAACCTTTTCTGGGACAGTGGAGATGAAGTGGAAGAAGGGAAAGGTTTGCTTGTAATGCACGGCTGGAAGTGAAGAACGCCAAATGAAGCCACCATCAGTATGTAAGGAAGACAGAGGCAGAAAGCCACAGAAGAAGACACACCTCACACAGCTTGTTTAGAAAGGAAACTGGCA…
TCONS_00003567	chr3	97558985	97559247	+	GTATTTCTTAGTGCTCCATTTCCCCTAAAATTGTCATTCTGTCACTGAATTCTGCAGCTGTTTCTGAAGAGATCTCTCCTGCCATGTCTTTATGAAGCAGAGTGGCTGACTCAGAGGTGTTGCTTTTGCTGCACACTACCTGTGCTGTTTATATTCACACACAGTTAGTTACGTGCTGGATAGACAGCATGCTGCTCACGGACTGTATTCT
TCONS_00003568	chr3	98718322	98718949	+	TATAGCGCAGGGCTGTCCAGCAAATCCTCAGAGATGCTCCTGCAGATCACAGCAGCGTGTGGATGCTGATACCTGAGCCCATGACTAAGCTATTGCACTCATGATCTCACTGCAACTGTACTCATCTGTGCAAGAATGGCACAAGACTGGTTCCCTCAGCATTTCATCAAGAACAGAAAAGTGTCCCCTGAGATCCGACTCTTCCATGAGGGACTACAATTAAAGTAGTTGGTGGAATTCTACATCATGTGGTAAAGCCACTTGTTGTCTCTGATCCAGTATATAATCTCCCATCATGCTTGAGTGAGAAAGTCTAAAGTCAGTGGACCACATGCAAAAGAAGGTATCAGAGTAAGGACGGACTGGG
TCONS_00003569	chr3	98739687	98740646	+	CATCAGGTTGTCTCAGCATCTCCATCCAGCCCTTCAGCAGCCAGTGGCATTCCAGGTGAACTGTGAGCTGCAGGCTTCAGCCTCTCCCCATGTGGAAGGAAAAGGAAAAAGACAGTTCAGACCAAGGTACCATCCATTGTTGATAATGAAGACAGCAGCTATCCACTGTACAGAGAGCAAGCTCTCCCACCAACGTGCCCCAAGTCTCCACTATAAACCCTTACAGTCAAGACAACCCAAACCTCCTCTGGACCTGTGGATGTTAAGGTCAGCCTGAATGCCTAAACCCATCCTTCAATTCTGCTTTGGGAAAAGACCCTCAGACTGGGAAAATCCAGCGCAGGAAGCATGTCTTAATATGTACAACACGCCCATATGTGTAGAACATGTCAAGTCACA…
TCONS_00003741	chr3	99643175	99647279	-	TGAGCCAATAACCTGAGTAATGCCTCCTGCCAACCATATCAATCCTTCCTCCCCACAGCTGCTGCTACCACCCACCTGCTCTTGGCAGGGCTCCAGGACAAGCTGAGCCAATTTTAAATTAAATGGCTTCACGTCGGAACATCAGCATCTGGAGGAGCCTCTAACAAATCCTGTGATAAATCAGCAGCTGCTGTGGGCTAAAGGTCACTTTAATTCTACATTCTCTGCCTGAAAAATAGGAAGGCAATAAATAAAATTACCACAAAGACTCTGTGAACACTACAAAGGCTTCTCGGAGATATCAAGACAGTCCTGTGTGGACAGAGAAGGGGCCTATAATATCCATCCTGATCTCTGGACACTCCCTCTGGCTCCAGGCCTTTGGACCCAGTTGGCCCC…
TCONS_00003742	chr3	100211253	100211846	-	GCTCAAGGCCTGTGGATATTAGTGAACAACACTCAAAGCCATGGAGGAAGATCCAGAATTAGAGGACAAAGAAGATGGTTCCTTGTAAGAAATGTGTCTGATGCTGCTTATATTCATATGCTGAATTCTGTACCCCAAGATCCGATTGCCCCCTGATGAGGAGATTCTCAAGGACAAGGAGATCCTCATGAATACCAGCTCTTGTTGTA
TCONS_00003571	chr3	100844183	100846658	+	AAGACAAAAACAAATGGTGCATTGCATAATATTTGTGGGCACAGTATAAAACAACACAATTAGTTTGTATAACCTTGGATAGGGACAAAAATACACAAGACCTTCTCTTTGTCTATGGGAAATTCTGCAGATCCTCGTGTTACACACTAGAAAAGAAACCCAACCTCCTTCTCCTAGTGATCTGCACAATTGTGTGTCACCGAGAATCTGGTCACACAGTGGAAGAGAACTTACCTAAACCTCAATTCCTTTCTTCCTCTGTTGTCATGAGTGAAGTTAAAAAAAAAATTCCCCCCAAAAGTAGCAAGTTGTGTAGTATTGCTTACAGTTCCTGCTCCGAAGCGCAGTCTTTGGCTCATGGATGCCGTAACAAAATCATGGCTGCAGGCGGTCTGCAAA…
TCONS_00003743	chr3	101117964	101118447	-	CACGTGAAATTCTCTGGCTCGTTTCTCCATACAAAGTCATGACACCTGAAGACCACTCAAGACCAGCAAAGTGTTGCAAGGTGTTAGAACTCACTTTCTCGGGATTCCAATGTAGACTGAAGACCAGCAGCTCTCTGGGATTCCCTGGGACTCGAGTACCAGACCAAGATTGCTGAGACATTCCAGTCTTGTGGACTGAACAATTACTGGCCTTTCTGTCAGGAGATAACCATTGTTGGGTCAGTCAGCAACAGCCTGTAAACCACTGTAATAAATTCCTATTAAATA
TCONS_00003572	chr3	101340079	101367809	+	AAGTTATTTATTCTTTACCTGCTTGAATTCACTTTGCCAGCACATCCATTGGCGCCTACTTCTTCAGGATTCCAGTTTATACCGAAGAGCAGCTGAGACACCCAGCCAGCCCTGAGGGACTCAGCAGGTCTTCCTAAGAATTATATAACGGCCCCCAAAGCCAAGATCAGGGCCAGCCGTGGGACACATCTCTAATGAGAAATGCTGAGGAAGGCCTGACCTTGAAGAGAACTAAGCTTGCCAGCCCATGGAATGTTCCCAGCCTCGGGCTTTAAACAAGAACGGTATTCAGAGGTTGAACGCTCTGTTGAAAGCAATCTGTCCCCTTGCTTTGTCTTGGGGACTTATCAAGTACTTAGGATTGAACTCGGGGCCCCGCATGCTAGGCAAGCTCTCTTC…
TCONS_00003573	chr3	101957868	101960747	+	AAAGAAAGAAATGGGCATGCCTGCAAGGTGACAACGGGCTCCCACAGACAGCTCCTCATGGAGAAGCCAGTATAAAGAATGAAGGAGAGGACAATGAGCCAGCTTTGAGGAACGGTCGTGAACAGACTCAGCCATACCCACATGTACAAACGAGACACACAACGACTTGTCACTGGCCACGTGGATGTTATGACTGCCAGCGTGCAAACATGGCAACGCACACTCCGAGAAGTTCAGACAAAATCGCTTGGTTCGTGGAATGCACAGACAGAAGGGTACACATATATGGGCACGGAGATGATGGCGGCCTTCTCCTTTCCTGAAATGAGATCCCTGA
TCONS_00003574	chr3	102498626	102512954	+	ATCTGTCATCAAGGGAAATGAACCACCCTGAAGGCATTTGGCCACCTCAGCGTCAGAAACAACTAACCCTCAGGTGTCTGTAATGTTCTGTGACCGCCTTCTCGGCAAGCCTAGCCCACCCTCAGCTCACCTGTTCCTGGAAGCTACTTCCTCTGGAGGTTCTTAGAAGAAACCATGAATGTGCATGTGTGTAGTACATGTGTGGAACTCAGAGAACAGCTTGTGAGACTCAGCTCTCTCCTATCACGTGGAGTTCAACTGTTGACCCAGCTCCTCAGCTCCCTGTAATAATTTGCTAAAAGGCAGAGATATGAGCGAGAGAACAGCATCTGGAAGAGTCCGGAGCAGAGACAACGTAGAAGACTGATGTGACCAGCAGACTCGACCTGGCCCTGTGAC…
TCONS_00003575	chr3	103018566	103019691	+	ACAGTTGTACCAGAGCTGGAGCAGGGGCGATGGACAGAGAGCTCAGAAGCCCTGTGAGTACACATGGAAATGAATGGAAATGTCCAAGCTCAGGATTAGCTTTAGGGAGAGAGATCAACTGTACTCAGGGTGAATCGAAGGGTGGGCAAAGGTCGTTGGTTGAAGGCTAATGACCTCACTAGCATGGGGAGGCTTTCCAGGAATCAGAGCTGCTTGCTGAATGGGCTCTTACTGGGAGAAAGGAAGCTGAACCTGTAACCTAACCAAGGCTATGTGATGTTCTGCAGGTAGAAGGTAGAAGAGTTTGAGCTCCCCAGACAAGGTCAGAGAAGAAGCCCTACAGACAAAGGGAGTCTGACATTTTGCACTGAGCTCAGGGCCTTCTGCTAATGTCAGACT…
TCONS_00003744	chr3	103326075	103329229	-	CCCAGCCTCCTGCACAGCCCCTTCCATTTACTCCCATCTGCATGAGGAAATTCCTCTGGTCCGGGAAGAACATCTGCCTGTGTGGAAGGTGGGAAGCACAGTGCAGCTGTGACTGTAGGCCTGTCTTGTGAGAGAAAGAGACCCGGTACTTTCTTGGACAGCTAGCATCTCTCCCTGTCCTACCCATTTGAGGCCTTATCATTTGGCCCATATTTTCTGTCTTGACCTTGAAGAAATAAGACTCTTGCAATTATTTCCTGAAGTCAAAGCCTCCGTCATTCTGCTCTGATACTAGCCAAGACCCCTATCACAAAA
TCONS_00003745	chr3	103326227	103334416	-	CATGAAGAGAGCCTATGAACTATGAGTGGCTGTTAGTGAAGCCTAGTTGCAGCAGAAGATTCCAGTGTAATAGAGATGTCAGTACCATGGGAGGACCACCAAGAACAGCAGCATCAGTGGAATAGATCAACCAGAGTTTAGAGTGCTACAGAGGGCGGAGCCAAAGAAGTGACGACAGCCCTTTGGAGGAGCCCAGAAGATTGTGAGTGGGTCCCAGAGATTGGAATTTGATTTTGCTTTTGATTGTGACTGTGCCCTGATGTTTTCCCTCCTTAAAGGAAGAAAGTATTTTAGTAGAGTCCTCAGGAAGAACATCTGCCTGTGTGGAAGGTGGGAAGCACAGTGCAGCTGTGACTGTAGGCCTGTCTTGTGAGAGAAAGAGACCCGGTACTTTCTTGG…
TCONS_00003576	chr3	104359290	104372602	+	GCTTACACAGCCATTCATCAGCATCAGGCGATGCTTCAGGGAGAAGTCACTGGGCAGGATGACCTGGAATTCTGTCCAAACCGAAGCTCAGGGCAGAGCAGTGTGTCAAAGGTCACCGAGGCAAAAAGTAGGCCAGCGAGGAGCAGAAGCACTTCCTCCGACCACTGACCACCACCAGGGTCCCAAGGGAGGAAGAGGAAT
TCONS_00003746	chr3	104465145	104468030	-	CTTTGCCTACTCTTCATTTACCTTTTGGAAGAAATCTCAGGCTTCCTCACAACCAAAGGGTTTCTGTGTAGCCCTGACTGGCCTCGAACTCAGAATGGCCTGCCTCTGGAGATGAAGGCATCCACCATTCCCATTTTTCTGTTTTTTGTTTTTTAATGAGTGTGCTTTGTGTATGGGGAATGCACATGAACAAGGACCCCAGAAGACAGCCTCATCCCCAGGAACACCATCTCCTTTCCTTGAGGGAGGGTCTCTCATTGACCTCACCGACTGGGCTAGGCACTGAGCCCACGGGTTCTCTTGTCTCTGCCTCCCAGGCAGGTACTGGGGATTTCAAGCAAACCACTTAAAATATGTTCTAGGGTCAAAATCCTATTTATGAGGCAAACACATTACCAA…
TCONS_00003577	chr3	104804820	104808271	+	TCCCCCAGACAGTTATGATTTAACTTGTTTTAATGTAGTCTACTATAAAAATGAAGACTTCTGCACTTGGCCTTACAAATGTTAATGACTTAGTTAACGCTTGTGTTACACCGAGCACATCATTAGATTCTGCTGACCAGTAACAGCTTCTTTGATATGGTTAATACCCAAATTGTGAATCATGGAACTTTTACTTAGCGCACACACTCACAATCTACTGCAAACTGAAATACTAATCTATAATATCTAGCTGAATTATTGGATCCATTTCAGGATTGTGCTTATTATCTCAGAAGATAGGAACTAGCAAAAATACACATTTCTTTTGCATATCCCACCCCTGTATTATACTGTAAAAGAAATATTGTTCAGTGCATCCCCCCCAAGAAATAAACTCCC…
TCONS_00003578	chr3	104935803	104937802	+	TGATCCCCACGGAGCCCCACTCACCAGGGAGGAGCTTCAGGTTTCAAGGTCTACGTAAATAGGAGCAGCTCTCAGCAGAGTCATAAGCATAAGTCTAACCACCATGTCTAACATACCAGGCCCAAAGATGGTACTGAGCACATACTATAGAGGATGTAGATCTGACTTCTTCTGCACCTACTGGGTTTCGCTGACTTCTTGTTCCTGGAGATGTTCTGCAAGTAGACACCAAGAACAGAACTAGCAGCACCAGCGGGATCGAAGACCTGGTGCTTCCTCTTCAGTTTTATTACCTTTCTGATTCCAGCCAAGAATGTGTTGTGATTCCAAACCCCAGCCCACAACGATGTGTTAGGTCTATTCTGGTTTCTGCATTGATTCACAATGA
TCONS_00003579	chr3	104935821	104937813	+	ACTCACCAGGGAGGAGCTTCAGGTTTCAAGGTCTACGTAAATAGGAGCAGCTCTCAGCAGAGTCATAAGCATAAGTCTAACCACCATGTCTAACATACCAGCTCTGAGAGTGCAGACTGTCCATGCTGGAATAACAGAACTGGAAGAAGGCCCAAAGATGGTACTGAGCACATACTATAGAGGATGTAGATCTGACTTCTTCTGCACCTACTGGGTTTCGCTGACTTCTTGTTCCTGGAGATGTTCTGCAAGTAGACACCAAGAACAGAACTAGCAGCACCAGCGGGATCGAAGACCTGGTGCTTCCTCTTCAGTTTTATTACCTTTCTGATTCCAGCCAAGAATGTGTTGTGATTCCAAACCCCAGCCCACAACGATGTGTTAGGTCTATTCTGGTTT…
TCONS_00003580	chr3	104954600	104956732	+	TAAAAACAGAGAATTAATGAGCAGAGCTGCCTGGAAGCTACTTGTGATCAGATACTTCCCTGATCTTTGGATGTGTTGTGCTGAAACCTGTCTAGTCACCAGGATGGAGAGGTACAGTACATCTCACAGGGCTCTAAGGTTTGACCAGCTGGACTGGTCATCTTACCACCCCATAATGCCATATGTCATCCAAATCATTTCAAAGACCAATTTACTTCCTCAGGAATGAGCCTAT
TCONS_00003581	chr3	107758398	107764770	+	GTCCCTGGAGGAGAGAGCAAGGAAGGAGAGGAAGAGTTTTTTTACCATGCTTTGGAGGGAGAAGAACCCGGCAGCCATGTGAGGTCTCTGGAGGAGCTGGAGCCTGTGGCCACTATTACAGGTAATGGAGCGACAAGCATTGACTCATCCTGCTAGCCTGGCACTGCTCACCCAGCAACTAAACACTGAGAACACAGGGACCCACTTCCATAGCCAGTTGATCCAATACGTGTGGGCTATCCCAACAGTCTCAGTTTCCCCCAAGGACTCCTCCGGGGATGGCACCCCATCTCTGCTACAGGAGGGAAGGAAAGAGCAAAACAGCCCTAGAGTAAAGACACACTTGGGAAATGCTAGAAGGTGAACCATGTGCAACAGAGGATGCCATTGTGTAATCCC…
TCONS_00003582	chr3	107758461	107764864	+	GAACCCGGCAGCCATGTGAGGTCTCTGGAGGAGCTGGAGCCTGTGGCCACTATTACAGAGTATGTGAGACCACAGGGAGGAAAGACAGGAAAAATCCAAGTGATATGAAGTTTTCCAAGACTTGCAGGAGGAACAAAGTTTGGAAATTTGACTATACATGTACAGATAATCTTAATTTACTACACTGTGCCACATCCATACTGTGAATTAAATTCTTGTTAAAATTAGAAATTGAAAAGGATATAAATATGAAAATAAATATATTTTTGTTAAAGAGGGTAAATAAAAATATCCGGTATTAGGTTGGATTTATATAATAAAAAAAGATTTTTGTGCTAAAAATAAA
TCONS_00003583	chr3	107763500	107764717	+	CAGGTAATGGAGCGACAAGCATTGACTCATCCTGCTAGCCTGGCACTGCTCACCCAGCAACTAAACACTGAGAACACAGGGACCCACTTCCATAGCCAGTTGATCCAATACGTGTGGGCTATCCCAACAGTCTCAGTTTCCCCCAAGGACTCCTCCGGGGATGGCACCCCATCTCTGCTACAGGAGGGAAGGAAAGAGCAAAACAGCCCTAGAGTAAAGACACACTTGGGAAATGCTAGAAGGTGAACCATGTGCAACAGAGGATGCCATTGTGTAATCCCAACATGTAAAAAGGAGAGGCTGGAAGCTCAGCCAGAGGAGGCCATCCAAAATGAGAAAGTTCAATCCGGAACTTCAGTTGGCTGTCTCAGTTTTCCTAGCCACTTTTTCCCTGGAGTT…
TCONS_00003748	chr3	108722136	108725947	-	CGGGATCCACAGCTGCACACTCAGCAGTAAAACCCTAAGACACCTGCCAATGAGAGTTGCAGACCAGGTATAGAGAAAGCTCAAAGGAGAAAAATGTGTTGCAGTCAAAGAGAGCTGAAGAGAGTTGGTGACCTGAAGAGGGCTTTGACATCAGACATGGAGATGGGAGTTTTGAGTTTGCCCCACTGGTTTTCCTCCTTACTTTGGTTCAACATTTCTTCACCATGTTCTCTGTTCTCCCTTCTGGAATCTTCAAATATATTCTGTGCCATTGTATGTTAAAAGTA
TCONS_00003584	chr3	108778972	108782798	+	TAAGAAACCCTTGTCCGGGGTTGGCAGCTACACCAGCAGTTCAGGCCAGTGAAAGAATAAGATGGCAGTATGATCACCAGCCTTTGTCAGAGACAAGCTACAAAACTACCATTGCTTTTGTGGACATGGAATTGCGTTCACCCGTCTGCAGCAGTAGCCCAACCACATGGCCCTACAGTGGTGGGCCACAGCGCCTGTATGCACATCCGTTCTTCGCATACCTTCTGCACTGGAGTCGAGGCTGAAGTCCTGACTCTGTAGGATTTTCTCCACGATGTCATCAGCATCCACTCTGGTGTCATCAACCCGCTTCAGCTGCGACTCAACAGAATCTTGCTTCACTGGACATCTGTGAAGAGAGCCACAGCTGAGTCTCCTCCTTTTGTATTGATGATGTCA…
TCONS_00003585	chr3	109618731	109622113	+	TGCCAGAGAGAACAATTAAACTACTGCACAAGATTTTGATCTCTCCTGATTCCTGCTACATGTTCTCTCCATCTATGTGCTAGCCCTTCTGTTTCTTTGTTTGCAATTGTTGTGTTGTGTTTATAATAAATCAAGCTGTGGCTACAAGGCAGAGCCCAGGCAGCCTTTTTTTCACTTGGATGATGAACAAAGAATTGTTTTTATACTTTTTAAAGTAAATCAAGCACAATGAAAAGGAATAGTGTTTTTGATATGTGTAATTTGTGTAAGAGTCAA
TCONS_00003749	chr3	111128239	111136612	-	ATGTCTTAAAAGTGTTGACCTGAACAAAGCTTAATTTCCTTTAAGAGAGTCTGTTCCTCAGGGGACCAGAGTTTGTTACTTAGAGCCAACTTAAGTTTCTTACTCTTACACGCGTTCGCGACCGGCCAGGAAACACGCAACAAACCGGAATCTTCTGCGGCAAAAGCTTTATTGCGTACATCTTCAGGAGCAAGAGAGCAAGAGCAA
TCONS_00003587	chr3	111153616	111166248	+	CACTCCTGAGAAGGAGAGTCCCCCTTGTGTACCACCCTATCCTGGAACATGGAGTCTCTGAAGTTCTATGCACATCCTCTCCCACTGAGGCCCAACCAGGCAAGAAATTCAGCCATTCAAACTTGGAAACTTAGAGCTTAGGAAAAATCACTTATATTCAGCTTGATCCTTAAATGTTCATCTTTTCCTTCTATGAAGATCCCTGGATAAAAAGAGTTATCTGATAATGGTTTAGTATAAACACACTGAGCCCTAAAAGGAATTTATCCCTTATAGTTCAAGGAACTGTAAAGAAGAAGAAGAAGAAGAAGAAGAGGCAGAAAAAGTATGAGAGCCAGAGGAACAGAGCACAACAAGGAATCTACACCTTCTAGATAGCACAAGGCTGGCCCACCTGAC…
TCONS_00003750	chr3	113335687	113336769	-	CAGTGTAAGGAGGTGTGGTTGATACAGAGGACCATGGTGAAATTGGATTGCTTTCTCACAGTGGAGATTTAATCAGGGCCAGCCACACCTTCTGCTGGAATCCTATATAAACAAACGGAAGAAGGAAGCGTTTGCACTTTGCCTGTCTGCTCTCACCTTGCCAAGTCCATTCCTGCACTGGCATTAGAGCCTACTTCTTTGGGATTTCAATGTATACTGAAGACTAACCAAGACAACGGACTTGTAGCTGAGCATCTACTGGATTCTTAGACTTTGTATTCATAGCAAGCAATTGTTAAATTAGCTGAACCACAGCCTGTAAGTCATTCTAATAAATCTTC
TCONS_00003751	chr3	114461628	114482340	-	CTCTCTCCTTCGCCTGCTTGCTGTGTGGGACTGAGCAACTGCTAGATCCTTGGACTTCCACTCACAGGTGAAAGGAAGGTGGCTAAACCCCTTAAAGGAACTAGTAGAAAAAATTTAATGAGAAGTTCAGCAACTTTTTTAGTCCCATGCAGTGTGCTGGTGAAGTTGATCTTCATACAGAAAGTGAGATATACCAGCAGTCCAGCTCTGTAGAGCTGGTGTAGCAAGCACGAATCAGCAGCTGTTCCACTACCTAGCAGAGATAGCCATGCCTCAACTGTGGCATGAGTCAGCATCAGCAGGGATCAGCAGGAGGAACCCAGAAGTTCTCAGCTGTGCATCTGTCAGCAAAGTGAAGGTCAGGAAGATTTGATACCGG
TCONS_00003588	chr3	117254466	117274271	+	AAGCAGAGAGGGTGGAAGTTGGGCTGACATCATCTTTCTTGACAACCAAAGACCAACCGGCAAAACTCTTAACTGCACAGCTTTGTGAGAAATAAGAGCCATGGGTATTCTCTAGGAGCATGAAGCAAAGACAGCTCAGCAGGGCTTTAGGCTGGAATTTACCCAAACGGATCAATGAAGATTTTGCTGGTGTTACCACGGCTGGATCATATTGGTGTGGTAAAGAATAAAAGTTGTAGCGCTAGCCTTTCA
TCONS_00003589	chr3	117987321	117995956	+	GACTAATGAATGATAGAGAAAAATTCCACAATCAAGAAACTCTGTTAAAGTGTTTGAGGACATGATGTGGAGTCACATCTACAAGAGAACAACACAGCATCAAGGGGCATGATGGATGAAAACGTACCATGAAAATGAGCGAGAGATCACAGAGACTGGGAACACAGTTGCTATGCACATGGAAATAAGTGCTATCCCACCAATCATGAGTTAAGTGAAATTTAAGGCAAGATGCGTTTTGACACCTTTGTAACTGACATCTGAAAATAAAAA
TCONS_00003590	chr3	119327626	119332532	+	TTATTCCAGATTCAAATGAAGGCGAATCCAGCCAAGATTATTTGCTGCACCAGGAAACTATTCCTATTGTTGAGATTATTCAGCAAATTGTGAACAATGTCCAGAGGTGAAGCCATTGCACCTAACAACAGGAACTAGAGGGTCTGAGTCTTGAGAGGAAGGCTTTGCCAAGAGGAGATATGGAAGGTTAAACCCCATGAGTCATGTCAACCAGTCAACAAGAGGCTTAAAGGAGCCTCTTCTCAAGGAGAAAGGAAGCAACCTGGGAAAAATGGGAAGATGGGCATTGAAAGTTCAGAACAGATGAGAGTATTTTAAAGCATCCTTCAGTGTGGTCAGGAAGATGACAACGTCGGTGGCACCAATACCAAAACCATTAAAACTACAGTGAGGTCAAAA…
TCONS_00003591	chr3	119904329	119925067	+	CTGAAACTAGAACGGAAGAAGATGCTATGGATTCAGTTTCTCCTCCTAATTGCAGTGATTAATGTTTATTTAGCTCTTCCTCTGCTGCCTGGTGATTGTGGAATCAATGAGAGCCTCTGTCCGAAGAACTATCCCTTGAATCACTGTAACTCAGAAGGGCCATAGACTGTAGACAACCATGAGGAGCAGCGCAGATCCCCATGGGGCCAGAAATCCGACGAGAAGAGAAGATTTCAACACCAGAAAAGATACCAGGAGACCCCCACACAGCGAAAAGTACAGAAAACATTGAGGAGACAGCATCCGCCTGCCAGCCATGAGGACAGACATTGGGGGAAACAAACCCTCCAGGAAATCGTATTAGATCTTCAGCCTCCGTAACTGAGAAAATATATTTCT…
TCONS_00003592	chr3	120226887	120231706	+	ATATTTTCTGTATTCCAGAAGGAGATGTGGCAAAGACACACATAGTGTTTGACATATGTAATTCAGTTGAAAGAAATAAGATACATGAAGTAATCTATTACATTGAGAAAGTAGTTTGGAGAAAGAGGAATACATCAGCAAGATCAACACCTTCACAGCACAATGTGTCTAACTGCCTCAAGCCCCGGCTGCCATGACTTCTACGCCATG
TCONS_00003753	chr3	121159995	121161068	-	TATGCTGAGAAACGCAGCAATAAATACAGTTGAAGGAAACAGAGCGACTCTACAGTAATACATTGGCACAAATGAAGTCTGCAGAAGAACATCCACGTGTCAGGGTCTAAAGCTGCATCTCAGATTTTAGTTGGCAAAGACCACATTTAGCAAATCAACTTTTTAGTCTTCCACATACAAGCCAGATACGTACTAAAACTGTAAAAAAAGGAGAAAAAATAGTTTCCTATTGTTCGAAAATACCAGTTTATGTGTAAGTGTAAAAAAATGCATAGATAGATCTTCAACGAAAGAGCTGGCTGTCCTGGAGAATCGTTCCGCCCTTTCCATGGTACAGACGCGAGTTACTGGCTATGCAGTAGGGCTCCCTTGCTACAGCACTAGAAGGCAGCTATTTAG…
TCONS_00003754	chr3	121657908	121665292	-	AGAAGAAGAAAAAGAAGAAGAAGTAACAACATAAATGGACATAAATGGAGGTGAGTGGGAAATTGAAAAAACAAACCAACAACCTACTCAAGCAAAGGAAACAGCGCTGAATGCTCCAAAGCAGAACTGGATCGGCGGCATCCTGGTATGTAGTGGAGATAACCTTCAATTCTGCCCAGAAGGGTCCTAATACTTTGTATGTACTGAAAACTCAAATCTCCGGGTCTTCAAACTCACAGAAAATACTTCTTCTAAGAAATCTGTTCATTCTTTCCACTAAAATTAACCATCCCTCTACTTTCCCATAGGACATTCAACATACTTCTTTCTTTCAATGCATCCATAACTTTATGCCTTGGGCTCTATTTCATATTGTCTATTGTTACTCAATAAATGAAA…
TCONS_00003755	chr3	122293456	122321742	-	TTTCTCTCTCTCTCTCTTTCTTCCGTGCCTTTCCTGGGCGCTGGAGGCTGCAGACAATACCCAATGTCCGACCAAGGTGCAGGCGGAGGGTTATAGGTCGAGGAATTCGCTCCGGACGCCGTCACCTGAGGGTGGAGGTGTGCATGGCAGTGATTTCTCAGTTCTTGAAACAGGATGTGCGGGCCATTCTACAGCCTTGGAGATCTGCTGCTTTTCTGTTCGAGTCTGGCACTAGCCCTCT
TCONS_00003757	chr3	124803492	124806458	-	CTCTCTCTCTCTCTCTCTTTCGCCTGCTTGCTATGTGGGACTGAGTAACTGCTAGATCCTTGGACTTCCATTCACAGCTGCTACTGACCATTTTTTGGGGAGTTGGACTGCAGACTAGGTGGAGGGTAATTCCTTATTGTTGAAGATATTATGTCTTCAGAAGCAAAACCCTGAGCTGGAGGTCACCTGAATGCTCTGCTCCCTAATGACTACCTATCACAGTATGAGATGGCACCATGCAAGCTTCCAAAGGAGAGAGGTGACGAAGAGTCCTACCCAGCTATGATGCCTATGAAGCACATCAATAACCAGCATGACATGGTAACACTAAGGATGAAGTAGTGGAACACATACCTTGGCAGTCACGAACAGCTCTCTAATTGGACTTAAGACCTGCTC…
TCONS_00003593	chr3	124844939	124855662	+	TGCTAGTAAAGATACTTGACTTCTTCCTTTCCAATTTGTAACTACTTCATCTACTTCAGTTGCCTTATTGTTCTAGCTAAGACTTCAAATACTCTGTTTGAACAGAATTAGGATCCACTGTGCTACCTCTCAAAGAATAAGGGAAGAGAATTGAAACTTCATCTGAATATTACCTCACCTAGGTATACAGCTGGGTAGCCACTAGTTAAGGATTTACAGAAATCTCCACTGAAGTGCCTGAAGCTCTTTTGTATTCCTGTCAATCTCAGAAAGAGCAGGATGGAAGAAAGATCCTTTAAGTAAAAACATTAATCTATTTTTCTTCTGGTAAGTGCAAAGTCTTCCCAGCAGGAATATTTGTTTTTCCTCCATTTATCACATTTCTATTCAAGAAAATGA…
TCONS_00003594	chr3	126619731	126626809	+	AGAGAAGGAGGAGAAAATGGCAGAGGGAGAGGACACAGGGGAGGAGGAAGAAGGAGAAAAAGCAGAGCAGAAGCACATGGCCTGGAAAAACTGCAAGTTCTAAGGGGTCTCATAGATGTGGAAAATGGCGGTGTAGCAGTGGATCTGCCCAATCTAGGGAAGTGCCGAAGGAGTTGCTGGAGATCTCGCTGGAGGTCGTCTTGGTCCAGTGCTCCGGGAACATCCTCCA
TCONS_00003595	chr3	126637058	126639787	+	ACAAGATACAACAATCCCGTAAGTCATGACTGTGCTCAGGAAGGAGTGCGCTGCAAAGCTGCGGCCCATGCGCTCCTGGAGGGGCTCTGTGTTGGTCTCCAGGAGATGTACAATGTCCATCCTGTTGATCTTGGTGAGGCATTCGATGAGGATGGTATCTGAGACATTGGAGAGAAGACATTCCTTTCATCTGAGATGTACTCTTTTTAAGATTTTTTTCATTCAGTTGCTTTACTACGTTACTGGTATTCAAATAAAGAACCT
TCONS_00003758	chr3	127957533	127961959	-	TGGTCAGTTTGAAGAGACAAGATGGCCAATTAGCCCACAGCTGTCGTGTATCTTAAGCAGTCTTCGGACTTGTCCATCTGCAAGTTTATCTGCTGGAACTTAATGGCTAGCAGGAGAGAAAAACAAGTCTACACAGCCTTTGTTTTGAGCTGCCAGGTTTTGTCTCAAGTCAGGAGGACAAGGAATAAGCCAGCCATCTTGGAAATTCGACTCCTTCATTGCCTAGCTGTGGCCCTTCTCTCTATTTGTCTGCCCACCAGGTATTGCGCAAAAGAACTGAAAACACGTAGTATGCAAGTATTCATAATGGAATTATTCACAATAGCTAAGTGGAGGACAGACTTCAAATTCTTAACAATAGCAGTAGGAGCAGCAGCAGCTCAATCCAGAAGAAACCAC…
TCONS_00003759	chr3	129071760	129096898	-	ATGGCCTCTGCATCAGCTCCTGCTCCCTGGCCTGCTTGAGTTCCAGTCCTGACTTCTTTCAGTGATGAACAGCAATGCGGAAATAGACCTCCCGACTCACCTCATTTCCTAAGAAGCAACTTTCCAATTAGCTCATGTATAGGTCCCAGGGGTCTCCTCACGGCTTGGCCTCAGCTCCAGGGAGAGGATAGTCATCCTCCTCCTTTCTGTCCCTCAGCAGCTGTGAGAGCCACCAGAAGTCCGTCCTTCCTTTTGTCACAGGCAACTGCTTGTTGAAGGTTCACCCCAAATCAAGTGTACGTGTTCAACTCCCGCCTCCCAAAATTTAAAACTATGGGCAC
TCONS_00003760	chr3	129230367	129235064	-	GAATGAAGTTTCAGAGTGAGAGGCGCAGCCCTGAGGCGCGTGGACCTGAAAGCTTGGCGAGTAAACAATTGGGAAATAGTAAAATCTGCCAGGTTCTCTGGCATGAGAACTCCAGGCAAATAAATCCAACTAAAATGAGGCGAGGGCATTTCATGCAGTCAGATCATCTCAGGAAGACACTGGAGGCTGAGGCGGGAAGACTGGTGCTAGTAAAATTGCCAGAAATTTGAGGACAAGGCTTCCAAGTTCAACAGTCCTGACTGTCCCGGAACTCACTTTGTAGACCAGTCTGGTCTTGAACTCAAAGCAATACACCTACCTCTGCTTCCCAAGTGCCAGGATTAAAGAAGTGGCCCCCACCTCCAGATAGAATGATTATTTTCTTTCTGGACTTTTATA…
TCONS_00003761	chr3	129230370	129234478	-	TAAAAGGAAGAAGGAAGTAAGAGACAATAAGCCAACTAAAATGAGGCGAGGGCATTTCATGCAGTCAGATCATCTCAGGAAGACACTGGAGGCTGAGGCGGGAAGACTGGTGCTAGTAAAATTGCCAGAAATTTGAGGACAAGGCTTCCAAGTTCAACAGTCCTGACTGTCCCGGAACTCACTTTGTAGACCAGTCTGGTCTTGAACTCAAAGCAATACACCTACCTCTGCTTCCCAAGTGCCAGGATTAAAGAAGTGGCCCCCACCTCCAGATAGAATGATTATTTTCTTTCTGGACTTTTATAAGGGTAGGAAAGATGGCAGAGGATATTGGGAGAAAGCCCAGCATTGCAAGTAAGAATCATTATGAAAAGCTTTCTTGTGTGCTCGTTCCTAAGA…
TCONS_00003762	chr3	129230373	129235072	-	TGGCCTTTGAATGAAGTTTCAGAGTGAGAGGCGCAGCCCTGAGGCGCGTGGACCTGAAAGCTTGGCGACCAACTAAAATGAGGCGAGGGCATTTCATGCAGTCAGATCATCTCAGGAAGACACTGGAGGCTGAGGCGGGAAGACTGGTGCTAGTAAAATTGCCAGAAATTTGAGGACAAGGCTTCCAAGTTCAACAGTCCTGACTGTCCCGGAACTCACTTTGTAGACCAGTCTGGTCTTGAACTCAAAGCAATACACCTACCTCTGCTTCCCAAGTGCCAGGATTAAAGAAGTGGCCCCCACCTCCAGATAGAATGATTATTTTCTTTCTGGACTTTTATAAGGGTAGGAAAGATGGCAGAGGATATTGGGAGAAAGCCCAGCATTGCAAGTAAGAAT…
TCONS_00003763	chr3	129265816	129269502	-	GCTGCGGTACAGTGATGAACCACTAAGGGCTTTCCCAAGGAGACTTCCATGCTTGACTGGCAGTAGGCCTTCATCTACCTGCTATTCCATGGACATCAGCAGAAAACCAGGGCTCAATGCAGGTGCTGTGGATCAGGATGTAAGCTGTCACCCACCGCTCCAGCACCATGCCTGCCCGCTGCCTGCCAAGATGAACATTGAACTCTTTCTGCAACAGTGAGCCCCAAATTAAATGTTTTCTACAAGTTGCCTTCCTCGTGGACTTTTGTCACTAACTACTTTGGAAGAAAAACAAACAAACAAAAGCACAGTATCCAATCAGTTGACTTAGTCTAAAATGTATCAATTAAAAAACTACTCATTTTCTTGGACTCAGATTCAGTTAAGAGCACTTAGCAG…
TCONS_00003764	chr3	129266806	129269391	-	GCTCAATGAACTAGATACACAGATTAAGAAAAAGACAAATATTTCTGAGAATGGAAGTGAGCCAGAGGACCAGGGCAGGTGCTGTGGATCAGGATGTAAGCTGTCACCCACCGCTCCAGCACCATGCCTGCCCGCTGCCTGCCAAGATGAACATTGAACTCTTTCTGCAACAGTGAGCCCCAAATTAAATGTTTTCTACAAGTTGCCTTCCTCGTGGACTTTTGTCACTAACTACTTTGGAAGAAAAACAAACAAACAAAAGCACAGTATCCAATCAGTT
TCONS_00003765	chr3	129270164	129273173	-	CTCTCTGCTCTCTCCTAGAAACGTGATTTCAAAAGGAACACTTGACTTTCCTCAAAACTTTACTGTTTGAAATTTCAAAAATTAACCTTTTTCCTCGAAAAATGAAGCTGTACAACCCCTGGTGCACCTCATGTTTGAATGCTCGCTCATGTGCGCAGAAATAAGCGGTGCACAGCCTCCTGTTCCCTCGACCCAGGCTGCTGGTAGAAAGCAACAACTGACAGACAGAAGGAAGCAACGTCAGTCAGAATGCAGGCCGGGGCAACTTTCTGTCATCACGGATCACCCTTTGCAGAGATTTGAAGATTTTTGTCTTGGTGGCTGGAAAACCTTCCCAGGAAATTTCCAGG
TCONS_00003766	chr3	129273552	129278585	-	AAGAAAGGATGAAGATAGCAGCTCCCTAGCAACAGTATCTAAGAGAATTCACTGAGGAAGAGGAGATGAAGAGACTAGAAGGTTTCTGTGAGAGCTACTGAGAGAAGTCCTGGCACTATATTCCAGCTGCTATTGTTAACCGTGATGTCTATAAACCCTGCATTCACCCGCACCTTACCCCTCTGGTGCCTTTCCCTCATTT
TCONS_00003596	chr3	129448011	129453132	+	AGCTTGGCTTGTACGGAGTGCAGAACAGTTTTATTTTATGCTGCGATCACCCCGTCTCTTTTCACAGCGACAGTACTTAAGTGGGCACCAAGTGACTTTGATAATCACTGTTATGGCCTTCCCCCCTGTTGCTCATAAGACACTGATGTTTGGAGCAGCTGCCTGGCCCATAGATCCCAAGGCCAAGACCCAGCTGATTCAACAGACTAAGGTAAGTCTTTCTCATTACAGATCCTAGCTTCTACCCACCCGGTTGCATTGCTGACCCCAAATCGAATGCACCAGGAACCGTTAGTGTCGGGCATGCTGTAGTTCAGAAGCGCCAAGAACTCACGGCAGGAAATGCTGTTTCAAGCATATTCCTTGTAAGGCTGCCTTCCTCACCCCCATGTCCCAGGA…
TCONS_00003597	chr3	129448021	129453158	+	GTACGGAGTGCAGAACAGTTTTATTTTATGCTGCGATCACCCCGTCTCTTTTCACAGCGACAGTACTTAAGTGGGCACCAAGTGACTTTGATAATCACTGTTATGGCCTTCCCCCCTGTTGCTCATAAGACACTGATGTTTGGAGCAGCTGCCTGGCCCATAGATCCCAAGGCCAAGACCCAGCTGATTCAACAGACTAAGGACATGAGCCTGGAGTCCTAGGTGGTGACAGTAGAGGTCCTTTCTGAGCTGCTGCCTCTGTGTGGACCTCCGCTCTGCCTGCAGTGGCAGATGCCAGCTACGTGATCCCCAAAGGACTTTCTACCATGATATCCGTCGCCTCAGTTCCTAACTGCCTGCATTCTAGAATCCAGTGGTTTCTGTGCTTGAGGCAGTTTT…
TCONS_00003767	chr3	130353015	130376165	-	TAAAGCCCAGGACAGGTGAAAGTACAGCTAAGTTGCTGCAGGGGATCCCAGCGTTTTTTGAAATGACGGTACTATGGGATGACCACAAAGGACGGCAGCAGATGTGGTGTGGAGATGGCCTGAGCTTAGGAGACAGTTTGTGTGTGCAGCAGAGGGAGAAGCCAGAGAAGCAACCCAAGCCCTTTGGAGGAGCCCAGGAGATCATGAAGCCGCAGATATGTGCCCCTCCTGTCATGGAAGCTCTCA
TCONS_00003598	chr3	130550780	130571678	+	ACTCCCTCAGAGAGCATCCAGCTCGACCTGGGCCATTTCGTGTCTGTTTTTCAACTTCAGGGCAATCTTCCTGCTGCTTTGATTTATGTTGAACCTTGAAAAGCAACTTTCCTCCAGGGTGACTTCCATGCCATTCAATGACAGACAGACGGACGGATGGACACACACACACCAGCTCATGGTTTACACAGTGGTATCAGTCAGCGCCTGGAAGTCCACATTCCCACCCTGTGTGACAGCGGTTCCTAAGACGGACGGCCTTCCCGCCCCTCATCCTGGTCCAGCGAGATGCTGAAGAAGTCAGGCTCACAGAGCCCCATTGTGGTGTGTCAGAACCCACAGAAAATGTTCCTCCTGTGCATTATTTATGACTTTCCTGCATTTATATAGTATCCAGCT…
TCONS_00003600	chr3	130978594	130979399	+	GGTCTCTTCGCCTCTGCAATCAAGCTCTCCCAATAACCGTGTGCAGAAAGATCCTGTTGCAGCGTCATTCTTGCTGGCCAGTCGGGTGCGCGCAAGAGGTTTTAGCTTTCCTATATCAGTGTGATGGTGTGTATATGCTTGGCCCAAGGAGTGGCACTATTAGGAGGTGTGGCCTTGTTGGAGTTGTTATGTCACTGTGGGCATGGGCTTAAGACCCTCATCCTAGCTGCCTGGAAGTCTTCCACTAGCAGCCTTCAGATGAAGATGTAGAACTCTCAGCTCCTCCTGCACCATGCCTGCCTGGATGATGCCATGCTCCCACCTTGATGATAATGGAGGGAACCTCTGAACCTGTAAGGCAGCCCCAATTAAATGTTTTCCTTTATAAGAA
TCONS_00003602	chr3	133218190	133248010	+	ATACTGAAGAGGCAGAAGCATGCAATTCTCTACTCTTGCCTGTTTCTTGAGATAACTGACTGTCTTAGAAGCAGCTGAAGAGATGGCTCAGCAGGCCAGAGCCCTTGTTGCTTTTGATGGGGATGAGAGATCAGGCCTCAACACTCTCAGGGCTGTGCACAGCCTCCTGTGACTCCAGCCTGAGGAGAAGGCATGTCCCAATCATCTGTGACAGCCCCAGG
TCONS_00003768	chr3	133289642	133290560	-	GGTAGCCTGAGCCTAGAGAGTAAGCCAGTAAGCAGTCTATCTCCATGCTTTCTGTTTCTGCAAGTTCCTGCCTTGTATTCCTGCCCTGATGTCTCTGTGATAAACTGGGAAACACTCTGTCAGACCTTGGGGAACATTCAGAACCCATCTTGAAGAGAAAACAGAGCCTCTGATCTACTACCTAAAAATTATGACTCATCTGAGGCAGAAGTACAAACTGTCGAGGCCAGGAATCTGCAACTCTTGTGAGCATCAAAGAAAACTCATAATGACTGTACCAGTGACTCATCTGCCAACTGCTTTTCATCCAAAAAAAAAAAAAAA
TCONS_00003769	chr3	133493699	133496188	-	CAATCCGTGCTCCCTGCTCTTCCAATCTTCCCAATGAAGTTCCTGGTATTCCTTGTGTTGATTTGTGCCTCTACTATCCTGGTCTTTTGTTGTGCTGCTGAGATTGTTGAGATGGTACTCGGGAAGTTCATAGATGGTTATAACTTTATATCCAGAAGAAGAGGACTCAATTTGTAAACCTCCTTACTTTTTATTCATTTGTAGGTGTCATGATTATTCTCTGTAGTTTTATAAGGTAGATTCATATTTTCTTATAAGATATGTCAAGGATTCTGTGAACCTGCCTGACTTAATGAAATAAGATGTTTTTGGATCTACTATTTAGACTTCTCCACCTACC
TCONS_00003603	chr3	133538452	133544518	+	CACACATTTTCAGAGCAATTGGATGCGCTGAGGAGCGCTGTGAGGAGCAAGCACCAAATGGAGACGAGCTTGTGTTTGTGGTGGGCAATGGTTAATGCAAAGACTCACAGCCAGTGTAAGTGCTGAGAACACGTGAGCGTCGAGTGTTCAGCCTTCAGTGGAACATCATTCAGCATCTTGAATCCCACCCCAAAGCTTATGGAACACCATAGAAGAGGAAGTGGGGGCTGGAGAACGCAAAGCCATGTCAAGGACCCCAATGTCTCAGACCTATGGGATTGGCACAGATTTCCGTGGATGAGACCCAGAGGGATGGCAAAACTTTTCTTGGGACTACGTATGAATATTGACAGCATTCAGGAAATATCCACCATAGCTTTTTCATACCAGACATTTAGA…
TCONS_00003604	chr3	133746824	133769828	+	GGCATCTGAGTGTGGGAGATCATTTGCAACAGCTCTCAGTGTTAATGACTATCAGCATCACGAACAACAGTGCCATCACCTTGGGACTACAAAGCGGTTCCTGAGCCTTGGAGGGTGTGATATAAATGCCCCATTTAGGGTCAAACTTCTGAAGTCATTTATTCTCTGTGCTTTCATCAAGTTTGAACCTCTGCATTAACC
TCONS_00003770	chr3	133925313	133934873	-	CCTATAGGAAGACCAGCAATCTCAACTAACCTGGTCCCTGGGATCTCTAAGACACTGAGCCACCAACCAGGCAGCACACACCAGCTGATATGAGGCCCTCAATACATATACAGCTGAGGACTGCCAGAGGTGAGATTCGAGCTCAGCACACAACAATTGAGCAGCATGGTGGACTGCAGCATTTCATGACAAGAAAAACTAACAATGCATCTATCAAGTCAAAACCAAGGGCGTGGCCAGAGACACAATTGAATGTGTTGCATTTCTTCAAGTGCAATGTCTTCAAGAATAACCTCTAAAGATTTTCACTCATGAGACAAAGAAGTCCTCAATGTTTTCTACAGACCAGGAGGAGACACAGCACAGGCTCATTTCCTCATCTGCAACTTAGAAAGTCTA…
TCONS_00003605	chr3	134425186	134433411	+	CAGTTGGTCTGTTTCTTTGGGCACTTATAAAAGGAAGACGCATGTTCAAACACTGAAAATTATCTTTAGGACAGATAAATGGTCCAGCCATGCTCTGCTCTCGTCGTTGTTACAGTTAGTATTTAAGAAGAGAAGAAATGATAAGAGTACTGACAAAAGGGATTGAATTGCTGTCTGCTTGCTATTTGAATACATCTAATAATAGTGAAGAACACTGAGCTCTGTAAGAATGATGAAGGAAACCACGCACCCAGGAAGTTGAGATGACCAAAATTTCCTTACATGAAAAAATTCCTAAAGCAAGACAACATACAACACAGAGAGATGATACAGCAGCACCAGATGAGATACAACATGCTTTGCAATTATATGAACACAAGTATAAGACAATCTTGACTA…
TCONS_00003771	chr3	134842466	134845122	-	TCCATAAGGACATCGGAAGAAAGAAGACCAGCAGAAACAACCCAGCAACTACTCGATCCCTGGACTTCCCATCCACAGCTGCTCATTGTTGGGTTAGGTGAACTACAGACTATATCCTGCTGAAGTATGTGTGAAGGAAATGGAATGACCTAGGGTATCGCCCCCGTTGGGAGAAGCCCTCTTTACTGCCTTCCAGTTTGGGATTTGAGCGGTGCAGGTAAACTTCAGGGTGTAGCATATTCACAAGGATTGTACTTCTTGGAGAAGAAGAAAATAAAATTGCTTAATGAAT
TCONS_00003607	chr3	135612104	135613026	+	TACTCCTGAGCAGGTGGTCCTGAGCCATATAAGAAAGGCAGCTGAGCAAACCTCAGAGAGTAAGTCAACGAGCAATGTTCCTCTATGATCTCTTCAGTTTCTCCGTCTGCGTCCCTCAACGACACTGTAACTGGGAGAGCAGCTGAAGCTTCCCACAGTGAGAGGCCAGGAGAGGCCTTGGTGAAGGTGAACCCTGAGCTGCCCTGAGTTGTTCAGAGAATGACTGTGGACCACTGAGCTCCAGGTA
TCONS_00003609	chr3	135792129	135830135	+	AGATCTATGAGAAGTGGAGAGGATTGCCGAAACCAATGTATTGAAGTATCCACCAGTGGAGGCATGGGCATCAATGGTCCAGTTCAGACAGTGTTTTCTTGATGATGGATCAGCTACTCTGAAGGAGGTGAGTCATGGGAGACTCCCACACCAGAACTCTGCGGAGAAAGGACTACACATTGCCGACAGTGGCTTCATCCCAGAGTGGACCATGAGTAATCGCAAGAACGTGGTTTACCTTAAGAAATAACATCTGTCTCAAGAACTGGTTACTGGAAAAGTACTAATCTCAAAGTAGTAATTCTTCTACTCTCTGCAATTTCCAGACACTGAAGACCAACTGAAGCAGGGAGAATAAACCAGTGAGACAGGGACATTATGTTACCCAACTTAAAAAGG…
TCONS_00003772	chr3	137417193	137418872	-	GTGGGCGTGGCTTTGGTACTTTGACTGCTCGAGGCGATAGATGTAAATGTCCTTGCTTGGTCTTATTTCCGCTGACCTTCCTCCTACCATTTCCTGGATGTTTCCAGATACCACCGGCTACAATGTCACATGCTCAAAGACATCTTTCCTCATGGCTGCATCCAAAATTATCATCTTCTGCTGTGTTTCACATATGGCCACTTGTGACATGTTTTGTGTTGCACGTCTTTTGATGAATTTCCTAGGATTGCCTTTAAAGTTAGCCACAGAGTGAGTGTCTTAAAAGCAACAGGAATACTGCACACTTTCAATCCCCACACTCAGGAGGCAGAAGTAGGCAGGCAGATCTTCAATAACTCAAGGCCAGCTTGGTCTACCATAGCAAGTTTCAGGCCATCC…
TCONS_00003610	chr3	137440898	137442074	+	TCACTAAGAGAGCTCTGGGGTTTAGCAGAAGTTCAGAAGATAGGCCAACGGGACAACGTACAAAAGAAAGACAAACCCAGGCTTCCAGCAGAAAGTATTTCTGAGCACCCAAGAGAGAACCAAGATGTCGCCGACGCTAGTACAGAGAAGTCCTGCAGAAGCCGCCAAGAGATTCCAAGGTAGAGAGGAGGGGAGCCTGAAGAGCAGAGTCCTGGGAAAGCCTGTCTCACTCAGAACATAAATGGCATGGTGGACTCCACTCCATGTGGCGGGACATGTTGGTAGTACCGCGATATCTGTGTACTGTGTTTAGTACAGTATATATGTAGTCCTGTGTTTAGTGACAACCCGGGGCTATTGTGTGTGATGGAAATAGAAAACAGGGTTTCCTTTCTTTTT…
TCONS_00003611	chr3	137848243	137849830	+	CCCCCCGCTCTTCCTTGTGGCCTCTGTGACACCCGTGTGGCATGCTTACCCTCACCTTCCTGCTTAATTCTGCCTCCTTTGTTTTCTTTGTAGATGTTGCTCCATTAGGCACTTCCACATAAAGCATCTTGACCAAATCCCCAGAGGAGTGTCCTCAGAGAACCTACTTTAAGGAAACGTCTCTGGAGGAAAATATAGGGCACTGTGCCAAAGTGTCACGTGACAGTCTAGACTGAGGATATGGGGCCTAGGAAGTCTTTGACATGATGTTTAAACCAATATATGAGAGATGAGAAACAGCGATTACTGGGGCAGTTTTCTGTCTAGAGAAGGTACCTGCTCCGTTTGTTGATGCTCTTTCCCTTCTCCTCCCATGTCCTCCCGTGTCCACGGGAGCCA…
TCONS_00003612	chr3	137848616	137849322	+	AACTTCAAGGAACTCAGATAAGCTGCAAGGTACCTGCTCCGTTTGTTGATGCTCTTTCCCTTCTCCTCCCATGTCCTCCCGTGTCCACGGGAGCCATGCCGTAACCACGGCAAGGGCATGACTGCTACCACGCTCCGCCTGTAGACTCACGCCAAGTTTTTGTCGATAAAATGAATAGATGGCTATATGACTGAGTGATTAACTCGATGATCGGTGTCTGTGATTAAAACACTAGGTTTCTGTTGATG
TCONS_00003613	chr3	138789550	138791822	+	GCACAGGAGAGATTGAAGGAGACGTCTATGTAGAACCTGAATATACTCAGCAAAGCCGAGCTCTCTAAGACTTGGCAATGGAAGGAAGTAATGGACATGAGTCTGTATTGTTTTAGAGAAGATGACCCATCCACTCAGTGGGATGAAGAGCTATGTCTGGGAGCCCATCAGTAGTGCCAAAAAGGATTCCGGTTTATCCACGTCTGCTCATAACCCCAGTCATGGGCACGCGACTTATAATCAACCAGTTCTTCTGACTTAAACCATAGACTCTCCACTGAATCGCTGCCACAAGTGATGTTCCTGCCACCTTGAATGCAAGATTCCCCACGAATAGTGCCTGGTTTAGAATATGCTGGATTGGTCTCTCGCAACATCACTCGGCCTCTTTTCACCAAA…
TCONS_00003614	chr3	138789559	138790270	+	AGATTGAAGGAGACGTCTATGTAGAACCTGAATATACTCAGCAAAGCCGAGCTCTCTAAGACTTGGCAATGGAAGGAAGTAATGGACATGAGTGTTTATCTGCTTGCAGCTGAAGAAGTAAAAAGGCCAAATGGGAAGCTGACAGTTATTCACCCGGAAGATGTCAACAAGTCAGAAAATATTTTAGCTAGAAAATTGCTCTGAAATAGATGTTAGAAATAAAAATCAGAGA
TCONS_00003615	chr3	139742585	139751155	+	AGATTGCTGGTCCTATCAATACAGGGGAACACTTTCTTTTAAAGCAATATTGATCTAAACCTCTTCCTATCCATGCCGTCTCTCTCACAGAGCACTGTGTAGAAGACAGGCATCCCAAAGAAAATGGACCTAGGGAAAATGTATGCAGTACCAAAAGACTTCTCCAAAGTACTTGCTCCTGGTTTTATATTTTCTCATTAGCTTGTTCCTAAAATATGAAAGCATGAAGCTGATTTCTTCCTACACGGAACACTTGAGAGCTTTGAAAGGCTGTGAGGTGTTAGAGGAAAGATAATCGTATGCTAACAGGAAGTACATTTTTGG
TCONS_00003775	chr3	140408464	140413302	-	TAGAGTTTATAATCTCAAGACAAGAAGATGTAAATCAGAACTGACCCAGGAGACTATATTCATACAGTGTTACACAAAGCAATTGTCTTCAGATCATTATTAAGACAGAGTCATGAATTAGGTGTCGAAGTTGGATAAGACTTGGATATTGGCTTTTAAAAAGCCTTTATAAGTACAGAAGAAGAAGAAACATTTTTAAACAAGAAGAGCTTTTTAAAAGATCCCTCCCTTGTTAGCTTAGATAGAGTTTTCTGGTACTATGAAAAGTAGTCTGTAGGAATGAAACTTTCAGGTCAGATTCAACACAATTTCTCTGAGTGTTATATCTGAAATAAAGCCTGATGCCTTCAGTGATAGGGAATT
TCONS_00003776	chr3	141766336	141771509	-	AGAGTTTAAGGCATCTGCAGCCTAATTGGACAGAACATTTTGCTCAAGGGAGTAAAGCCATGCTTTAAAAACAATCCGTGGTTGTTCTGGTTTGAAGTCATCTTTATATCGATCTCTGGGTAGTTCTCCAGGGATCCCTCGTCACTAGTCAGCACTGTGAATTGATGCGATTAACTGCTGGAGGATAATGTTGGGTCTGAACTCAGCCACTTGAATTTCCACCTGTGTCTGGCAAACTACTGAAATGCAAGAGGAGCAGTGGTTAAAGGAGGCTGCTGGTGGCTGGCCTGGGTGAGCTTCTGCTAAGAGGTCCCCGATGTCACTCAACGTTGGAGGAAAAACAGAACGGTAACACAGAGACGAGAAGACAATTATAGAGTGTTGGGAAGGAACTCTTGC…
TCONS_00003777	chr3	141766336	141771509	-	AGAGTTTAAGGCATCTGCAGCCTAATTGGACAGAACATTTTGCTCAAGGGAGTAAAGCCATGCTTTAAAAACAATCCGTGGTTGTTCTGGTTTGAAGTCATCTTTATATCGATCTCTGGGTAGTTCTCCAGGGATCCCTCGTCACTAGTCAGCACTGTGAATTGATGCGATTAACTGCTGGAGGATAATGTTGGGTCTGAACTCAGCCACTTGAATTTCCACCTGTGTCTGGCAAACTACTGAAATGCAAGAGGAGCAGTGGTTAAAGGAGGCTGCTGGTGGCTGGCCTGGATCAAAGGATTCAGTTATTATTTATGGGATTGAAGCAAATGAGACCCGAAGGGAAGGAACTCTTGCAACAGCGTGCTGTTTGGTTTGTGTGAACTCTTCATAGACAGA…
TCONS_00003779	chr3	141766336	141771509	-	AGAGTTTAAGGCATCTGCAGCCTAATTGGACAGAACATTTTGCTCAAGGGAGTAAAGCCATGCTTTAAAAACAATCCGTGGTTGTTCTGGTTTGAAGTCATCTTTATATCGATCTCTGGGTAGTTCTCCAGGGATCCCTCGTCACTAGTCAGCACTGTGAATTGATGCGATTAACTGCTGGAGGATAATGTTGGGTCTGAACTCAGCCACTTGAATTTCCACCTGTGTCTGGCAAACTACTGAAATGCAAGAGGAGCAGTGGTTAAAGGAGGCTGCTGGTGGCTGGCCTGGGTGAGCTTCTGCTAAGAGGTCCCCGATGTCACTCAACGTTGGAGGAAAAACAGAACGGTAACACAGAGACGAGAAGACAATTATAGAGTGTTGATCAAAGGATTCAGT…
TCONS_00003781	chr3	141766336	141771509	-	AGAGTTTAAGGCATCTGCAGCCTAATTGGACAGAACATTTTGCTCAAGGGAGTAAAGCCATGCTTTAAAAACAATCCGTGGTTGTTCTGGTTTGAAGTCATCTTTATATCGATCTCTGGGTAGTTCTCCAGGGATCCCTCGTCACTAGTCAGCACTGTGAATTGATGCGATTAACTGCTGGAGGATAATGTTGGGTCTGAACTCAGCCACTTGAATTTCCACCTGTGTCTGGCAAACTACTGAAATGCAAGAGGAGCAGTGGTTAAAGGAGGCTGCTGGTGGCTGGCCTGGGTGAGCTTCTGCTAAGAGGTCCCCGATGTCACTCAACGTTGGAGGAAAAACAGAACGGGAAGGAACTCTTGCAACAGCGTGCTGTTTGGTTTGTGTGAACTCTTCATA…
TCONS_00003782	chr3	141766336	141771509	-	AGAGTTTAAGGCATCTGCAGCCTAATTGGACAGAACATTTTGCTCAAGGGAGTAAAGCCATGCTTTAAAAACAATCCGTGGTTGTTCTGGTTTGAAGTCATCTTTATATCGATCTCTGGGTAGTTCTCCAGGGATCCCTCGTCACTAGTCAGCACTGTGAATTGATGCGATTAACTGCTGGAGGATAATGTTGGGTCTGAACTCAGCCACTTGAATTTCCACCTGTGTCTGGCAAACTACTGAAATGCAAGAGGAGCAGTGGTTAAAGGAGGCTGCTGGTGGCTGGCCTGGGTGAGCTTCTGCTAAGAGGTCCCCGATGTCACTCAACGTTGGAGGAAAAACAGAACGATCAAAGGATTCAGTTATTATTTATGGGATTGAAGCAAATGAGACCCGAAG…
TCONS_00003780	chr3	141766336	141771509	-	AGAGTTTAAGGCATCTGCAGCCTAATTGGACAGAACATTTTGCTCAAGGGAGTAAAGCCATGCTTTAAAAACAATCCGTGGTTGTTCTGGTTTGAAGTCATCTTTATATCGATCTCTGGGTAGTTCTCCAGGGATCCCTCGTCACTAGTCAGCACTGTGAATTGATGCGATTAACTGCTGGAGGATAATGTTGGGTCTGAACTCAGCCACTTGAATTTCCACCTGTGTCTGGCAAACTACTGAAATGCAAGAGGAGCAGTGGTTAAAGGAGGCTGCTGGTGGCTGGCCTGGGGAAGGAACTCTTGCAACAGCGTGCTGTTTGGTTTGTGTGAACTCTTCATAGACAGAAGAACAAAGGATGTGGAATGAGCTGGAGGAGGAGCTGCAGAGACAAGGCAC…
TCONS_00003778	chr3	141766336	141771509	-	AGAGTTTAAGGCATCTGCAGCCTAATTGGACAGAACATTTTGCTCAAGGGAGTAAAGCCATGCTTTAAAAACAATCCGTGGTTGTTCTGGTTTGAAGTCATCTTTATATCGATCTCTGGGTAGTTCTCCAGGGATCCCTCGTCACTAGTCAGCACTGTGAATTGATGCGATTAACTGCTGGAGGATAATGTTGGGTCTGAACTCAGCCACTTGAATTTCCACCTGTGTCTGGCAAACTACTGAAATGCAAGAGGAGCAGTGGTTAAAGGAGGCTGCTGGTGGCTGGCCTGGGTGAGCTTCTGCTAAGAGGTCCCCGATGTCACTCAACGTTGGAGGAAAAACAGAACGGTAACACAGAGACGAGAAGACAATTATAGAGTGTTGGTAACTTGAACTTTA…
TCONS_00003783	chr3	141766413	141767160	-	AAAGGCCGCTCCATCTGTGTTGCTATGGGGAGGTTATCATTCATGCTGCACGAGGCAGCTGCTTTGGGATCCCCCATGCTTCTGGAAGGAACTCTTGCAACAGCGTGCTGTTTGGTTTGTGTGAACTCTTCATAGACAGAAGAACAAAGGATGTGGAATGAGCTGGAGGAGGAGCTGCAGAGACAAGGCACTCTTCCAAACACAACGGAAGACTAGTGGCCAGTGGATTTTAAACAGCTGCCATCTGTTCTCAGACTTACTGTCTTCTTGATTTGTTCCAATCCTTCAGTCGGGACCAGTAGTAATGGGGAATCGCCCCATGCCTGGCTTCTGTCCCTCCATCTTGATCCTTGTTGATGCCATTCCTCTAGTCTGTTACAGCCTGTGAACAAAGGGCTC…
TCONS_00003784	chr3	141826501	141827227	-	GCATCTCCACACTGACTGCTATGCCTGAATGTCCTTCCTGCTGATCCAGGACCAATCTCGACCCTTCTTGTTCACGTTCTGTGTTCAAGAAGATAACCTGGCTGAAGCACCCTGATTTCAGGTGCTGCTGTTGCTGCTTGGCTTTCATTCAGGAATAGAGTGCATATTTATTTATAGGGTCATTTCGTAGACCCAGACACTGGGTTCTCTAGTGTGGATACACGAAAGGTAG
TCONS_00003785	chr3	143540181	143553246	-	GACAACATCTGAAGCATGCAGCATAATGTGGCAACATCACCTATGTGATTTCACAGCATAGGAAGCAGCAATCATCCGCACCTGTTGCCAATTAAAGCATTAATGGCCCATCAATCAAGGAGAAATCACTGGGAATGGAGATGACACAGGCTCTGTGCTCCTGTCAGTTTTTTGGAAGACATCCTCTGCTTCAAGAAGTGAGATCTGCAAGTCACACCCTCCAAACTGCACTTTCTACTTCTTGGAAATGATTTCAGCAGCTCAGTCTGCAAGGCCACATGTCTCTCCCTGTGGGGAAATGATTGTCGTAGAATTCAGAAGCTCTCTTTGACTGAATATGGTCAGTG
TCONS_00003786	chr3	144074227	144075276	-	GAGAGAGAGAGAGAGAGAGAGGGAGAGAGGGAGATCCATACTGGGAAAAGTAGGGTCTACCCTCGGTGAACCCACAACTGCAGGCATGGAACCTCAGCGTGTCCCAGTGTGTCCCACTCTGTTTAAGCCCGCTCAGTCCGACTCAGGCAGATGCCCTCACCTTTTGTAGCACGGTACTTGACAGTTTCACCTTTCCGTGAACATTTATCTGGATCCTGTCACTCAGAAGAATGGAATAGATTTTCTACAGTGAACAAAGAGATCCAATTCTCCGATTCTCCTGCCAGATTGGTGATAACATCTTGTCAAGCAAGACTGTGGTTTTCAAACAAAAC
TCONS_00003788	chr3	145691657	145695869	-	AAGTTGAAGCCAGTCCCAGTGTCATTCTCTCTTCATGCTACCTGCCAATCCAGACGTAGAACTCTCAGCTGCTGGTCTGCACCATGGCTGCCTGTGCACCACCATGCTTCCTGCCATGACAATAATGGACTAAACCTCTTTACTGTTCAAGAGCACGATGCTTCTGAGCTCCCTGGAGACCAATGTGTCCCTTAGCTCTGTAAGCCTGACCTTCAGAAGCTGACAGATGACGACGAGAGCCACACGGAGACAGTACATGCCATCAGGAGTGTGTTGTCTGCCCTTGCTTTTCCCAAGAAGGCATCTCTAAGGAATGTGTTTTCAGTACGCACTTCAGGCTATAAACCAGCCTAACCAGGAAGAGACATGAGAACTGTTAGGAGTTCAAAGCTAATCTGA…
TCONS_00003616	chr3	145691657	145695869	+	TTATTAGTGTTTGATACAGAGTCTCACTCTGCTTGTAAGTTGCTCAGATTAGCTTTGAACTCCTAACAGTTCTCATGTCTCTTCCTGGTTAGGCTGGTTTATAGCCTGAAGTGCGTACTGAAAACACATTCCTTAGAGATGCCTTCTTGGGAAAAGCAAGGGCAGACAACACACTCCTGATGGCATGTACTGTCTCCGTGTGGCTCTCGTCGTCATCTGTCAGCTTCTGAAGGTCAGGCTTACAGAGCTAAGGGACACATTGGTCTCCAGGGAGCTCAGAAGCATCGTGCTCTTGAACCTTAAAGAGGTTTAGTCCATTATTGTCATGGCAGGAAGCATGGTGGTGCACAGGCAGCCATGGTGCAGACCAGCAGCTGAGAGTTCTACGTCTGGATTGGC…
TCONS_00003617	chr3	145699825	145702274	+	TGTTCATCCACTGGGCGTGTGAATGGAAGACCTCGATCTGCCTCAGATTCGTGTCTCACCGAGTAATTCAACCTCCCTGGATGAAGTTCAAGCCAGGATGGCTGAGAGTTCAAGACCAGCCTAGGGGTTTGCTGTCCTAAGTAACAATAAACTCCAACCCCCAAATGCTGCCTGATAGATCTGTAGCTTCAGCCTGGATGCTACCCTCACAGAGCTCAGTAACTGAAAGAGCGCGC
TCONS_00003789	chr3	147481693	147484981	-	AGATCAACAAGTTATGCCAATATCTCCACTGCCTCTTATGGTGCTGTCCTTCCACTTCACACCATGACTTCTCTAACATGATGAATTGTTCCCTCAAAACTTAGGGCATTGCTAGAAGAATTAGCATTTGAATCCACAGATTCCATTTTCAAGGGAAGAACTTGTGCTCCCACCCAGAGTGGATGGCTTCATCTAAGCGACTGTGAGACCACACAAAATACAAGGGCAG
TCONS_00003618	chr3	149329800	149332219	+	TTCTGTATCCAACAACACATTTGGATGTCTGGGATACCGGAGACCTTCCTGAACCGTGATGCTAACAGCCTTCTCTTTTCAGGCACCTCTACTTACAAACCATGCACTTGAAGAGCTGAACTTCTGACTTGGCCACGAATGTTTCTCTCAGGTTCTTACATGTCAGCACTTGGCTGGGAATCTCCTCCTACGGGGCTGACCTGTCCTGAGATGATGCTGTGACAGGTACATATCCTGTGGAACAGAAGGAAGGATGACACAGCTGGCTCTCCCCACACTGTTCCGGTGAGGAAGGGTCAGAGTTGTGCCTTTAATTAAAGTGAGCCTCCCTTTGTCTTTAATGTATCACACACATTTGCAAAGCTACTGGTCTCCTCCCATTGCAAAGCATACTCAAAT…
TCONS_00003619	chr3	151567291	151568186	+	TTGAGTCTGTTATTTGACACCTGGGAACTTAACAGTGAGAAGTCACTACATTCTTACCAGCAAGGAAGTGAGTAACTAGAGAAAAATCAGAAATGGCAGCAGTGTGGCAGTCGTGTATGTCTAAAGGTTGTATGTCAGAGAAGAAAGCAACACAAGAATGAAGATCCTTTTATTTGTGGGTAAGGCCTGGGGAAGGGCACGAGCAAAGATCGCCTACAGGTGGTGAGAGACTCAACTGCCAACCTTTCAGACAGGGTGATGTTCAGAGAGGAGACAGCGGGAGAAGAGGATGACTCAGTCACCAGTTCTGGAGTGCGGGAAGGCCTGCTACCTGACTGCTTCGAGTGCTTATTATACGCTTAGTGACTTGGTGCCCTCCGACAGTCGCTCAATACATCT…
TCONS_00003620	chr3	151766049	151769430	+	ACACACCTCGGGTAGCGGACAATATACATGAGAATATGTGAAGTTCGACAGAACATGCTATGGTCACCATAAGAAGTCCACAGGCCTGGAGAATATAGTCTGTGACGAGAACTTAGGGGGCCTGCGCCACGAGAAGCTTCCAGCAGAGAGCCAAGAGAGCATTCTCCCAGCGTGCGCTGCAAGCTCCCACCCACTGACTACACATTCCTCCTGCACCAATCCTTGCCTTCCACTGAGGCTTGCTCGGAGATTCGAGGAACAGTGGCAGTCTCCAGCAGTATACCAGGCAGCGGAATGAGCAAAGGAAAAGGTAAAGATG
TCONS_00003622	chr3	151862471	151866622	+	GGAGAAAGCTGTTTAATTGGTCATTCAAGTATTAAAGAACAATTTAAAAACCTGTGATATTTATTTTTTAGTTTTCTTAGCAAAGTAAAGTGATTTTTGAAAAGTTTTATTAATGTTAATATTTTTAACTATCTAAAAAGCATTTCTAAAACAACTCCAAAAAGATCAACAGGACATAGAAGGTTACCAGACGTGATCCTCCGGGGACTACTACTGTCTAGCTTGTCTAAGAACTTTATCACCACAGGTATATCATAGCTTCTTATACTTAGAAATATAAGCACTTCAGCATTGTGCTTGGGATCCATTTAATGGTGAAATTGATTTAAAAAAAAATCAATGAAAGTGCAAAAACAACAAGAACGCCATACTAGATAAACCTAAAAGGATTTAGAGAAA…
[truncated: 4,560 more rows]
