# Supplementary material for: Identification and functional analysis of long non-coding RNAs in mouse cleavage stage embryonic development based on single cell transcriptome data
Source: BMC Genomics. 2014 Oct 3;15(1):845. doi: 10.1186/1471-2164-15-845 (PMC4200203; doi:10.1186/1471-2164-15-845)
Supplement: Supplementary file 5 — Additional file 5: Neighbor gene functions of new lncRNAs. Functional terms enriched in 3126 neighbour coding genes which located in 10 kb round of new predicted lncRNAs. (XLS 46 KB) [file 12864_2014_6548_MOESM5_ESM.xls]

## Sheet: Sheet1
Term	Count	%	PValue	Genes	List Total	Pop Hits	Pop Total	Fold Enrichment	Bonferroni	Benjamini	FDR
GO:0006325~chromatin organization	32	3.40064	0.000101909	NM_172382, NM_011061, NM_007552, NM_019869, NM_013768, NM_133872, NM_027355, NM_009343, NM_001076789, NM_054078, NM_010412, NM_010413, NM_020034, NM_182999, NM_001130416, NM_172132, NM_009582, NM_026570, NM_178184, NM_001163263, NM_001163643, NM_001110100, NM_001161823, NM_178202, NM_172663, NM_001077696, NM_008211, NM_178207, NM_153743, NM_007623, NM_011308, NM_133345, NM_027064, NM_011714, NM_0…	647	315	13588	2.13349	0.210406	0.210406	0.178082
GO:0016568~chromatin modification	25	2.65675	0.00037359	NM_011061, NM_172382, NM_007552, NM_019869, NM_013768, NM_133872, NM_027355, NM_009343, NM_054078, NM_010412, NM_010413, NM_182999, NM_001130416, NM_009582, NM_172132, NM_026570, NM_001163263, NM_001163643, NM_001110100, NM_001161823, NM_172663, NM_001077696, NM_153743, NM_007623, NM_011308, NM_133345, NM_011714, NM_016812, NM_009066, NM_001004143, NM_001033281	647	236	13588	2.22474	0.57943	0.351486	0.651377
GO:0070647~protein modification by small protein conjugation or removal	15	1.59405	0.000396073	NM_001164170, NM_007552, NM_008602, NM_027355, NM_175023, NM_007566, NM_010089, NM_010413, NM_011279, NM_001130416, NM_133354, NM_019715, NM_145124, NM_001164168, NM_001164167, NM_009066, NM_011247, NM_144851, NM_001164169, NM_001004143, NM_011670	647	104	13588	3.02907	0.600794	0.263682	0.690449
GO:0051276~chromosome organization	35	3.71945	0.000895404	NM_172382, NM_011061, NM_007552, NM_019869, NM_013768, NM_133872, NM_027355, NM_009343, NM_001076789, NM_054078, NM_010412, NM_010413, NM_001085472, NM_020034, NM_182999, NM_001130416, NM_201232, NM_172132, NM_009582, NM_026570, NM_178184, NM_001163263, NM_001163643, NM_027707, NM_001110100, NM_001161823, NM_172663, NM_178202, NM_001077696, NM_008211, NM_178207, NM_153743, NM_007623, NM_019499, N…	647	404	13588	1.81944	0.874629	0.404955	1.5545
GO:0010605~negative regulation of macromolecule metabolic process	40	4.2508	0.00201667	NM_001110825, NM_001110824, NM_008434, NM_010434, NM_147221, NM_054078, NM_008053, NM_001160251, NM_008575, NM_001079822, NM_007772, NM_008999, NM_001166409, NM_016809, NM_013633, NM_001145824, NM_001031772, NM_010496, NM_001077696, NM_013693, NM_011263, NM_007623, NM_011308, NM_001166410, NM_026014, NM_028767, NM_001166411, NM_021488, NM_001168501, NM_011588, NM_001168502, NM_172265, NM_00103328…	647	506	13588	1.6602	0.990715	0.607757	3.469
GO:0051603~proteolysis involved in cellular protein catabolic process	41	4.35707	0.00294472	NM_026097, NM_027355, NM_008569, NM_019653, NM_025735, NM_025389, NM_175204, NM_001130416, NM_009895, NM_145124, NM_001164168, NM_001164167, NM_027445, NM_001164169, NM_175244, NM_011670, NM_001163263, NM_001164170, NM_001033156, NM_013876, NM_011543, NM_134048, NM_009066, NM_001038230, NM_010193, NM_001081359, NM_148953, NM_008602, NM_010089, NM_010413, NM_182999, NM_009462, NM_133354, NM_011909…	647	534	13588	1.61248	0.998926	0.679964	5.02698
GO:0044257~cellular protein catabolic process	41	4.35707	0.00328444	NM_026097, NM_027355, NM_008569, NM_019653, NM_025735, NM_025389, NM_175204, NM_001130416, NM_009895, NM_145124, NM_001164168, NM_001164167, NM_027445, NM_001164169, NM_175244, NM_011670, NM_001163263, NM_001164170, NM_001033156, NM_013876, NM_011543, NM_134048, NM_009066, NM_001038230, NM_010193, NM_001081359, NM_148953, NM_008602, NM_010089, NM_010413, NM_182999, NM_009462, NM_133354, NM_011909…	647	537	13588	1.60347	0.999512	0.663585	5.59133
GO:0030163~protein catabolic process	42	4.46334	0.00348788	NM_026097, NM_027355, NM_008569, NM_019653, NM_025735, NM_025389, NM_175204, NM_001130416, NM_009895, NM_145124, NM_001164168, NM_001164167, NM_027445, NM_001164169, NM_175244, NM_011670, NM_001163263, NM_001164170, NM_001033156, NM_013876, NM_011543, NM_134048, NM_009066, NM_001038230, NM_010193, NM_001081359, NM_148953, NM_008602, NM_010089, NM_010413, NM_182999, NM_009462, NM_133354, NM_011909…	647	556	13588	1.58645	0.999696	0.636647	5.92779
GO:0043632~modification-dependent macromolecule catabolic process	39	4.14453	0.00384896	NM_026097, NM_027355, NM_008569, NM_019653, NM_025735, NM_025389, NM_001130416, NM_009895, NM_145124, NM_001164168, NM_001164167, NM_027445, NM_001164169, NM_175244, NM_011670, NM_001163263, NM_001164170, NM_001033156, NM_013876, NM_011543, NM_134048, NM_009066, NM_001038230, NM_010193, NM_001081359, NM_148953, NM_008602, NM_010089, NM_010413, NM_182999, NM_009462, NM_133354, NM_138677, NM_011909…	647	508	13588	1.61232	0.999869	0.629622	6.52215
GO:0019941~modification-dependent protein catabolic process	39	4.14453	0.00384896	NM_026097, NM_027355, NM_008569, NM_019653, NM_025735, NM_025389, NM_001130416, NM_009895, NM_145124, NM_001164168, NM_001164167, NM_027445, NM_001164169, NM_175244, NM_011670, NM_001163263, NM_001164170, NM_001033156, NM_013876, NM_011543, NM_134048, NM_009066, NM_001038230, NM_010193, NM_001081359, NM_148953, NM_008602, NM_010089, NM_010413, NM_182999, NM_009462, NM_133354, NM_138677, NM_011909…	647	508	13588	1.61232	0.999869	0.629622	6.52215
GO:0032446~protein modification by small protein conjugation	11	1.16897	0.00410096	NM_001164170, NM_007552, NM_008602, NM_027355, NM_175023, NM_007566, NM_010413, NM_011279, NM_001130416, NM_133354, NM_019715, NM_145124, NM_001164168, NM_001164167, NM_009066, NM_011247, NM_001164169	647	79	13588	2.92427	0.999927	0.614247	6.93488
GO:0010629~negative regulation of gene expression	33	3.50691	0.00410956	NM_001110825, NM_007552, NM_008434, NM_001110824, NM_198022, NM_133872, NM_010434, NM_147221, NM_054078, NM_001076789, NM_010412, NM_011847, NM_001037940, NM_001037941, NM_178757, NM_001160251, NM_008575, NM_001079822, NM_007772, NM_001013745, NM_016809, NM_001166409, NM_013633, NM_009319, NM_001145824, NM_001031772, NM_009332, NM_010496, NM_009235, NM_001077696, NM_013693, NM_153743, NM_007623, …	647	410	13588	1.69037	0.999928	0.580118	6.94894
GO:0010558~negative regulation of macromolecule biosynthetic process	33	3.50691	0.005469	NM_001110825, NM_007552, NM_001110824, NM_133872, NM_010434, NM_147221, NM_001076789, NM_054078, NM_010412, NM_008053, NM_011847, NM_001037940, NM_001037941, NM_178757, NM_001160251, NM_008575, NM_001079822, NM_007772, NM_001013745, NM_013633, NM_001145824, NM_001113189, NM_016875, NM_009332, NM_010496, NM_009235, NM_001077696, NM_013693, NM_153743, NM_007623, NM_011263, NM_011308, NM_026014, NM_…	647	418	13588	1.65802	0.999997	0.653312	9.1456
GO:0044265~cellular macromolecule catabolic process	44	4.67588	0.00601322	NM_026097, NM_027355, NM_008569, NM_019653, NM_025735, NM_025389, NM_175204, NM_001130416, NM_009895, NM_145124, NM_001164168, NM_001164167, NM_001164169, NM_027445, NM_175244, NM_011670, NM_001163263, NM_001031772, NM_001164170, NM_001033156, NM_013876, NM_011543, NM_134048, NM_009066, NM_001038230, NM_010193, NM_001081359, NM_028761, NM_148953, NM_008602, NM_010089, NM_010413, NM_182999, NM_009…	647	609	13588	1.51735	0.999999	0.658852	10.0112
GO:0045892~negative regulation of transcription, DNA-dependent	26	2.76302	0.00651435	NM_001110825, NM_007552, NM_001110824, NM_133872, NM_010434, NM_147221, NM_001076789, NM_054078, NM_010412, NM_001037940, NM_011847, NM_001037941, NM_178757, NM_008575, NM_001079822, NM_007772, NM_001013745, NM_013633, NM_001145824, NM_009332, NM_010496, NM_009235, NM_001077696, NM_013693, NM_153743, NM_007623, NM_011263, NM_011308, NM_028767, NM_183298, NM_001168501, NM_001168502, NM_011588, NM_…	647	308	13588	1.77286	1	0.661123	10.8014
GO:0051253~negative regulation of RNA metabolic process	26	2.76302	0.00705425	NM_001110825, NM_007552, NM_001110824, NM_133872, NM_010434, NM_147221, NM_001076789, NM_054078, NM_010412, NM_001037940, NM_011847, NM_001037941, NM_178757, NM_008575, NM_001079822, NM_007772, NM_001013745, NM_013633, NM_001145824, NM_009332, NM_010496, NM_009235, NM_001077696, NM_013693, NM_153743, NM_007623, NM_011263, NM_011308, NM_028767, NM_183298, NM_001168501, NM_001168502, NM_011588, NM_…	647	310	13588	1.76142	1	0.665119	11.6454
GO:0000122~negative regulation of transcription from RNA polymerase II promoter	21	2.23167	0.00717816	NM_001110825, NM_007552, NM_001110824, NM_133872, NM_010434, NM_147221, NM_010412, NM_178757, NM_008575, NM_007772, NM_001013745, NM_013633, NM_001145824, NM_010496, NM_009235, NM_001077696, NM_013693, NM_153743, NM_007623, NM_011308, NM_028767, NM_183298, NM_001168501, NM_001168502, NM_011588, NM_011424, NM_007881	647	231	13588	1.90923	1	0.647846	11.838
GO:0031327~negative regulation of cellular biosynthetic process	33	3.50691	0.00814636	NM_001110825, NM_007552, NM_001110824, NM_133872, NM_010434, NM_147221, NM_001076789, NM_054078, NM_010412, NM_008053, NM_011847, NM_001037940, NM_001037941, NM_178757, NM_001160251, NM_008575, NM_001079822, NM_007772, NM_001013745, NM_013633, NM_001145824, NM_001113189, NM_016875, NM_009332, NM_010496, NM_009235, NM_001077696, NM_013693, NM_153743, NM_007623, NM_011263, NM_011308, NM_026014, NM_…	647	430	13588	1.61175	1	0.672193	13.3296
GO:0016055~Wnt receptor signaling pathway	14	1.48778	0.00891442	NM_008056, NM_026192, NM_011789, NM_009332, NM_152809, NM_027280, NM_001042659, NM_026681, NM_018865, NM_001163660, NM_009365, NM_011718, NM_022721, NM_001079822, NM_010697, NM_001162494, NM_019827, NM_026869	647	130	13588	2.2617	1	0.684352	14.496
GO:0009890~negative regulation of biosynthetic process	33	3.50691	0.00934831	NM_001110825, NM_007552, NM_001110824, NM_133872, NM_010434, NM_147221, NM_001076789, NM_054078, NM_010412, NM_008053, NM_011847, NM_001037940, NM_001037941, NM_178757, NM_001160251, NM_008575, NM_001079822, NM_007772, NM_001013745, NM_013633, NM_001145824, NM_001113189, NM_016875, NM_009332, NM_010496, NM_009235, NM_001077696, NM_013693, NM_153743, NM_007623, NM_011263, NM_011308, NM_026014, NM_…	647	434	13588	1.59689	1	0.682049	15.1483
GO:0009057~macromolecule catabolic process	45	4.78215	0.0126187	NM_026097, NM_027355, NM_008569, NM_019653, NM_025735, NM_025389, NM_175204, NM_001130416, NM_009895, NM_145124, NM_001164168, NM_001164167, NM_001164169, NM_027445, NM_175244, NM_011670, NM_001163263, NM_001031772, NM_001164170, NM_001033156, NM_013876, NM_011543, NM_134048, NM_009066, NM_001038230, NM_010193, NM_001081359, NM_028761, NM_148953, NM_008602, NM_010089, NM_010413, NM_182999, NM_009…	647	654	13588	1.44506	1	0.770492	19.9163
GO:0018195~peptidyl-arginine modification	4	0.42508	0.0132527	NM_011061, NM_153106, NM_019830, NM_013768	647	11	13588	7.63693	1	0.770677	20.8108
GO:0019318~hexose metabolic process	16	1.70032	0.0148383	NM_001040695, NM_030685, NM_001136062, NM_178389, NM_007608, NM_013693, NM_001163487, NM_023132, NM_007933, NM_001163488, NM_001164704, NM_001081130, NM_172783, NM_019703, NM_027629, NM_016905, NM_172707, NM_019766, NM_013636	647	169	13588	1.98831	1	0.79302	23.0071
GO:0016569~covalent chromatin modification	11	1.16897	0.0156978	NM_001163643, NM_133345, NM_007552, NM_019869, NM_011714, NM_133872, NM_009582, NM_026570, NM_027355, NM_009066, NM_054078, NM_153743	647	96	13588	2.40643	1	0.797012	24.1734
GO:0006350~transcription	104	11.0521	0.0161914	NM_026192, NM_177681, NM_001110825, NM_001081007, NM_001110824, NM_147221, NM_054078, NM_026900, NM_177739, NM_001110305, NM_001110307, NM_001110306, NM_025928, NM_029946, NM_172663, NM_054068, NM_001077696, NM_001039532, NM_001042708, NM_008685, NM_001042709, NM_008589, NM_001042707, NM_028767, NM_011714, NM_023544, NM_001033281, NM_007552, NM_013768, NM_178652, NM_010458, NM_029508, NM_172674, …	647	1772	13588	1.2326	1	0.793326	24.8358
GO:0006412~translation	25	2.65675	0.0180226	NM_016738, NM_026035, NM_011295, NM_019647, NM_025592, NM_011289, NM_033561, NM_018853, NM_026591, NM_016809, NM_001166409, NM_010655, NM_026147, NM_022891, NM_024212, NM_001013824, NM_080456, NM_001039683, NM_018860, NM_001166410, NM_026533, NM_172086, NM_001166411, NM_001002239, NM_001033269, NM_009082, NM_013647, NM_172265, NM_001005509	647	319	13588	1.64589	1	0.814796	27.2455
GO:0043414~biopolymer methylation	9	0.956429	0.0190287	NM_019830, NM_031874, NM_013768, NM_054089, NM_054078, NM_153743, NM_001042708, NM_001042709, NM_001042707, NM_010561, NM_001013745, NM_001168501, NM_001168502, NM_001081240	647	71	13588	2.66217	1	0.819645	28.5381
GO:0016481~negative regulation of transcription	28	2.97556	0.0193318	NM_001110825, NM_007552, NM_001110824, NM_133872, NM_010434, NM_147221, NM_001076789, NM_054078, NM_010412, NM_011847, NM_001037940, NM_001037941, NM_178757, NM_001160251, NM_008575, NM_001079822, NM_007772, NM_001013745, NM_013633, NM_001145824, NM_009332, NM_010496, NM_009235, NM_001077696, NM_013693, NM_153743, NM_007623, NM_011263, NM_011308, NM_028767, NM_177643, NM_183298, NM_001168501, NM_…	647	372	13588	1.58076	1	0.812864	28.9234
GO:0005996~monosaccharide metabolic process	17	1.80659	0.0199947	NM_001040695, NM_030685, NM_001136062, NM_178389, NM_007608, NM_013693, NM_001163487, NM_007933, NM_023132, NM_001163488, NM_008081, NM_001164704, NM_001081130, NM_172783, NM_019703, NM_027629, NM_016905, NM_172707, NM_019766, NM_013636	647	191	13588	1.86925	1	0.812137	29.7589
GO:0060412~ventricular septum morphogenesis	3	0.31881	0.0205044	NM_054071, NM_001164259, NM_008937, NM_001042660	647	5	13588	12.6009	1	0.809094	30.3952
GO:0051051~negative regulation of transport	9	0.956429	0.0205483	NM_008501, NM_010735, NM_030880, NM_010345, NM_021488, NM_028733, NM_001081103, NM_013693, NM_013633, NM_023544	647	72	13588	2.62519	1	0.798957	30.4498
GO:0031099~regeneration	5	0.53135	0.0217995	NM_008501, NM_013465, NM_009235, NM_010288, NM_016718	647	23	13588	4.56555	1	0.807579	31.9874
GO:0006730~one-carbon metabolic process	12	1.27524	0.0233846	NM_019830, NM_031874, NM_054089, NM_013768, NM_133872, NM_054078, NM_153743, NM_007608, NM_001042708, NM_001042709, NM_001042707, NM_010561, NM_001013745, NM_001168501, NM_001168502, NM_001081240, NM_139305	647	117	13588	2.154	1	0.819864	33.8893
GO:0003007~heart morphogenesis	9	0.956429	0.0238424	NM_054071, NM_011652, NM_009575, NM_001164259, NM_008937, NM_001042660, NM_028004, NM_020493, NM_011424, NM_010288, NM_010691	647	74	13588	2.55424	1	0.816407	34.4292
GO:0045934~negative regulation of nucleobase, nucleoside, nucleotide and nucleic acid metabolic process	29	3.08183	0.0244435	NM_001110825, NM_007552, NM_001110824, NM_133872, NM_010434, NM_147221, NM_001076789, NM_054078, NM_010412, NM_011847, NM_001037940, NM_001037941, NM_178757, NM_001160251, NM_008575, NM_001079822, NM_007772, NM_001013745, NM_013633, NM_001145824, NM_009332, NM_010496, NM_009235, NM_001077696, NM_013693, NM_153743, NM_007623, NM_011263, NM_011308, NM_026014, NM_028767, NM_177643, NM_183298, NM_001…	647	397	13588	1.53412	1	0.814959	35.1318
GO:0051172~negative regulation of nitrogen compound metabolic process	29	3.08183	0.0273378	NM_001110825, NM_007552, NM_001110824, NM_133872, NM_010434, NM_147221, NM_001076789, NM_054078, NM_010412, NM_011847, NM_001037940, NM_001037941, NM_178757, NM_001160251, NM_008575, NM_001079822, NM_007772, NM_001013745, NM_013633, NM_001145824, NM_009332, NM_010496, NM_009235, NM_001077696, NM_013693, NM_153743, NM_007623, NM_011263, NM_011308, NM_026014, NM_028767, NM_177643, NM_183298, NM_001…	647	401	13588	1.51882	1	0.840506	38.4166
GO:0006357~regulation of transcription from RNA polymerase II promoter	41	4.35707	0.0282054	NM_026192, NM_001110825, NM_001110824, NM_010434, NM_147221, NM_008575, NM_001079822, NM_007772, NM_013633, NM_001145824, NM_008501, NM_011072, NM_010496, NM_198960, NM_020493, NM_001077696, NM_013693, NM_007623, NM_011308, NM_011718, NM_028767, NM_008589, NM_001168501, NM_011588, NM_001168502, NM_007552, NM_019869, NM_199029, NM_133872, NM_010412, NM_178757, NM_001013745, NM_008178, NM_009297, N…	647	616	13588	1.39783	1	0.841534	39.3703
GO:0016570~histone modification	10	1.0627	0.0305803	NM_001163643, NM_133345, NM_007552, NM_019869, NM_011714, NM_133872, NM_009582, NM_026570, NM_027355, NM_009066, NM_054078	647	92	13588	2.28278	1	0.857116	41.9101
GO:0032259~methylation	9	0.956429	0.0336595	NM_019830, NM_031874, NM_013768, NM_054089, NM_054078, NM_153743, NM_001042708, NM_001042709, NM_001042707, NM_010561, NM_001013745, NM_001168501, NM_001168502, NM_001081240	647	79	13588	2.39258	1	0.876137	45.0539
GO:0045860~positive regulation of protein kinase activity	12	1.27524	0.0339804	NM_028717, NM_009630, NM_029048, NM_020028, NM_011451, NM_145527, NM_145129, NM_146109, NM_012016, NM_009895, NM_001080926, NM_021488, NM_001113331, NM_025367, NM_001159948	647	124	13588	2.03241	1	0.871877	45.3722
GO:0006006~glucose metabolic process	13	1.38151	0.0347153	NM_001040695, NM_030685, NM_001136062, NM_007608, NM_013693, NM_001163487, NM_007933, NM_001163488, NM_001081130, NM_172783, NM_019703, NM_027629, NM_172707, NM_019766, NM_013636	647	140	13588	1.95014	1	0.870943	46.0945
GO:0045449~regulation of transcription	124	13.1775	0.0362449	NM_177681, NM_026192, NM_001110825, NM_001081007, NM_001110824, NM_147221, NM_054078, NM_026900, NM_177739, NM_001110305, NM_145709, NM_001110307, NM_001110306, NM_001160251, NM_008575, NM_025928, NM_029946, NM_008501, NM_010496, NM_172663, NM_054068, NM_001077696, NM_001039532, NM_013693, NM_001034869, NM_001042708, NM_008685, NM_011718, NM_001042709, NM_008589, NM_028767, NM_001042707, NM_01171…	647	2227	13588	1.16937	1	0.875969	47.5691
GO:0016567~protein ubiquitination	8	0.850159	0.0365941	NM_001130416, NM_007552, NM_019715, NM_145124, NM_027355, NM_007566, NM_175023, NM_009066, NM_011247, NM_010413	647	66	13588	2.54564	1	0.87223	47.9004
GO:0060411~heart septum morphogenesis	3	0.31881	0.0404183	NM_054071, NM_001164259, NM_008937, NM_001042660	647	7	13588	9.00066	1	0.891833	51.4013
GO:0046688~response to copper ion	3	0.31881	0.0404183	NM_011170, NM_013602, NM_008630	647	7	13588	9.00066	1	0.891833	51.4013
GO:0032024~positive regulation of insulin secretion	3	0.31881	0.0404183	NM_030685, NM_021488, NM_001163487, NM_001163488	647	7	13588	9.00066	1	0.891833	51.4013
GO:0032535~regulation of cellular component size	14	1.48778	0.0434012	NM_011072, NM_028717, NM_181541, NM_133210, NM_009635, NM_013465, NM_011465, NM_009132, NM_018754, NM_001146196, NM_028809, NM_146109, NM_008110, NM_007440, NM_145149, NM_018820, NM_001159948	647	161	13588	1.82622	1	0.903437	53.9768
GO:0033674~positive regulation of kinase activity	12	1.27524	0.0454459	NM_028717, NM_009630, NM_029048, NM_020028, NM_011451, NM_145527, NM_145129, NM_146109, NM_012016, NM_009895, NM_001080926, NM_021488, NM_001113331, NM_025367, NM_001159948	647	130	13588	1.9386	1	0.908903	55.6673
