# Supplementary material for: Identification and functional analysis of long non-coding RNAs in mouse cleavage stage embryonic development based on single cell transcriptome data
Source: BMC Genomics. 2014 Oct 3;15(1):845. doi: 10.1186/1471-2164-15-845 (PMC4200203; doi:10.1186/1471-2164-15-845)
Supplement: Supplementary file 6 — Additional file 6: Neighbor gene functions of pre-annotated lncRNAs. Functional terms enriched in 3028 neighbour genes which located in 10 kb round of pre-annotated lncRNAs. (XLS 712 KB) [file 12864_2014_6548_MOESM6_ESM.xls]

## Sheet: Sheet1
Term	Count	%	PValue	Genes	List Total	Pop Hits	Pop Total	Fold Enrichment	Bonferroni	Benjamini	FDR
GO:0006350~transcription	978	11.4413	4.85193e-37	NM_026192, NM_001110825, NM_001130516, NM_001110824, NM_001130515, NM_033398, NM_181266, NM_078477, NM_008578, NM_011437, NM_011438, NM_001081431, NM_010167, NM_010166, NM_010164, NM_021788, NM_013595, NM_181274, NM_013594, NM_007872, NM_001110832, NM_001001130, NM_025885, NM_027444, NM_001164080, NM_001164081, NM_001164082, NM_001081417, NM_011448, NM_001081423, NM_058212, NM_027435, NM_011440, …	5606	1772	13588	1.33776	2.57492e-33	2.57492e-33	9.29142e-34
GO:0045449~regulation of transcription	1177	13.7693	7.08539e-34	NM_001110827, NM_001110828, NM_001110825, NM_001110824, NM_181266, NM_078477, NM_011437, NM_011438, NM_016756, NM_181274, NM_013595, NM_013594, NM_001110832, NM_027444, NM_001110830, NM_011448, NM_148950, NM_058212, NM_011440, NM_027435, NM_011441, NM_011443, NM_016746, NM_146092, NM_011445, NM_001110829, NM_011447, NM_173868, NM_027475, NM_173863, NM_026712, NM_011417, NM_011418, NM_011416, NM_0…	5606	2227	13588	1.28103	3.76021e-30	1.88011e-30	1.35685e-30
GO:0015031~protein transport	370	4.3285	3.80411e-16	NM_026193, NM_016760, NM_026097, NM_019511, NM_028965, NM_019650, NM_001083331, NM_013683, NM_001163457, NM_139229, NM_011530, NM_001080385, NM_001080384, NM_001109753, NM_001172062, NM_001080386, NM_027448, NM_001166407, NM_028873, NM_001166406, NM_001081095, NM_026879, NM_026877, NM_025887, NM_021492, NM_134050, NM_001159558, NM_001159557, NM_016862, NM_001159556, NM_177721, NM_007456, NM_01978…	5606	651	13588	1.3776	1.76759e-12	5.89195e-13	6.32827e-13
GO:0051252~regulation of RNA metabolic process	760	8.89097	5.28345e-16	NM_026192, NM_001110825, NM_001110824, NM_144802, NM_181266, NM_078477, NM_008578, NM_011437, NM_001081431, NM_008575, NM_181274, NM_013595, NM_021788, NM_007872, NM_001001130, NM_025885, NM_001110832, NM_028298, NM_001164080, NM_001164081, NM_001110267, NM_148950, NM_011448, NM_001110268, NM_008584, NM_001033536, NM_008583, NM_021790, NM_001110266, NM_011440, NM_011443, NM_007867, NM_011445, NM_…	5606	1488	13588	1.23798	2.94598e-12	7.36522e-13	1.06581e-12
GO:0051276~chromosome organization	247	2.88956	5.42084e-16	NM_029938, NM_027355, NM_054078, NM_033398, NM_009442, NM_144802, NM_033596, NM_001025597, NM_013917, NM_010068, NM_145705, NM_009582, NM_001142441, NM_013815, NM_010167, NM_013910, NM_001168321, NM_010166, NM_010164, NM_022724, NM_013595, NM_198652, NM_145997, NM_031870, NM_007872, NM_016750, NM_138755, NM_001077707, NM_009211, NM_009210, NM_009458, NM_001081417, NM_028479, NM_001122822, NM_0582…	5606	404	13588	1.4819	2.94598e-12	5.89195e-13	1.06581e-12
GO:0008104~protein localization	418	4.89003	6.38894e-16	NM_016760, NM_007862, NM_026193, NM_026097, NM_019511, NM_019650, NM_028965, NM_001083331, NM_013683, NM_001163457, NM_139229, NM_001163456, NM_001080385, NM_011530, NM_001080384, NM_001172062, NM_001109753, NM_001080386, NM_027448, NM_176930, NM_001166407, NM_028873, NM_001166406, NM_026879, NM_001081095, NM_026877, NM_021492, NM_134050, NM_025887, NM_001159558, NM_001159557, NM_001159556, NM_01…	5606	753	13588	1.3455	3.53517e-12	5.89195e-13	1.27676e-12
GO:0045184~establishment of protein localization	371	4.3402	8.41324e-16	NM_026193, NM_016760, NM_026097, NM_019511, NM_028965, NM_019650, NM_001083331, NM_013683, NM_001163457, NM_139229, NM_011530, NM_001080385, NM_001080384, NM_001109753, NM_001172062, NM_001080386, NM_027448, NM_001166407, NM_028873, NM_001166406, NM_001081095, NM_026879, NM_026877, NM_025887, NM_021492, NM_134050, NM_001159558, NM_001159557, NM_016862, NM_001159556, NM_177721, NM_007456, NM_01978…	5606	656	13588	1.3708	4.71356e-12	6.7335e-13	1.69864e-12
GO:0006396~RNA processing	263	3.07674	9.72675e-16	NM_025717, NM_001110827, NM_001110828, NM_026095, NM_001039129, NM_025873, NM_025875, NM_009702, NM_153775, NM_033398, NM_027351, NM_144802, NM_026309, NM_027349, NM_146083, NM_026876, NM_021477, NM_001166409, NM_025349, NM_011865, NM_026308, NM_025748, NM_153552, NM_148948, NM_001110830, NM_029428, NM_001166410, NM_138660, NM_198102, NM_001166411, NM_026313, NM_001099792, NM_001110829, NM_001099…	5606	437	13588	1.45874	5.30276e-12	6.62803e-13	1.90958e-12
GO:0006355~regulation of transcription, DNA-dependent	748	8.75058	1.05438e-15	NM_026192, NM_001110825, NM_001110824, NM_181266, NM_078477, NM_008578, NM_011437, NM_001081431, NM_008575, NM_181274, NM_013595, NM_021788, NM_007872, NM_001001130, NM_025885, NM_001110832, NM_028298, NM_001164080, NM_001164081, NM_001110267, NM_148950, NM_011448, NM_001110268, NM_008584, NM_001033536, NM_008583, NM_021790, NM_001110266, NM_011440, NM_011443, NM_007867, NM_011445, NM_011447, NM_…	5606	1465	13588	1.23756	5.30276e-12	5.89195e-13	1.90958e-12
GO:0007049~cell cycle	341	3.98924	1.59019e-13	NM_001080971, NM_177733, NM_008569, NM_001111324, NM_008579, NM_008575, NM_145468, NM_016758, NM_016756, NM_144907, NM_007857, NM_198652, NM_021491, NM_028293, NM_028298, NM_001164080, NM_001164081, NM_008583, NM_001040435, NM_001080995, NM_001131054, NM_025853, NM_153569, NM_025475, NM_007462, NM_016962, NM_028993, NM_016964, NM_011418, NM_016777, NM_007836, NM_134058, NM_007837, NM_176953, NM_1…	5606	611	13588	1.35274	8.43728e-10	8.43727e-11	3.04456e-10
GO:0045935~positive regulation of nucleobase, nucleoside, nucleotide and nucleic acid metabolic process	290	3.39261	6.48101e-13	NM_001159569, NM_026192, NM_001159568, NM_001159567, NM_027355, NM_170704, NM_016660, NM_170703, NM_144802, NM_011437, NM_013676, NM_007715, NM_170702, NM_010166, NM_010164, NM_016756, NM_011537, NM_001110832, NM_153553, NM_011448, NM_001110267, NM_001110268, NM_011545, NM_011546, NM_008583, NM_001039537, NM_021790, NM_011541, NM_001110266, NM_011443, NM_011445, NM_011447, NM_001111316, NM_001080…	5606	510	13588	1.37826	3.43972e-09	3.12702e-10	1.2412e-09
GO:0051173~positive regulation of nitrogen compound metabolic process	294	3.4394	6.95029e-12	NM_001159569, NM_026192, NM_001159568, NM_001159567, NM_027355, NM_170704, NM_016660, NM_170703, NM_144802, NM_011437, NM_013676, NM_007715, NM_170702, NM_010166, NM_010164, NM_016756, NM_011537, NM_001110832, NM_153553, NM_011448, NM_001110267, NM_001110268, NM_011545, NM_011546, NM_008583, NM_001039537, NM_021790, NM_011541, NM_001110266, NM_011443, NM_011445, NM_011447, NM_001111316, NM_001080…	5606	526	13588	1.35477	3.68854e-08	3.07378e-09	1.33099e-08
GO:0006357~regulation of transcription from RNA polymerase II promoter	337	3.94244	7.03518e-12	NM_001159569, NM_026192, NM_001110825, NM_001110824, NM_001159568, NM_019789, NM_001159567, NM_078477, NM_011437, NM_013676, NM_001164598, NM_007715, NM_008575, NM_001081092, NM_011537, NM_021788, NM_013595, NM_007872, NM_025885, NM_001110832, NM_153553, NM_010495, NM_010496, NM_001164080, NM_001164081, NM_148950, NM_011448, NM_001110267, NM_011544, NM_001110268, NM_013685, NM_011546, NM_008583, …	5606	616	13588	1.32602	3.73355e-08	2.87196e-09	1.34723e-08
GO:0009057~macromolecule catabolic process	355	4.15302	7.08574e-12	NM_010489, NM_026097, NM_027838, NM_025875, NM_027355, NM_008569, NM_025735, NM_019654, NM_001172068, NM_001081435, NM_001033528, NM_145468, NM_007859, NM_027445, NM_025349, NM_001168657, NM_001168656, NM_011434, NM_001172069, NM_001168655, NM_001159558, NM_001159557, NM_001159556, NM_028291, NM_001172070, NM_025483, NM_001172071, NM_001164709, NM_011543, NM_013585, NM_026615, NM_015783, NM_01019…	5606	654	13588	1.31569	3.76042e-08	2.68602e-09	1.35692e-08
GO:0045941~positive regulation of transcription	269	3.14693	8.77154e-12	NM_026192, NM_001007589, NM_001159569, NM_001159568, NM_001159567, NM_181061, NM_011668, NM_016660, NM_054079, NM_009442, NM_009709, NM_011437, NM_001025597, NM_007715, NM_001012726, NM_016756, NM_011537, NM_153553, NM_001110832, NM_018789, NM_001025305, NM_001110267, NM_011448, NM_001110268, NM_011545, NM_011546, NM_001025589, NM_008583, NM_011541, NM_021790, NM_001039537, NM_001110266, NM_00930…	5606	475	13588	1.37265	4.65506e-08	3.10337e-09	1.67975e-08
GO:0044265~cellular macromolecule catabolic process	331	3.87225	3.18055e-11	NM_026097, NM_027838, NM_025875, NM_027355, NM_008569, NM_025735, NM_019654, NM_001081435, NM_001172068, NM_001033528, NM_145468, NM_007859, NM_027445, NM_025349, NM_001168657, NM_001168656, NM_011434, NM_001168655, NM_001172069, NM_001159558, NM_001159557, NM_001159556, NM_028291, NM_025483, NM_001172070, NM_001172071, NM_001164709, NM_011543, NM_013585, NM_015783, NM_026615, NM_010193, NM_01019…	5606	609	13588	1.31739	1.68791e-07	1.05495e-08	6.09073e-08
GO:0006325~chromatin organization	188	2.19934	4.41006e-11	NM_029938, NM_027355, NM_054078, NM_033398, NM_009442, NM_144802, NM_033596, NM_001025597, NM_010068, NM_001142441, NM_009582, NM_013910, NM_010167, NM_013815, NM_010166, NM_001168321, NM_010164, NM_022724, NM_198652, NM_013595, NM_145997, NM_007872, NM_016750, NM_138755, NM_001077707, NM_009211, NM_009210, NM_009458, NM_001081417, NM_028479, NM_008583, NM_058212, NM_001159900, NM_001159901, NM_1…	5606	315	13588	1.4466	2.34042e-07	1.37672e-08	8.44525e-08
GO:0051254~positive regulation of RNA metabolic process	239	2.79598	5.38404e-11	NM_026192, NM_001007589, NM_001159569, NM_001159568, NM_001159567, NM_181061, NM_011668, NM_054079, NM_009442, NM_144802, NM_009709, NM_011437, NM_001025597, NM_013676, NM_007715, NM_001012726, NM_011537, NM_001110832, NM_153553, NM_001025305, NM_001110267, NM_011448, NM_001110268, NM_011545, NM_011546, NM_001025589, NM_008583, NM_021790, NM_001039537, NM_011541, NM_001110266, NM_009309, NM_01144…	5606	419	13588	1.38257	2.85731e-07	1.58739e-08	1.03104e-07
GO:0006397~mRNA processing	161	1.88348	5.46286e-11	NM_025717, NM_001110827, NM_001110828, NM_026095, NM_001039129, NM_025875, NM_009702, NM_033398, NM_027351, NM_144802, NM_026309, NM_027349, NM_146083, NM_021477, NM_025349, NM_011865, NM_153552, NM_001110830, NM_138660, NM_198102, NM_026313, NM_001110829, NM_016856, NM_015782, NM_007840, NM_026075, NM_021881, NM_153053, NM_001081074, NM_011884, NM_026899, NM_007839, NM_026602, NM_001163440, NM_1…	5606	262	13588	1.48945	2.89914e-07	1.52586e-08	1.04614e-07
GO:0010628~positive regulation of gene expression	272	3.18203	6.79837e-11	NM_026192, NM_001007589, NM_001159569, NM_001159568, NM_001159567, NM_181061, NM_011668, NM_016660, NM_054079, NM_009442, NM_009709, NM_011437, NM_001025597, NM_007715, NM_001012726, NM_016756, NM_011537, NM_153553, NM_001110832, NM_018789, NM_001025305, NM_001110267, NM_011448, NM_001110268, NM_011545, NM_011546, NM_001025589, NM_008583, NM_011541, NM_021790, NM_001039537, NM_001110266, NM_00930…	5606	488	13588	1.35099	3.6079e-07	1.80395e-08	1.30189e-07
GO:0010629~negative regulation of gene expression	234	2.73748	8.07701e-11	NM_001110827, NM_001110828, NM_001110825, NM_001110824, NM_019789, NM_054078, NM_016662, NM_022433, NM_001025597, NM_001164598, NM_001160251, NM_145468, NM_010068, NM_008575, NM_013915, NM_001168321, NM_001168652, NM_001166409, NM_021788, NM_013595, NM_007872, NM_031387, NM_138755, NM_010495, NM_010496, NM_148948, NM_009458, NM_001164080, NM_001110830, NM_009980, NM_011659, NM_001164081, NM_00116…	5606	410	13588	1.38336	4.28647e-07	2.04117e-08	1.54674e-07
GO:0045893~positive regulation of transcription, DNA-dependent	236	2.76088	1.469e-10	NM_026192, NM_001007589, NM_001159569, NM_001159568, NM_001159567, NM_181061, NM_011668, NM_054079, NM_009442, NM_009709, NM_011437, NM_001025597, NM_007715, NM_001012726, NM_011537, NM_001110832, NM_153553, NM_001025305, NM_001110267, NM_011448, NM_001110268, NM_011545, NM_011546, NM_001025589, NM_008583, NM_021790, NM_001039537, NM_011541, NM_001110266, NM_009309, NM_011443, NM_011445, NM_00108…	5606	416	13588	1.37506	7.79596e-07	3.54362e-08	2.81312e-07
GO:0030163~protein catabolic process	303	3.54469	1.58754e-10	NM_026097, NM_027838, NM_027355, NM_008569, NM_025735, NM_019654, NM_001081435, NM_001172068, NM_001033528, NM_145468, NM_027445, NM_001168657, NM_001168656, NM_001168655, NM_001172069, NM_025483, NM_001172070, NM_001172071, NM_001164709, NM_011543, NM_013585, NM_015783, NM_026615, NM_010193, NM_010192, NM_028846, NM_025758, NM_001164571, NM_001164570, NM_176959, NM_001145967, NM_015792, NM_17518…	5606	556	13588	1.3209	8.42506e-07	3.66307e-08	3.04013e-07
GO:0033554~cellular response to stress	230	2.69069	1.6384e-10	NM_172461, NM_027355, NM_001025312, NM_001109757, NM_012048, NM_144802, NM_025735, NM_139234, NM_013917, NM_029420, NM_139232, NM_010167, NM_010166, NM_010164, NM_007999, NM_011434, NM_016847, NM_031870, NM_177410, NM_001161845, NM_001077707, NM_009009, NM_153556, NM_009983, NM_009458, NM_018789, NM_001164080, NM_001164081, NM_009010, NM_009011, NM_026217, NM_001122829, NM_001122822, NM_175683, N…	5606	404	13588	1.3799	8.69498e-07	3.62291e-08	3.13753e-07
GO:0019941~modification-dependent protein catabolic process	280	3.27562	1.73925e-10	NM_026097, NM_027838, NM_011666, NM_011665, NM_011664, NM_027355, NM_011669, NM_023230, NM_001001559, NM_011668, NM_080443, NM_025735, NM_008569, NM_019654, NM_001172068, NM_001168469, NM_001081435, NM_013918, NM_172748, NM_001033528, NM_145468, NM_001168260, NM_013910, NM_013911, NM_001033291, NM_027445, NM_026305, NM_011670, NM_001168657, NM_001168656, NM_001172069, NM_001168655, NM_001025309, …	5606	508	13588	1.33597	9.23021e-07	3.69208e-08	3.33066e-07
GO:0043632~modification-dependent macromolecule catabolic process	280	3.27562	1.73925e-10	NM_026097, NM_027838, NM_011666, NM_011665, NM_011664, NM_027355, NM_011669, NM_023230, NM_001001559, NM_011668, NM_080443, NM_025735, NM_008569, NM_019654, NM_001172068, NM_001168469, NM_001081435, NM_013918, NM_172748, NM_001033528, NM_145468, NM_001168260, NM_013910, NM_013911, NM_001033291, NM_027445, NM_026305, NM_011670, NM_001168657, NM_001168656, NM_001172069, NM_001168655, NM_001025309, …	5606	508	13588	1.33597	9.23021e-07	3.69208e-08	3.33066e-07
GO:0008380~RNA splicing	128	1.49743	2.28283e-10	NM_001110827, NM_025717, NM_001110828, NM_001139513, NM_133953, NM_001139512, NM_026095, NM_001039129, NM_025875, NM_027246, NM_009702, NM_001042620, NM_033398, NM_027351, NM_026015, NM_026025, NM_026309, NM_172807, NM_027541, NM_009033, NM_009032, NM_133242, NM_028364, NM_146083, NM_008774, NM_001163266, NM_001110791, NM_021477, NM_009274, NM_025349, NM_001139511, NM_001170981, NM_001170982, NM_…	5606	201	13588	1.54353	1.2115e-06	4.65961e-08	4.37161e-07
GO:0016071~mRNA metabolic process	179	2.09406	2.91339e-10	NM_001110827, NM_025717, NM_001110828, NM_026095, NM_001039129, NM_010485, NM_025875, NM_009702, NM_033398, NM_027351, NM_144802, NM_026309, NM_027349, NM_146083, NM_021477, NM_025349, NM_011865, NM_001160256, NM_153552, NM_028291, NM_001110830, NM_001110267, NM_001110268, NM_001122829, NM_138660, NM_198102, NM_001110266, NM_026313, NM_001110829, NM_016856, NM_015782, NM_007840, NM_026075, NM_021…	5606	302	13588	1.43664	1.54614e-06	5.72643e-08	5.57913e-07
GO:0006259~DNA metabolic process	237	2.77258	3.62873e-10	NM_009302, NM_027355, NM_001025312, NM_027830, NM_054078, NM_012048, NM_012046, NM_013917, NM_145705, NM_010068, NM_029420, NM_009584, NM_010167, NM_007859, NM_010166, NM_001159563, NM_010164, NM_007999, NM_011434, NM_031870, NM_013594, NM_031387, NM_007872, NM_001077707, NM_009009, NM_153556, NM_009458, NM_145480, NM_011799, NM_011793, NM_009010, NM_009011, NM_001122829, NM_001122822, NM_175683,…	5606	421	13588	1.36448	1.92577e-06	6.87774e-08	6.94901e-07
GO:0046907~intracellular transport	241	2.81937	6.04635e-10	NM_016760, NM_026193, NM_026097, NM_145985, NM_019511, NM_009846, NM_001039129, NM_009304, NM_001045558, NM_153774, NM_019650, NM_024206, NM_001080385, NM_011530, NM_001080384, NM_001172062, NM_001080386, NM_146182, NM_001081095, NM_011670, NM_001110300, NM_001161825, NM_026877, NM_021789, NM_001025307, NM_021492, NM_177410, NM_008996, NM_001167799, NM_016862, NM_008995, NM_001168471, NM_024214, …	5606	431	13588	1.35532	3.20879e-06	1.10648e-07	1.15787e-06
GO:0044257~cellular protein catabolic process	291	3.40431	8.3389e-10	NM_026097, NM_027838, NM_027355, NM_008569, NM_025735, NM_019654, NM_001081435, NM_001172068, NM_001033528, NM_145468, NM_027445, NM_001168657, NM_001168656, NM_001168655, NM_001172069, NM_025483, NM_001172070, NM_001172071, NM_001164709, NM_011543, NM_013585, NM_015783, NM_026615, NM_010193, NM_010192, NM_028846, NM_025758, NM_001164571, NM_001164570, NM_176959, NM_001145967, NM_015792, NM_17518…	5606	537	13588	1.31347	4.42545e-06	1.47515e-07	1.5969e-06
GO:0051603~proteolysis involved in cellular protein catabolic process	289	3.38091	1.14467e-09	NM_026097, NM_027838, NM_027355, NM_008569, NM_025735, NM_019654, NM_001081435, NM_001172068, NM_001033528, NM_145468, NM_027445, NM_001168657, NM_001168656, NM_001168655, NM_001172069, NM_025483, NM_001172070, NM_001172071, NM_001164709, NM_011543, NM_013585, NM_015783, NM_026615, NM_010193, NM_010192, NM_028846, NM_025758, NM_001164571, NM_001164570, NM_176959, NM_001145967, NM_015792, NM_17518…	5606	534	13588	1.31177	6.07473e-06	1.9596e-07	2.19203e-06
GO:0010557~positive regulation of macromolecule biosynthetic process	287	3.35751	1.21482e-09	NM_001159569, NM_026192, NM_001159568, NM_001159567, NM_028966, NM_016660, NM_011437, NM_007715, NM_016756, NM_011537, NM_001110832, NM_153553, NM_021782, NM_011448, NM_001110267, NM_001110268, NM_011545, NM_011546, NM_008583, NM_001039537, NM_021790, NM_011541, NM_001110266, NM_019786, NM_011443, NM_011445, NM_011447, NM_001080979, NM_007840, NM_001163433, NM_001045807, NM_001080798, NM_021459, …	5606	530	13588	1.31253	6.44701e-06	2.0147e-07	2.32637e-06
GO:0016481~negative regulation of transcription	211	2.46841	1.52697e-09	NM_001110827, NM_001110828, NM_001110825, NM_001110824, NM_019789, NM_054078, NM_016662, NM_022433, NM_001025597, NM_001164598, NM_001160251, NM_010068, NM_008575, NM_013915, NM_001168321, NM_001168652, NM_021788, NM_013595, NM_007872, NM_138755, NM_010495, NM_010496, NM_009458, NM_001164080, NM_001110830, NM_009980, NM_011659, NM_001164081, NM_011448, NM_011545, NM_175686, NM_011546, NM_013685, …	5606	372	13588	1.37481	8.1036e-06	2.45565e-07	2.92414e-06
GO:0016568~chromatin modification	143	1.67291	2.74277e-09	NM_027355, NM_054078, NM_033398, NM_009442, NM_001025597, NM_010068, NM_009582, NM_001142441, NM_013910, NM_013815, NM_010167, NM_001168321, NM_010166, NM_010164, NM_022724, NM_013595, NM_198652, NM_145997, NM_007872, NM_138755, NM_009211, NM_009210, NM_009458, NM_001081417, NM_028479, NM_008583, NM_058212, NM_001159900, NM_001159901, NM_009327, NM_201637, NM_177619, NM_152895, NM_001167884, NM_0…	5606	236	13588	1.46868	1.45558e-05	4.28114e-07	5.25239e-06
GO:0045944~positive regulation of transcription from RNA polymerase II promoter	203	2.37482	3.30503e-09	NM_001159569, NM_001007589, NM_026192, NM_001159568, NM_001159567, NM_181061, NM_011668, NM_054079, NM_009442, NM_009709, NM_011437, NM_001025597, NM_007715, NM_001012726, NM_011537, NM_001110832, NM_153553, NM_001025305, NM_011448, NM_001110267, NM_001110268, NM_011546, NM_001025589, NM_008583, NM_001039537, NM_021790, NM_011541, NM_001110266, NM_009309, NM_011443, NM_011445, NM_001080979, NM_01…	5606	358	13588	1.37441	1.75396e-05	5.01136e-07	6.32911e-06
GO:0006974~response to DNA damage stimulus	168	1.96537	3.86989e-09	NM_172461, NM_027355, NM_001025312, NM_012048, NM_013917, NM_029420, NM_010167, NM_010166, NM_010164, NM_007999, NM_011434, NM_031870, NM_001161845, NM_001077707, NM_153556, NM_009009, NM_009458, NM_018789, NM_001164080, NM_001164081, NM_009010, NM_009011, NM_001122829, NM_001122822, NM_175683, NM_009015, NM_009013, NM_026330, NM_001131054, NM_008884, NM_008886, NM_177323, NM_007462, NM_030886, N…	5606	287	13588	1.41883	2.05373e-05	5.70487e-07	7.41083e-06
GO:0051172~negative regulation of nitrogen compound metabolic process	223	2.6088	5.27007e-09	NM_001110827, NM_001110828, NM_001110825, NM_001110824, NM_019789, NM_054078, NM_009442, NM_016662, NM_022433, NM_001037914, NM_001025597, NM_001164598, NM_001160251, NM_010068, NM_008575, NM_013915, NM_001168321, NM_001168652, NM_021788, NM_013595, NM_007872, NM_138755, NM_010495, NM_010496, NM_009458, NM_001164080, NM_001110830, NM_009980, NM_011659, NM_001164081, NM_011448, NM_011545, NM_17568…	5606	401	13588	1.34792	2.79679e-05	7.55899e-07	1.00922e-05
GO:0045934~negative regulation of nucleobase, nucleoside, nucleotide and nucleic acid metabolic process	221	2.5854	5.52662e-09	NM_001110827, NM_001110828, NM_001110825, NM_001110824, NM_019789, NM_054078, NM_009442, NM_016662, NM_022433, NM_001037914, NM_001025597, NM_001164598, NM_001160251, NM_010068, NM_008575, NM_013915, NM_001168321, NM_001168652, NM_021788, NM_013595, NM_007872, NM_138755, NM_010495, NM_010496, NM_009458, NM_001164080, NM_001110830, NM_009980, NM_011659, NM_001164081, NM_011448, NM_011545, NM_17568…	5606	397	13588	1.34929	2.93293e-05	7.71835e-07	1.05834e-05
GO:0031328~positive regulation of cellular biosynthetic process	294	3.4394	7.0849e-09	NM_001159569, NM_026192, NM_001159568, NM_001159567, NM_028966, NM_016660, NM_011437, NM_007715, NM_016756, NM_011537, NM_001110832, NM_153553, NM_021782, NM_011448, NM_001110267, NM_001110268, NM_011545, NM_011546, NM_008583, NM_001039537, NM_021790, NM_011541, NM_001110266, NM_019786, NM_011443, NM_011445, NM_011447, NM_001080979, NM_007840, NM_001163433, NM_001045807, NM_001080798, NM_021459, …	5606	552	13588	1.29095	3.75989e-05	9.64092e-07	1.35676e-05
GO:0009891~positive regulation of biosynthetic process	296	3.4628	8.41769e-09	NM_001159569, NM_026192, NM_001159568, NM_001159567, NM_028966, NM_016660, NM_011437, NM_007715, NM_016756, NM_011537, NM_001110832, NM_153553, NM_021782, NM_011448, NM_001110267, NM_001110268, NM_011545, NM_011546, NM_008583, NM_001039537, NM_021790, NM_011541, NM_001110266, NM_019786, NM_011443, NM_011445, NM_011447, NM_001080979, NM_007840, NM_001163433, NM_001045807, NM_001080798, NM_021459, …	5606	557	13588	1.28807	4.46717e-05	1.11682e-06	1.61198e-05
GO:0010604~positive regulation of macromolecule metabolic process	331	3.87225	1.01684e-08	NM_001159569, NM_026192, NM_001159568, NM_001159567, NM_027355, NM_028966, NM_170704, NM_016660, NM_170703, NM_144802, NM_011437, NM_013676, NM_007715, NM_170702, NM_010166, NM_010164, NM_016756, NM_011537, NM_001110832, NM_153553, NM_021782, NM_011448, NM_001110267, NM_001110268, NM_011545, NM_011546, NM_008583, NM_001039537, NM_021790, NM_011541, NM_001110266, NM_019786, NM_011443, NM_011445, N…	5606	633	13588	1.26744	5.39621e-05	1.31618e-06	1.94724e-05
GO:0006281~DNA repair	134	1.56762	1.26888e-08	NM_010479, NM_010478, NM_015810, NM_172552, NM_027355, NM_011130, NM_001025312, NM_011131, NM_012048, NM_011728, NM_025545, NM_013917, NM_011729, NM_029420, NM_025923, NM_133658, NM_010167, NM_010166, NM_001167730, NM_011721, NM_010164, NM_007999, NM_007525, NM_001010833, NM_011434, NM_198010, NM_031870, NM_172937, NM_001077707, NM_009009, NM_153556, NM_177372, NM_009458, NM_027257, NM_028152, NM…	5606	222	13588	1.46303	6.7337e-05	1.60332e-06	2.42989e-05
GO:0009890~negative regulation of biosynthetic process	237	2.77258	1.45698e-08	NM_001110827, NM_001110828, NM_001110825, NM_001110824, NM_019789, NM_054078, NM_009442, NM_016662, NM_022433, NM_201256, NM_001037914, NM_001025597, NM_001164598, NM_001160251, NM_010068, NM_008575, NM_013915, NM_001168321, NM_144900, NM_001168652, NM_011434, NM_021788, NM_013595, NM_007872, NM_138755, NM_010495, NM_010496, NM_009458, NM_001164080, NM_001110830, NM_009980, NM_011659, NM_00116408…	5606	434	13588	1.32361	7.7319e-05	1.79818e-06	2.79011e-05
GO:0022402~cell cycle process	217	2.53861	1.89394e-08	NM_001077712, NM_001080971, NM_011665, NM_008569, NM_012046, NM_001111324, NM_008579, NM_013917, NM_145468, NM_008575, NM_145706, NM_016758, NM_009584, NM_022724, NM_016756, NM_144907, NM_007857, NM_031870, NM_177410, NM_031387, NM_001039138, NM_028293, NM_001039139, NM_009009, NM_011655, NM_009458, NM_011299, NM_028298, NM_018789, NM_011799, NM_001164080, NM_001164081, NM_027999, NM_024218, NM_0…	5606	393	13588	1.33835	0.000100506	2.28435e-06	3.62689e-05
GO:0031327~negative regulation of cellular biosynthetic process	234	2.73748	2.68515e-08	NM_001110827, NM_001110828, NM_001110825, NM_001110824, NM_019789, NM_054078, NM_009442, NM_016662, NM_022433, NM_201256, NM_001037914, NM_001025597, NM_001164598, NM_001160251, NM_010068, NM_008575, NM_013915, NM_001168321, NM_144900, NM_001168652, NM_021788, NM_013595, NM_007872, NM_138755, NM_010495, NM_010496, NM_009458, NM_001164080, NM_001110830, NM_009980, NM_011659, NM_001164081, NM_01205…	5606	430	13588	1.31902	0.000142491	3.16668e-06	5.14205e-05
GO:0010558~negative regulation of macromolecule biosynthetic process	228	2.66729	3.18029e-08	NM_001110827, NM_001110828, NM_001110825, NM_001110824, NM_019789, NM_054078, NM_009442, NM_016662, NM_022433, NM_201256, NM_001037914, NM_001025597, NM_001164598, NM_001160251, NM_010068, NM_008575, NM_013915, NM_001168321, NM_001168652, NM_021788, NM_013595, NM_007872, NM_138755, NM_010495, NM_010496, NM_009458, NM_001164080, NM_001110830, NM_009980, NM_011659, NM_001164081, NM_012058, NM_01144…	5606	418	13588	1.32209	0.000168764	3.66908e-06	6.09024e-05
GO:0010605~negative regulation of macromolecule metabolic process	269	3.14693	4.08069e-08	NM_001110827, NM_001110828, NM_001110825, NM_001110824, NM_019789, NM_054078, NM_009442, NM_016662, NM_022433, NM_201256, NM_001037914, NM_001025597, NM_001164598, NM_001160251, NM_145468, NM_010068, NM_008575, NM_013915, NM_001168321, NM_001168652, NM_001166409, NM_021788, NM_013595, NM_007872, NM_031387, NM_138755, NM_010495, NM_010496, NM_148948, NM_001077705, NM_009458, NM_001110830, NM_00116…	5606	506	13588	1.28856	0.000216539	4.6077e-06	7.8145e-05
GO:0022403~cell cycle phase	184	2.15255	5.51473e-08	NM_001077712, NM_001080971, NM_011665, NM_008569, NM_012046, NM_008579, NM_001111324, NM_013917, NM_145468, NM_145706, NM_009584, NM_016758, NM_022724, NM_016756, NM_031870, NM_177410, NM_031387, NM_028293, NM_001039138, NM_011655, NM_009009, NM_001039139, NM_028298, NM_011299, NM_009458, NM_018789, NM_011799, NM_001164080, NM_001164081, NM_024218, NM_027999, NM_001040435, NM_178597, NM_001131054…	5606	328	13588	1.35971	0.000292624	6.0972e-06	0.000105607
GO:0016192~vesicle-mediated transport	247	2.88956	2.11125e-07	NM_016760, NM_026193, NM_001083334, NM_145985, NM_009846, NM_148937, NM_009305, NM_138666, NM_011668, NM_019650, NM_033398, NM_024206, NM_001039520, NM_001080385, NM_001110276, NM_001080384, NM_001172062, NM_001109753, NM_013810, NM_001080386, NM_001110275, NM_130449, NM_001122832, NM_009006, NM_009007, NM_009001, NM_001110300, NM_011862, NM_021789, NM_001025307, NM_001003934, NM_021492, NM_02588…	5606	466	13588	1.28473	0.00111981	2.28659e-05	0.000404303
GO:0045892~negative regulation of transcription, DNA-dependent	172	2.01217	2.32898e-07	NM_001110825, NM_001110824, NM_019789, NM_054078, NM_022433, NM_001164598, NM_001025597, NM_008575, NM_010068, NM_013915, NM_001168321, NM_013595, NM_021788, NM_007872, NM_138755, NM_010495, NM_010496, NM_009458, NM_001164080, NM_011659, NM_001164081, NM_009980, NM_011448, NM_011545, NM_175686, NM_011546, NM_013685, NM_008583, NM_001159900, NM_011440, NM_008989, NM_001159901, NM_011443, NM_001100…	5606	308	13588	1.35357	0.00123523	2.47195e-05	0.000445998
GO:0051253~negative regulation of RNA metabolic process	172	2.01217	4.13072e-07	NM_001110825, NM_001110824, NM_019789, NM_054078, NM_022433, NM_001164598, NM_001025597, NM_008575, NM_010068, NM_013915, NM_001168321, NM_013595, NM_021788, NM_007872, NM_138755, NM_010495, NM_010496, NM_009458, NM_001164080, NM_011659, NM_001164081, NM_009980, NM_011448, NM_011545, NM_175686, NM_011546, NM_013685, NM_008583, NM_001159900, NM_011440, NM_008989, NM_001159901, NM_011443, NM_001100…	5606	310	13588	1.34484	0.00218977	4.29828e-05	0.000791028
GO:0000279~M phase	158	1.84839	7.65285e-07	NM_001077712, NM_001080971, NM_011665, NM_008569, NM_012046, NM_008579, NM_001111324, NM_013917, NM_145706, NM_016758, NM_022724, NM_016756, NM_031870, NM_031387, NM_028293, NM_009009, NM_011655, NM_011299, NM_009458, NM_011799, NM_001164080, NM_001164081, NM_024218, NM_027999, NM_001040435, NM_001131054, NM_025853, NM_009828, NM_001168244, NM_001159718, NM_178686, NM_001159719, NM_001168246, NM_…	5606	283	13588	1.35323	0.00405313	7.81002e-05	0.00146551
GO:0051301~cell division	157	1.83669	7.82924e-07	NM_001077712, NM_011665, NM_008569, NM_001111324, NM_013917, NM_145706, NM_016756, NM_028293, NM_009009, NM_199323, NM_011799, NM_001164080, NM_001164081, NM_027999, NM_134046, NM_001131054, NM_025853, NM_009828, NM_009829, NM_001159718, NM_001168244, NM_001159719, NM_021884, NM_001168246, NM_001159717, NM_025475, NM_007462, NM_028993, NM_016962, NM_028448, NM_009830, NM_134058, NM_133786, NM_176…	5606	281	13588	1.35424	0.00414636	7.83927e-05	0.00149928
GO:0000278~mitotic cell cycle	139	1.62611	8.34539e-07	NM_001077712, NM_013787, NM_033270, NM_011666, NM_011665, NM_133851, NM_009791, NM_013726, NM_008569, NM_001167939, NM_013625, NM_001111324, NM_013917, NM_145468, NM_145706, NM_030241, NM_011121, NM_001114085, NM_016758, NM_178113, NM_009584, NM_026507, NM_016756, NM_177410, NM_001039138, NM_028293, NM_001012273, NM_001039139, NM_009009, NM_021505, NM_011299, NM_018789, NM_001164080, NM_011799, N…	5606	244	13588	1.38079	0.00441911	8.20133e-05	0.00159813
GO:0034621~cellular macromolecular complex subunit organization	139	1.62611	1.1395e-06	NM_029938, NM_144800, NM_001080971, NM_009446, NM_001045558, NM_153774, NM_009447, NM_009442, NM_001163456, NM_033596, NM_001033140, NM_009451, NM_198652, NM_016750, NM_011654, NM_011653, NM_001077707, NM_148948, NM_026729, NM_011655, NM_024218, NM_009449, NM_146194, NM_145713, NM_145960, NM_008986, NM_206882, NM_001159718, NM_029581, NM_001159719, NM_001159717, NM_011417, NM_028448, NM_011416, N…	5606	245	13588	1.37515	0.00602907	0.000109945	0.00218211
GO:0016569~covalent chromatin modification	64	0.748713	1.15461e-06	NM_026115, NM_027355, NM_054078, NM_199198, NM_010068, NM_009582, NM_010166, NM_010164, NM_022724, NM_030147, NM_013595, NM_007872, NM_009458, NM_027547, NM_144871, NM_008583, NM_001122997, NM_001159900, NM_172262, NM_001159901, NM_199299, NM_001163632, NM_177619, NM_001163631, NM_001167884, NM_001167885, NM_011417, NM_001167886, NM_024431, NM_001167887, NM_001167888, NM_001167889, NM_019812, NM_…	5606	96	13588	1.61589	0.00610878	0.000109414	0.00221105
GO:0048285~organelle fission	114	1.33365	3.23375e-06	NM_001077712, NM_011665, NM_133851, NM_009791, NM_008569, NM_001167939, NM_013625, NM_001111324, NM_013917, NM_145706, NM_030241, NM_001114085, NM_011121, NM_016758, NM_178113, NM_026507, NM_016756, NM_028293, NM_001012273, NM_009009, NM_021505, NM_011299, NM_001164080, NM_011799, NM_001164081, NM_027999, NM_019710, NM_026011, NM_008682, NM_017464, NM_025853, NM_001131054, NM_009828, NM_001039088…	5606	197	13588	1.40262	0.0170151	0.000301034	0.00619243
GO:0007389~pattern specification process	155	1.81329	5.69771e-06	NM_013627, NM_013788, NM_001012477, NM_001111066, NM_172553, NM_029931, NM_010332, NM_010118, NM_007673, NM_001146198, NM_010725, NM_009170, NM_008002, NM_010164, NM_172256, NM_011537, NM_001077595, NM_001077596, NM_008276, NM_011023, NM_010468, NM_001077193, NM_010461, NM_010205, NM_001025391, NM_001077192, NM_001165902, NM_001166363, NM_001077190, NM_010207, NM_145994, NM_008270, NM_011657, NM_…	5606	284	13588	1.32287	0.0297852	0.000521206	0.0109105
GO:0043933~macromolecular complex subunit organization	194	2.26954	5.85317e-06	NM_029938, NM_144800, NM_001080971, NM_009446, NM_001045558, NM_153774, NM_009447, NM_009442, NM_001163311, NM_001039521, NM_001163456, NM_033596, NM_001081092, NM_001033140, NM_007998, NM_009451, NM_198652, NM_019501, NM_016750, NM_011654, NM_009315, NM_011653, NM_001077707, NM_148948, NM_026729, NM_011655, NM_024218, NM_013684, NM_009449, NM_146194, NM_146092, NM_145713, NM_198107, NM_145960, N…	5606	367	13588	1.28126	0.0305854	0.000526351	0.0112082
GO:0070727~cellular macromolecule localization	163	1.90688	5.87127e-06	NM_026193, NM_016760, NM_026097, NM_019511, NM_145985, NM_009846, NM_009304, NM_001045558, NM_153774, NM_019650, NM_001163456, NM_011530, NM_001080385, NM_001080384, NM_001080386, NM_001081095, NM_001110300, NM_001161825, NM_026877, NM_001025307, NM_021492, NM_008996, NM_016862, NM_001167799, NM_008995, NM_024214, NM_012058, NM_007456, NM_001168273, NM_138660, NM_012060, NM_010076, NM_019787, NM_…	5606	301	13588	1.31257	0.0306785	0.000519181	0.0112429
GO:0051726~regulation of cell cycle	121	1.41554	7.46589e-06	NM_007862, NM_013481, NM_013787, NM_172461, NM_011666, NM_177733, NM_133851, NM_013726, NM_008284, NM_007669, NM_145468, NM_001098841, NM_001098840, NM_026507, NM_030248, NM_007527, NM_011495, NM_008278, NM_177410, NM_010205, NM_001012273, NM_138757, NM_173408, NM_001166363, NM_007661, NM_009458, NM_028298, NM_018789, NM_027257, NM_001160112, NM_145527, NM_024218, NM_019710, NM_010937, NM_026014,…	5606	214	13588	1.37048	0.038847	0.000649324	0.0142962
GO:0016570~histone modification	60	0.701919	7.5269e-06	NM_027310, NM_026115, NM_027355, NM_054078, NM_001109687, NM_001109686, NM_177239, NM_199198, NM_210071, NM_027382, NM_201371, NM_009545, NM_009582, NM_010166, NM_010164, NM_022724, NM_021531, NM_007971, NM_030147, NM_013595, NM_178891, NM_030112, NM_145956, NM_009458, NM_008739, NM_020004, NM_001081362, NM_173066, NM_027547, NM_011307, NM_024258, NM_008583, NM_144871, NM_001159900, NM_177821, NM…	5606	92	13588	1.58076	0.0391581	0.000644073	0.014413
GO:0034660~ncRNA metabolic process	115	1.34534	8.37262e-06	NM_013481, NM_025403, NM_001164314, NM_025873, NM_021308, NM_175146, NM_015810, NM_153775, NM_019700, NM_178632, NM_027350, NM_027927, NM_001033490, NM_026876, NM_029128, NM_178112, NM_029735, NM_026308, NM_025748, NM_031387, NM_027156, NM_145520, NM_198653, NM_133840, NM_177374, NM_013719, NM_019428, NM_026510, NM_001168270, NM_027148, NM_011710, NM_178918, NM_026865, NM_001099792, NM_001099793,…	5606	202	13588	1.3799	0.043461	0.000705048	0.0160323
GO:0034613~cellular protein localization	161	1.88348	1.02762e-05	NM_026193, NM_016760, NM_026097, NM_019511, NM_145985, NM_009846, NM_009304, NM_001045558, NM_153774, NM_019650, NM_001163456, NM_011530, NM_001080385, NM_001080384, NM_001080386, NM_001081095, NM_001110300, NM_001161825, NM_026877, NM_001025307, NM_021492, NM_008996, NM_016862, NM_001167799, NM_008995, NM_024214, NM_012058, NM_007456, NM_001168273, NM_012060, NM_010076, NM_019787, NM_001122820, …	5606	299	13588	1.30514	0.0530754	0.000851759	0.019677
GO:0051094~positive regulation of developmental process	120	1.40384	1.38515e-05	NM_007862, NM_013627, NM_001004293, NM_007673, NM_019654, NM_001025597, NM_013913, NM_009170, NM_010480, NM_010288, NM_001168657, NM_008005, NM_001168656, NM_007527, NM_008006, NM_001168655, NM_011537, NM_001077507, NM_007522, NM_008372, NM_177410, NM_010468, NM_008371, NM_001159558, NM_001159557, NM_001008700, NM_001159556, NM_010496, NM_001165902, NM_010207, NM_021782, NM_001160112, NM_008273, …	5606	214	13588	1.35916	0.0708736	0.00113029	0.0265223
GO:0000087~M phase of mitotic cell cycle	110	1.28685	1.70736e-05	NM_001077712, NM_011665, NM_133851, NM_009791, NM_008569, NM_001167939, NM_013625, NM_001111324, NM_013917, NM_145706, NM_030241, NM_001114085, NM_011121, NM_016758, NM_178113, NM_026507, NM_016756, NM_028293, NM_001012273, NM_009009, NM_021505, NM_011299, NM_001164080, NM_011799, NM_001164081, NM_024218, NM_027999, NM_019710, NM_026011, NM_008682, NM_017464, NM_025853, NM_001131054, NM_009828, N…	5606	194	13588	1.37434	0.0866266	0.00137194	0.0326908
GO:0007067~mitosis	108	1.26345	1.77401e-05	NM_001077712, NM_011665, NM_133851, NM_009791, NM_008569, NM_001167939, NM_013625, NM_001111324, NM_013917, NM_145706, NM_030241, NM_001114085, NM_011121, NM_016758, NM_178113, NM_026507, NM_016756, NM_028293, NM_001012273, NM_009009, NM_021505, NM_011299, NM_001164080, NM_011799, NM_001164081, NM_027999, NM_019710, NM_026011, NM_008682, NM_017464, NM_025853, NM_001131054, NM_009828, NM_001039088…	5606	190	13588	1.37776	0.0898516	0.0014042	0.0339668
GO:0000280~nuclear division	108	1.26345	1.77401e-05	NM_001077712, NM_011665, NM_133851, NM_009791, NM_008569, NM_001167939, NM_013625, NM_001111324, NM_013917, NM_145706, NM_030241, NM_001114085, NM_011121, NM_016758, NM_178113, NM_026507, NM_016756, NM_028293, NM_001012273, NM_009009, NM_021505, NM_011299, NM_001164080, NM_011799, NM_001164081, NM_027999, NM_019710, NM_026011, NM_008682, NM_017464, NM_025853, NM_001131054, NM_009828, NM_001039088…	5606	190	13588	1.37776	0.0898516	0.0014042	0.0339668
GO:0034470~ncRNA processing	92	1.07628	2.27567e-05	NM_013481, NM_025403, NM_025873, NM_175146, NM_153775, NM_019700, NM_178632, NM_027927, NM_001033490, NM_029128, NM_178112, NM_026876, NM_026308, NM_025748, NM_027156, NM_145520, NM_148948, NM_133840, NM_177374, NM_019428, NM_026510, NM_027148, NM_178918, NM_001099792, NM_001099793, NM_025677, NM_025373, NM_026615, NM_021888, NM_133976, NM_021322, NM_029580, NM_144826, NM_001039189, NM_020558, NM…	5606	158	13588	1.41134	0.113763	0.00177447	0.04357
GO:0032259~methylation	52	0.608329	2.35347e-05	NM_001003961, NM_001003960, NM_021308, NM_001003963, NM_025304, NM_054078, NM_181322, NM_001109687, NM_001109686, NM_133991, NM_008249, NM_201371, NM_010068, NM_007569, NM_022724, NM_021531, NM_007971, NM_013594, NM_178891, NM_031387, NM_007872, NM_031874, NM_001163663, NM_008234, NM_177374, NM_008739, NM_027547, NM_019426, NM_026510, NM_008583, NM_144871, NM_001122997, NM_001168501, NM_001168502…	5606	79	13588	1.59543	0.117415	0.00180851	0.0450591
GO:0007059~chromosome segregation	44	0.51474	2.39108e-05	NM_001164355, NM_001077712, NM_011624, NM_011665, NM_009481, NM_133851, NM_181322, NM_001167939, NM_145606, NM_201232, NM_013917, NM_145706, NM_178113, NM_009689, NM_175310, NM_028112, NM_001042652, NM_198652, NM_016692, NM_027191, NM_027707, NM_001012273, NM_009009, NM_026011, NM_025581, NM_025377, NM_026810, NM_134046, NM_001131054, NM_025853, NM_001014976, NM_139303, NM_001039088, NM_198605, N…	5606	64	13588	1.66638	0.119175	0.00181116	0.0457792
GO:0016458~gene silencing	40	0.467946	3.00695e-05	NM_001003961, NM_001003960, NM_026115, NM_021308, NM_001003963, NM_054078, NM_013883, NM_022433, NM_001159630, NM_145606, NM_153402, NM_010068, NM_001166409, NM_016809, NM_001031772, NM_013595, NM_031387, NM_007872, NM_177124, NM_148948, NM_133840, NM_009458, NM_008234, NM_026554, NM_009407, NM_001166410, NM_028198, NM_001033201, NM_001122997, NM_001166411, NM_011445, NM_001002240, NM_001002241, …	5606	57	13588	1.70093	0.147499	0.0022451	0.0575673
GO:0006730~one-carbon metabolic process	71	0.830604	3.63355e-05	NM_030558, NM_021308, NM_153543, NM_054078, NM_010068, NM_001171001, NM_022724, NM_001171000, NM_013594, NM_007872, NM_031387, NM_031874, NM_011797, NM_001163663, NM_009458, NM_010321, NM_177374, NM_028296, NM_027547, NM_019426, NM_026510, NM_008583, NM_144871, NM_001122997, NM_172262, NM_008786, NM_001099792, NM_001099793, NM_001163632, NM_001002240, NM_001002241, NM_019721, NM_001170785, NM_001…	5606	117	13588	1.47087	0.175383	0.00267469	0.0695593
GO:0008283~cell proliferation	134	1.56762	3.76926e-05	NM_007862, NM_013481, NM_001012477, NM_008900, NM_009791, NM_001039521, NM_013886, NM_013625, NM_008284, NM_010725, NM_008575, NM_001114085, NM_009170, NM_001110794, NM_011221, NM_009007, NM_008002, NM_011670, NM_007527, NM_007522, NM_008372, NM_177410, NM_010329, NM_010205, NM_001165902, NM_001166363, NM_010207, NM_199323, NM_001081212, NM_013612, NM_010937, NM_011448, NM_001110267, NM_001110268…	5606	247	13588	1.31495	0.181301	0.0027365	0.0721565
GO:0007264~small GTPase mediated signal transduction	139	1.62611	4.17788e-05	NM_001017427, NM_001135112, NM_173413, NM_028024, NM_001163310, NM_008284, NM_026677, NM_009000, NM_001110276, NM_177375, NM_013810, NM_181070, NM_001110275, NM_009007, NM_009008, NM_009001, NM_011227, NM_011226, NM_025887, NM_134050, NM_177411, NM_001033158, NM_031874, NM_008996, NM_008997, NM_020260, NM_001163663, NM_001033484, NM_173781, NM_029519, NM_010937, NM_026011, NM_001130444, NM_198163…	5606	258	13588	1.30586	0.198864	0.0029918	0.0799759
GO:0048598~embryonic morphogenesis	186	2.17595	4.31995e-05	NM_007862, NM_008056, NM_007861, NM_001110825, NM_177730, NM_001110824, NM_023370, NM_010164, NM_011434, NM_011537, NM_001077595, NM_001077596, NM_011023, NM_010181, NM_175168, NM_009316, NM_001080780, NM_148948, NM_011657, NM_008854, NM_001081417, NM_175686, NM_001081424, NM_011546, NM_008583, NM_009309, NM_011443, NM_011547, NM_007865, NM_009327, NM_080461, NM_012029, NM_010051, NM_001042514, N…	5606	359	13588	1.2558	0.204882	0.0030522	0.0826944
GO:0043414~biopolymer methylation	47	0.549836	5.12256e-05	NM_001003961, NM_001003960, NM_021308, NM_025304, NM_001003963, NM_054078, NM_181322, NM_001109687, NM_133991, NM_001109686, NM_008249, NM_201371, NM_010068, NM_007569, NM_022724, NM_021531, NM_007971, NM_013594, NM_178891, NM_031387, NM_007872, NM_031874, NM_001163663, NM_008234, NM_177374, NM_008739, NM_027547, NM_019426, NM_026510, NM_144871, NM_008583, NM_001122997, NM_001168501, NM_001168502…	5606	71	13588	1.60451	0.23804	0.00357073	0.0980511
GO:0006886~intracellular protein transport	147	1.7197	5.27836e-05	NM_026193, NM_016760, NM_026097, NM_019511, NM_145985, NM_009846, NM_009304, NM_001045558, NM_153774, NM_019650, NM_011530, NM_001080385, NM_001080384, NM_001080386, NM_001081095, NM_001110300, NM_026877, NM_001161825, NM_001025307, NM_021492, NM_008996, NM_016862, NM_001167799, NM_008995, NM_024214, NM_012058, NM_007456, NM_001168273, NM_012060, NM_010076, NM_019787, NM_001122820, NM_201244, NM_…	5606	276	13588	1.29095	0.244315	0.00363144	0.101032
GO:0065003~macromolecular complex assembly	175	2.04726	7.73143e-05	NM_029938, NM_144800, NM_001080971, NM_009446, NM_001045558, NM_153774, NM_009447, NM_009442, NM_001163311, NM_001039521, NM_001163456, NM_033596, NM_001081092, NM_001033140, NM_007998, NM_198652, NM_009451, NM_019501, NM_016750, NM_011654, NM_001077707, NM_011653, NM_009315, NM_148948, NM_011655, NM_024218, NM_013684, NM_009449, NM_146194, NM_145713, NM_146092, NM_198107, NM_008986, NM_001159718…	5606	338	13588	1.25494	0.336564	0.00524674	0.147953
GO:0042127~regulation of cell proliferation	266	3.11184	7.83257e-05	NM_007862, NM_009846, NM_170704, NM_170703, NM_153547, NM_009988, NM_008859, NM_008575, NM_170702, NM_007440, NM_008475, NM_009855, NM_009008, NM_023371, NM_007856, NM_011537, NM_177410, NM_053009, NM_138942, NM_011198, NM_001077705, NM_013690, NM_018789, NM_011659, NM_001081212, NM_011448, NM_001110267, NM_001110268, NM_175686, NM_011546, NM_008583, NM_001039537, NM_058214, NM_001110266, NM_0089…	5606	538	13588	1.1984	0.340116	0.00524809	0.149887
GO:0006915~apoptosis	233	2.72578	7.89225e-05	NM_026097, NM_175178, NM_009846, NM_019789, NM_177733, NM_011018, NM_033398, NM_001109757, NM_001025600, NM_008575, NM_001122978, NM_001113358, NM_007859, NM_057171, NM_023229, NM_011434, NM_001003934, NM_177410, NM_153552, NM_001161845, NM_010495, NM_009009, NM_021782, NM_001003933, NM_011997, NM_012060, NM_008989, NM_026313, NM_134253, NM_001080995, NM_010193, NM_001033126, NM_021985, NM_134062…	5606	465	13588	1.21452	0.342202	0.00522204	0.151028
GO:0003002~regionalization	117	1.36874	7.92472e-05	NM_013627, NM_001111066, NM_172553, NM_029931, NM_010118, NM_001146198, NM_010725, NM_009170, NM_008276, NM_011023, NM_010468, NM_001077193, NM_010461, NM_001025391, NM_001077192, NM_010205, NM_001165902, NM_145994, NM_001077190, NM_001166363, NM_008270, NM_011657, NM_001160112, NM_011912, NM_008273, NM_010469, NM_008780, NM_008584, NM_001166361, NM_009309, NM_017463, NM_001166362, NM_008783, NM_…	5606	214	13588	1.32518	0.343335	0.00517891	0.151649
GO:0030217~T cell differentiation	49	0.573234	9.22178e-05	NM_001159290, NM_016713, NM_001135112, NM_033398, NM_001109757, NM_007614, NM_001037099, NM_001045964, NM_001025597, NM_001127233, NM_009079, NM_010386, NM_001081105, NM_008372, NM_008371, NM_177410, NM_021399, NM_001165902, NM_008914, NM_001018042, NM_016707, NM_001162433, NM_008780, NM_009020, NM_011210, NM_013487, NM_009741, NM_009019, NM_011159, NM_001111316, NM_001163632, NM_009122, NM_01957…	5606	76	13588	1.56273	0.38702	0.00595079	0.176449
GO:0010608~posttranscriptional regulation of gene expression	85	0.994385	9.41656e-05	NM_026114, NM_010485, NM_021308, NM_001040131, NM_025875, NM_153774, NM_028966, NM_183029, NM_201256, NM_023670, NM_001166409, NM_027925, NM_007917, NM_026420, NM_177410, NM_009652, NM_148948, NM_133840, NM_008378, NM_013719, NM_012058, NM_013612, NM_001110267, NM_001166410, NM_001110268, NM_001122829, NM_001039534, NM_138660, NM_001033201, NM_001110266, NM_001166411, NM_007869, NM_172480, NM_001…	5606	148	13588	1.39207	0.393324	0.00600312	0.180173
GO:0045597~positive regulation of cell differentiation	98	1.14647	9.81772e-05	NM_013627, NM_001004293, NM_007673, NM_019654, NM_001025597, NM_009170, NM_010480, NM_001168657, NM_008005, NM_001168656, NM_008006, NM_001168655, NM_011537, NM_001077507, NM_007522, NM_008372, NM_177410, NM_010468, NM_008371, NM_001159558, NM_001159557, NM_001008700, NM_001159556, NM_010496, NM_001165902, NM_021782, NM_001160112, NM_008273, NM_028773, NM_001162433, NM_001077510, NM_008583, NM_00…	5606	175	13588	1.35735	0.406105	0.0061838	0.187842
GO:0034622~cellular macromolecular complex assembly	118	1.38044	9.99e-05	NM_029938, NM_144800, NM_001080971, NM_010219, NM_178215, NM_009446, NM_153774, NM_178216, NM_001045558, NM_009447, NM_178218, NM_178212, NM_001163456, NM_207000, NM_145129, NM_008672, NM_033596, NM_001033140, NM_009274, NM_198652, NM_009451, NM_016750, NM_172937, NM_011654, NM_001077707, NM_011653, NM_148948, NM_011655, NM_146001, NM_001146180, NM_133840, NM_025541, NM_024218, NM_023651, NM_0094…	5606	217	13588	1.31803	0.41151	0.00621819	0.191135
GO:0035239~tube morphogenesis	96	1.12307	0.000102779	NM_007531, NM_007862, NM_001083121, NM_008056, NM_001083120, NM_001012477, NM_172553, NM_010113, NM_010332, NM_010723, NM_009170, NM_008002, NM_010164, NM_144788, NM_010288, NM_001077595, NM_001077596, NM_177410, NM_010329, NM_009316, NM_175168, NM_010205, NM_001025391, NM_001165902, NM_001080780, NM_148948, NM_001166363, NM_010207, NM_001164080, NM_008679, NM_001164081, NM_008273, NM_001110267, …	5606	171	13588	1.36075	0.420435	0.00632269	0.196638
GO:0035295~tube development	140	1.63781	0.00010501	NM_007862, NM_008056, NM_001012477, NM_033398, NM_009993, NM_001109757, NM_010164, NM_026304, NM_009001, NM_010288, NM_007856, NM_011537, NM_001077595, NM_001077596, NM_177410, NM_009316, NM_175168, NM_010495, NM_001080780, NM_148948, NM_001164080, NM_001164081, NM_001110267, NM_001110268, NM_011545, NM_001110266, NM_001159900, NM_009309, NM_001159901, NM_011547, NM_001045807, NM_021460, NM_00888…	5606	264	13588	1.28537	0.427256	0.00638545	0.200902
GO:0009792~embryonic development ending in birth or egg hatching	214	2.50351	0.000109003	NM_007862, NM_008056, NM_001039521, NM_009709, NM_001110305, NM_011437, NM_001110307, NM_001110306, NM_001113358, NM_010164, NM_010288, NM_013595, NM_001077595, NM_001077596, NM_001077193, NM_175168, NM_001161840, NM_009316, NM_001077192, NM_001077190, NM_145994, NM_011657, NM_009458, NM_181072, NM_019640, NM_001164709, NM_001081417, NM_175686, NM_011546, NM_008584, NM_008583, NM_011991, NM_00103…	5606	425	13588	1.22047	0.439266	0.00655239	0.208533
GO:0032774~RNA biosynthetic process	74	0.8657	0.000109275	NM_008092, NM_146153, NM_015758, NM_009442, NM_008723, NM_001039521, NM_025444, NM_133957, NM_001127233, NM_010723, NM_001003913, NM_025593, NM_026836, NM_001164168, NM_133658, NM_001164167, NM_001081092, NM_001164169, NM_173742, NM_025686, NM_001164170, NM_030112, NM_009315, NM_001164082, NM_025579, NM_001161770, NM_013684, NM_027248, NM_172424, NM_013924, NM_011541, NM_021441, NM_011542, NM_027…	5606	126	13588	1.42352	0.440075	0.00649514	0.209053
GO:0033077~T cell differentiation in the thymus	25	0.292466	0.000110167	NM_001135112, NM_016713, NM_011489, NM_033398, NM_011488, NM_011640, NM_007614, NM_023646, NM_001045964, NM_007462, NM_001127233, NM_007648, NM_176893, NM_175362, NM_010386, NM_009615, NM_009096, NM_176953, NM_177410, NM_001045959, NM_001165902, NM_007642, NM_007640, NM_011281, NM_001115132, NM_001164062, NM_009020, NM_001113563, NM_009741, NM_001081175, NM_013487, NM_011210, NM_011159, NM_009019…	5606	32	13588	1.89362	0.442719	0.00647546	0.210758
GO:0006351~transcription, DNA-dependent	72	0.842302	0.000111256	NM_008092, NM_146153, NM_015758, NM_009442, NM_008723, NM_001039521, NM_025444, NM_133957, NM_001127233, NM_010723, NM_001003913, NM_025593, NM_026836, NM_001164168, NM_133658, NM_001164167, NM_001081092, NM_001164169, NM_173742, NM_025686, NM_001164170, NM_030112, NM_009315, NM_001164082, NM_025579, NM_001161770, NM_013684, NM_027248, NM_172424, NM_013924, NM_011541, NM_021441, NM_011542, NM_027…	5606	122	13588	1.43046	0.445932	0.00646766	0.21284
GO:0070647~protein modification by small protein conjugation or removal	63	0.737015	0.000114815	NM_013787, NM_011666, NM_027355, NM_009481, NM_001001559, NM_011669, NM_011668, NM_145578, NM_030731, NM_177239, NM_026636, NM_001168469, NM_173443, NM_145468, NM_145124, NM_001164168, NM_001164167, NM_134099, NM_026454, NM_009172, NM_001164169, NM_009174, NM_144788, NM_011670, NM_029657, NM_018812, NM_177410, NM_001164170, NM_145956, NM_001024622, NM_009652, NM_080428, NM_009459, NM_001165949, N…	5606	104	13588	1.46828	0.4563	0.00660157	0.219641
GO:0043009~chordate embryonic development	212	2.48011	0.000116985	NM_007862, NM_008056, NM_001039521, NM_009709, NM_001110305, NM_011437, NM_001110307, NM_001110306, NM_001113358, NM_010164, NM_010288, NM_013595, NM_001077595, NM_001077596, NM_001077193, NM_175168, NM_001161840, NM_009316, NM_001077192, NM_001077190, NM_145994, NM_011657, NM_009458, NM_181072, NM_019640, NM_001164709, NM_001081417, NM_175686, NM_011546, NM_008584, NM_008583, NM_011991, NM_00103…	5606	421	13588	1.22055	0.462527	0.00665386	0.223789
GO:0043066~negative regulation of apoptosis	128	1.49743	0.000121511	NM_001082536, NM_010479, NM_010478, NM_013787, NM_144792, NM_172656, NM_011130, NM_010920, NM_008900, NM_001039521, NM_008284, NM_001111268, NM_028778, NM_007669, NM_145468, NM_001110276, NM_146085, NM_007440, NM_001110275, NM_001113358, NM_010164, NM_007525, NM_010286, NM_007527, NM_011434, NM_177410, NM_008371, NM_009316, NM_010205, NM_009652, NM_001012273, NM_001166363, NM_008917, NM_009458, N…	5606	239	13588	1.29812	0.475283	0.00683712	0.232436
GO:0006091~generation of precursor metabolites and energy	138	1.61441	0.00014074	NM_175178, NM_007861, NM_025352, NM_025494, NM_008904, NM_025710, NM_027244, NM_009993, NM_025551, NM_026684, NM_007438, NM_023172, NM_001038593, NM_011099, NM_001038592, NM_001038594, NM_007717, NM_001146100, NM_001111110, NM_023374, NM_007997, NM_001077507, NM_009652, NM_175015, NM_010321, NM_008064, NM_008063, NM_010324, NM_026219, NM_018794, NM_001077510, NM_001081320, NM_025333, NM_020258, N…	5606	261	13588	1.28157	0.526195	0.00783189	0.269172
GO:0046486~glycerolipid metabolic process	75	0.877398	0.000152056	NM_023624, NM_148937, NM_013785, NM_013784, NM_011822, NM_008903, NM_010331, NM_144807, NM_027184, NM_008280, NM_010073, NM_008247, NM_001163457, NM_019464, NM_146251, NM_145583, NM_015801, NM_133655, NM_013913, NM_001164051, NM_001081336, NM_013490, NM_001109992, NM_008959, NM_019687, NM_009981, NM_025576, NM_011202, NM_009512, NM_178698, NM_008063, NM_133981, NM_145477, NM_001039536, NM_023114,…	5606	129	13588	1.4092	0.553815	0.00837125	0.290785
GO:0042981~regulation of apoptosis	270	3.15863	0.000199559	NM_175178, NM_009846, NM_019789, NM_001109757, NM_001039521, NM_145468, NM_001110276, NM_007440, NM_146085, NM_001110275, NM_001122978, NM_001113358, NM_010164, NM_057171, NM_010286, NM_009850, NM_011434, NM_011537, NM_177410, NM_153552, NM_009316, NM_138942, NM_001077705, NM_009458, NM_011659, NM_001164709, NM_001110267, NM_011448, NM_001110268, NM_011997, NM_001122822, NM_008583, NM_001168270, …	5606	553	13588	1.18343	0.653256	0.0108599	0.381464
GO:0012501~programmed cell death	234	2.73748	0.000206376	NM_026097, NM_175178, NM_009846, NM_019789, NM_177733, NM_011018, NM_033398, NM_001109757, NM_001025600, NM_008575, NM_001122978, NM_001113358, NM_007859, NM_057171, NM_023229, NM_011434, NM_001003934, NM_177410, NM_153552, NM_001161845, NM_010495, NM_009009, NM_021782, NM_001003933, NM_011997, NM_012060, NM_008989, NM_026313, NM_134253, NM_001080995, NM_010193, NM_001033126, NM_021985, NM_134062…	5606	473	13588	1.1991	0.665577	0.0111148	0.394469
GO:0010941~regulation of cell death	274	3.20543	0.000232673	NM_175178, NM_009846, NM_019789, NM_001109757, NM_001039521, NM_145468, NM_001110276, NM_007440, NM_146085, NM_001110275, NM_001122978, NM_001113358, NM_010164, NM_057171, NM_010286, NM_009850, NM_011434, NM_011537, NM_177410, NM_153552, NM_009316, NM_053009, NM_138942, NM_001077705, NM_009458, NM_011659, NM_001164709, NM_001110267, NM_011448, NM_001110268, NM_011997, NM_001122822, NM_008583, NM_…	5606	563	13588	1.17963	0.709148	0.0123967	0.444628
GO:0042110~T cell activation	68	0.795508	0.000232902	NM_007862, NM_001135112, NM_001159290, NM_016713, NM_001012477, NM_033398, NM_001109757, NM_007614, NM_001037099, NM_001045964, NM_001025597, NM_001127233, NM_009079, NM_010386, NM_007527, NM_001081105, NM_053250, NM_008372, NM_008371, NM_177410, NM_021399, NM_001165902, NM_001018042, NM_008914, NM_016707, NM_001162433, NM_013612, NM_008780, NM_009020, NM_021704, NM_011210, NM_013487, NM_009741, …	5606	116	13588	1.42087	0.709501	0.0122855	0.445065
GO:0006417~regulation of translation	60	0.701919	0.000246967	NM_177586, NM_026114, NM_010760, NM_009951, NM_021308, NM_001040131, NM_030100, NM_025875, NM_172703, NM_175937, NM_028966, NM_183029, NM_201256, NM_194064, NM_153402, NM_023670, NM_010121, NM_010124, NM_025829, NM_027925, NM_133819, NM_007917, NM_026420, NM_009652, NM_177124, NM_009350, NM_001159516, NM_030685, NM_001159517, NM_026554, NM_007564, NM_013719, NM_008378, NM_030723, NM_012058, NM_00…	5606	100	13588	1.4543	0.7304	0.0128945	0.471882
GO:0043067~regulation of programmed cell death	272	3.18203	0.000287948	NM_175178, NM_009846, NM_019789, NM_001109757, NM_001039521, NM_145468, NM_001110276, NM_007440, NM_146085, NM_001110275, NM_001122978, NM_001113358, NM_010164, NM_057171, NM_010286, NM_009850, NM_011434, NM_011537, NM_177410, NM_153552, NM_009316, NM_053009, NM_138942, NM_001077705, NM_009458, NM_011659, NM_001164709, NM_001110267, NM_011448, NM_001110268, NM_011997, NM_001122822, NM_008583, NM_…	5606	560	13588	1.17729	0.783108	0.0148722	0.54998
GO:0006457~protein folding	73	0.854001	0.000302221	NM_027287, NM_001135112, NM_001033149, NM_032008, NM_010219, NM_008908, NM_001111066, NM_008907, NM_011274, NM_027351, NM_019464, NM_152800, NM_008298, NM_172807, NM_031165, NM_021296, NM_028500, NM_010481, NM_010386, NM_025926, NM_026508, NM_028873, NM_001045528, NM_010480, NM_019794, NM_023371, NM_011020, NM_026400, NM_011070, NM_001110499, NM_009904, NM_009838, NM_001033155, NM_009837, NM_0098…	5606	127	13588	1.39323	0.798935	0.0154534	0.577167
GO:0006260~DNA replication	85	0.994385	0.000317899	NM_001135112, NM_010217, NM_001141931, NM_015810, NM_001141932, NM_011130, NM_011131, NM_027830, NM_013726, NM_012048, NM_028358, NM_009030, NM_009584, NM_011221, NM_001159563, NM_011721, NM_007999, NM_015824, NM_177372, NM_145480, NM_212468, NM_011799, NM_001122829, NM_026014, NM_001122822, NM_008687, NM_177619, NM_030715, NM_001168248, NM_023646, NM_001122953, NM_001122952, NM_175099, NM_019716…	5606	152	13588	1.35543	0.814993	0.0160937	0.607023
GO:0045580~regulation of T cell differentiation	33	0.386055	0.000325659	NM_001033126, NM_008240, NM_011489, NM_011488, NM_001024952, NM_019654, NM_019649, NM_009680, NM_001025597, NM_031168, NM_009877, NM_175362, NM_010386, NM_009170, NM_138952, NM_010480, NM_007522, NM_008372, NM_008371, NM_001040654, NM_001008700, NM_001042564, NM_008357, NM_054039, NM_007640, NM_028773, NM_001162433, NM_001033362, NM_001164062, NM_009578, NM_011563, NM_001113563, NM_011546, NM_008…	5606	48	13588	1.66638	0.822459	0.0163276	0.621795
GO:0000122~negative regulation of transcription from RNA polymerase II promoter	122	1.42723	0.000373367	NM_001110825, NM_001110824, NM_019789, NM_172553, NM_147221, NM_007673, NM_008900, NM_001146198, NM_011127, NM_001164598, NM_001025597, NM_008575, NM_013915, NM_009170, NM_001168321, NM_144783, NM_172941, NM_021788, NM_013595, NM_173789, NM_008276, NM_007872, NM_138755, NM_010495, NM_023755, NM_001025391, NM_173406, NM_010496, NM_001165902, NM_001164080, NM_001164081, NM_011912, NM_019426, NM_175…	5606	231	13588	1.28012	0.862183	0.0185228	0.712578
GO:0043069~negative regulation of programmed cell death	128	1.49743	0.000381557	NM_001082536, NM_010479, NM_010478, NM_013787, NM_144792, NM_172656, NM_011130, NM_010920, NM_008900, NM_001039521, NM_008284, NM_001111268, NM_028778, NM_007669, NM_145468, NM_001110276, NM_146085, NM_007440, NM_001110275, NM_001113358, NM_010164, NM_007525, NM_010286, NM_007527, NM_011434, NM_177410, NM_008371, NM_009316, NM_010205, NM_009652, NM_001012273, NM_001166363, NM_008917, NM_009458, N…	5606	244	13588	1.27152	0.868047	0.0187501	0.728156
GO:0001656~metanephros development	38	0.444548	0.000431625	NM_007862, NM_008242, NM_011824, NM_146104, NM_009170, NM_010574, NM_010573, NM_010164, NM_144783, NM_177410, NM_178804, NM_016697, NM_010205, NM_008954, NM_001080780, NM_001166363, NM_010207, NM_001164080, NM_001164081, NM_026674, NM_008273, NM_008540, NM_008130, NM_011545, NM_011896, NM_011859, NM_001166361, NM_009741, NM_001166362, NM_011589, NM_008783, NM_001001309, NM_010450, NM_001136082, N…	5606	58	13588	1.58803	0.898848	0.0209907	0.823331
GO:0016571~histone methylation	20	0.233973	0.000444291	NM_001163632, NM_009122, NM_001012518, NM_001109687, NM_001109686, NM_010788, NM_001163631, NM_153141, NM_001167884, NM_011514, NM_001167885, NM_201371, NM_001167886, NM_001167887, NM_001167888, NM_001167889, NM_001168488, NM_145404, NM_001168489, NM_022724, NM_001081979, NM_007971, NM_021531, NM_001081383, NM_001146689, NM_001168490, NM_178891, NM_021876, NM_001081340, NM_008739, NM_001081387, N…	5606	25	13588	1.93907	0.905427	0.0214041	0.847394
GO:0006302~double-strand break repair	30	0.350959	0.00045996	NM_001166457, NM_027182, NM_010436, NM_007948, NM_027355, NM_001166459, NM_011640, NM_024251, NM_026653, NM_001110214, NM_203660, NM_026636, NM_210071, NM_001127233, NM_010166, NM_001122959, NM_028696, NM_001122958, NM_010164, NM_176953, NM_011434, NM_021419, NM_013671, NM_013752, NM_145956, NM_001166382, NM_198033, NM_001166381, NM_001170489, NM_001166383, NM_009533, NM_001164223, NM_027257, NM_…	5606	43	13588	1.69105	0.912976	0.0219515	0.877154
GO:0060548~negative regulation of cell death	128	1.49743	0.000473399	NM_001082536, NM_010479, NM_010478, NM_013787, NM_144792, NM_172656, NM_011130, NM_010920, NM_008900, NM_001039521, NM_008284, NM_001111268, NM_028778, NM_007669, NM_145468, NM_001110276, NM_146085, NM_007440, NM_001110275, NM_001113358, NM_010164, NM_007525, NM_010286, NM_007527, NM_011434, NM_177410, NM_008371, NM_009316, NM_010205, NM_009652, NM_001012273, NM_001166363, NM_008917, NM_009458, N…	5606	245	13588	1.26633	0.918969	0.0223846	0.902674
GO:0006650~glycerophospholipid metabolic process	53	0.620028	0.0005349	NM_023624, NM_148937, NM_013785, NM_013784, NM_010331, NM_011822, NM_144807, NM_027184, NM_010073, NM_008280, NM_019464, NM_146251, NM_015801, NM_145583, NM_133655, NM_001164051, NM_013490, NM_008959, NM_025576, NM_009981, NM_178698, NM_133981, NM_145477, NM_001039536, NM_008847, NM_018889, NM_008846, NM_008845, NM_008844, NM_001111025, NM_013782, NM_177215, NM_175356, NM_145823, NM_172822, NM_00…	5606	88	13588	1.45981	0.941544	0.0250338	1.01937
GO:0008219~cell death	246	2.87787	0.000612622	NM_026097, NM_175178, NM_009846, NM_019789, NM_177733, NM_011018, NM_033398, NM_001109757, NM_001025600, NM_008575, NM_007859, NM_001122978, NM_001113358, NM_057171, NM_023229, NM_011434, NM_001003934, NM_177410, NM_153552, NM_001161845, NM_010495, NM_009009, NM_021782, NM_001003933, NM_011997, NM_012060, NM_008989, NM_026313, NM_134253, NM_001080995, NM_010193, NM_001033126, NM_021985, NM_134062…	5606	507	13588	1.17606	0.96131	0.0283701	1.16667
GO:0060562~epithelial tube morphogenesis	64	0.748713	0.000672346	NM_007531, NM_001083121, NM_007862, NM_008056, NM_001083120, NM_172553, NM_010723, NM_009170, NM_008002, NM_010164, NM_144788, NM_001077595, NM_001077596, NM_177410, NM_009316, NM_175168, NM_010205, NM_001025391, NM_001080780, NM_001166363, NM_010207, NM_001164080, NM_008679, NM_001164081, NM_008273, NM_001161770, NM_009504, NM_011545, NM_001166361, NM_001166362, NM_009309, NM_008680, NM_011547, …	5606	111	13588	1.39752	0.971826	0.0308249	1.27971
GO:0006333~chromatin assembly or disassembly	63	0.737015	0.000683852	NM_001081195, NM_029938, NM_001081376, NM_175659, NM_010436, NM_178637, NM_030203, NM_175654, NM_178215, NM_175655, NM_178216, NM_175652, NM_030609, NM_178218, NM_178212, NM_198622, NM_207000, NM_008672, NM_033596, NM_021432, NM_007622, NM_008197, NM_022724, NM_198652, NM_016750, NM_172937, NM_001077707, NM_009211, NM_013550, NM_008234, NM_001122896, NM_031404, NM_001122897, NM_177224, NM_007625,…	5606	109	13588	1.40093	0.973496	0.031076	1.30148
GO:0048514~blood vessel morphogenesis	105	1.22836	0.000819367	NM_001164314, NM_001012477, NM_010217, NM_009640, NM_010332, NM_001109757, NM_007926, NM_011127, NM_022721, NM_013913, NM_009170, NM_008002, NM_001033141, NM_144783, NM_010288, NM_008005, NM_007527, NM_008006, NM_009316, NM_010205, NM_138942, NM_001165902, NM_148948, NM_010207, NM_001166363, NM_052993, NM_181072, NM_007664, NM_001110267, NM_001110268, NM_175686, NM_009507, NM_008584, NM_021704, N…	5606	198	13588	1.28537	0.987095	0.0368069	1.55747
GO:0001944~vasculature development	129	1.50912	0.000851384	NM_010111, NM_001164314, NM_001012477, NM_010217, NM_009640, NM_010332, NM_007673, NM_001109757, NM_033398, NM_007926, NM_011127, NM_022721, NM_010728, NM_013913, NM_009170, NM_001033141, NM_008002, NM_144783, NM_010288, NM_008005, NM_007527, NM_008006, NM_007856, NM_010329, NM_009316, NM_010205, NM_010495, NM_009652, NM_148948, NM_138942, NM_001165902, NM_001166363, NM_010207, NM_052993, NM_1810…	5606	250	13588	1.2507	0.989113	0.0378976	1.61786
GO:0042592~homeostatic process	279	3.26392	0.000878318	NM_007862, NM_007861, NM_175178, NM_009846, NM_010290, NM_033398, NM_001109757, NM_001112798, NM_001163457, NM_001039521, NM_001037099, NM_145705, NM_013913, NM_009007, NM_026877, NM_011434, NM_016847, NM_007998, NM_021273, NM_177410, NM_001161845, NM_080450, NM_010496, NM_008994, NM_138942, NM_001033289, NM_011026, NM_153559, NM_008064, NM_008063, NM_001110267, NM_001110268, NM_001037279, NM_009…	5606	584	13588	1.15796	0.990565	0.0387486	1.66864
GO:0016265~death	250	2.92466	0.000929843	NM_026097, NM_175178, NM_009846, NM_019789, NM_177733, NM_011018, NM_033398, NM_001109757, NM_001025600, NM_008575, NM_007859, NM_001122978, NM_001113358, NM_057171, NM_023229, NM_011434, NM_001003934, NM_177410, NM_153552, NM_001161845, NM_010495, NM_009009, NM_021782, NM_001003933, NM_011997, NM_012060, NM_008989, NM_009019, NM_026313, NM_134253, NM_001080995, NM_010193, NM_001033126, NM_021985…	5606	519	13588	1.16755	0.992824	0.0406383	1.7657
GO:0045619~regulation of lymphocyte differentiation	37	0.43285	0.00108421	NM_009846, NM_001033126, NM_008240, NM_011489, NM_011488, NM_001024952, NM_019654, NM_009680, NM_019649, NM_001025597, NM_031168, NM_009877, NM_175362, NM_009170, NM_010386, NM_138952, NM_010480, NM_007522, NM_008372, NM_008371, NM_010229, NM_001040654, NM_001008700, NM_001042564, NM_008357, NM_001077705, NM_054039, NM_021782, NM_007640, NM_028773, NM_001162433, NM_001033362, NM_001164062, NM_009…	5606	58	13588	1.54624	0.996839	0.0468426	2.05595
GO:0001655~urogenital system development	80	0.935891	0.0010952	NM_007862, NM_010219, NM_033398, NM_011668, NM_008900, NM_146104, NM_009170, NM_026873, NM_144783, NM_010164, NM_007527, NM_177410, NM_010205, NM_001165902, NM_001080780, NM_001166363, NM_010207, NM_181072, NM_001164080, NM_001164081, NM_008273, NM_026674, NM_001025305, NM_011448, NM_011545, NM_011859, NM_001166361, NM_001166362, NM_008783, NM_010193, NM_001146124, NM_010450, NM_001146123, NM_007…	5606	146	13588	1.32813	0.997019	0.0469246	2.07659
GO:0051028~mRNA transport	39	0.456247	0.00112356	NM_177586, NM_001002929, NM_019693, NM_010760, NM_001039129, NM_175009, NM_025875, NM_001083331, NM_170591, NM_145706, NM_001013578, NM_028112, NM_153552, NM_027191, NM_172394, NM_018815, NM_001159516, NM_001159517, NM_026554, NM_011816, NM_025435, NM_138660, NM_001033201, NM_016813, NM_172121, NM_008031, NM_021512, NM_001080794, NM_027091, NM_153092, NM_001080795, NM_001080796, NM_001080797, NM_…	5606	62	13588	1.52467	0.997436	0.0477259	2.12982
GO:0040029~regulation of gene expression, epigenetic	43	0.503042	0.00116313	NM_001003961, NM_001003960, NM_026115, NM_021308, NM_001003963, NM_054078, NM_181322, NM_022433, NM_207000, NM_153402, NM_010068, NM_001166409, NM_016809, NM_013595, NM_001031772, NM_013594, NM_031387, NM_007872, NM_148948, NM_133840, NM_009458, NM_008234, NM_019426, NM_009407, NM_001166410, NM_001122997, NM_001166411, NM_027497, NM_001168501, NM_001168502, NM_172262, NM_001002240, NM_001002241, …	5606	70	13588	1.48893	0.997922	0.048974	2.20403
GO:0022411~cellular component disassembly	27	0.315863	0.00117512	NM_145960, NM_008986, NM_001134717, NM_139303, NM_029581, NM_001042558, NM_009442, NM_001164483, NM_178591, NM_028310, NM_013625, NM_172135, NM_001013026, NM_007859, NM_001013023, NM_144866, NM_009684, NM_007527, NM_011434, NM_177266, NM_009810, NM_026729, NM_008917, NM_012020, NM_007931, NM_009407, NM_008682, NM_175374, NM_001146043, NM_007702, NM_028832, NM_001045515	5606	39	13588	1.67804	0.99805	0.0490775	2.22651
GO:0032984~macromolecular complex disassembly	17	0.198877	0.00123384	NM_177266, NM_145960, NM_008986, NM_001134717, NM_026729, NM_139303, NM_029581, NM_009442, NM_001164483, NM_178591, NM_009407, NM_028310, NM_008682, NM_175374, NM_172135, NM_001146043, NM_001013026, NM_001013023, NM_144866, NM_028832, NM_001045515	5606	21	13588	1.96215	0.998573	0.0510664	2.33654
GO:0034623~cellular macromolecular complex disassembly	17	0.198877	0.00123384	NM_177266, NM_145960, NM_008986, NM_001134717, NM_026729, NM_139303, NM_029581, NM_009442, NM_001164483, NM_178591, NM_009407, NM_028310, NM_008682, NM_175374, NM_172135, NM_001146043, NM_001013026, NM_001013023, NM_144866, NM_028832, NM_001045515	5606	21	13588	1.96215	0.998573	0.0510664	2.33654
GO:0009952~anterior/posterior pattern formation	83	0.970987	0.00129756	NM_008092, NM_015753, NM_013627, NM_172553, NM_029931, NM_023465, NM_009537, NM_010432, NM_010433, NM_008245, NM_007614, NM_007380, NM_001127233, NM_009545, NM_183261, NM_009170, NM_144841, NM_007396, NM_008443, NM_008276, NM_001077193, NM_010468, NM_011023, NM_010461, NM_001077192, NM_001165902, NM_145994, NM_001077190, NM_023814, NM_019544, NM_008270, NM_007499, NM_010262, NM_020004, NM_008237,…	5606	153	13588	1.31489	0.998983	0.0532191	2.45578
GO:0006479~protein amino acid methylation	29	0.339261	0.00133347	NM_001163632, NM_009122, NM_025304, NM_001012518, NM_001109687, NM_001109686, NM_010788, NM_001163631, NM_153141, NM_001167884, NM_011514, NM_001167885, NM_201371, NM_001167886, NM_007569, NM_001167887, NM_001167888, NM_001167889, NM_001168488, NM_145404, NM_001168489, NM_144866, NM_022724, NM_021531, NM_001081979, NM_007971, NM_133788, NM_001081383, NM_001146689, NM_177101, NM_001168490, NM_1788…	5606	43	13588	1.63468	0.999159	0.0542332	2.52292
GO:0008213~protein amino acid alkylation	29	0.339261	0.00133347	NM_001163632, NM_009122, NM_025304, NM_001012518, NM_001109687, NM_001109686, NM_010788, NM_001163631, NM_153141, NM_001167884, NM_011514, NM_001167885, NM_201371, NM_001167886, NM_007569, NM_001167887, NM_001167888, NM_001167889, NM_001168488, NM_145404, NM_001168489, NM_144866, NM_022724, NM_021531, NM_001081979, NM_007971, NM_133788, NM_001081383, NM_001146689, NM_177101, NM_001168490, NM_1788…	5606	43	13588	1.63468	0.999159	0.0542332	2.52292
GO:0048754~branching morphogenesis of a tube	54	0.631727	0.00153045	NM_007531, NM_007862, NM_001012477, NM_010113, NM_008242, NM_010332, NM_011824, NM_008245, NM_007614, NM_009170, NM_008002, NM_010164, NM_007956, NM_177410, NM_016697, NM_010426, NM_010205, NM_001165902, NM_008954, NM_148948, NM_001166363, NM_020496, NM_010262, NM_001164080, NM_008679, NM_184052, NM_001164081, NM_008273, NM_008737, NM_007394, NM_008540, NM_001110267, NM_009504, NM_001110268, NM_0…	5606	93	13588	1.40739	0.999705	0.0615283	2.89046
GO:0006511~ubiquitin-dependent protein catabolic process	77	0.900796	0.00155365	NM_001013378, NM_011969, NM_019461, NM_013787, NM_011966, NM_008944, NM_011968, NM_011967, NM_130879, NM_009481, NM_001001559, NM_011669, NM_011668, NM_030732, NM_133992, NM_001017983, NM_013918, NM_199469, NM_001033528, NM_176972, NM_145468, NM_133758, NM_001168260, NM_013911, NM_001033291, NM_134099, NM_009172, NM_009174, NM_011670, NM_001024622, NM_027804, NM_026456, NM_001168371, NM_001115153…	5606	141	13588	1.32365	0.999739	0.0619633	2.93366
GO:0022613~ribonucleoprotein complex biogenesis	75	0.877398	0.00164786	NM_013721, NM_013481, NM_026154, NM_001013375, NM_025403, NM_030597, NM_175146, NM_153774, NM_025391, NM_025447, NM_001110231, NM_008723, NM_133991, NM_001110230, NM_001160292, NM_001160293, NM_001039521, NM_001110232, NM_019550, NM_153116, NM_008249, NM_018749, NM_010123, NM_010579, NM_013536, NM_029278, NM_025644, NM_009274, NM_024193, NM_178601, NM_020007, NM_027156, NM_001110229, NM_001110228…	5606	137	13588	1.32692	0.999842	0.06511	3.1089
GO:0050678~regulation of epithelial cell proliferation	39	0.456247	0.00171421	NM_007531, NM_001077529, NM_007862, NM_013627, NM_001163530, NM_007554, NM_001082531, NM_015758, NM_009524, NM_027432, NM_008829, NM_007614, NM_007462, NM_177798, NM_011492, NM_009875, NM_031168, NM_009877, NM_011145, NM_009170, NM_008475, NM_008002, NM_008006, NM_007527, NM_011164, NM_001040654, NM_008957, NM_001165902, NM_009758, NM_023814, NM_010207, NM_207655, NM_008251, NM_022305, NM_007912,…	5606	63	13588	1.50047	0.999889	0.0671442	3.23213
GO:0006403~RNA localization	41	0.479644	0.0017254	NM_177586, NM_001002929, NM_019693, NM_010760, NM_001039129, NM_175009, NM_025875, NM_001083331, NM_170591, NM_145706, NM_016806, NM_001013578, NM_028112, NM_153552, NM_027191, NM_172394, NM_018815, NM_001159516, NM_001159517, NM_026554, NM_011816, NM_025435, NM_138660, NM_001033201, NM_016813, NM_172121, NM_008031, NM_182650, NM_021512, NM_001080794, NM_027091, NM_153092, NM_001080795, NM_001080…	5606	67	13588	1.48324	0.999895	0.0670734	3.2529
GO:0030900~forebrain development	89	1.04118	0.00174502	NM_013627, NM_001109757, NM_010920, NM_001024918, NM_009791, NM_001146198, NM_008900, NM_013625, NM_008901, NM_001025597, NM_001114085, NM_009170, NM_009007, NM_007527, NM_001141946, NM_011023, NM_010205, NM_001165902, NM_008995, NM_001166363, NM_199323, NM_007912, NM_001160112, NM_023651, NM_001081088, NM_010076, NM_001040435, NM_008687, NM_001166361, NM_001166362, NM_001111051, NM_011443, NM_00…	5606	167	13588	1.29174	0.999906	0.0673179	3.2893
GO:0060173~limb development	66	0.77211	0.00212767	NM_177730, NM_172553, NM_175303, NM_001012638, NM_011824, NM_001109757, NM_007614, NM_019690, NM_031163, NM_010725, NM_011127, NM_201616, NM_183261, NM_201617, NM_201618, NM_009170, NM_008002, NM_021439, NM_007527, NM_001077507, NM_011537, NM_020007, NM_010181, NM_029851, NM_008957, NM_010205, NM_001165902, NM_148948, NM_001166363, NM_010207, NM_011657, NM_008274, NM_008273, NM_001081417, NM_0010…	5606	119	13588	1.34431	0.999988	0.080895	3.99675
GO:0048736~appendage development	66	0.77211	0.00212767	NM_177730, NM_172553, NM_175303, NM_001012638, NM_011824, NM_001109757, NM_007614, NM_019690, NM_031163, NM_010725, NM_011127, NM_201616, NM_183261, NM_201617, NM_201618, NM_009170, NM_008002, NM_021439, NM_007527, NM_001077507, NM_011537, NM_020007, NM_010181, NM_029851, NM_008957, NM_010205, NM_001165902, NM_148948, NM_001166363, NM_010207, NM_011657, NM_008274, NM_008273, NM_001081417, NM_0010…	5606	119	13588	1.34431	0.999988	0.080895	3.99675
GO:0009451~RNA modification	28	0.327562	0.00214597	NM_026615, NM_021888, NM_028040, NM_019721, NM_021322, NM_153775, NM_025447, NM_026658, NM_133991, NM_019700, NM_008249, NM_001033490, NM_023292, NM_178403, NM_001081074, NM_029128, NM_032544, NM_029839, NM_026400, NM_001025561, NM_028115, NM_001025562, NM_145520, NM_054089, NM_146217, NM_177374, NM_001038587, NM_026510, NM_146074, NM_001033204, NM_173450, NM_001099792, NM_001099793	5606	42	13588	1.61589	0.999989	0.0809835	4.03047
GO:0001568~blood vessel development	124	1.45063	0.00219991	NM_001164314, NM_001012477, NM_010217, NM_009640, NM_010332, NM_007673, NM_001109757, NM_033398, NM_007926, NM_011127, NM_022721, NM_010728, NM_013913, NM_009170, NM_001033141, NM_008002, NM_144783, NM_010288, NM_008005, NM_007527, NM_008006, NM_007856, NM_009316, NM_010205, NM_009652, NM_148948, NM_138942, NM_001165902, NM_010207, NM_001166363, NM_052993, NM_181072, NM_001081417, NM_007664, NM_0…	5606	244	13588	1.23178	0.999992	0.0823502	4.12975
GO:0006997~nucleus organization	30	0.350959	0.00230756	NM_080788, NM_009846, NM_001039088, NM_001042558, NM_001085473, NM_026375, NM_194342, NM_008884, NM_026017, NM_001039521, NM_001085472, NM_013625, NM_032004, NM_013637, NM_001005510, NM_007859, NM_023190, NM_009684, NM_011603, NM_007527, NM_178087, NM_011434, NM_028112, NM_026891, NM_008933, NM_009810, NM_008252, NM_023312, NM_008917, NM_053187, NM_012020, NM_007931, NM_029066, NM_009407, NM_0195…	5606	46	13588	1.58076	0.999995	0.0856043	4.32764
GO:0006342~chromatin silencing	16	0.187178	0.0023142	NM_013595, NM_001003961, NM_053124, NM_026115, NM_007872, NM_001003960, NM_001003963, NM_001163430, NM_009458, NM_008234, NM_054078, NM_022433, NM_010788, NM_009407, NM_153056, NM_011514, NM_011417, NM_010068, NM_001122997, NM_019812, NM_001127351, NM_001159589, NM_001081979, NM_181586	5606	20	13588	1.93907	0.999995	0.085245	4.33982
GO:0000075~cell cycle checkpoint	33	0.386055	0.00246725	NM_027556, NM_001166457, NM_172461, NM_010436, NM_008884, NM_011640, NM_001166459, NM_203660, NM_026636, NM_177323, NM_007462, NM_001127233, NM_001168514, NM_028696, NM_026507, NM_001168513, NM_009689, NM_009096, NM_001081122, NM_178087, NM_013752, NM_001109992, NM_007955, NM_145956, NM_001012273, NM_007499, NM_018789, NM_011951, NM_027257, NM_011202, NM_001081362, NM_012039, NM_024218, NM_009531…	5606	52	13588	1.5382	0.999998	0.0900045	4.62046
GO:0032268~regulation of cellular protein metabolic process	140	1.63781	0.00252741	NM_026114, NM_009846, NM_021308, NM_001040131, NM_010113, NM_025875, NM_028966, NM_054079, NM_009709, NM_183029, NM_139234, NM_201256, NM_001081282, NM_023670, NM_133655, NM_139232, NM_009170, NM_027925, NM_007527, NM_008006, NM_007998, NM_007917, NM_177410, NM_026420, NM_053009, NM_009652, NM_001077705, NM_009458, NM_008916, NM_008378, NM_007912, NM_013719, NM_012058, NM_001122829, NM_138660, NM…	5606	280	13588	1.21192	0.999999	0.0914708	4.73056
GO:0006796~phosphate metabolic process	398	4.65606	0.0025473	NM_001080773, NM_001163455, NM_007861, NM_173032, NM_019651, NM_025494, NM_026735, NM_139234, NM_145465, NM_146087, NM_130447, NM_139232, NM_176933, NM_001024606, NM_010166, NM_010164, NM_016756, NM_011434, NM_175168, NM_028291, NM_001080780, NM_013690, NM_148945, NM_008587, NM_028099, NM_001110265, NM_001039537, NM_019786, NM_025333, NM_175171, NM_001111316, NM_021485, NM_177710, NM_080788, NM_0…	5606	866	13588	1.11395	0.999999	0.0915345	4.76693
GO:0006793~phosphorus metabolic process	398	4.65606	0.0025473	NM_001080773, NM_001163455, NM_007861, NM_173032, NM_019651, NM_025494, NM_026735, NM_139234, NM_145465, NM_146087, NM_130447, NM_139232, NM_176933, NM_001024606, NM_010166, NM_010164, NM_016756, NM_011434, NM_175168, NM_028291, NM_001080780, NM_013690, NM_148945, NM_008587, NM_028099, NM_001110265, NM_001039537, NM_019786, NM_025333, NM_175171, NM_001111316, NM_021485, NM_177710, NM_080788, NM_0…	5606	866	13588	1.11395	0.999999	0.0915345	4.76693
GO:0051236~establishment of RNA localization	40	0.467946	0.00254884	NM_177586, NM_001002929, NM_019693, NM_010760, NM_001039129, NM_175009, NM_025875, NM_001083331, NM_170591, NM_145706, NM_016806, NM_001013578, NM_028112, NM_153552, NM_027191, NM_172394, NM_018815, NM_001159516, NM_001159517, NM_026554, NM_011816, NM_025435, NM_138660, NM_001033201, NM_016813, NM_172121, NM_008031, NM_182650, NM_021512, NM_001080794, NM_027091, NM_153092, NM_001080795, NM_001080…	5606	66	13588	1.46899	0.999999	0.0909726	4.76975
GO:0050658~RNA transport	40	0.467946	0.00254884	NM_177586, NM_001002929, NM_019693, NM_010760, NM_001039129, NM_175009, NM_025875, NM_001083331, NM_170591, NM_145706, NM_016806, NM_001013578, NM_028112, NM_153552, NM_027191, NM_172394, NM_018815, NM_001159516, NM_001159517, NM_026554, NM_011816, NM_025435, NM_138660, NM_001033201, NM_016813, NM_172121, NM_008031, NM_182650, NM_021512, NM_001080794, NM_027091, NM_153092, NM_001080795, NM_001080…	5606	66	13588	1.46899	0.999999	0.0909726	4.76975
GO:0050657~nucleic acid transport	40	0.467946	0.00254884	NM_177586, NM_001002929, NM_019693, NM_010760, NM_001039129, NM_175009, NM_025875, NM_001083331, NM_170591, NM_145706, NM_016806, NM_001013578, NM_028112, NM_153552, NM_027191, NM_172394, NM_018815, NM_001159516, NM_001159517, NM_026554, NM_011816, NM_025435, NM_138660, NM_001033201, NM_016813, NM_172121, NM_008031, NM_182650, NM_021512, NM_001080794, NM_027091, NM_153092, NM_001080795, NM_001080…	5606	66	13588	1.46899	0.999999	0.0909726	4.76975
GO:0045814~negative regulation of gene expression, epigenetic	17	0.198877	0.00279182	NM_001003961, NM_001003960, NM_026115, NM_001003963, NM_001163430, NM_054078, NM_010788, NM_022433, NM_011514, NM_010068, NM_011417, NM_019812, NM_001127351, NM_001081979, NM_181586, NM_013595, NM_007872, NM_053124, NM_008234, NM_009458, NM_009407, NM_153056, NM_001122997, NM_027497, NM_001159589	5606	22	13588	1.87296	1	0.0985536	5.21301
GO:0051235~maintenance of location	23	0.269069	0.00279589	NM_015752, NM_133950, NM_001039088, NM_182993, NM_009791, NM_008884, NM_001163516, NM_201230, NM_134090, NM_025841, NM_144925, NM_025284, NM_001045529, NM_021278, NM_011602, NM_139051, NM_178087, NM_028112, NM_011072, NM_178602, NM_001025391, NM_008994, NM_001164793, NM_001163301, NM_001040435, NM_007983, NM_001163306, NM_001039392, NM_023284, NM_009696, NM_001163305, NM_001163302, NM_011157	5606	33	13588	1.68934	1	0.0980396	5.22042
GO:0007005~mitochondrion organization	55	0.643425	0.0028198	NM_001135112, NM_025300, NM_025301, NM_009846, NM_001109757, NM_024200, NM_153176, NM_026637, NM_175933, NM_028358, NM_019464, NM_001163456, NM_009988, NM_008044, NM_001127233, NM_021296, NM_026873, NM_001033140, NM_009001, NM_001134646, NM_173745, NM_007527, NM_177266, NM_177410, NM_009810, NM_009652, NM_008995, NM_021028, NM_177372, NM_212468, NM_024214, NM_010938, NM_026389, NM_199476, NM_0263…	5606	97	13588	1.37434	1	0.0981891	5.26392
GO:0030326~embryonic limb morphogenesis	55	0.643425	0.0028198	NM_177730, NM_172553, NM_175303, NM_001012638, NM_011824, NM_007614, NM_019690, NM_011127, NM_010725, NM_201616, NM_201617, NM_201618, NM_009170, NM_008002, NM_021439, NM_001077507, NM_011537, NM_020007, NM_010181, NM_029851, NM_008957, NM_010205, NM_001165902, NM_148948, NM_001166363, NM_011657, NM_008274, NM_008273, NM_001081417, NM_001081259, NM_008130, NM_175686, NM_001077510, NM_010835, NM_0…	5606	97	13588	1.37434	1	0.0981891	5.26392
GO:0035113~embryonic appendage morphogenesis	55	0.643425	0.0028198	NM_177730, NM_172553, NM_175303, NM_001012638, NM_011824, NM_007614, NM_019690, NM_011127, NM_010725, NM_201616, NM_201617, NM_201618, NM_009170, NM_008002, NM_021439, NM_001077507, NM_011537, NM_020007, NM_010181, NM_029851, NM_008957, NM_010205, NM_001165902, NM_148948, NM_001166363, NM_011657, NM_008274, NM_008273, NM_001081417, NM_001081259, NM_008130, NM_175686, NM_001077510, NM_010835, NM_0…	5606	97	13588	1.37434	1	0.0981891	5.26392
GO:0019226~transmission of nerve impulse	115	1.34534	0.00303278	NM_009793, NM_009846, NM_010290, NM_009305, NM_008668, NM_001045558, NM_001004293, NM_138666, NM_010118, NM_013681, NM_013680, NM_001037099, NM_013625, NM_001111268, NM_010864, NM_145129, NM_001109753, NM_176930, NM_001111063, NM_033269, NM_009001, NM_011434, NM_177284, NM_009311, NM_021789, NM_145526, NM_080450, NM_001165902, NM_022030, NM_011026, NM_008917, NM_007657, NM_001081424, NM_001109764…	5606	226	13588	1.23337	1	0.10453	5.65065
GO:0051960~regulation of nervous system development	79	0.924193	0.00306538	NM_013627, NM_009846, NM_010113, NM_001004293, NM_138666, NM_009791, NM_001109751, NM_145129, NM_009170, NM_010164, NM_001168657, NM_001168656, NM_008006, NM_001168655, NM_010468, NM_177410, NM_053009, NM_011657, NM_001160112, NM_028774, NM_001033481, NM_173396, NM_011443, NM_008783, NM_021604, NM_007865, NM_010451, NM_007553, NM_024226, NM_010053, NM_021459, NM_183248, NM_009052, NM_009392, NM_1…	5606	148	13588	1.2938	1	0.104915	5.70972
GO:0043623~cellular protein complex assembly	60	0.701919	0.00331233	NM_144800, NM_080285, NM_010219, NM_001080971, NM_023729, NM_146152, NM_009446, NM_001045558, NM_153774, NM_009447, NM_001130409, NM_001163456, NM_145129, NM_023579, NM_026552, NM_001033140, NM_009451, NM_023716, NM_026769, NM_011654, NM_011653, NM_011655, NM_001146180, NM_146001, NM_023651, NM_026810, NM_019537, NM_028624, NM_009449, NM_026392, NM_146194, NM_028006, NM_001081113, NM_021604, NM_0…	5606	108	13588	1.34657	1	0.112167	6.156
GO:0032446~protein modification by small protein conjugation	46	0.538138	0.00339685	NM_013787, NM_011666, NM_027355, NM_145578, NM_011668, NM_030731, NM_001168469, NM_173443, NM_145468, NM_145124, NM_001164168, NM_001164167, NM_009172, NM_134099, NM_026454, NM_001164169, NM_009174, NM_144788, NM_029657, NM_018812, NM_001164170, NM_177410, NM_001024622, NM_009652, NM_080428, NM_009459, NM_001165949, NM_009507, NM_008683, NM_009741, NM_009066, NM_022022, NM_146135, NM_026259, NM_0…	5606	79	13588	1.41134	1	0.114137	6.30827
GO:0043624~cellular protein complex disassembly	14	0.163781	0.00347736	NM_145960, NM_008986, NM_001134717, NM_026729, NM_139303, NM_009442, NM_001164483, NM_178591, NM_028310, NM_008682, NM_175374, NM_172135, NM_001013026, NM_001013023, NM_144866, NM_028832, NM_001045515	5606	17	13588	1.9961	1	0.115952	6.45311
GO:0043241~protein complex disassembly	14	0.163781	0.00347736	NM_145960, NM_008986, NM_001134717, NM_026729, NM_139303, NM_009442, NM_001164483, NM_178591, NM_028310, NM_008682, NM_175374, NM_172135, NM_001013026, NM_001013023, NM_144866, NM_028832, NM_001045515	5606	17	13588	1.9961	1	0.115952	6.45311
GO:0050931~pigment cell differentiation	14	0.163781	0.00347736	NM_001113198, NM_013671, NM_177410, NM_023635, NM_138646, NM_053015, NM_019424, NM_007903, NM_010864, NM_011437, NM_007904, NM_007709, NM_009741, NM_019788, NM_176785	5606	17	13588	1.9961	1	0.115952	6.45311
GO:0045664~regulation of neuron differentiation	57	0.666823	0.00359399	NM_013627, NM_009846, NM_008241, NM_009602, NM_001004293, NM_138666, NM_009791, NM_001159521, NM_177033, NM_001130409, NM_001109751, NM_145129, NM_001025074, NM_031166, NM_016802, NM_007770, NM_009170, NM_010164, NM_133719, NM_008899, NM_001168657, NM_001168656, NM_001168655, NM_010468, NM_177410, NM_053009, NM_027192, NM_001160112, NM_008237, NM_008737, NM_028774, NM_194051, NM_194052, NM_194053…	5606	102	13588	1.35449	1	0.118862	6.66255
GO:0006461~protein complex assembly	115	1.34534	0.00364845	NM_144800, NM_001080971, NM_010219, NM_009446, NM_153774, NM_001045558, NM_009447, NM_009442, NM_001163311, NM_001039521, NM_001163456, NM_145129, NM_001081092, NM_001033140, NM_007527, NM_025686, NM_009451, NM_019501, NM_011654, NM_011653, NM_009315, NM_011655, NM_146001, NM_001146180, NM_010321, NM_023651, NM_026665, NM_013684, NM_182694, NM_009449, NM_026392, NM_182696, NM_146194, NM_013487, N…	5606	227	13588	1.22793	1	0.119809	6.76019
GO:0070271~protein complex biogenesis	115	1.34534	0.00364845	NM_144800, NM_001080971, NM_010219, NM_009446, NM_153774, NM_001045558, NM_009447, NM_009442, NM_001163311, NM_001039521, NM_001163456, NM_145129, NM_001081092, NM_001033140, NM_007527, NM_025686, NM_009451, NM_019501, NM_011654, NM_011653, NM_009315, NM_011655, NM_146001, NM_001146180, NM_010321, NM_023651, NM_026665, NM_013684, NM_182694, NM_009449, NM_026392, NM_182696, NM_146194, NM_013487, N…	5606	227	13588	1.22793	1	0.119809	6.76019
GO:0030902~hindbrain development	40	0.467946	0.00369578	NM_023328, NM_010118, NM_001109757, NM_018809, NM_001024918, NM_010725, NM_015802, NM_009170, NM_175260, NM_177410, NM_019779, NM_010262, NM_008237, NM_020004, NM_001113210, NM_001109764, NM_008687, NM_009741, NM_001113408, NM_053242, NM_013646, NM_001113209, NM_001038010, NM_010451, NM_011341, NM_019483, NM_009322, NM_010788, NM_009726, NM_001048008, NM_010658, NM_008499, NM_011417, NM_008498, N…	5606	67	13588	1.44706	1	0.120525	6.84498
GO:0030384~phosphoinositide metabolic process	38	0.444548	0.00375971	NM_145823, NM_001145956, NM_172822, NM_001145955, NM_148937, NM_013785, NM_011083, NM_011081, NM_026234, NM_013784, NM_025574, NM_020035, NM_011822, NM_010331, NM_027184, NM_010073, NM_001142357, NM_001164483, NM_133779, NM_145583, NM_198191, NM_133655, NM_001081456, NM_001164051, NM_001146687, NM_025576, NM_181414, NM_178698, NM_133981, NM_145477, NM_001081234, NM_001039536, NM_054051, NM_008847…	5606	63	13588	1.46199	1	0.121736	6.95938
GO:0007568~aging	37	0.43285	0.00378197	NM_001135112, NM_008284, NM_011729, NM_001127233, NM_011721, NM_001045529, NM_015760, NM_011434, NM_173789, NM_177410, NM_023755, NM_029803, NM_011916, NM_030685, NM_010937, NM_001130444, NM_001130443, NM_001122822, NM_018862, NM_009741, NM_009324, NM_007591, NM_007948, NM_001127259, NM_011640, NM_008884, NM_023646, NM_001163379, NM_019441, NM_009877, NM_013461, NM_019873, NM_007837, NM_178087, N…	5606	61	13588	1.47019	1	0.121672	6.99918
GO:0021543~pallium development	33	0.386055	0.00378584	NM_015753, NM_013627, NM_178686, NM_008900, NM_001146198, NM_010053, NM_175933, NM_001126331, NM_013625, NM_001126330, NM_177089, NM_031166, NM_001080926, NM_001114085, NM_175325, NM_009007, NM_008899, NM_010703, NM_008169, NM_007527, NM_001141946, NM_007492, NM_023317, NM_010205, NM_013465, NM_207655, NM_001166363, NM_008995, NM_021314, NM_199323, NM_009536, NM_007912, NM_021527, NM_023651, NM_0…	5606	53	13588	1.50918	1	0.121057	7.00609
GO:0015980~energy derivation by oxidation of organic compounds	55	0.643425	0.00378865	NM_007861, NM_026444, NM_025650, NM_008904, NM_009993, NM_019690, NM_008044, NM_172783, NM_197979, NM_201616, NM_001159324, NM_172707, NM_201617, NM_201618, NM_025641, NM_013636, NM_023374, NM_001077507, NM_130884, NM_009652, NM_010321, NM_029573, NM_008064, NM_008063, NM_010324, NM_026219, NM_001077510, NM_011506, NM_010560, NM_025333, NM_020258, NM_001081326, NM_030225, NM_009221, NM_026658, NM…	5606	98	13588	1.36031	1	0.120419	7.01111
GO:0007346~regulation of mitotic cell cycle	54	0.631727	0.0038877	NM_007862, NM_008241, NM_133851, NM_013726, NM_145606, NM_001127233, NM_026507, NM_009689, NM_175244, NM_001042652, NM_007956, NM_177410, NM_007955, NM_010205, NM_001012273, NM_138757, NM_173408, NM_001166363, NM_007499, NM_007661, NM_028298, NM_018789, NM_001160112, NM_001081362, NM_024218, NM_001163703, NM_026014, NM_001166361, NM_009741, NM_008989, NM_001166362, NM_010831, NM_027556, NM_010786…	5606	96	13588	1.36341	1	0.122639	7.18801
GO:0007507~heart development	113	1.32195	0.00391997	NM_001110825, NM_001110824, NM_013729, NM_010332, NM_010212, NM_033398, NM_010920, NM_009988, NM_145129, NM_009170, NM_026873, NM_008003, NM_001141927, NM_010288, NM_011537, NM_013711, NM_001025391, NM_010495, NM_010205, NM_010496, NM_001165902, NM_148948, NM_001166363, NM_008914, NM_008064, NM_001081417, NM_011448, NM_028767, NM_011859, NM_001159900, NM_001166361, NM_001166362, NM_001159901, NM_…	5606	223	13588	1.22822	1	0.122866	7.24558
GO:0035107~appendage morphogenesis	63	0.737015	0.00397934	NM_177730, NM_172553, NM_175303, NM_001012638, NM_011824, NM_001109757, NM_007614, NM_019690, NM_031163, NM_010725, NM_011127, NM_201616, NM_201617, NM_201618, NM_009170, NM_008002, NM_021439, NM_007527, NM_001077507, NM_011537, NM_020007, NM_010181, NM_029851, NM_008957, NM_010205, NM_001165902, NM_148948, NM_001166363, NM_010207, NM_011657, NM_008274, NM_008273, NM_001081417, NM_001081259, NM_0…	5606	115	13588	1.32784	1	0.123881	7.35139
GO:0035108~limb morphogenesis	63	0.737015	0.00397934	NM_177730, NM_172553, NM_175303, NM_001012638, NM_011824, NM_001109757, NM_007614, NM_019690, NM_031163, NM_010725, NM_011127, NM_201616, NM_201617, NM_201618, NM_009170, NM_008002, NM_021439, NM_007527, NM_001077507, NM_011537, NM_020007, NM_010181, NM_029851, NM_008957, NM_010205, NM_001165902, NM_148948, NM_001166363, NM_010207, NM_011657, NM_008274, NM_008273, NM_001081417, NM_001081259, NM_0…	5606	115	13588	1.32784	1	0.123881	7.35139
GO:0006399~tRNA metabolic process	62	0.725316	0.00410073	NM_001130868, NM_001013376, NM_030208, NM_001164314, NM_025873, NM_015810, NM_001163617, NM_153775, NM_019700, NM_027350, NM_025648, NM_028304, NM_001003913, NM_024248, NM_153591, NM_001033490, NM_028063, NM_001164559, NM_026876, NM_029128, NM_029839, NM_029735, NM_026308, NM_025748, NM_001164205, NM_028115, NM_001164204, NM_145520, NM_198653, NM_133840, NM_177374, NM_013719, NM_133982, NM_153597…	5606	113	13588	1.32989	1	0.126676	7.56738
GO:0007242~intracellular signaling cascade	417	4.87833	0.00410272	NM_001110827, NM_026192, NM_001110828, NM_148937, NM_145470, NM_001163310, NM_019654, NM_139234, NM_001110276, NM_130447, NM_139232, NM_001110275, NM_001081336, NM_001168657, NM_019505, NM_001168656, NM_001168655, NM_011434, NM_016847, NM_134050, NM_025887, NM_001080780, NM_001110830, NM_148945, NM_173029, NM_010076, NM_001166413, NM_001039537, NM_001110829, NM_016858, NM_001111316, NM_021485, NM…	5606	915	13588	1.10463	1	0.126003	7.57092
GO:0051321~meiotic cell cycle	51	0.596631	0.0041899	NM_001077712, NM_008949, NM_027182, NM_021308, NM_010436, NM_012046, NM_008579, NM_013917, NM_144948, NM_009172, NM_022724, NM_029797, NM_031870, NM_009904, NM_031387, NM_011916, NM_009458, NM_007628, NM_133947, NM_146043, NM_007755, NM_019710, NM_027954, NM_026810, NM_001081253, NM_001045483, NM_001114347, NM_001033244, NM_001002240, NM_001002241, NM_001131054, NM_001014976, NM_022410, NM_001168…	5606	90	13588	1.3735	1	0.12777	7.72575
GO:0000226~microtubule cytoskeleton organization	61	0.713617	0.00422502	NM_080285, NM_001014996, NM_001161371, NM_001080971, NM_001163319, NM_023729, NM_001161370, NM_148934, NM_001162870, NM_133851, NM_001130409, NM_013625, NM_201230, NM_001114085, NM_009689, NM_019976, NM_008634, NM_028112, NM_030014, NM_001042652, NM_023317, NM_011654, NM_133678, NM_027192, NM_001012273, NM_001039079, NM_011655, NM_181857, NM_199323, NM_009458, NM_027999, NM_008682, NM_026810, NM_…	5606	111	13588	1.33202	1	0.128039	7.78803
GO:0000819~sister chromatid segregation	15	0.17548	0.00428051	NM_175310, NM_028112, NM_001042652, NM_027707, NM_139303, NM_001039088, NM_010892, NM_133851, NM_012039, NM_010690, NM_001167939, NM_145606, NM_028993, NM_201232, NM_019774, NM_178113, NM_133786, NM_009774, NM_017406	5606	19	13588	1.91355	1	0.128877	7.88639
GO:0051327~M phase of meiotic cell cycle	50	0.584932	0.00429167	NM_001077712, NM_008949, NM_027182, NM_021308, NM_010436, NM_012046, NM_008579, NM_013917, NM_144948, NM_009172, NM_022724, NM_029797, NM_031870, NM_009904, NM_031387, NM_011916, NM_009458, NM_007628, NM_146043, NM_007755, NM_019710, NM_027954, NM_026810, NM_001081253, NM_001045483, NM_001114347, NM_001033244, NM_001002240, NM_001002241, NM_001131054, NM_001014976, NM_022410, NM_001168244, NM_001…	5606	88	13588	1.37718	1	0.128465	7.90616
GO:0007126~meiosis	50	0.584932	0.00429167	NM_001077712, NM_008949, NM_027182, NM_021308, NM_010436, NM_012046, NM_008579, NM_013917, NM_144948, NM_009172, NM_022724, NM_029797, NM_031870, NM_009904, NM_031387, NM_011916, NM_009458, NM_007628, NM_146043, NM_007755, NM_019710, NM_027954, NM_026810, NM_001081253, NM_001045483, NM_001114347, NM_001033244, NM_001002240, NM_001002241, NM_001131054, NM_001014976, NM_022410, NM_001168244, NM_001…	5606	88	13588	1.37718	1	0.128465	7.90616
GO:0006916~anti-apoptosis	50	0.584932	0.00429167	NM_001082536, NM_177547, NM_010479, NM_134141, NM_010478, NM_013787, NM_172656, NM_011130, NM_001170419, NM_030693, NM_145583, NM_001037539, NM_145468, NM_007440, NM_009688, NM_001113358, NM_009689, NM_025976, NM_010286, NM_011162, NM_008371, NM_007956, NM_177410, NM_009736, NM_015768, NM_009652, NM_001012273, NM_008234, NM_184052, NM_001164709, NM_001110267, NM_001110268, NM_009883, NM_028769, N…	5606	88	13588	1.37718	1	0.128465	7.90616
GO:0001822~kidney development	59	0.69022	0.00448225	NM_007862, NM_008091, NM_008809, NM_008242, NM_033398, NM_011824, NM_008900, NM_175105, NM_146104, NM_010574, NM_009170, NM_010573, NM_026873, NM_144783, NM_010164, NM_007527, NM_008443, NM_178892, NM_177410, NM_178804, NM_016697, NM_010205, NM_008954, NM_001080780, NM_001166363, NM_010207, NM_001040400, NM_181072, NM_001164080, NM_001164081, NM_008273, NM_026674, NM_008540, NM_001025305, NM_0105…	5606	107	13588	1.33651	1	0.133037	8.24313
GO:0033043~regulation of organelle organization	81	0.94759	0.00451576	NM_007862, NM_009797, NM_009798, NM_133851, NM_007925, NM_001037761, NM_013810, NM_009007, NM_009001, NM_019976, NM_011495, NM_010205, NM_001166363, NM_172664, NM_007661, NM_009458, NM_001076554, NM_001112705, NM_008583, NM_058214, NM_001166361, NM_001166362, NM_009260, NM_001043322, NM_008782, NM_019988, NM_020257, NM_008264, NM_133833, NM_010230, NM_008884, NM_011903, NM_134448, NM_032393, NM_0…	5606	154	13588	1.27487	1	0.133222	8.30225
GO:0045582~positive regulation of T cell differentiation	22	0.25737	0.00461403	NM_001033126, NM_011489, NM_011488, NM_019654, NM_009680, NM_001025597, NM_031168, NM_010386, NM_138952, NM_010480, NM_007522, NM_008372, NM_008371, NM_001008700, NM_001042564, NM_054039, NM_028773, NM_007640, NM_001162433, NM_001164062, NM_001033362, NM_009578, NM_001113563, NM_001081175, NM_011210, NM_010378, NM_001111316	5606	32	13588	1.66638	1	0.135174	8.47545
GO:0001967~suckling behavior	9	0.105288	0.00476621	NM_173789, NM_138755, NM_001109690, NM_001109691, NM_023651, NM_001102456, NM_001102455, NM_009691, NM_008171, NM_177783, NM_001081548, NM_011143, NM_008169, NM_007471	5606	9	13588	2.42383	1	0.138556	8.74304
GO:0019637~organophosphate metabolic process	91	1.06458	0.00484482	NM_148937, NM_013785, NM_144792, NM_029934, NM_001082531, NM_013784, NM_010331, NM_144807, NM_153546, NM_026212, NM_010073, NM_008280, NM_001146198, NM_133655, NM_001134829, NM_013490, NM_021491, NM_009981, NM_178698, NM_145477, NM_001039536, NM_008847, NM_008846, NM_018862, NM_008845, NM_008844, NM_013782, NM_027652, NM_177215, NM_175356, NM_010877, NM_172266, NM_020258, NM_001145956, NM_0011459…	5606	176	13588	1.25323	1	0.139916	8.88097
GO:0045621~positive regulation of lymphocyte differentiation	23	0.269069	0.0048556	NM_001033126, NM_011489, NM_011488, NM_019654, NM_009680, NM_001025597, NM_031168, NM_010386, NM_138952, NM_010480, NM_007522, NM_008372, NM_008371, NM_001008700, NM_001042564, NM_054039, NM_021782, NM_007640, NM_028773, NM_001162433, NM_001164062, NM_001033362, NM_009578, NM_001113563, NM_001081175, NM_011210, NM_010378, NM_001111316	5606	34	13588	1.63965	1	0.139449	8.89987
GO:0007033~vacuole organization	23	0.269069	0.0048556	NM_007387, NM_009826, NM_008094, NM_009729, NM_199009, NM_138646, NM_025735, NM_010748, NM_001159324, NM_001003917, NM_029814, NM_001002897, NM_008325, NM_009906, NM_030014, NM_053069, NM_008917, NM_009983, NM_010421, NM_008064, NM_012000, NM_145528, NM_026217, NM_001077411, NM_001033242	5606	34	13588	1.63965	1	0.139449	8.89987
GO:0006364~rRNA processing	43	0.503042	0.00498858	NM_013481, NM_001013375, NM_025403, NM_175146, NM_025447, NM_008723, NM_133991, NM_008249, NM_013536, NM_029278, NM_025644, NM_178601, NM_027156, NM_028632, NM_026510, NM_028315, NM_175399, NM_027148, NM_178918, NM_198606, NM_178610, NM_001110016, NM_133976, NM_001110015, NM_144826, NM_020558, NM_138586, NM_009877, NM_021714, NM_001164578, NM_028244, NM_007991, NM_009096, NM_145396, NM_021552, NM…	5606	74	13588	1.40844	1	0.142226	9.13271
GO:0015931~nucleobase, nucleoside, nucleotide and nucleic acid transport	43	0.503042	0.00498858	NM_177586, NM_001002929, NM_019693, NM_010760, NM_001039129, NM_175009, NM_025875, NM_001083331, NM_170591, NM_145706, NM_016806, NM_001013578, NM_028112, NM_153552, NM_027191, NM_172394, NM_018815, NM_001159516, NM_001159517, NM_026554, NM_011816, NM_025435, NM_138660, NM_001033201, NM_016813, NM_172121, NM_008031, NM_182650, NM_021512, NM_001080794, NM_027091, NM_153092, NM_001080795, NM_001080…	5606	74	13588	1.40844	1	0.142226	9.13271
GO:0032535~regulation of cellular component size	84	0.982686	0.00504633	NM_007862, NM_144792, NM_009797, NM_009798, NM_019654, NM_007925, NM_001037761, NM_007440, NM_133655, NM_013810, NM_009584, NM_009007, NM_019976, NM_008372, NM_177410, NM_008371, NM_009652, NM_173408, NM_008917, NM_001076554, NM_028774, NM_134111, NM_001111051, NM_001111052, NM_019782, NM_009260, NM_001043322, NM_020257, NM_019783, NM_019988, NM_009826, NM_021328, NM_010230, NM_024226, NM_008884,…	5606	161	13588	1.26461	1	0.142987	9.23365
GO:0030097~hemopoiesis	125	1.46233	0.00511462	NM_001159290, NM_001135112, NM_009846, NM_001109757, NM_033398, NM_001037099, NM_001045964, NM_001025597, NM_001098841, NM_001098840, NM_007527, NM_007998, NM_008372, NM_177410, NM_008371, NM_013711, NM_019992, NM_010496, NM_001165902, NM_181072, NM_001018042, NM_008914, NM_177725, NM_008063, NM_001162433, NM_001110267, NM_008780, NM_001110268, NM_009020, NM_008583, NM_175683, NM_001040435, NM_01…	5606	251	13588	1.20709	1	0.144015	9.35288
GO:0014020~primary neural tube formation	27	0.315863	0.00547506	NM_015753, NM_001083121, NM_008056, NM_152947, NM_015752, NM_001038010, NM_001083120, NM_015756, NM_172553, NM_001113345, NM_001113346, NM_001042558, NM_145596, NM_001164075, NM_001164076, NM_026924, NM_001164077, NM_001164074, NM_001159520, NM_022987, NM_015802, NM_010723, NM_175325, NM_009684, NM_144788, NM_001077595, NM_007687, NM_001077596, NM_011072, NM_009372, NM_001161769, NM_175168, NM_00…	5606	42	13588	1.55818	1	0.152569	9.97972
GO:0001657~ureteric bud development	27	0.315863	0.00547506	NM_007862, NM_010450, NM_001136082, NM_007553, NM_007554, NM_008242, NM_011824, NM_010272, NM_009050, NM_008498, NM_009170, NM_010164, NM_021390, NM_008592, NM_011243, NM_177410, NM_016697, NM_010205, NM_001080780, NM_008954, NM_010207, NM_001166363, NM_001164080, NM_001164081, NM_008273, NM_008540, NM_183355, NM_008130, NM_011545, NM_011896, NM_009741, NM_001166361, NM_001166362, NM_011589, NM_0…	5606	42	13588	1.55818	1	0.152569	9.97972
GO:0022900~electron transport chain	61	0.713617	0.00548573	NM_007861, NM_175178, NM_133666, NM_019699, NM_025352, NM_025650, NM_008904, NM_025710, NM_027244, NM_025551, NM_026684, NM_023172, NM_001038593, NM_001038592, NM_197979, NM_001038594, NM_028061, NM_007717, NM_025641, NM_028734, NM_024197, NM_001111110, NM_007997, NM_023374, NM_001081664, NM_023312, NM_145951, NM_026219, NM_021890, NM_145615, NM_029909, NM_001081320, NM_023505, NM_025333, NM_0257…	5606	112	13588	1.32012	1	0.152048	9.99822
GO:0008637~apoptotic mitochondrial changes	18	0.210576	0.0062457	NM_013671, NM_138606, NM_177410, NM_011945, NM_007544, NM_009846, NM_009810, NM_009652, NM_001109757, NM_026637, NM_011640, NM_001165894, NM_001126331, NM_019464, NM_009726, NM_001126330, NM_001127233, NM_007611, NM_009741, NM_025616, NM_022994, NM_009743, NM_007527, NM_001164533	5606	25	13588	1.74516	1	0.170388	11.3062
GO:0009954~proximal/distal pattern formation	18	0.210576	0.0062457	NM_010450, NM_010456, NM_001024842, NM_001165902, NM_008393, NM_001127259, NM_008263, NM_011824, NM_010053, NM_008273, NM_007614, NM_001127261, NM_183355, NM_008130, NM_010054, NM_007462, NM_001122950, NM_001081125, NM_017463, NM_013554, NM_013555, NM_008783, NM_001127260	5606	25	13588	1.74516	1	0.170388	11.3062
GO:0032330~regulation of chondrocyte differentiation	13	0.152082	0.0065595	NM_001146038, NM_010450, NM_007554, NM_001165902, NM_001145920, NM_008273, NM_007614, NM_011448, NM_008130, NM_010544, NM_009380, NM_001081125, NM_001025577, NM_001113417, NM_013665, NM_008005, NM_009820	5606	16	13588	1.96936	1	0.177262	11.841
GO:0030318~melanocyte differentiation	13	0.152082	0.0065595	NM_001113198, NM_177410, NM_023635, NM_138646, NM_053015, NM_019424, NM_007903, NM_010864, NM_011437, NM_007904, NM_007709, NM_009741, NM_019788, NM_176785	5606	16	13588	1.96936	1	0.177262	11.841
GO:0051169~nuclear transport	54	0.631727	0.00680572	NM_028126, NM_009793, NM_001039129, NM_146152, NM_172656, NM_027186, NM_153774, NM_001164057, NM_133917, NM_025822, NM_001127233, NM_144849, NM_023579, NM_010481, NM_008002, NM_001081095, NM_011164, NM_023719, NM_007399, NM_008893, NM_026554, NM_013612, NM_026665, NM_001033201, NM_028198, NM_010076, NM_016813, NM_172121, NM_001081113, NM_009260, NM_153416, NM_001163530, NM_021512, NM_009124, NM_0…	5606	98	13588	1.33558	1	0.182367	12.2585
GO:0016072~rRNA metabolic process	43	0.503042	0.00687068	NM_013481, NM_001013375, NM_025403, NM_175146, NM_025447, NM_008723, NM_133991, NM_008249, NM_013536, NM_029278, NM_025644, NM_178601, NM_027156, NM_028632, NM_026510, NM_028315, NM_175399, NM_027148, NM_178918, NM_198606, NM_178610, NM_001110016, NM_133976, NM_001110015, NM_144826, NM_020558, NM_138586, NM_009877, NM_021714, NM_001164578, NM_028244, NM_007991, NM_009096, NM_145396, NM_021552, NM…	5606	75	13588	1.38966	1	0.183025	12.3683
GO:0006913~nucleocytoplasmic transport	53	0.620028	0.00701308	NM_028126, NM_009793, NM_001039129, NM_146152, NM_172656, NM_027186, NM_153774, NM_001164057, NM_133917, NM_025822, NM_001127233, NM_144849, NM_023579, NM_010481, NM_008002, NM_001081095, NM_011164, NM_023719, NM_007399, NM_008893, NM_026554, NM_013612, NM_026665, NM_001033201, NM_028198, NM_010076, NM_016813, NM_172121, NM_001081113, NM_009260, NM_153416, NM_001163530, NM_021512, NM_009124, NM_0…	5606	96	13588	1.33816	1	0.18553	12.6086
GO:0007569~cell aging	20	0.233973	0.0071604	NM_009324, NM_001135112, NM_007948, NM_001127259, NM_011640, NM_008884, NM_023646, NM_008284, NM_001127233, NM_009877, NM_011721, NM_001045529, NM_015760, NM_011434, NM_178087, NM_010798, NM_001168492, NM_001168491, NM_177410, NM_001040654, NM_011916, NM_183208, NM_010937, NM_001127261, NM_010813, NM_001130444, NM_001130443, NM_001122822, NM_009741, NM_053074, NM_001127324, NM_001127260	5606	29	13588	1.67161	1	0.188117	12.8566
GO:0031047~gene silencing by RNA	20	0.233973	0.0071604	NM_001002240, NM_001002241, NM_021308, NM_198022, NM_153402, NM_019776, NM_144925, NM_016809, NM_001166409, NM_009319, NM_001031772, NM_008619, NM_033324, NM_145833, NM_001163440, NM_031387, NM_001163441, NM_177124, NM_148948, NM_133840, NM_026554, NM_021311, NM_001038587, NM_001166410, NM_001033201, NM_028198, NM_001166411, NM_001002238	5606	29	13588	1.67161	1	0.188117	12.8566
GO:0016311~dephosphorylation	74	0.8657	0.00717658	NM_001080818, NM_001159496, NM_001113351, NM_001159497, NM_001159498, NM_019651, NM_008903, NM_001146199, NM_172742, NM_130447, NM_176933, NM_001024606, NM_001122989, NM_010166, NM_001170561, NM_010164, NM_177410, NM_001161840, NM_001077705, NM_008914, NM_001098231, NM_001098230, NM_008910, NM_011218, NM_177081, NM_028099, NM_018864, NM_011210, NM_011212, NM_023858, NM_177215, NM_011214, NM_00116…	5606	141	13588	1.27208	1	0.187579	12.8837
GO:0007017~microtubule-based process	106	1.24006	0.00721811	NM_001080971, NM_001161371, NM_001163319, NM_001161370, NM_009446, NM_148934, NM_133851, NM_009447, NM_013625, NM_134471, NM_001039472, NM_013811, NM_001114085, NM_001166407, NM_001081330, NM_001166406, NM_146182, NM_019976, NM_011670, NM_009004, NM_009451, NM_027151, NM_011654, NM_011653, NM_001012273, NM_011655, NM_001039079, NM_199323, NM_009458, NM_001168471, NM_027999, NM_023651, NM_008682, …	5606	211	13588	1.21766	1	0.187641	12.9535
GO:0006914~autophagy	21	0.245672	0.00751007	NM_001145967, NM_172669, NM_009826, NM_175029, NM_053069, NM_009983, NM_053187, NM_153583, NM_028780, NM_145528, NM_145940, NM_025735, NM_009713, NM_001080754, NM_145570, NM_175502, NM_025770, NM_026217, NM_009000, NM_001003917, NM_019584, NM_001002897, NM_026402	5606	31	13588	1.64195	1	0.193529	13.4424
GO:0006644~phospholipid metabolic process	84	0.982686	0.00761386	NM_013785, NM_144792, NM_148937, NM_029934, NM_001082531, NM_013784, NM_010331, NM_026212, NM_153546, NM_144807, NM_008280, NM_010073, NM_001146198, NM_133655, NM_001134829, NM_013490, NM_021491, NM_009981, NM_178698, NM_145477, NM_001039536, NM_008847, NM_008846, NM_018862, NM_008845, NM_008844, NM_013782, NM_027652, NM_177215, NM_175356, NM_172266, NM_001145956, NM_001145955, NM_025574, NM_0242…	5606	163	13588	1.24909	1	0.194994	13.6156
GO:0051336~regulation of hydrolase activity	99	1.15817	0.00779368	NM_010479, NM_001163455, NM_028162, NM_175178, NM_010478, NM_173032, NM_009503, NM_013625, NM_001162965, NM_013913, NM_001122978, NM_033269, NM_001163847, NM_007527, NM_001163848, NM_019834, NM_007522, NM_001012273, NM_146001, NM_008917, NM_001162433, NM_023854, NM_011997, NM_145476, NM_001081206, NM_144522, NM_010076, NM_008583, NM_009019, NM_001077360, NM_029745, NM_019988, NM_008884, NM_198647…	5606	196	13588	1.22428	1	0.198177	13.9149
GO:0000070~mitotic sister chromatid segregation	14	0.163781	0.00779617	NM_175310, NM_028112, NM_001042652, NM_027707, NM_139303, NM_001039088, NM_010892, NM_133851, NM_012039, NM_001167939, NM_145606, NM_028993, NM_201232, NM_019774, NM_178113, NM_133786, NM_017406, NM_009774	5606	18	13588	1.8852	1	0.197296	13.919
GO:0001708~cell fate specification	35	0.409453	0.00801978	NM_007966, NM_013627, NM_010450, NM_001111066, NM_007554, NM_010919, NM_001146198, NM_007614, NM_177798, NM_183248, NM_016967, NM_176996, NM_009170, NM_001081125, NM_008002, NM_013554, NM_144841, NM_021390, NM_010578, NM_008006, NM_008259, NM_001005232, NM_010205, NM_001024842, NM_001165902, NM_010446, NM_001166363, NM_019916, NM_008273, NM_010223, NM_009385, NM_011448, NM_008130, NM_011896, NM_1…	5606	59	13588	1.43787	1	0.201411	14.2897
GO:0006338~chromatin remodeling	23	0.269069	0.0080236	NM_009327, NM_201637, NM_019673, NM_001039147, NM_001161853, NM_007690, NM_181345, NM_009442, NM_010635, NM_001081475, NM_009030, NM_026574, NM_028448, NM_024431, NM_011418, NM_013815, NM_001168488, NM_016777, NM_001168489, NM_022724, NM_172505, NM_198652, NM_053123, NM_001168490, NM_053124, NM_139146, NM_008234, NM_009407, NM_026539, NM_008583	5606	35	13588	1.5928	1	0.200555	14.2961
GO:0009411~response to UV	23	0.269069	0.0080236	NM_011341, NM_015733, NM_028042, NM_021385, NM_007948, NM_027186, NM_011640, NM_008884, NM_011728, NM_001081221, NM_011729, NM_001127233, NM_007669, NM_133658, NM_001167730, NM_007527, NM_007998, NM_178087, NM_177410, NM_009810, NM_016700, NM_173408, NM_008251, NM_001163703, NM_009531, NM_001111099, NM_007611, NM_009741, NM_022022, NM_001127324	5606	35	13588	1.5928	1	0.200555	14.2961
GO:0046661~male sex differentiation	34	0.397754	0.0081333	NM_021344, NM_010219, NM_008264, NM_007948, NM_009524, NM_001083316, NM_011489, NM_011488, NM_001146198, NM_080468, NM_172671, NM_009170, NM_207636, NM_011058, NM_001110791, NM_144783, NM_008292, NM_007527, NM_016925, NM_139051, NM_007857, NM_007396, NM_007956, NM_177410, NM_053272, NM_010205, NM_011750, NM_009758, NM_013465, NM_001166363, NM_008252, NM_177191, NM_011448, NM_009385, NM_001164062,…	5606	57	13588	1.44579	1	0.202065	14.4774
GO:0032271~regulation of protein polymerization	34	0.397754	0.0081333	NM_001004365, NM_007862, NM_007965, NM_080285, NM_011945, NM_001038609, NM_023729, NM_009797, NM_009798, NM_010230, NM_007925, NM_181404, NM_016963, NM_007462, NM_028809, NM_009898, NM_030168, NM_009875, NM_001037761, NM_013810, NM_026369, NM_025284, NM_009007, NM_019976, NM_021278, NM_011072, NM_001076554, NM_182839, NM_146120, NM_010690, NM_001146308, NM_207176, NM_001146309, NM_010838, NM_0011…	5606	57	13588	1.44579	1	0.202065	14.4774
GO:0060284~regulation of cell development	82	0.959289	0.00818414	NM_013627, NM_009846, NM_001004293, NM_138666, NM_009791, NM_001109751, NM_145129, NM_009170, NM_010164, NM_001168657, NM_007527, NM_001168656, NM_008006, NM_001168655, NM_010468, NM_177410, NM_053009, NM_001160112, NM_008273, NM_028774, NM_009504, NM_173396, NM_011443, NM_008783, NM_021604, NM_007865, NM_010451, NM_010450, NM_007553, NM_007554, NM_027120, NM_024226, NM_010053, NM_021459, NM_1832…	5606	159	13588	1.25003	1	0.202257	14.5613
GO:0031016~pancreas development	24	0.280767	0.0081995	NM_009327, NM_010514, NM_010919, NM_010512, NM_018809, NM_008245, NM_008262, NM_010272, NM_007614, NM_021459, NM_010121, NM_183248, NM_031168, NM_009170, NM_008002, NM_011055, NM_001165902, NM_010446, NM_001122736, NM_009330, NM_001122737, NM_008814, NM_184052, NM_009238, NM_001111276, NM_001111275, NM_010894, NM_010569, NM_010544, NM_001111274, NM_013842, NM_001077632	5606	37	13588	1.57222	1	0.201665	14.5866
GO:0060606~tube closure	25	0.292466	0.00832907	NM_015753, NM_001083121, NM_008056, NM_015752, NM_001038010, NM_001083120, NM_015756, NM_172553, NM_001113345, NM_001113346, NM_001042558, NM_145596, NM_001164075, NM_001164076, NM_001164077, NM_001164074, NM_001159520, NM_022987, NM_010723, NM_015802, NM_175325, NM_009684, NM_144788, NM_001077595, NM_001077596, NM_011072, NM_009372, NM_001161769, NM_175168, NM_001025391, NM_008957, NM_020004, NM…	5606	39	13588	1.55374	1	0.20358	14.8
GO:0001843~neural tube closure	25	0.292466	0.00832907	NM_015753, NM_001083121, NM_008056, NM_015752, NM_001038010, NM_001083120, NM_015756, NM_172553, NM_001113345, NM_001113346, NM_001042558, NM_145596, NM_001164075, NM_001164076, NM_001164077, NM_001164074, NM_001159520, NM_022987, NM_010723, NM_015802, NM_175325, NM_009684, NM_144788, NM_001077595, NM_001077596, NM_011072, NM_009372, NM_001161769, NM_175168, NM_001025391, NM_008957, NM_020004, NM…	5606	39	13588	1.55374	1	0.20358	14.8
GO:0001841~neural tube formation	31	0.362658	0.0083956	NM_015753, NM_001083121, NM_008056, NM_015752, NM_152947, NM_001083120, NM_015756, NM_172553, NM_027184, NM_001159520, NM_010723, NM_015802, NM_009170, NM_144788, NM_009684, NM_001077595, NM_001077596, NM_011072, NM_009316, NM_175168, NM_001025391, NM_008957, NM_020004, NM_001161770, NM_010135, NM_009309, NM_009740, NM_011547, NM_008680, NM_008781, NM_001038010, NM_001113345, NM_001113346, NM_001…	5606	51	13588	1.47331	1	0.204101	14.9094
GO:0006323~DNA packaging	55	0.643425	0.008572	NM_029938, NM_175659, NM_010436, NM_030203, NM_175654, NM_178215, NM_175655, NM_178216, NM_175652, NM_133851, NM_030609, NM_178218, NM_178212, NM_198622, NM_032004, NM_207000, NM_013638, NM_008672, NM_013637, NM_145606, NM_033596, NM_021432, NM_008197, NM_178113, NM_001042652, NM_198652, NM_016750, NM_172937, NM_001077707, NM_009211, NM_013550, NM_008234, NM_001122896, NM_001122897, NM_025541, NM…	5606	101	13588	1.31991	1	0.206988	15.1988
GO:0051493~regulation of cytoskeleton organization	54	0.631727	0.00885123	NM_001164355, NM_007862, NM_007965, NM_080285, NM_023729, NM_009797, NM_009798, NM_030697, NM_007925, NM_009898, NM_001037761, NM_016802, NM_013810, NM_009007, NM_019976, NM_008634, NM_008633, NM_011495, NM_011072, NM_176841, NM_001076554, NM_025581, NM_025377, NM_010838, NM_001114347, NM_001113545, NM_009260, NM_001043322, NM_020257, NM_019988, NM_001004365, NM_027556, NM_011945, NM_001038609, N…	5606	99	13588	1.32209	1	0.212031	15.6551
GO:0030098~lymphocyte differentiation	61	0.713617	0.00898453	NM_001135112, NM_001159290, NM_016713, NM_009846, NM_033398, NM_001109757, NM_007614, NM_001037099, NM_001045964, NM_001025597, NM_001127233, NM_009079, NM_001098841, NM_001098840, NM_010386, NM_007527, NM_001081105, NM_008372, NM_008371, NM_177410, NM_021399, NM_001165902, NM_008234, NM_001018042, NM_008914, NM_177725, NM_016707, NM_001162433, NM_009412, NM_008780, NM_009020, NM_175683, NM_01121…	5606	114	13588	1.29696	1	0.213911	15.872
GO:0002520~immune system development	143	1.67291	0.00921216	NM_001159290, NM_009846, NM_009302, NM_001109757, NM_033398, NM_001037099, NM_001025597, NM_007998, NM_177410, NM_010496, NM_181072, NM_177725, NM_008063, NM_001110267, NM_001110268, NM_011545, NM_175683, NM_008583, NM_011541, NM_001040435, NM_001110266, NM_146194, NM_009019, NM_011445, NM_001111316, NM_001045807, NM_008884, NM_008886, NM_024223, NM_009726, NM_007462, NM_177327, NM_001161610, NM_…	5606	295	13588	1.17494	1	0.217747	16.2413
GO:0042254~ribosome biogenesis	60	0.701919	0.00929557	NM_013721, NM_013481, NM_026154, NM_001013375, NM_025403, NM_175146, NM_153774, NM_025391, NM_025447, NM_008723, NM_133991, NM_001039521, NM_153116, NM_008249, NM_010579, NM_013536, NM_029278, NM_025644, NM_024193, NM_178601, NM_027156, NM_028632, NM_024218, NM_026510, NM_028315, NM_001168600, NM_175399, NM_025910, NM_027148, NM_178918, NM_001005509, NM_177663, NM_198606, NM_178610, NM_021511, NM…	5606	112	13588	1.29848	1	0.21853	16.3762
GO:0006829~zinc ion transport	16	0.187178	0.00977918	NM_139143, NM_001135152, NM_022885, NM_001033286, NM_026244, NM_172653, NM_001135151, NM_178651, NM_144808, NM_011774, NM_144798, NM_026721, NM_001039676, NM_001136237, NM_009579, NM_028051, NM_008202, NM_028092, NM_001077709, NM_028064, NM_134135	5606	22	13588	1.76279	1	0.227548	17.1545
GO:0019218~regulation of steroid metabolic process	16	0.187178	0.00977918	NM_010610, NM_011489, NM_011488, NM_001163516, NM_011485, NM_019719, NM_153526, NM_138955, NM_144900, NM_001110791, NM_178082, NM_007857, NM_011434, NM_011750, NM_008994, NM_011480, NM_001164062, NM_001163301, NM_144520, NM_001113563, NM_133748, NM_001163306, NM_009696, NM_001163305, NM_001163302	5606	22	13588	1.76279	1	0.227548	17.1545
GO:0021537~telencephalon development	41	0.479644	0.0098077	NM_015753, NM_013627, NM_001146198, NM_008900, NM_175933, NM_013625, NM_031166, NM_001080926, NM_001114085, NM_009170, NM_009007, NM_008899, NM_007527, NM_001141946, NM_175260, NM_023317, NM_007492, NM_010205, NM_001166363, NM_008995, NM_199323, NM_007912, NM_020004, NM_023651, NM_010132, NM_008130, NM_010076, NM_001040435, NM_001166361, NM_001166362, NM_011443, NM_053242, NM_001038010, NM_007554…	5606	72	13588	1.38024	1	0.227147	17.2002
GO:0050863~regulation of T cell activation	58	0.678521	0.00994864	NM_007862, NM_001135112, NM_009846, NM_008240, NM_001024952, NM_019654, NM_009680, NM_019649, NM_008859, NM_001025597, NM_009898, NM_053182, NM_031168, NM_009170, NM_010386, NM_009855, NM_010480, NM_007522, NM_008337, NM_008372, NM_008371, NM_001008700, NM_009810, NM_001077705, NM_028773, NM_001162433, NM_021893, NM_019436, NM_011546, NM_013545, NM_011210, NM_009740, NM_009744, NM_001111316, NM_0…	5606	108	13588	1.30169	1	0.229031	17.4256
GO:0021846~cell proliferation in forebrain	11	0.128685	0.0100212	NM_015753, NM_007492, NM_010205, NM_001166363, NM_021314, NM_199323, NM_178686, NM_008245, NM_008900, NM_177089, NM_010132, NM_001040435, NM_001166361, NM_001166362, NM_008899	5606	13	13588	2.05093	1	0.229515	17.5414
GO:0030031~cell projection assembly	40	0.467946	0.0100559	NM_008808, NM_198625, NM_001002929, NM_144800, NM_133663, NM_015759, NM_008240, NM_009798, NM_011363, NM_148934, NM_001001454, NM_139234, NM_001037761, NM_139232, NM_009007, NM_009008, NM_172256, NM_001141946, NM_008443, NM_175260, NM_029851, NM_176841, NM_001146180, NM_009458, NM_001109765, NM_007453, NM_001081459, NM_001167745, NM_010878, NM_010879, NM_148952, NM_177429, NM_009769, NM_001005608…	5606	70	13588	1.38505	1	0.229237	17.5968
GO:0060429~epithelium development	132	1.54422	0.010162	NM_007862, NM_008056, NM_008475, NM_010164, NM_010288, NM_011537, NM_001077595, NM_001077596, NM_177410, NM_013591, NM_009316, NM_175168, NM_010495, NM_001080780, NM_011198, NM_001164080, NM_001164081, NM_011448, NM_001110267, NM_001110268, NM_011545, NM_001110266, NM_009309, NM_011547, NM_009823, NM_001146124, NM_010193, NM_001146123, NM_021884, NM_008884, NM_146062, NM_172860, NM_011417, NM_008…	5606	271	13588	1.18061	1	0.230383	17.7656
GO:0044087~regulation of cellular component biogenesis	49	0.573234	0.0103643	NM_007862, NM_007965, NM_080285, NM_009846, NM_023729, NM_009797, NM_009798, NM_009602, NM_030697, NM_001130409, NM_007925, NM_009898, NM_001037761, NM_016802, NM_013810, NM_009007, NM_019976, NM_011072, NM_001076554, NM_019426, NM_010838, NM_009260, NM_021604, NM_001043322, NM_020257, NM_019988, NM_001004365, NM_008608, NM_011945, NM_001038609, NM_010230, NM_010788, NM_181404, NM_016963, NM_0074…	5606	89	13588	1.33447	1	0.233423	18.087
GO:0055069~zinc ion homeostasis	8	0.0935891	0.0103705	NM_009579, NM_001136237, NM_028051, NM_028092, NM_028064, NM_007511, NM_013602, NM_008630, NM_011774, NM_001162433	5606	8	13588	2.42383	1	0.232569	18.0967
GO:0016567~protein ubiquitination	38	0.444548	0.0105501	NM_013787, NM_027355, NM_011668, NM_030731, NM_173443, NM_145468, NM_145124, NM_134099, NM_009172, NM_144788, NM_009174, NM_029657, NM_177410, NM_001024622, NM_080428, NM_009652, NM_009459, NM_009507, NM_009741, NM_009066, NM_022022, NM_026259, NM_001169576, NM_001169577, NM_010786, NM_001164237, NM_010418, NM_175023, NM_019719, NM_153792, NM_177327, NM_019715, NM_173010, NM_011247, NM_001159577,…	5606	66	13588	1.39554	1	0.235117	18.3809
GO:0051789~response to protein stimulus	48	0.561535	0.0106905	NM_022331, NM_010121, NM_001142706, NM_025924, NM_008002, NM_010480, NM_145603, NM_008198, NM_011020, NM_008337, NM_007490, NM_177410, NM_011163, NM_018816, NM_010495, NM_010496, NM_030685, NM_029572, NM_021337, NM_013719, NM_023913, NM_001164709, NM_013613, NM_001081206, NM_028769, NM_010835, NM_009741, NM_026390, NM_023893, NM_009743, NM_009975, NM_010516, NM_008929, NM_001039644, NM_033477, NM…	5606	87	13588	1.33729	1	0.236873	18.6024
GO:0009953~dorsal/ventral pattern formation	37	0.43285	0.0107939	NM_152947, NM_007966, NM_015752, NM_013627, NM_001111066, NM_008241, NM_001146198, NM_007614, NM_010725, NM_009170, NM_144841, NM_008443, NM_029851, NM_010205, NM_001025391, NM_008957, NM_001165902, NM_001166363, NM_011657, NM_020496, NM_001160112, NM_011912, NM_008273, NM_008130, NM_001166361, NM_001166362, NM_010451, NM_010450, NM_007554, NM_001164075, NM_026924, NM_001164076, NM_001164077, NM_…	5606	64	13588	1.40128	1	0.237896	18.7652
GO:0007268~synaptic transmission	90	1.05288	0.0108235	NM_009793, NM_010290, NM_009846, NM_009305, NM_001045558, NM_138666, NM_013681, NM_013680, NM_001037099, NM_013625, NM_001111268, NM_010864, NM_145129, NM_001109753, NM_001111063, NM_033269, NM_009001, NM_177284, NM_021789, NM_009311, NM_145526, NM_001165902, NM_011026, NM_022030, NM_008917, NM_001081424, NM_001109764, NM_010076, NM_020252, NM_001110780, NM_009308, NM_009306, NM_001081081, NM_021…	5606	178	13588	1.22553	1	0.237493	18.8118
GO:0051495~positive regulation of cytoskeleton organization	18	0.210576	0.0111591	NM_007862, NM_011495, NM_007687, NM_080285, NM_011945, NM_001038609, NM_023729, NM_008937, NM_010230, NM_007462, NM_019771, NM_207176, NM_030168, NM_010838, NM_009875, NM_016802, NM_009007, NM_019976, NM_001043322, NM_019988	5606	26	13588	1.67804	1	0.242924	19.3377
GO:0019220~regulation of phosphate metabolic process	145	1.6963	0.0113478	NM_007862, NM_013724, NM_009846, NM_172656, NM_010113, NM_008863, NM_001045558, NM_054079, NM_001109757, NM_139234, NM_145129, NM_001081282, NM_007669, NM_130447, NM_133655, NM_139232, NM_199011, NM_009007, NM_001081336, NM_007525, NM_028679, NM_019505, NM_030248, NM_007527, NM_008006, NM_011434, NM_007998, NM_177410, NM_053009, NM_001077705, NM_009458, NM_008916, NM_008378, NM_007912, NM_011659,…	5606	301	13588	1.16763	1	0.245506	19.6319
GO:0051174~regulation of phosphorus metabolic process	145	1.6963	0.0113478	NM_007862, NM_013724, NM_009846, NM_172656, NM_010113, NM_008863, NM_001045558, NM_054079, NM_001109757, NM_139234, NM_145129, NM_001081282, NM_007669, NM_130447, NM_133655, NM_139232, NM_199011, NM_009007, NM_001081336, NM_007525, NM_028679, NM_019505, NM_030248, NM_007527, NM_008006, NM_011434, NM_007998, NM_177410, NM_053009, NM_001077705, NM_009458, NM_008916, NM_008378, NM_007912, NM_011659,…	5606	301	13588	1.16763	1	0.245506	19.6319
GO:0008654~phospholipid biosynthetic process	46	0.538138	0.0113657	NM_144792, NM_029934, NM_013784, NM_011822, NM_010331, NM_026212, NM_153546, NM_144807, NM_010073, NM_026638, NM_019464, NM_145583, NM_133655, NM_008149, NM_001134829, NM_013490, NM_008959, NM_009981, NM_178698, NM_133981, NM_145477, NM_001039536, NM_018889, NM_018862, NM_001111025, NM_013782, NM_027652, NM_172266, NM_001145956, NM_172822, NM_001145955, NM_026179, NM_007692, NM_011081, NM_026234,…	5606	83	13588	1.34333	1	0.244857	19.6597
GO:0021915~neural tube development	46	0.538138	0.0113657	NM_015753, NM_001083121, NM_008056, NM_015752, NM_152947, NM_013627, NM_001083120, NM_001111066, NM_015756, NM_172553, NM_027184, NM_001159520, NM_010723, NM_015802, NM_009170, NM_009684, NM_144788, NM_001077595, NM_008443, NM_001077596, NM_172669, NM_011072, NM_009316, NM_175168, NM_001025391, NM_008957, NM_011657, NM_010262, NM_008237, NM_020004, NM_001080754, NM_001161770, NM_008130, NM_010135…	5606	83	13588	1.34333	1	0.244857	19.6597
GO:0045017~glycerolipid biosynthetic process	34	0.397754	0.0114956	NM_172822, NM_001145956, NM_001145955, NM_026179, NM_007692, NM_011081, NM_026234, NM_013784, NM_025574, NM_020035, NM_010331, NM_008903, NM_011822, NM_144807, NM_010073, NM_001142357, NM_001163159, NM_008247, NM_026713, NM_019464, NM_133779, NM_145583, NM_133655, NM_001146690, NM_013490, NM_008959, NM_011044, NM_009981, NM_018743, NM_026384, NM_178698, NM_172715, NM_133981, NM_145477, NM_0010812…	5606	58	13588	1.42087	1	0.246304	19.8616
GO:0001658~branching involved in ureteric bud morphogenesis	19	0.222274	0.0116565	NM_007862, NM_001136082, NM_010450, NM_007553, NM_007554, NM_008242, NM_011824, NM_009170, NM_010164, NM_177410, NM_016697, NM_010205, NM_008954, NM_001166363, NM_001164080, NM_001164081, NM_008273, NM_008540, NM_183355, NM_008130, NM_011545, NM_009741, NM_001166361, NM_001166362, NM_011589, NM_008783, NM_009189	5606	28	13588	1.64474	1	0.248312	20.1111
GO:0060675~ureteric bud morphogenesis	19	0.222274	0.0116565	NM_007862, NM_001136082, NM_010450, NM_007553, NM_007554, NM_008242, NM_011824, NM_009170, NM_010164, NM_177410, NM_016697, NM_010205, NM_008954, NM_001166363, NM_001164080, NM_001164081, NM_008273, NM_008540, NM_183355, NM_008130, NM_011545, NM_009741, NM_001166361, NM_001166362, NM_011589, NM_008783, NM_009189	5606	28	13588	1.64474	1	0.248312	20.1111
GO:0045185~maintenance of protein location	19	0.222274	0.0116565	NM_015752, NM_133950, NM_001039088, NM_008884, NM_001163516, NM_201230, NM_134090, NM_025841, NM_144925, NM_025284, NM_001045529, NM_021278, NM_011602, NM_139051, NM_178087, NM_028112, NM_011072, NM_001025391, NM_008994, NM_001163301, NM_001040435, NM_007983, NM_001163306, NM_001039392, NM_023284, NM_001163305, NM_001163302, NM_011157	5606	28	13588	1.64474	1	0.248312	20.1111
GO:0048534~hemopoietic or lymphoid organ development	136	1.59102	0.0117623	NM_001159290, NM_001135112, NM_009846, NM_001109757, NM_033398, NM_001037099, NM_001045964, NM_001025597, NM_001098841, NM_001098840, NM_008002, NM_007527, NM_007998, NM_008372, NM_177410, NM_008371, NM_013711, NM_019992, NM_010496, NM_001165902, NM_181072, NM_001018042, NM_008914, NM_177725, NM_008063, NM_001162433, NM_001110267, NM_008780, NM_001110268, NM_009020, NM_011545, NM_008583, NM_17568…	5606	281	13588	1.1731	1	0.249281	20.2747
GO:0007267~cell-cell signaling	140	1.63781	0.011763	NM_009793, NM_009846, NM_010290, NM_009305, NM_001045558, NM_138666, NM_001146198, NM_013681, NM_013680, NM_001037099, NM_013625, NM_001111268, NM_010864, NM_145129, NM_001109753, NM_009170, NM_001111063, NM_008002, NM_033269, NM_010288, NM_009001, NM_008006, NM_011537, NM_007857, NM_177284, NM_009311, NM_021789, NM_021491, NM_145526, NM_080450, NM_010205, NM_001042488, NM_001165902, NM_001042487…	5606	290	13588	1.17013	1	0.248314	20.2757
GO:0048511~rhythmic process	53	0.620028	0.0117749	NM_153484, NM_009602, NM_001170419, NM_010118, NM_011668, NM_001146198, NM_013887, NM_012046, NM_144944, NM_001037539, NM_173440, NM_007715, NM_007770, NM_178777, NM_017376, NM_001081092, NM_009891, NM_007527, NM_011434, NM_031870, NM_007956, NM_177410, NM_015768, NM_008639, NM_009834, NM_001044382, NM_001164080, NM_012020, NM_145569, NM_001164081, NM_145951, NM_001110267, NM_001110268, NM_009591…	5606	98	13588	1.31085	1	0.247561	20.2942
GO:0001838~embryonic epithelial tube formation	32	0.374357	0.0119205	NM_015753, NM_001083121, NM_008056, NM_015752, NM_152947, NM_001083120, NM_015756, NM_172553, NM_027184, NM_001159520, NM_010723, NM_015802, NM_009170, NM_144788, NM_009684, NM_001077595, NM_001077596, NM_011072, NM_009316, NM_175168, NM_001025391, NM_008957, NM_001080780, NM_020004, NM_001161770, NM_010135, NM_009309, NM_009740, NM_011547, NM_008680, NM_008781, NM_001038010, NM_001113345, NM_001…	5606	54	13588	1.43634	1	0.249246	20.5187
GO:0010212~response to ionizing radiation	29	0.339261	0.0124441	NM_001166457, NM_028042, NM_007948, NM_027355, NM_008884, NM_001166459, NM_011640, NM_001110214, NM_203660, NM_026636, NM_001081221, NM_210071, NM_008160, NM_027078, NM_001127233, NM_010166, NM_001122959, NM_028696, NM_001122958, NM_010164, NM_176953, NM_001013577, NM_007527, NM_178087, NM_021419, NM_013671, NM_026166, NM_177410, NM_145956, NM_173408, NM_007499, NM_027257, NM_009378, NM_028791, N…	5606	48	13588	1.4644	1	0.257703	21.3214
GO:0046474~glycerophospholipid biosynthetic process	28	0.327562	0.0125749	NM_172822, NM_001145956, NM_001145955, NM_026179, NM_007692, NM_011081, NM_026234, NM_013784, NM_025574, NM_020035, NM_011822, NM_010331, NM_144807, NM_010073, NM_001142357, NM_001163159, NM_019464, NM_133779, NM_145583, NM_133655, NM_001146690, NM_013490, NM_008959, NM_009981, NM_178698, NM_133981, NM_145477, NM_001081234, NM_001039536, NM_018889, NM_001111025, NM_001163160, NM_013782, NM_009628…	5606	46	13588	1.47538	1	0.259043	21.5207
GO:0030004~cellular monovalent inorganic cation homeostasis	13	0.152082	0.0139566	NM_148929, NM_001161845, NM_013734, NM_021344, NM_008917, NM_009729, NM_011640, NM_175105, NM_013612, NM_178371, NM_001127233, NM_010756, NM_001083906, NM_001033242, NM_001163776	5606	17	13588	1.85352	1	0.282161	23.5973
GO:0008285~negative regulation of cell proliferation	110	1.28685	0.0141929	NM_007862, NM_007531, NM_013627, NM_009846, NM_001082531, NM_007671, NM_007926, NM_009988, NM_007669, NM_009170, NM_008475, NM_001110791, NM_008002, NM_008006, NM_007527, NM_011537, NM_177410, NM_172669, NM_001077705, NM_011198, NM_018789, NM_007657, NM_011546, NM_008583, NM_008687, NM_019584, NM_009029, NM_134111, NM_010239, NM_007553, NM_007554, NM_009524, NM_008261, NM_021884, NM_008884, NM_02…	5606	224	13588	1.19027	1	0.285141	23.9471
GO:0002009~morphogenesis of an epithelium	87	1.01778	0.014451	NM_007531, NM_007862, NM_001083121, NM_008056, NM_001083120, NM_172553, NM_010723, NM_009170, NM_008002, NM_010164, NM_144788, NM_011537, NM_001077595, NM_001077596, NM_177410, NM_009316, NM_175168, NM_001025391, NM_010205, NM_001165902, NM_001080780, NM_001166363, NM_010207, NM_001164080, NM_007912, NM_008679, NM_001164081, NM_008273, NM_001161770, NM_011448, NM_009504, NM_011545, NM_001166361, …	5606	173	13588	1.21892	1	0.288453	24.3275
GO:0006470~protein amino acid dephosphorylation	60	0.701919	0.0147064	NM_001033453, NM_001085390, NM_001080818, NM_001159496, NM_001159497, NM_001159498, NM_001110239, NM_001048054, NM_019651, NM_008903, NM_008247, NM_001146199, NM_178772, NM_210071, NM_145744, NM_172707, NM_130447, NM_176933, NM_001122989, NM_001024606, NM_010166, NM_010164, NM_029659, NM_173745, NM_001164745, NM_013636, NM_011206, NM_175118, NM_011207, NM_001109992, NM_177410, NM_007955, NM_02133…	5606	114	13588	1.2757	1	0.291675	24.7021
GO:0043254~regulation of protein complex assembly	37	0.43285	0.014726	NM_001004365, NM_007862, NM_007965, NM_080285, NM_011945, NM_001038609, NM_009846, NM_023729, NM_009797, NM_009798, NM_010230, NM_181404, NM_007925, NM_016963, NM_007462, NM_028809, NM_009898, NM_030168, NM_009875, NM_001037761, NM_013810, NM_026369, NM_025284, NM_009007, NM_019976, NM_021278, NM_011072, NM_001076554, NM_182839, NM_146120, NM_019426, NM_010690, NM_001146308, NM_207176, NM_0011463…	5606	65	13588	1.37972	1	0.290935	24.7308
GO:0051186~cofactor metabolic process	91	1.06458	0.0148349	NM_153543, NM_009993, NM_144802, NM_026678, NM_026504, NM_133435, NM_023374, NM_144786, NM_007998, NM_011434, NM_053200, NM_134246, NM_019501, NM_008917, NM_008911, NM_010877, NM_145962, NM_009327, NM_027121, NM_145965, NM_027120, NM_008261, NM_001170785, NM_001110251, NM_001170786, NM_010236, NM_172532, NM_026921, NM_020559, NM_010361, NM_144533, NM_178693, NM_019811, NM_027945, NM_013557, NM_00…	5606	182	13588	1.21192	1	0.291683	24.89
GO:0046649~lymphocyte activation	95	1.11137	0.0151581	NM_007862, NM_001159290, NM_001135112, NM_009846, NM_001012477, NM_009302, NM_170704, NM_033398, NM_001109757, NM_170703, NM_001037099, NM_001045964, NM_001025597, NM_170702, NM_001098841, NM_001098840, NM_007527, NM_008372, NM_177410, NM_008371, NM_001165902, NM_008914, NM_177725, NM_001018042, NM_013612, NM_001162433, NM_008780, NM_009020, NM_175683, NM_021704, NM_011210, NM_013487, NM_009019, …	5606	191	13588	1.20557	1	0.295952	25.3604
GO:0045666~positive regulation of neuron differentiation	14	0.163781	0.0154134	NM_008259, NM_010468, NM_009372, NM_008393, NM_010446, NM_010919, NM_001164075, NM_001164076, NM_001164077, NM_177033, NM_001164074, NM_007770, NM_016802, NM_001081125, NM_009170, NM_173396, NM_007706, NM_011443, NM_001168657, NM_001077632, NM_001168656, NM_001168655	5606	19	13588	1.78598	1	0.299057	25.7302
GO:0032273~positive regulation of protein polymerization	14	0.163781	0.0154134	NM_007862, NM_011945, NM_080285, NM_001038609, NM_023729, NM_010230, NM_182839, NM_007462, NM_030168, NM_010838, NM_207176, NM_009875, NM_009007, NM_019976, NM_001043322, NM_019988	5606	19	13588	1.78598	1	0.299057	25.7302
GO:0035148~tube lumen formation	34	0.397754	0.0159071	NM_015753, NM_001083121, NM_008056, NM_015752, NM_152947, NM_001083120, NM_015756, NM_172553, NM_027184, NM_001159520, NM_010723, NM_015802, NM_009170, NM_144788, NM_009684, NM_001077595, NM_001077596, NM_011072, NM_009316, NM_175168, NM_001025391, NM_008957, NM_001080780, NM_020004, NM_001161770, NM_010135, NM_009309, NM_009740, NM_011547, NM_008680, NM_008781, NM_001038010, NM_001113345, NM_001…	5606	59	13588	1.39678	1	0.305961	26.4401
GO:0042770~DNA damage response, signal transduction	33	0.386055	0.0162967	NM_001166457, NM_172461, NM_010436, NM_178637, NM_025670, NM_001127259, NM_010432, NM_010433, NM_008884, NM_011640, NM_001166459, NM_203660, NM_026636, NM_011728, NM_145583, NM_177323, NM_001081221, NM_001127233, NM_001168514, NM_001168513, NM_001081122, NM_178087, NM_010798, NM_013752, NM_001109992, NM_007955, NM_145956, NM_001014390, NM_007499, NM_018789, NM_011951, NM_011202, NM_026933, NM_009…	5606	57	13588	1.40327	1	0.311091	26.9958
GO:0016331~morphogenesis of embryonic epithelium	43	0.503042	0.0163593	NM_015753, NM_001083121, NM_008056, NM_015752, NM_152947, NM_001083120, NM_015756, NM_172553, NM_027184, NM_008245, NM_007614, NM_001159520, NM_010723, NM_015802, NM_009170, NM_008002, NM_009684, NM_144788, NM_001077595, NM_001077596, NM_011072, NM_009316, NM_175168, NM_001025391, NM_010205, NM_008957, NM_001165902, NM_001080780, NM_023814, NM_010207, NM_001166363, NM_008814, NM_020004, NM_001161…	5606	78	13588	1.33621	1	0.310988	27.0846
GO:0007031~peroxisome organization	15	0.17548	0.0165756	NM_008822, NM_145488, NM_175933, NM_001163516, NM_001168591, NM_026951, NM_001163243, NM_001161825, NM_001081053, NM_001164195, NM_008994, NM_008995, NM_011327, NM_001162387, NM_025562, NM_001162388, NM_023651, NM_001163301, NM_145122, NM_134025, NM_019961, NM_001163306, NM_011069, NM_001163305, NM_001042407, NM_001163302	5606	21	13588	1.73131	1	0.313304	27.391
GO:0031128~developmental induction	15	0.17548	0.0165756	NM_010450, NM_007554, NM_010205, NM_001024842, NM_001166363, NM_001146198, NM_008273, NM_009385, NM_177798, NM_011896, NM_198932, NM_011381, NM_198933, NM_198934, NM_001166361, NM_001166362, NM_008002, NM_011443, NM_021390, NM_011137, NM_008006, NM_009189	5606	21	13588	1.73131	1	0.313304	27.391
GO:0030518~steroid hormone receptor signaling pathway	15	0.17548	0.0165756	NM_001110827, NM_001110828, NM_026192, NM_010219, NM_175770, NM_010638, NM_008829, NM_011668, NM_175387, NM_008298, NM_153141, NM_016802, NM_173010, NM_021531, NM_001164672, NM_001164671, NM_001110830, NM_133249, NM_001033962, NM_001163300, NM_019766, NM_001163276, NM_001110829, NM_198107, NM_053104, NM_007829	5606	21	13588	1.73131	1	0.313304	27.391
GO:0045168~cell-cell signaling involved in cell fate specification	15	0.17548	0.0165756	NM_010450, NM_007554, NM_010205, NM_001024842, NM_001166363, NM_001146198, NM_008273, NM_009385, NM_177798, NM_011896, NM_198932, NM_011381, NM_198933, NM_198934, NM_001166361, NM_001166362, NM_008002, NM_011443, NM_021390, NM_011137, NM_008006, NM_009189	5606	21	13588	1.73131	1	0.313304	27.391
GO:0050767~regulation of neurogenesis	68	0.795508	0.0166751	NM_013627, NM_009846, NM_008241, NM_009602, NM_001004293, NM_138666, NM_009791, NM_001159521, NM_177033, NM_001130409, NM_001109751, NM_145129, NM_001025074, NM_031166, NM_001127233, NM_016802, NM_007770, NM_009170, NM_010164, NM_133719, NM_008899, NM_001168657, NM_001168656, NM_001168655, NM_177410, NM_010468, NM_053009, NM_027192, NM_001160112, NM_008237, NM_008737, NM_028774, NM_194051, NM_194…	5606	132	13588	1.24864	1	0.313771	27.5316
GO:0002694~regulation of leukocyte activation	78	0.912494	0.0168486	NM_007862, NM_001135112, NM_009846, NM_008240, NM_009602, NM_170704, NM_170703, NM_001024952, NM_019654, NM_019424, NM_009680, NM_019649, NM_008859, NM_001025597, NM_007669, NM_009898, NM_031168, NM_133655, NM_170702, NM_053182, NM_010386, NM_009170, NM_009855, NM_010480, NM_007522, NM_008372, NM_008337, NM_008371, NM_001008700, NM_009810, NM_001077705, NM_021782, NM_011659, NM_028773, NM_0011110…	5606	154	13588	1.22765	1	0.315383	27.776
GO:0051348~negative regulation of transferase activity	31	0.362658	0.0170566	NM_001048054, NM_001164053, NM_008929, NM_008863, NM_001164055, NM_008361, NM_001126331, NM_001126330, NM_007462, NM_024438, NM_007669, NM_011106, NM_009875, NM_130447, NM_138753, NM_009877, NM_033523, NM_033524, NM_007836, NM_028679, NM_001168492, NM_001039051, NM_001168491, NM_001040654, NM_009810, NM_008255, NM_001077705, NM_175093, NM_001048148, NM_012000, NM_001111099, NM_010690, NM_182927, …	5606	53	13588	1.41771	1	0.317511	28.0681
GO:0007548~sex differentiation	67	0.783809	0.0173048	NM_007531, NM_172296, NM_010219, NM_021344, NM_011668, NM_001146198, NM_012046, NM_008046, NM_173440, NM_009170, NM_011058, NM_001081092, NM_001110791, NM_008292, NM_144783, NM_007527, NM_007857, NM_011434, NM_007396, NM_031870, NM_177410, NM_007956, NM_010205, NM_011750, NM_001166363, NM_012020, NM_008679, NM_007666, NM_001081417, NM_001110267, NM_011448, NM_001110268, NM_011545, NM_011859, NM_0…	5606	130	13588	1.24921	1	0.32023	28.4151
GO:0048705~skeletal system morphogenesis	67	0.783809	0.0173048	NM_007862, NM_008809, NM_177730, NM_001081379, NM_172553, NM_010217, NM_008668, NM_019690, NM_031163, NM_011127, NM_009545, NM_201616, NM_201617, NM_201618, NM_178060, NM_011058, NM_010164, NM_021439, NM_008005, NM_001161825, NM_001077507, NM_133942, NM_008276, NM_010468, NM_178892, NM_010461, NM_139146, NM_010207, NM_001122895, NM_011657, NM_008273, NM_010469, NM_011448, NM_008130, NM_008780, NM…	5606	130	13588	1.24921	1	0.32023	28.4151
GO:0006469~negative regulation of protein kinase activity	30	0.350959	0.017421	NM_001048054, NM_001164053, NM_008929, NM_008863, NM_001164055, NM_008361, NM_001126331, NM_001126330, NM_007462, NM_024438, NM_007669, NM_011106, NM_009875, NM_130447, NM_138753, NM_009877, NM_033523, NM_033524, NM_007836, NM_028679, NM_001168492, NM_001039051, NM_001168491, NM_001040654, NM_009810, NM_008255, NM_001077705, NM_175093, NM_001048148, NM_001111099, NM_010690, NM_182927, NM_011894, …	5606	51	13588	1.42578	1	0.320912	28.5771
GO:0033673~negative regulation of kinase activity	30	0.350959	0.017421	NM_001048054, NM_001164053, NM_008929, NM_008863, NM_001164055, NM_008361, NM_001126331, NM_001126330, NM_007462, NM_024438, NM_007669, NM_011106, NM_009875, NM_130447, NM_138753, NM_009877, NM_033523, NM_033524, NM_007836, NM_028679, NM_001168492, NM_001039051, NM_001168491, NM_001040654, NM_009810, NM_008255, NM_001077705, NM_175093, NM_001048148, NM_001111099, NM_010690, NM_182927, NM_011894, …	5606	51	13588	1.42578	1	0.320912	28.5771
GO:0009267~cellular response to starvation	16	0.187178	0.017482	NM_009826, NM_053069, NM_009983, NM_008260, NM_013719, NM_011640, NM_145528, NM_025735, NM_011480, NM_028778, NM_026217, NM_001127233, NM_001003917, NM_144925, NM_001002897, NM_019812, NM_001159589, NM_020581	5606	23	13588	1.68614	1	0.32075	28.6619
GO:0008284~positive regulation of cell proliferation	136	1.59102	0.0176854	NM_007862, NM_013627, NM_001135112, NM_009846, NM_010113, NM_170704, NM_170703, NM_010920, NM_008284, NM_011127, NM_008859, NM_007669, NM_008575, NM_133655, NM_170702, NM_007440, NM_009170, NM_008002, NM_008003, NM_009008, NM_009855, NM_008005, NM_008006, NM_177410, NM_008371, NM_013493, NM_053009, NM_010205, NM_001165902, NM_001166363, NM_010207, NM_001160112, NM_007912, NM_011659, NM_028773, NM…	5606	284	13588	1.16071	1	0.322737	28.9442
GO:0048663~neuron fate commitment	28	0.327562	0.0181006	NM_007966, NM_013627, NM_007554, NM_010419, NM_010919, NM_018809, NM_001146198, NM_010053, NM_178591, NM_009367, NM_021459, NM_001159520, NM_183248, NM_016967, NM_001081125, NM_009170, NM_013554, NM_144841, NM_008259, NM_001005232, NM_010446, NM_019916, NM_008540, NM_009385, NM_008130, NM_010054, NM_009861, NM_011443, NM_007865, NM_001077632, NM_008781	5606	47	13588	1.44398	1	0.327864	29.5171
GO:0070646~protein modification by small protein removal	17	0.198877	0.0181693	NM_001166457, NM_145956, NM_009481, NM_027088, NM_001001559, NM_011669, NM_001166459, NM_177239, NM_011307, NM_026636, NM_203660, NM_024258, NM_001025613, NM_001025614, NM_029457, NM_144851, NM_026236, NM_177561, NM_001004143, NM_011670	5606	25	13588	1.64821	1	0.327793	29.6116
GO:0002064~epithelial cell development	17	0.198877	0.0181693	NM_148952, NM_001077595, NM_008259, NM_001077596, NM_016686, NM_007956, NM_010193, NM_010495, NM_023755, NM_015756, NM_008267, NM_001127259, NM_008262, NM_008829, NM_022305, NM_018743, NM_001127261, NM_008160, NM_013842, NM_010288, NM_001127260	5606	25	13588	1.64821	1	0.327793	29.6116
GO:0006289~nucleotide-excision repair	17	0.198877	0.0181693	NM_026156, NM_133865, NM_028042, NM_007948, NM_010957, NM_001025312, NM_008251, NM_011640, NM_028347, NM_009531, NM_181392, NM_011728, NM_009010, NM_001081221, NM_009011, NM_011729, NM_001127233, NM_133658, NM_018831, NM_001127324	5606	25	13588	1.64821	1	0.327793	29.6116
GO:0051651~maintenance of location in cell	17	0.198877	0.0181693	NM_028112, NM_015752, NM_178602, NM_001025391, NM_133950, NM_001039088, NM_009791, NM_008884, NM_001164793, NM_201230, NM_134090, NM_025841, NM_001040435, NM_144925, NM_007983, NM_001045529, NM_023284, NM_011602, NM_009696, NM_178087, NM_139051	5606	25	13588	1.64821	1	0.327793	29.6116
GO:0046578~regulation of Ras protein signal transduction	90	1.05288	0.0182131	NM_028162, NM_001163455, NM_001146059, NM_028027, NM_173032, NM_027144, NM_001085495, NM_013625, NM_139234, NM_001162965, NM_001110276, NM_139232, NM_001110275, NM_001163847, NM_019834, NM_001163848, NM_010937, NM_023854, NM_145476, NM_144522, NM_001081206, NM_001166413, NM_001112701, NM_029745, NM_001077360, NM_019988, NM_029953, NM_021284, NM_198647, NM_030263, NM_001111304, NM_145149, NM_13378…	5606	181	13588	1.20522	1	0.327355	29.6717
GO:0006979~response to oxidative stress	47	0.549836	0.0184942	NM_030206, NM_144795, NM_001109757, NM_144802, NM_011728, NM_001038593, NM_001038592, NM_001038594, NM_080728, NM_133819, NM_011434, NM_015762, NM_177410, NM_013711, NM_008636, NM_023719, NM_172527, NM_019779, NM_011198, NM_001099297, NM_133985, NM_020569, NM_007453, NM_199476, NM_009741, NM_023505, NM_080637, NM_009696, NM_025794, NM_009464, NM_008608, NM_009327, NM_011034, NM_029688, NM_030677,…	5606	87	13588	1.30943	1	0.330406	30.0563
GO:0008033~tRNA processing	39	0.456247	0.0185619	NM_001013376, NM_030208, NM_025873, NM_153775, NM_019700, NM_028304, NM_001033490, NM_001164559, NM_028063, NM_026876, NM_029128, NM_029839, NM_026308, NM_025748, NM_001164205, NM_028115, NM_001164204, NM_145520, NM_133840, NM_177374, NM_133982, NM_153597, NM_019428, NM_026824, NM_001099792, NM_001099793, NM_025677, NM_025373, NM_024168, NM_026615, NM_021888, NM_024274, NM_029580, NM_021322, NM_0…	5606	70	13588	1.35042	1	0.330311	30.1486
GO:0021513~spinal cord dorsal/ventral patterning	10	0.116986	0.0190706	NM_007966, NM_008130, NM_013627, NM_015752, NM_183248, NM_001005232, NM_176996, NM_001025391, NM_009170, NM_001081125, NM_011657	5606	12	13588	2.01986	1	0.336604	30.8387
GO:0009119~ribonucleoside metabolic process	24	0.280767	0.0191147	NM_145962, NM_001077529, NM_176831, NM_021888, NM_016785, NM_027896, NM_170778, NM_029128, NM_153501, NM_008255, NM_134079, NM_020046, NM_019730, NM_010321, NM_025412, NM_145569, NM_172990, NM_001081270, NM_008705, NM_008704, NM_018757, NM_178071, NM_138314, NM_009698, NM_008786, NM_080637	5606	39	13588	1.49159	1	0.336148	30.8982
GO:0046489~phosphoinositide biosynthetic process	20	0.233973	0.0192243	NM_172822, NM_001145956, NM_001145955, NM_011081, NM_013784, NM_026234, NM_025574, NM_020035, NM_010331, NM_011822, NM_001142357, NM_010073, NM_178698, NM_133981, NM_133779, NM_145477, NM_145583, NM_001039536, NM_001081234, NM_018889, NM_133655, NM_001111025, NM_009628, NM_024464	5606	31	13588	1.56376	1	0.336633	31.046
GO:0051705~behavioral interaction between organisms	20	0.233973	0.0192243	NM_009602, NM_011644, NM_144828, NM_010788, NM_008171, NM_001081548, NM_013503, NM_178777, NM_011143, NM_008169, NM_001081979, NM_016847, NM_001141946, NM_173789, NM_019779, NM_138755, NM_021527, NM_001109690, NM_012000, NM_001109691, NM_023651, NM_001102456, NM_001102455, NM_009691, NM_177783, NM_010076, NM_007471	5606	31	13588	1.56376	1	0.336633	31.046
GO:0000377~RNA splicing, via transesterification reactions with bulged adenosine as nucleophile	23	0.269069	0.019254	NM_026175, NM_001039129, NM_030597, NM_009224, NM_023153, NM_001110231, NM_001160292, NM_001110230, NM_001160293, NM_019550, NM_001110232, NM_025822, NM_026309, NM_025507, NM_001130477, NM_016799, NM_145404, NM_009274, NM_013651, NM_020007, NM_001110101, NM_001110229, NM_001110228, NM_027297, NM_010447, NM_010160, NM_146238, NM_133701, NM_009186, NM_172429, NM_021361, NM_025656, NM_011420	5606	37	13588	1.50671	1	0.335974	31.0859
GO:0000375~RNA splicing, via transesterification reactions	23	0.269069	0.019254	NM_026175, NM_001039129, NM_030597, NM_009224, NM_023153, NM_001110231, NM_001160292, NM_001110230, NM_001160293, NM_019550, NM_001110232, NM_025822, NM_026309, NM_025507, NM_001130477, NM_016799, NM_145404, NM_009274, NM_013651, NM_020007, NM_001110101, NM_001110229, NM_001110228, NM_027297, NM_010447, NM_010160, NM_146238, NM_133701, NM_009186, NM_172429, NM_021361, NM_025656, NM_011420	5606	37	13588	1.50671	1	0.335974	31.0859
GO:0021987~cerebral cortex development	23	0.269069	0.019254	NM_178686, NM_008900, NM_001146198, NM_175933, NM_177089, NM_013625, NM_001080926, NM_001114085, NM_175325, NM_009007, NM_008899, NM_008169, NM_007527, NM_001141946, NM_007492, NM_023317, NM_008995, NM_013465, NM_207655, NM_021314, NM_199323, NM_009536, NM_007912, NM_021527, NM_023651, NM_009385, NM_010132, NM_001040435, NM_011443	5606	37	13588	1.50671	1	0.335974	31.0859
GO:0000398~nuclear mRNA splicing, via spliceosome	23	0.269069	0.019254	NM_026175, NM_001039129, NM_030597, NM_009224, NM_023153, NM_001110231, NM_001160292, NM_001110230, NM_001160293, NM_019550, NM_001110232, NM_025822, NM_026309, NM_025507, NM_001130477, NM_016799, NM_145404, NM_009274, NM_013651, NM_020007, NM_001110101, NM_001110229, NM_001110228, NM_027297, NM_010447, NM_010160, NM_146238, NM_133701, NM_009186, NM_172429, NM_021361, NM_025656, NM_011420	5606	37	13588	1.50671	1	0.335974	31.0859
GO:0030324~lung development	58	0.678521	0.0196507	NM_008808, NM_008288, NM_080285, NM_010763, NM_023729, NM_010217, NM_033398, NM_009993, NM_001109757, NM_008245, NM_001146198, NM_007614, NM_010728, NM_009170, NM_011058, NM_008002, NM_026304, NM_009001, NM_008005, NM_007856, NM_008006, NM_011537, NM_010329, NM_010426, NM_010205, NM_010495, NM_001165902, NM_148948, NM_001166363, NM_010207, NM_001164080, NM_175643, NM_001018042, NM_001164081, NM_0…	5606	111	13588	1.26651	1	0.340519	31.6177
GO:0050870~positive regulation of T cell activation	37	0.43285	0.0197371	NM_001135112, NM_009846, NM_001033126, NM_021283, NM_011489, NM_011488, NM_008360, NM_007650, NM_023646, NM_019654, NM_009680, NM_008859, NM_001025597, NM_009898, NM_031168, NM_007648, NM_175362, NM_010386, NM_138952, NM_009855, NM_010480, NM_007522, NM_008337, NM_008372, NM_008371, NM_001008700, NM_001042564, NM_008357, NM_054039, NM_007642, NM_007640, NM_028773, NM_001162433, NM_001033362, NM_0…	5606	66	13588	1.35881	1	0.340653	31.7331
GO:0048706~embryonic skeletal system development	45	0.526439	0.0198172	NM_007862, NM_172553, NM_019690, NM_011127, NM_009545, NM_201616, NM_201617, NM_201618, NM_009170, NM_010164, NM_021439, NM_001077507, NM_007396, NM_010468, NM_010467, NM_139146, NM_010461, NM_008270, NM_011657, NM_001018042, NM_010469, NM_008130, NM_175686, NM_011546, NM_008583, NM_001077510, NM_008783, NM_011547, NM_010453, NM_008269, NM_008268, NM_010452, NM_010451, NM_001025570, NM_008265, NM…	5606	83	13588	1.31413	1	0.340698	31.8398
GO:0051251~positive regulation of lymphocyte activation	50	0.584932	0.0211038	NM_001135112, NM_009846, NM_009602, NM_170704, NM_170703, NM_019654, NM_019424, NM_009680, NM_008859, NM_001025597, NM_009898, NM_007669, NM_133655, NM_170702, NM_031168, NM_010386, NM_009855, NM_010480, NM_007522, NM_008337, NM_008372, NM_008371, NM_001008700, NM_021782, NM_011659, NM_028773, NM_011611, NM_001111099, NM_001162433, NM_011210, NM_009740, NM_009016, NM_019788, NM_009744, NM_0011113…	5606	94	13588	1.28927	1	0.357362	33.5328
GO:0040008~regulation of growth	123	1.43893	0.0212348	NM_007862, NM_031373, NM_001082531, NM_178637, NM_010217, NM_013884, NM_019654, NM_001111324, NM_009988, NM_001025597, NM_133655, NM_007440, NM_009584, NM_001170561, NM_009172, NM_011721, NM_178929, NM_019976, NM_001168657, NM_001168656, NM_001168655, NM_011434, NM_011537, NM_030147, NM_177410, NM_008371, NM_023755, NM_173408, NM_010207, NM_008995, NM_008917, NM_010934, NM_028773, NM_028774, NM_0…	5606	256	13588	1.16458	1	0.358032	33.703
GO:0042325~regulation of phosphorylation	138	1.61441	0.0213712	NM_007862, NM_013724, NM_009846, NM_172656, NM_010113, NM_008863, NM_001045558, NM_054079, NM_001109757, NM_139234, NM_145129, NM_001081282, NM_007669, NM_130447, NM_133655, NM_139232, NM_199011, NM_009007, NM_001081336, NM_007525, NM_028679, NM_019505, NM_030248, NM_007527, NM_008006, NM_011434, NM_007998, NM_177410, NM_053009, NM_001077705, NM_009458, NM_008916, NM_008378, NM_007912, NM_011659,…	5606	290	13588	1.15341	1	0.358769	33.8796
GO:0021511~spinal cord patterning	11	0.128685	0.0221451	NM_007966, NM_008130, NM_013627, NM_015752, NM_183248, NM_001005232, NM_176996, NM_001025391, NM_009170, NM_001081125, NM_011657, NM_010272	5606	14	13588	1.90444	1	0.367997	34.8739
GO:0051052~regulation of DNA metabolic process	33	0.386055	0.0222059	NM_001001882, NM_027355, NM_170704, NM_170703, NM_009442, NM_026636, NM_001037914, NM_210071, NM_001127233, NM_170702, NM_010166, NM_001167730, NM_010164, NM_008337, NM_007958, NM_145956, NM_030215, NM_176841, NM_177372, NM_009458, NM_011611, NM_011307, NM_020567, NM_026014, NM_026810, NM_001166666, NM_001166667, NM_001166665, NM_011210, NM_001166668, NM_009744, NM_001111316, NM_001166457, NM_021…	5606	58	13588	1.37908	1	0.367683	34.9513
GO:0019216~regulation of lipid metabolic process	33	0.386055	0.0222059	NM_026179, NM_010610, NM_009221, NM_008261, NM_175731, NM_011489, NM_011488, NM_001042451, NM_001163516, NM_008361, NM_011485, NM_019719, NM_010121, NM_133655, NM_013913, NM_153526, NM_175325, NM_138955, NM_144900, NM_178082, NM_009007, NM_001110791, NM_001113417, NM_011434, NM_025802, NM_007857, NM_001008533, NM_011750, NM_008994, NM_001039510, NM_011480, NM_009861, NM_001164062, NM_001163301, N…	5606	58	13588	1.37908	1	0.367683	34.9513
GO:0006107~oxaloacetate metabolic process	7	0.0818905	0.0222642	NM_001164062, NM_001113563, NM_008618, NM_011489, NM_011488, NM_001048178, NM_008797, NM_010325, NM_010284, NM_010324	5606	7	13588	2.42383	1	0.36734	35.0256
GO:0006882~cellular zinc ion homeostasis	7	0.0818905	0.0222642	NM_009579, NM_001136237, NM_028051, NM_028092, NM_028064, NM_007511, NM_013602, NM_008630, NM_001162433	5606	7	13588	2.42383	1	0.36734	35.0256
GO:0043526~neuroprotection	7	0.0818905	0.0222642	NM_026270, NM_144533, NM_007956, NM_001102565, NM_133435, NM_001109757, NM_177328, NM_009726, NM_001013372	5606	7	13588	2.42383	1	0.36734	35.0256
GO:0045165~cell fate commitment	74	0.8657	0.0234304	NM_001113198, NM_007966, NM_013627, NM_008091, NM_001111066, NM_018809, NM_001146198, NM_007614, NM_001159520, NM_001127233, NM_009170, NM_008002, NM_010164, NM_144841, NM_010578, NM_008006, NM_008090, NM_008371, NM_177410, NM_010205, NM_009810, NM_001165902, NM_001166363, NM_010207, NM_008273, NM_008540, NM_011448, NM_008130, NM_009020, NM_011896, NM_008583, NM_009741, NM_001166361, NM_011159, N…	5606	147	13588	1.22016	1	0.38137	36.4936
GO:0006986~response to unfolded protein	31	0.362658	0.0234766	NM_009975, NM_022331, NM_008929, NM_001039644, NM_033477, NM_026573, NM_010121, NM_138677, NM_001142706, NM_033562, NM_025924, NM_010480, NM_008198, NM_007837, NM_011020, NM_008337, NM_011163, NM_029103, NM_018816, NM_030685, NM_029572, NM_146217, NM_021337, NM_023913, NM_013719, NM_001164709, NM_010902, NM_028769, NM_020586, NM_026390, NM_016765, NM_017406, NM_023893	5606	54	13588	1.39146	1	0.380831	36.5513
GO:0001763~morphogenesis of a branching structure	64	0.748713	0.023569	NM_007862, NM_007531, NM_001012477, NM_010113, NM_008242, NM_010332, NM_011824, NM_008245, NM_007614, NM_031168, NM_009170, NM_008002, NM_010164, NM_177410, NM_007956, NM_016697, NM_010426, NM_010205, NM_001165902, NM_008954, NM_148948, NM_001166363, NM_010207, NM_020496, NM_001164080, NM_010262, NM_001164081, NM_184052, NM_008679, NM_008273, NM_008737, NM_007394, NM_008540, NM_011448, NM_0011102…	5606	125	13588	1.241	1	0.380885	36.6661
GO:0050865~regulation of cell activation	78	0.912494	0.0240148	NM_007862, NM_001135112, NM_009846, NM_008240, NM_009602, NM_170704, NM_170703, NM_001024952, NM_019654, NM_019424, NM_009680, NM_019649, NM_008859, NM_001025597, NM_007669, NM_009898, NM_031168, NM_133655, NM_170702, NM_053182, NM_010386, NM_009170, NM_009855, NM_010480, NM_007522, NM_008372, NM_008337, NM_008371, NM_001008700, NM_009810, NM_001077705, NM_021782, NM_011659, NM_028773, NM_0011110…	5606	156	13588	1.21192	1	0.385409	37.2175
GO:0045926~negative regulation of growth	39	0.456247	0.0243229	NM_011175, NM_001130409, NM_026832, NM_008044, NM_001127233, NM_009584, NM_019976, NM_001168657, NM_001168656, NM_001168655, NM_198616, NM_028523, NM_177410, NM_008371, NM_016697, NM_008957, NM_173408, NM_008917, NM_023312, NM_008737, NM_001163703, NM_028774, NM_194051, NM_194052, NM_194053, NM_194054, NM_008583, NM_009741, NM_134111, NM_181541, NM_007419, NM_133210, NM_009125, NM_001127259, NM_0…	5606	71	13588	1.3314	1	0.38815	37.596
GO:0001836~release of cytochrome c from mitochondria	12	0.140384	0.0245062	NM_013671, NM_177410, NM_007544, NM_009810, NM_001109757, NM_011640, NM_026637, NM_001126331, NM_009726, NM_001126330, NM_001127233, NM_007611, NM_009741, NM_025616, NM_009743, NM_007527	5606	16	13588	1.81787	1	0.389308	37.8201
GO:0002696~positive regulation of leukocyte activation	52	0.608329	0.0245426	NM_001135112, NM_009846, NM_009602, NM_170704, NM_170703, NM_019654, NM_019424, NM_009680, NM_008859, NM_001025597, NM_009898, NM_007669, NM_133655, NM_170702, NM_031168, NM_010386, NM_009855, NM_010480, NM_007522, NM_008337, NM_008372, NM_008371, NM_001008700, NM_021782, NM_011659, NM_028773, NM_011611, NM_001111099, NM_001162433, NM_011210, NM_007413, NM_009740, NM_027025, NM_009016, NM_019788,…	5606	99	13588	1.27312	1	0.388635	37.8645
GO:0016310~phosphorylation	323	3.77866	0.0245525	NM_001163455, NM_001080773, NM_007861, NM_173032, NM_025494, NM_026735, NM_139234, NM_145465, NM_146087, NM_139232, NM_016756, NM_011434, NM_175168, NM_001080780, NM_028291, NM_013690, NM_148945, NM_008587, NM_001110265, NM_001039537, NM_019786, NM_025333, NM_175171, NM_001111316, NM_021485, NM_080788, NM_010194, NM_001081308, NM_134062, NM_080849, NM_153569, NM_011553, NM_007463, NM_013557, NM_0…	5606	718	13588	1.09039	1	0.387639	37.8766
GO:0008064~regulation of actin polymerization or depolymerization	29	0.339261	0.0247469	NM_001004365, NM_007862, NM_007965, NM_011945, NM_009797, NM_009798, NM_010230, NM_007925, NM_181404, NM_016963, NM_028809, NM_019771, NM_009898, NM_030168, NM_001037761, NM_013810, NM_025284, NM_026369, NM_009007, NM_021278, NM_007687, NM_011072, NM_001076554, NM_146120, NM_010690, NM_001146308, NM_001146309, NM_001163394, NM_001163396, NM_001104617, NM_009041, NM_001104616, NM_001113545, NM_009…	5606	50	13588	1.40582	1	0.388924	38.1133
GO:0006401~RNA catabolic process	28	0.327562	0.0253732	NM_010760, NM_028761, NM_145227, NM_030597, NM_030100, NM_025875, NM_133992, NM_001102407, NM_001170869, NM_153402, NM_001031814, NM_025349, NM_009070, NM_001080127, NM_001160256, NM_025520, NM_001031772, NM_178246, NM_145833, NM_001110101, NM_028291, NM_177372, NM_026554, NM_007564, NM_011756, NM_026383, NM_030680, NM_001122829, NM_027490, NM_026810, NM_138660, NM_001033201, NM_001002764, NM_001…	5606	48	13588	1.4139	1	0.395465	38.8699
GO:0018904~organic ether metabolic process	28	0.327562	0.0253732	NM_026179, NM_009992, NM_008903, NM_009994, NM_008280, NM_009993, NM_008247, NM_001163457, NM_026713, NM_008160, NM_001039507, NM_153526, NM_013913, NM_178082, NM_019812, NM_001081336, NM_008509, NM_025802, NM_001109992, NM_010719, NM_019687, NM_011044, NM_001110009, NM_007469, NM_018743, NM_011202, NM_026384, NM_019913, NM_009512, NM_008063, NM_172715, NM_023114, NM_133748, NM_001163689, NM_0011…	5606	48	13588	1.4139	1	0.395465	38.8699
GO:0051056~regulation of small GTPase mediated signal transduction	110	1.28685	0.0254792	NM_028162, NM_001163455, NM_001146059, NM_028027, NM_173032, NM_027144, NM_001085495, NM_013625, NM_001112714, NM_139234, NM_001162965, NM_001110276, NM_139232, NM_001003719, NM_001110275, NM_001163847, NM_001163848, NM_019834, NM_019994, NM_001033484, NM_010937, NM_023854, NM_145476, NM_001081206, NM_144522, NM_001166413, NM_029745, NM_001077360, NM_001112701, NM_009025, NM_019988, NM_027711, NM…	5606	228	13588	1.16939	1	0.395629	38.9971
GO:0030030~cell projection organization	150	1.7548	0.0262393	NM_001002929, NM_144800, NM_009846, NM_001012477, NM_148934, NM_001109757, NM_001001454, NM_001109751, NM_139234, NM_001037761, NM_139232, NM_176930, NM_009007, NM_023370, NM_009008, NM_146182, NM_009001, NM_198863, NM_011670, NM_198864, NM_001161431, NM_011434, NM_009451, NM_021789, NM_177410, NM_001169114, NM_009458, NM_024218, NM_001109764, NM_007453, NM_001109765, NM_008482, NM_008844, NM_016…	5606	319	13588	1.13973	1	0.403629	39.9019
GO:0048562~embryonic organ morphogenesis	80	0.935891	0.0263769	NM_007862, NM_008056, NM_172553, NM_011127, NM_009170, NM_023370, NM_008002, NM_010164, NM_001077507, NM_011434, NM_010468, NM_011023, NM_010205, NM_010461, NM_001166363, NM_010207, NM_011657, NM_001160112, NM_001018042, NM_011912, NM_010469, NM_001081417, NM_001081424, NM_175686, NM_011546, NM_133748, NM_001077510, NM_008583, NM_001166361, NM_001166362, NM_011443, NM_011547, NM_007865, NM_010453…	5606	161	13588	1.20439	1	0.404136	40.0643
GO:0043010~camera-type eye development	66	0.77211	0.0264171	NM_001113198, NM_007862, NM_013627, NM_008600, NM_001111066, NM_009537, NM_033398, NM_018809, NM_007614, NM_007774, NM_010725, NM_001025597, NM_009170, NM_008002, NM_144783, NM_173447, NM_007527, NM_175260, NM_080450, NM_021399, NM_001165902, NM_011657, NM_014193, NM_012020, NM_001018042, NM_011912, NM_024218, NM_001081417, NM_001110267, NM_001110268, NM_008130, NM_011546, NM_001110266, NM_173396…	5606	130	13588	1.23056	1	0.403489	40.1117
GO:0007010~cytoskeleton organization	153	1.78989	0.0267019	NM_007862, NM_144800, NM_001080971, NM_001163319, NM_148934, NM_001037761, NM_013810, NM_009007, NM_009008, NM_011434, NM_001077595, NM_001077596, NM_177410, NM_011654, NM_011655, NM_199323, NM_009458, NM_027999, NM_001109761, NM_001040435, NM_001122643, NM_001122642, NM_001122641, NM_001122640, NM_011890, NM_021284, NM_178686, NM_028455, NM_153423, NM_134448, NM_025475, NM_134156, NM_016962, NM_…	5606	326	13588	1.13757	1	0.405723	40.4463
GO:0009310~amine catabolic process	36	0.421151	0.0268921	NM_133892, NM_007533, NM_139296, NM_145533, NM_029545, NM_138745, NM_001013814, NM_010050, NM_146108, NM_172119, NM_027908, NM_001111063, NM_010363, NM_009737, NM_008277, NM_025862, NM_033037, NM_008230, NM_001113383, NM_009739, NM_138942, NM_001024468, NM_001142965, NM_019546, NM_027827, NM_146214, NM_010325, NM_010324, NM_013547, NM_153783, NM_025610, NM_009146, NM_001039514, NM_138595, NM_0010…	5606	65	13588	1.34243	1	0.406831	40.6688
GO:0032386~regulation of intracellular transport	25	0.292466	0.0271561	NM_015752, NM_001167910, NM_011034, NM_016863, NM_001164053, NM_008261, NM_001164055, NM_011317, NM_009393, NM_008879, NM_011106, NM_176996, NM_009877, NM_009170, NM_007525, NM_023868, NM_013636, NM_001109992, NM_001040654, NM_001025391, NM_008854, NM_026554, NM_010099, NM_011202, NM_008540, NM_008130, NM_001040435, NM_019709, NM_007983, NM_172121, NM_001039391, NM_019827, NM_001039390	5606	42	13588	1.44276	1	0.408785	40.9762
GO:0046651~lymphocyte proliferation	25	0.292466	0.0271561	NM_001163632, NM_001033306, NM_181664, NM_009122, NM_001012477, NM_001033126, NM_016863, NM_008019, NM_011640, NM_031252, NM_011829, NM_001163631, NM_001127233, NM_011103, NM_013655, NM_138952, NM_009096, NM_007527, NM_053250, NM_008372, NM_011830, NM_177410, NM_001042564, NM_008357, NM_008234, NM_016982, NM_013612, NM_001081635, NM_001081636, NM_009020, NM_011563, NM_021704, NM_011210, NM_009741…	5606	42	13588	1.44276	1	0.408785	40.9762
GO:0043523~regulation of neuron apoptosis	43	0.503042	0.0271807	NM_019789, NM_001109757, NM_010433, NM_001111268, NM_008284, NM_001127233, NM_001110276, NM_001102565, NM_016802, NM_133435, NM_001110275, NM_009689, NM_007527, NM_011434, NM_001013372, NM_007956, NM_177410, NM_010205, NM_001012273, NM_001166363, NM_008917, NM_007499, NM_013613, NM_010937, NM_001130444, NM_001130443, NM_009741, NM_001166361, NM_001166362, NM_009743, NM_015733, NM_021284, NM_00922…	5606	80	13588	1.30281	1	0.407956	41.0048
GO:0043087~regulation of GTPase activity	49	0.573234	0.0274446	NM_028162, NM_001163455, NM_026254, NM_008240, NM_173032, NM_013625, NM_027875, NM_134091, NM_001162965, NM_001166024, NM_146252, NM_178162, NM_024196, NM_010026, NM_021350, NM_001163847, NM_019834, NM_001163848, NM_133715, NM_145760, NM_145566, NM_001145902, NM_001042655, NM_023854, NM_145476, NM_001081206, NM_011896, NM_144522, NM_009067, NM_001077359, NM_029745, NM_001077360, NM_009744, NM_019…	5606	93	13588	1.27707	1	0.409888	41.3105
GO:0006221~pyrimidine nucleotide biosynthetic process	14	0.163781	0.0275682	NM_001077529, NM_020046, NM_019730, NM_001168569, NM_001168568, NM_009471, NM_001081270, NM_025647, NM_008705, NM_018757, NM_008704, NM_001168571, NM_178071, NM_018737, NM_021288, NM_170778, NM_138314, NM_011603, NM_080637	5606	20	13588	1.69668	1	0.410198	41.4532
GO:0007040~lysosome organization	15	0.17548	0.0284692	NM_007387, NM_009906, NM_030014, NM_008094, NM_010421, NM_008917, NM_009729, NM_138646, NM_008064, NM_199009, NM_012000, NM_001077411, NM_010748, NM_001159324, NM_001033242, NM_029814, NM_008325	5606	22	13588	1.65261	1	0.419312	42.4833
GO:0051188~cofactor biosynthetic process	48	0.561535	0.0284889	NM_176831, NM_011820, NM_008044, NM_008732, NM_008525, NM_026504, NM_133435, NM_026452, NM_144786, NM_153501, NM_007998, NM_008638, NM_178600, NM_019501, NM_009940, NM_013551, NM_008911, NM_026829, NM_145962, NM_009327, NM_027120, NM_025325, NM_145965, NM_138745, NM_001170785, NM_001110251, NM_001170786, NM_010236, NM_178379, NM_026921, NM_020559, NM_030221, NM_144533, NM_178693, NM_027896, NM_08…	5606	91	13588	1.2785	1	0.418416	42.5057
GO:0000302~response to reactive oxygen species	22	0.25737	0.0286332	NM_009464, NM_011034, NM_001109757, NM_144802, NM_011485, NM_009726, NM_001081221, NM_001038593, NM_001042514, NM_008160, NM_001038592, NM_001042513, NM_008162, NM_001037741, NM_001038594, NM_080728, NM_133819, NM_007837, NM_011434, NM_015762, NM_013671, NM_177410, NM_013711, NM_172527, NM_019779, NM_011563, NM_020569, NM_007453, NM_009741, NM_023505, NM_080637	5606	36	13588	1.48123	1	0.41892	42.6689
GO:0032970~regulation of actin filament-based process	34	0.397754	0.0287222	NM_001004365, NM_007862, NM_007965, NM_011945, NM_009797, NM_009798, NM_010230, NM_030697, NM_007925, NM_181404, NM_016963, NM_009393, NM_028809, NM_019771, NM_009898, NM_030168, NM_001037761, NM_016802, NM_013810, NM_026369, NM_025284, NM_009007, NM_021278, NM_007687, NM_011072, NM_176841, NM_008937, NM_001076554, NM_146120, NM_010690, NM_001146308, NM_001146309, NM_001163394, NM_001163396, NM_0…	5606	61	13588	1.35099	1	0.418805	42.7695
GO:0046634~regulation of alpha-beta T cell activation	21	0.245672	0.0290054	NM_008395, NM_001008700, NM_009846, NM_054039, NM_007642, NM_007640, NM_028773, NM_001024952, NM_019654, NM_009680, NM_001033362, NM_009578, NM_001025597, NM_031168, NM_007648, NM_178931, NM_001081175, NM_011210, NM_009170, NM_138952, NM_009855, NM_009744, NM_001111316	5606	34	13588	1.49707	1	0.420844	43.0882
GO:0006304~DNA modification	16	0.187178	0.0290549	NM_001003961, NM_001002240, NM_001002241, NM_001003960, NM_021308, NM_001003963, NM_054078, NM_181322, NM_009345, NM_010068, NM_001013745, NM_145404, NM_013594, NM_007872, NM_031387, NM_023773, NM_008234, NM_001081387, NM_019426, NM_001043228, NM_026984, NM_001122997, NM_001168501, NM_001168502, NM_001002238, NM_172262	5606	24	13588	1.61589	1	0.420287	43.1437
GO:0032200~telomere organization	16	0.187178	0.0290549	NM_010479, NM_010478, NM_001001882, NM_001012638, NM_144824, NM_001110214, NM_145705, NM_134099, NM_011721, NM_133931, NM_013558, NM_013752, NM_009351, NM_028228, NM_011916, NM_146114, NM_001145978, NM_001166666, NM_001002764, NM_001166667, NM_001122822, NM_175683, NM_001166665, NM_011159, NM_001166668	5606	24	13588	1.61589	1	0.420287	43.1437
GO:0031334~positive regulation of protein complex assembly	16	0.187178	0.0290549	NM_007862, NM_080285, NM_011945, NM_001038609, NM_009846, NM_023729, NM_010230, NM_182839, NM_007462, NM_030168, NM_010838, NM_207176, NM_009875, NM_007983, NM_009007, NM_019976, NM_001043322, NM_019988	5606	24	13588	1.61589	1	0.420287	43.1437
GO:0007254~JNK cascade	20	0.233973	0.0292908	NM_011162, NM_009826, NM_013724, NM_021356, NM_011945, NM_016700, NM_172656, NM_009524, NM_207667, NM_001081567, NM_011941, NM_139234, NM_175088, NM_001081221, NM_024438, NM_026689, NM_019459, NM_013846, NM_009158, NM_139232, NM_054096, NM_010199	5606	32	13588	1.51489	1	0.421783	43.4076
GO:0006505~GPI anchor metabolic process	20	0.233973	0.0292908	NM_172822, NM_001145956, NM_001145955, NM_011081, NM_013784, NM_026234, NM_025574, NM_020035, NM_010331, NM_011822, NM_001142357, NM_010073, NM_178698, NM_133981, NM_133779, NM_145583, NM_145477, NM_001039536, NM_001081234, NM_018889, NM_008156, NM_001111025, NM_009628, NM_024464	5606	32	13588	1.51489	1	0.421783	43.4076
GO:0000184~nuclear-transcribed mRNA catabolic process, nonsense-mediated decay	17	0.198877	0.0293856	NM_178246, NM_028761, NM_010760, NM_028291, NM_030100, NM_025875, NM_026554, NM_026383, NM_133992, NM_030680, NM_001102407, NM_001170869, NM_001122829, NM_138660, NM_027490, NM_001002764, NM_001033201, NM_001031814, NM_009070, NM_001005507, NM_001080127, NM_001080128, NM_001160256	5606	26	13588	1.58481	1	0.421724	43.5134
GO:0001702~gastrulation with mouth forming second	17	0.198877	0.0293856	NM_008092, NM_007396, NM_001110205, NM_009466, NM_023455, NM_008513, NM_001165902, NM_001037842, NM_008739, NM_001110204, NM_007614, NM_007394, NM_008540, NM_080555, NM_023160, NM_177798, NM_008498, NM_053097, NM_010697, NM_011277, NM_001113408, NM_153319	5606	26	13588	1.58481	1	0.421724	43.5134
GO:0006506~GPI anchor biosynthetic process	19	0.222274	0.0294677	NM_172822, NM_001145956, NM_001145955, NM_011081, NM_013784, NM_026234, NM_025574, NM_020035, NM_010331, NM_011822, NM_001142357, NM_010073, NM_178698, NM_133981, NM_133779, NM_145477, NM_145583, NM_001039536, NM_001081234, NM_018889, NM_001111025, NM_009628, NM_024464	5606	30	13588	1.53509	1	0.421527	43.6048
GO:0048066~pigmentation during development	19	0.222274	0.0294677	NM_001113198, NM_013671, NM_177410, NM_177692, NM_138646, NM_023635, NM_053015, NM_019424, NM_007903, NM_010864, NM_011437, NM_001159520, NM_007904, NM_009574, NM_007709, NM_009741, NM_176785, NM_019788, NM_010024, NM_139063, NM_008781	5606	30	13588	1.53509	1	0.421527	43.6048
GO:0000077~DNA damage checkpoint	19	0.222274	0.0294677	NM_001166457, NM_172461, NM_010436, NM_011640, NM_001166459, NM_008884, NM_203660, NM_026636, NM_177323, NM_001127233, NM_001168514, NM_001168513, NM_001081122, NM_178087, NM_013752, NM_001109992, NM_007955, NM_145956, NM_007499, NM_011951, NM_018789, NM_011202, NM_009531, NM_011307, NM_001168508, NM_019864, NM_172405	5606	30	13588	1.53509	1	0.421527	43.6048
GO:0046148~pigment biosynthetic process	19	0.222274	0.0294677	NM_145360, NM_009327, NM_009478, NM_001146161, NM_013551, NM_001110251, NM_178379, NM_008911, NM_020559, NM_021882, NM_010256, NM_010864, NM_008559, NM_008732, NM_008525, NM_010027, NM_011443, NM_009698, NM_010024, NM_015770, NM_007998	5606	30	13588	1.53509	1	0.421527	43.6048
GO:0031669~cellular response to nutrient levels	18	0.210576	0.02951	NM_009826, NM_053069, NM_009983, NM_008260, NM_013719, NM_011640, NM_145528, NM_025735, NM_011480, NM_028778, NM_026217, NM_001127233, NM_001003917, NM_144925, NM_011680, NM_019812, NM_001002897, NM_001159589, NM_020581, NM_017406	5606	28	13588	1.55818	1	0.420899	43.6519
GO:0030323~respiratory tube development	58	0.678521	0.0295856	NM_008808, NM_008288, NM_080285, NM_010763, NM_023729, NM_010217, NM_033398, NM_009993, NM_001109757, NM_008245, NM_001146198, NM_007614, NM_010728, NM_009170, NM_011058, NM_008002, NM_026304, NM_009001, NM_008005, NM_007856, NM_008006, NM_011537, NM_010329, NM_010426, NM_010205, NM_010495, NM_001165902, NM_148948, NM_001166363, NM_010207, NM_001164080, NM_175643, NM_001018042, NM_001164081, NM_0…	5606	113	13588	1.24409	1	0.420635	43.7359
GO:0060541~respiratory system development	63	0.737015	0.0296038	NM_008808, NM_008288, NM_080285, NM_010763, NM_023729, NM_010217, NM_033398, NM_009993, NM_001109757, NM_008245, NM_001146198, NM_007614, NM_010728, NM_009170, NM_011058, NM_008002, NM_026304, NM_009001, NM_008005, NM_007856, NM_008006, NM_011537, NM_010329, NM_010426, NM_010205, NM_010495, NM_001165902, NM_148948, NM_001166363, NM_010207, NM_011657, NM_001164080, NM_175643, NM_001018042, NM_0011…	5606	124	13588	1.23146	1	0.419752	43.7561
GO:0045333~cellular respiration	33	0.386055	0.0296711	NM_007861, NM_030225, NM_026444, NM_025650, NM_009221, NM_008904, NM_026658, NM_009993, NM_001042451, NM_010788, NM_172532, NM_178379, NM_008044, NM_023202, NM_172436, NM_197979, NM_025641, NM_173011, NM_027945, NM_023699, NM_001168346, NM_001081979, NM_023374, NM_008323, NM_013671, NM_130884, NM_008617, NM_008618, NM_029573, NM_001145960, NM_026219, NM_010901, NM_011506, NM_023281, NM_025321, NM…	5606	59	13588	1.3557	1	0.419404	43.8307
GO:0021936~regulation of granule cell precursor proliferation	8	0.0935891	0.0299855	NM_008499, NM_001111274, NM_176996, NM_008498, NM_010113, NM_009170, NM_001081125, NM_010512, NM_184052, NM_001111276, NM_001111275, NM_008006	5606	9	13588	2.15452	1	0.421714	44.1782
GO:0021940~positive regulation of granule cell precursor proliferation	8	0.0935891	0.0299855	NM_008499, NM_001111274, NM_176996, NM_008498, NM_010113, NM_009170, NM_001081125, NM_010512, NM_184052, NM_001111276, NM_001111275, NM_008006	5606	9	13588	2.15452	1	0.421714	44.1782
GO:0051249~regulation of lymphocyte activation	72	0.842302	0.030082	NM_007862, NM_001135112, NM_009846, NM_008240, NM_009602, NM_170704, NM_170703, NM_001024952, NM_019654, NM_019424, NM_009680, NM_019649, NM_008859, NM_001025597, NM_007669, NM_009898, NM_133655, NM_170702, NM_053182, NM_031168, NM_010386, NM_009170, NM_009855, NM_010480, NM_007522, NM_008372, NM_008337, NM_008371, NM_001008700, NM_009810, NM_001077705, NM_021782, NM_011659, NM_028773, NM_0011110…	5606	144	13588	1.21192	1	0.421676	44.2845
GO:0001525~angiogenesis	67	0.783809	0.0305147	NM_001164314, NM_001012477, NM_010217, NM_009640, NM_010332, NM_007926, NM_022721, NM_009170, NM_001033141, NM_008005, NM_008006, NM_009316, NM_010205, NM_148948, NM_001165902, NM_010207, NM_001166363, NM_052993, NM_001110267, NM_001110268, NM_009507, NM_008584, NM_021704, NM_001110266, NM_001166361, NM_011441, NM_001166362, NM_011710, NM_001045807, NM_007554, NM_024226, NM_080463, NM_153423, NM_…	5606	133	13588	1.22103	1	0.42521	44.7586
GO:0006605~protein targeting	67	0.783809	0.0305147	NM_028126, NM_146152, NM_172656, NM_009304, NM_027186, NM_153774, NM_001045558, NM_153583, NM_019419, NM_001164057, NM_175933, NM_009680, NM_001127233, NM_021296, NM_023579, NM_010481, NM_001005868, NM_008002, NM_001134646, NM_001161825, NM_173745, NM_011164, NM_023719, NM_008893, NM_008995, NM_024214, NM_012058, NM_023651, NM_013612, NM_026665, NM_028198, NM_010076, NM_011505, NM_001081113, NM_0…	5606	133	13588	1.22103	1	0.42521	44.7586
GO:0007050~cell cycle arrest	32	0.374357	0.0306413	NM_030228, NM_001080995, NM_001160149, NM_145229, NM_021884, NM_133833, NM_008884, NM_008885, NM_134448, NM_001126331, NM_001126330, NM_026832, NM_030261, NM_010801, NM_007462, NM_134091, NM_007669, NM_011492, NM_009875, NM_009877, NM_019713, NM_001168488, NM_001168489, NM_007836, NM_007837, NM_144907, NM_178087, NM_001168490, NM_001040654, NM_001162908, NM_175189, NM_018789, NM_023913, NM_001111…	5606	57	13588	1.36075	1	0.425478	44.8965
GO:0009260~ribonucleotide biosynthetic process	57	0.666823	0.0307364	NM_172613, NM_025494, NM_001109757, NM_023721, NM_011829, NM_026195, NM_015803, NM_144900, NM_001038999, NM_001159519, NM_029570, NM_175015, NM_133224, NM_025381, NM_001164613, NM_010256, NM_018794, NM_001164612, NM_018757, NM_178071, NM_138314, NM_025983, NM_080637, NM_001077529, NM_009729, NM_013415, NM_009725, NM_001033303, NM_009727, NM_080467, NM_009726, NM_175025, NM_001037746, NM_001080944…	5606	111	13588	1.24467	1	0.425414	44.9999
GO:0046546~development of primary male sexual characteristics	30	0.350959	0.0326404	NM_021344, NM_008264, NM_007948, NM_001083316, NM_009524, NM_001146198, NM_080468, NM_172671, NM_009170, NM_207636, NM_011058, NM_001110791, NM_144783, NM_008292, NM_007527, NM_016925, NM_139051, NM_007857, NM_007396, NM_007956, NM_177410, NM_053272, NM_010205, NM_011750, NM_013465, NM_001166363, NM_008252, NM_177191, NM_009385, NM_011448, NM_009741, NM_001166361, NM_007537, NM_001166362, NM_0114…	5606	53	13588	1.37198	1	0.444031	47.0325
GO:0030182~neuron differentiation	184	2.15255	0.0326488	NM_009846, NM_001012477, NM_001109757, NM_001109751, NM_176930, NM_023370, NM_009007, NM_009001, NM_198863, NM_011670, NM_198864, NM_011434, NM_001161431, NM_021789, NM_177410, NM_001169114, NM_001161840, NM_053009, NM_001080780, NM_008995, NM_011657, NM_008852, NM_029426, NM_024218, NM_001110267, NM_001110268, NM_001109764, NM_010076, NM_013924, NM_001039537, NM_008482, NM_001110266, NM_008844, …	5606	399	13588	1.11776	1	0.443031	47.0413
GO:0003006~reproductive developmental process	125	1.46233	0.0331497	NM_007531, NM_007862, NM_007861, NM_010219, NM_001012477, NM_148934, NM_011668, NM_080442, NM_001146198, NM_012046, NM_013625, NM_009170, NM_001081092, NM_001110791, NM_144783, NM_016845, NM_007527, NM_011434, NM_007857, NM_001141946, NM_031870, NM_001127340, NM_177410, NM_031387, NM_010205, NM_009652, NM_001165902, NM_001166363, NM_010207, NM_009458, NM_011299, NM_008679, NM_007666, NM_001081417…	5606	264	13588	1.14765	1	0.447006	47.5639
GO:0051325~interphase	29	0.339261	0.0336654	NM_148952, NM_013787, NM_010786, NM_033270, NM_133837, NM_009829, NM_022021, NM_013726, NM_031166, NM_001081223, NM_145468, NM_001025438, NM_009584, NM_009689, NM_001025439, NM_007836, NM_010578, NM_009096, NM_177410, NM_001039138, NM_023813, NM_001012273, NM_001039139, NM_028298, NM_018789, NM_001146287, NM_020024, NM_011378, NM_001110350, NM_130889, NM_010690, NM_009413, NM_001110351, NM_172144…	5606	51	13588	1.37826	1	0.451078	48.097
GO:0030832~regulation of actin filament length	29	0.339261	0.0336654	NM_001004365, NM_007862, NM_007965, NM_011945, NM_009797, NM_009798, NM_010230, NM_007925, NM_181404, NM_016963, NM_028809, NM_019771, NM_009898, NM_030168, NM_001037761, NM_013810, NM_025284, NM_026369, NM_009007, NM_021278, NM_007687, NM_011072, NM_001076554, NM_146120, NM_010690, NM_001146308, NM_001146309, NM_001163394, NM_001163396, NM_001104617, NM_009041, NM_001104616, NM_001113545, NM_009…	5606	51	13588	1.37826	1	0.451078	48.097
GO:0007517~muscle organ development	86	1.00608	0.0339299	NM_007862, NM_133952, NM_144800, NM_010920, NM_010212, NM_001037099, NM_007925, NM_172259, NM_009988, NM_010860, NM_009170, NM_026873, NM_016754, NM_001141927, NM_011537, NM_053009, NM_148948, NM_001146180, NM_018789, NM_008584, NM_001039537, NM_021604, NM_008781, NM_001164036, NM_009324, NM_001164038, NM_001164037, NM_145965, NM_001164039, NM_008122, NM_011982, NM_007733, NM_147176, NM_013554, N…	5606	176	13588	1.18437	1	0.452616	48.3683
GO:0046395~carboxylic acid catabolic process	43	0.503042	0.0343632	NM_133892, NM_007533, NM_139296, NM_145558, NM_010173, NM_029545, NM_138745, NM_008822, NM_001013814, NM_007382, NM_175933, NM_146108, NM_027908, NM_011989, NM_011145, NM_178878, NM_008292, NM_001161825, NM_010363, NM_009737, NM_015729, NM_008277, NM_025862, NM_033037, NM_023737, NM_008230, NM_138942, NM_001113383, NM_009739, NM_001024468, NM_008995, NM_001142965, NM_019546, NM_027827, NM_146214,…	5606	81	13588	1.28673	1	0.455798	48.81
GO:0016054~organic acid catabolic process	43	0.503042	0.0343632	NM_133892, NM_007533, NM_139296, NM_145558, NM_010173, NM_029545, NM_138745, NM_008822, NM_001013814, NM_007382, NM_175933, NM_146108, NM_027908, NM_011989, NM_011145, NM_178878, NM_008292, NM_001161825, NM_010363, NM_009737, NM_015729, NM_008277, NM_025862, NM_033037, NM_023737, NM_008230, NM_138942, NM_001113383, NM_009739, NM_001024468, NM_008995, NM_001142965, NM_019546, NM_027827, NM_146214,…	5606	81	13588	1.28673	1	0.455798	48.81
GO:0051329~interphase of mitotic cell cycle	28	0.327562	0.0347038	NM_148952, NM_013787, NM_010786, NM_033270, NM_133837, NM_009829, NM_022021, NM_013726, NM_031166, NM_001081223, NM_001025438, NM_145468, NM_009584, NM_009689, NM_001025439, NM_007836, NM_010578, NM_009096, NM_177410, NM_001039138, NM_023813, NM_001012273, NM_001039139, NM_001146287, NM_020024, NM_018789, NM_011378, NM_001110350, NM_130889, NM_010690, NM_009413, NM_001110351, NM_172144, NM_009741…	5606	49	13588	1.38505	1	0.458041	49.1547
GO:0009303~rRNA transcription	9	0.105288	0.0355333	NM_011552, NM_153056, NM_001040654, NM_001003913, NM_001127233, NM_001171582, NM_009877, NM_008723, NM_011640, NM_173742, NM_009086, NM_022811	5606	11	13588	1.98313	1	0.464969	49.9849
GO:0046488~phosphatidylinositol metabolic process	9	0.105288	0.0355333	NM_145823, NM_054051, NM_198191, NM_008847, NM_008846, NM_133655, NM_008845, NM_001146687, NM_008844, NM_025576	5606	11	13588	1.98313	1	0.464969	49.9849
GO:0021602~cranial nerve morphogenesis	9	0.105288	0.0355333	NM_010452, NM_008130, NM_010468, NM_009602, NM_001168296, NM_010118, NM_010458, NM_010449, NM_134032, NM_173447	5606	11	13588	1.98313	1	0.464969	49.9849
GO:0030035~microspike assembly	9	0.105288	0.0355333	NM_198625, NM_144800, NM_133663, NM_015759, NM_001146180, NM_001005608, NM_021324, NM_001001454, NM_130862, NM_139234, NM_009861, NM_001037755, NM_001037754, NM_001109765, NM_139232, NM_025833	5606	11	13588	1.98313	1	0.464969	49.9849
GO:0043370~regulation of CD4-positive, alpha beta T cell differentiation	9	0.105288	0.0355333	NM_001033362, NM_001008700, NM_031168, NM_054039, NM_138952, NM_009744, NM_028773, NM_001024952, NM_019654	5606	11	13588	1.98313	1	0.464969	49.9849
GO:0048557~embryonic digestive tract morphogenesis	9	0.105288	0.0355333	NM_008092, NM_008130, NM_152947, NM_010544, NM_009331, NM_010207, NM_009170, NM_008002, NM_013665, NM_026924, NM_201601	5606	11	13588	1.98313	1	0.464969	49.9849
GO:0007617~mating behavior	9	0.105288	0.0355333	NM_009691, NM_010076, NM_019779, NM_013503, NM_178777, NM_011644, NM_144828, NM_007471, NM_008169, NM_001102456, NM_001102455	5606	11	13588	1.98313	1	0.464969	49.9849
GO:0009259~ribonucleotide metabolic process	63	0.737015	0.0355428	NM_009848, NM_001163359, NM_172613, NM_025494, NM_028782, NM_001109757, NM_023721, NM_011829, NM_026195, NM_015803, NM_080728, NM_144900, NM_001038999, NM_001163360, NM_001159519, NM_029570, NM_175015, NM_133224, NM_025381, NM_021891, NM_001164613, NM_010256, NM_018794, NM_001164612, NM_018757, NM_178071, NM_138314, NM_025983, NM_080637, NM_001077529, NM_009729, NM_013415, NM_001033303, NM_009725…	5606	125	13588	1.22161	1	0.463972	49.9943
GO:0030308~negative regulation of cell growth	27	0.315863	0.0357522	NM_181541, NM_133210, NM_001127259, NM_024226, NM_008884, NM_011640, NM_001126331, NM_001126330, NM_026832, NM_001127233, NM_009517, NM_009877, NM_009584, NM_021372, NM_019976, NM_178087, NM_198616, NM_028523, NM_177410, NM_008371, NM_001040654, NM_013465, NM_173408, NM_023312, NM_008917, NM_008737, NM_028774, NM_001163703, NM_001127261, NM_194051, NM_194052, NM_194053, NM_008110, NM_194054, NM_0…	5606	47	13588	1.39241	1	0.464889	50.2018
GO:0001701~in utero embryonic development	126	1.47403	0.0361813	NM_010332, NM_007673, NM_009709, NM_001039521, NM_001110305, NM_011437, NM_001110307, NM_001110306, NM_001113358, NM_010288, NM_011495, NM_013595, NM_001161840, NM_009652, NM_010207, NM_007661, NM_011657, NM_009458, NM_008916, NM_181072, NM_019640, NM_001018042, NM_007912, NM_001164709, NM_001081417, NM_028769, NM_011991, NM_001039537, NM_001159900, NM_001159901, NM_001161838, NM_007865, NM_00108…	5606	267	13588	1.14383	1	0.467879	50.6245
GO:0048704~embryonic skeletal system morphogenesis	35	0.409453	0.0362441	NM_007862, NM_172553, NM_019690, NM_011127, NM_009545, NM_201616, NM_201617, NM_201618, NM_010164, NM_021439, NM_001077507, NM_010468, NM_139146, NM_010461, NM_011657, NM_010469, NM_008130, NM_175686, NM_011546, NM_008583, NM_001077510, NM_011547, NM_008269, NM_010453, NM_010452, NM_008268, NM_001025570, NM_010451, NM_008265, NM_007554, NM_010455, NM_010454, NM_010458, NM_013554, NM_001168488, NM…	5606	64	13588	1.32553	1	0.467391	50.6861
GO:0032880~regulation of protein localization	47	0.549836	0.0367754	NM_015752, NM_010113, NM_001164053, NM_010923, NM_001164055, NM_170704, NM_170703, NM_019465, NM_170702, NM_025546, NM_010029, NM_009170, NM_007525, NM_172254, NM_008337, NM_001109992, NM_177410, NM_001161845, NM_001025391, NM_009652, NM_008854, NM_011659, NM_011202, NM_011611, NM_008540, NM_008130, NM_008682, NM_001040435, NM_009741, NM_019709, NM_007869, NM_023258, NM_023256, NM_011157, NM_0275…	5606	90	13588	1.26578	1	0.471296	51.2041
GO:0042476~odontogenesis	26	0.304165	0.036806	NM_001146038, NM_007553, NM_007554, NM_001083316, NM_001127259, NM_026057, NM_010053, NM_007614, NM_010864, NM_008046, NM_176996, NM_001081125, NM_009170, NM_011058, NM_010703, NM_008592, NM_007527, NM_025312, NM_001145920, NM_001165902, NM_009758, NM_010099, NM_001127261, NM_010054, NM_008130, NM_008482, NM_001042502, NM_025954, NM_007865, NM_001127260, NM_010713, NM_009820	5606	45	13588	1.40044	1	0.470505	51.2338
GO:0030833~regulation of actin filament polymerization	26	0.304165	0.036806	NM_001004365, NM_007862, NM_007965, NM_011945, NM_009797, NM_009798, NM_010230, NM_007925, NM_181404, NM_016963, NM_028809, NM_009898, NM_030168, NM_001037761, NM_013810, NM_025284, NM_026369, NM_009007, NM_021278, NM_011072, NM_001076554, NM_146120, NM_010690, NM_001146308, NM_001146309, NM_001163394, NM_001163396, NM_001104617, NM_009041, NM_001104616, NM_009260, NM_001039392, NM_001043322, NM_…	5606	45	13588	1.40044	1	0.470505	51.2338
GO:0006638~neutral lipid metabolic process	26	0.304165	0.036806	NM_026179, NM_009221, NM_008903, NM_008280, NM_001042451, NM_008247, NM_001163457, NM_026713, NM_008160, NM_001039507, NM_001031621, NM_153526, NM_013913, NM_178082, NM_019812, NM_001081336, NM_008509, NM_025802, NM_001109992, NM_010719, NM_019687, NM_011044, NM_001110009, NM_007469, NM_018743, NM_011202, NM_026384, NM_009512, NM_008063, NM_172715, NM_023114, NM_133748, NM_001163689, NM_001159589	5606	45	13588	1.40044	1	0.470505	51.2338
GO:0050867~positive regulation of cell activation	52	0.608329	0.0372459	NM_001135112, NM_009846, NM_009602, NM_170704, NM_170703, NM_019654, NM_019424, NM_009680, NM_008859, NM_001025597, NM_009898, NM_007669, NM_133655, NM_170702, NM_031168, NM_010386, NM_009855, NM_010480, NM_007522, NM_008337, NM_008372, NM_008371, NM_001008700, NM_021782, NM_011659, NM_028773, NM_011611, NM_001111099, NM_001162433, NM_011210, NM_007413, NM_009740, NM_027025, NM_009016, NM_019788,…	5606	101	13588	1.24791	1	0.473512	51.6585
GO:0008344~adult locomotory behavior	34	0.397754	0.0375609	NM_007697, NM_009124, NM_010610, NM_009221, NM_010433, NM_010946, NM_001042451, NM_010788, NM_001037099, NM_013625, NM_008044, NM_198190, NM_007793, NM_020492, NM_026876, NM_023370, NM_009891, NM_013554, NM_013555, NM_001077499, NM_011670, NM_008169, NM_001081979, NM_007878, NM_010461, NM_008917, NM_010421, NM_007936, NM_013613, NM_001139509, NM_012000, NM_001081417, NM_018733, NM_020569, NM_0100…	5606	62	13588	1.3292	1	0.475339	51.9605
GO:0006508~proteolysis	455	5.32288	0.0376818	NM_026097, NM_007861, NM_027838, NM_025350, NM_027355, NM_010074, NM_010075, NM_025735, NM_008569, NM_019654, NM_001081435, NM_001172068, NM_019648, NM_001033528, NM_145468, NM_173180, NM_008570, NM_027445, NM_001168657, NM_001168656, NM_007857, NM_010168, NM_001168655, NM_001172069, NM_027749, NM_001172070, NM_025483, NM_001172071, NM_001164709, NM_010082, NM_011543, NM_001109761, NM_027436, NM_…	5606	1034	13588	1.06658	1	0.475375	52.0759
GO:0048732~gland development	95	1.11137	0.0377913	NM_007531, NM_013627, NM_010219, NM_010113, NM_011668, NM_007921, NM_001146198, NM_001025597, NM_009170, NM_008002, NM_001168657, NM_008006, NM_001168656, NM_001168655, NM_010468, NM_177410, NM_010205, NM_023755, NM_001165902, NM_001166363, NM_010207, NM_008270, NM_007912, NM_008679, NM_001081212, NM_001110267, NM_011448, NM_009504, NM_001110268, NM_008780, NM_001110266, NM_001166361, NM_00116636…	5606	197	13588	1.16885	1	0.475307	52.1803
GO:0070661~leukocyte proliferation	25	0.292466	0.0378599	NM_001163632, NM_001033306, NM_181664, NM_009122, NM_001012477, NM_001033126, NM_016863, NM_008019, NM_011640, NM_031252, NM_011829, NM_001163631, NM_001127233, NM_011103, NM_013655, NM_138952, NM_009096, NM_007527, NM_053250, NM_008372, NM_011830, NM_177410, NM_001042564, NM_008357, NM_008234, NM_016982, NM_013612, NM_001081635, NM_001081636, NM_009020, NM_011563, NM_021704, NM_011210, NM_009741…	5606	43	13588	1.4092	1	0.474866	52.2454
GO:0032943~mononuclear cell proliferation	25	0.292466	0.0378599	NM_001163632, NM_001033306, NM_181664, NM_009122, NM_001012477, NM_001033126, NM_016863, NM_008019, NM_011640, NM_031252, NM_011829, NM_001163631, NM_001127233, NM_011103, NM_013655, NM_138952, NM_009096, NM_007527, NM_053250, NM_008372, NM_011830, NM_177410, NM_001042564, NM_008357, NM_008234, NM_016982, NM_013612, NM_001081635, NM_001081636, NM_009020, NM_011563, NM_021704, NM_011210, NM_009741…	5606	43	13588	1.4092	1	0.474866	52.2454
GO:0034654~nucleobase, nucleoside, nucleotide and nucleic acid biosynthetic process	87	1.01778	0.0379445	NM_025494, NM_001109757, NM_026195, NM_133435, NM_029128, NM_144900, NM_001038999, NM_173788, NM_175015, NM_133224, NM_173029, NM_018794, NM_009624, NM_021888, NM_027120, NM_009729, NM_013415, NM_009725, NM_009727, NM_080467, NM_009726, NM_175025, NM_001161515, NM_001161516, NM_144533, NM_010049, NM_011603, NM_001110140, NM_013734, NM_016774, NM_009634, NM_019730, NM_026690, NM_021524, NM_009722,…	5606	179	13588	1.17806	1	0.474574	52.3258
GO:0034404~nucleobase, nucleoside and nucleotide biosynthetic process	87	1.01778	0.0379445	NM_025494, NM_001109757, NM_026195, NM_133435, NM_029128, NM_144900, NM_001038999, NM_173788, NM_175015, NM_133224, NM_173029, NM_018794, NM_009624, NM_021888, NM_027120, NM_009729, NM_013415, NM_009725, NM_009727, NM_080467, NM_009726, NM_175025, NM_001161515, NM_001161516, NM_144533, NM_010049, NM_011603, NM_001110140, NM_013734, NM_016774, NM_009634, NM_019730, NM_026690, NM_021524, NM_009722,…	5606	179	13588	1.17806	1	0.474574	52.3258
GO:0016044~membrane organization	128	1.49743	0.0381121	NM_007862, NM_001083334, NM_009846, NM_009305, NM_175007, NM_010119, NM_011668, NM_024200, NM_033398, NM_026017, NM_133239, NM_001163456, NM_001039520, NM_013625, NM_008284, NM_178736, NM_001110276, NM_013810, NM_130449, NM_001110275, NM_176930, NM_009170, NM_001122832, NM_009007, NM_009001, NM_011862, NM_007527, NM_011434, NM_177410, NM_025887, NM_021492, NM_001159558, NM_001159557, NM_001159556…	5606	272	13588	1.14063	1	0.475036	52.4846
GO:0032956~regulation of actin cytoskeleton organization	33	0.386055	0.0389215	NM_001004365, NM_007862, NM_007965, NM_011945, NM_009797, NM_009798, NM_010230, NM_030697, NM_007925, NM_181404, NM_016963, NM_028809, NM_019771, NM_009898, NM_030168, NM_001037761, NM_016802, NM_013810, NM_026369, NM_025284, NM_009007, NM_021278, NM_007687, NM_011072, NM_176841, NM_008937, NM_001076554, NM_146120, NM_010690, NM_001146308, NM_001146309, NM_001163394, NM_001163396, NM_001104617, N…	5606	60	13588	1.33311	1	0.481251	53.2445
GO:0048608~reproductive structure development	65	0.760412	0.0392412	NM_007862, NM_010219, NM_021344, NM_011668, NM_001146198, NM_007614, NM_012046, NM_008046, NM_173440, NM_009170, NM_001081092, NM_011169, NM_001110791, NM_008292, NM_144783, NM_007527, NM_007857, NM_011434, NM_007396, NM_031870, NM_177410, NM_007956, NM_001165902, NM_011750, NM_010207, NM_012020, NM_184052, NM_008679, NM_007666, NM_011448, NM_001110267, NM_001110268, NM_011545, NM_011859, NM_0011…	5606	130	13588	1.21192	1	0.483035	53.5414
GO:0015908~fatty acid transport	10	0.116986	0.0394319	NM_033314, NM_009327, NM_023733, NM_011989, NM_011145, NM_011977, NM_011978, NM_009512, NM_009948, NM_010730	5606	13	13588	1.86449	1	0.483665	53.7177
GO:0042375~quinone cofactor metabolic process	10	0.116986	0.0394319	NM_007620, NM_178600, NM_172687, NM_019501, NM_027121, NM_178693, NM_009940, NM_001168289, NM_026504, NM_027772, NM_026452, NM_001001327	5606	13	13588	1.86449	1	0.483665	53.7177
GO:0030879~mammary gland development	45	0.526439	0.0397203	NM_007531, NM_080285, NM_023729, NM_009952, NM_010113, NM_007921, NM_010121, NM_001037726, NM_008002, NM_011169, NM_001168657, NM_008006, NM_001168656, NM_001168655, NM_009737, NM_011164, NM_007956, NM_008957, NM_010207, NM_008270, NM_008679, NM_184052, NM_001081212, NM_008734, NM_001110267, NM_008130, NM_001110268, NM_009504, NM_009883, NM_001110266, NM_009324, NM_001163530, NM_007554, NM_010456…	5606	86	13588	1.26828	1	0.485149	53.9831
GO:0009150~purine ribonucleotide metabolic process	60	0.701919	0.0398851	NM_009848, NM_001163359, NM_172613, NM_025494, NM_028782, NM_001109757, NM_023721, NM_011829, NM_026195, NM_015803, NM_080728, NM_144900, NM_001038999, NM_001163360, NM_001159519, NM_029570, NM_175015, NM_133224, NM_025381, NM_021891, NM_001164613, NM_010256, NM_018794, NM_001164612, NM_018757, NM_178071, NM_138314, NM_025983, NM_080637, NM_001077529, NM_009729, NM_013415, NM_009725, NM_001033303…	5606	119	13588	1.2221	1	0.48554	54.134
GO:0001654~eye development	77	0.900796	0.0406296	NM_007862, NM_001159569, NM_013627, NM_008600, NM_001111066, NM_001159568, NM_001159567, NM_033398, NM_133239, NM_010725, NM_001025597, NM_009170, NM_008002, NM_144783, NM_007527, NM_080450, NM_001165902, NM_011657, NM_001018042, NM_011912, NM_024218, NM_001081417, NM_001110267, NM_001110268, NM_011546, NM_001110266, NM_173396, NM_011443, NM_007554, NM_001098425, NM_007462, NM_007739, NM_177798, …	5606	157	13588	1.18876	1	0.490959	54.8104
GO:0042440~pigment metabolic process	22	0.25737	0.0409433	NM_009327, NM_001110251, NM_178379, NM_021882, NM_020559, NM_010864, NM_026678, NM_008732, NM_008525, NM_010027, NM_010024, NM_007998, NM_145360, NM_177410, NM_010443, NM_009478, NM_001146161, NM_013551, NM_008911, NM_010256, NM_008559, NM_009741, NM_009698, NM_011443, NM_015770	5606	37	13588	1.4412	1	0.492607	55.0925
GO:0009144~purine nucleoside triphosphate metabolic process	54	0.631727	0.0418494	NM_009848, NM_001163359, NM_172613, NM_025494, NM_028782, NM_001109757, NM_023721, NM_015803, NM_080728, NM_144900, NM_001038999, NM_001163360, NM_008637, NM_172527, NM_029570, NM_134079, NM_175015, NM_133224, NM_025381, NM_021891, NM_001164613, NM_018794, NM_001164612, NM_018757, NM_178071, NM_138314, NM_025983, NM_080637, NM_001077529, NM_009729, NM_013415, NM_009725, NM_009727, NM_080467, NM_0…	5606	106	13588	1.23478	1	0.499273	55.8981
GO:0046822~regulation of nucleocytoplasmic transport	21	0.245672	0.041909	NM_015752, NM_001167910, NM_011034, NM_008261, NM_001164053, NM_001164055, NM_011317, NM_011106, NM_176996, NM_009877, NM_009170, NM_007525, NM_013636, NM_001109992, NM_001040654, NM_001025391, NM_008854, NM_026554, NM_010099, NM_011202, NM_008540, NM_008130, NM_001040435, NM_019709, NM_007983, NM_172121, NM_001039391, NM_019827, NM_001039390	5606	35	13588	1.4543	1	0.498723	55.9506
GO:0031098~stress-activated protein kinase signaling pathway	21	0.245672	0.041909	NM_011162, NM_009826, NM_013724, NM_021356, NM_011945, NM_016700, NM_172656, NM_009524, NM_207667, NM_001081567, NM_011941, NM_139234, NM_175088, NM_001081221, NM_024438, NM_026689, NM_019459, NM_013846, NM_009158, NM_139232, NM_133753, NM_054096, NM_010199	5606	35	13588	1.4543	1	0.498723	55.9506
GO:0006928~cell motion	169	1.97707	0.0420766	NM_001002929, NM_009846, NM_001012477, NM_007440, NM_176930, NM_019508, NM_009007, NM_010288, NM_001161825, NM_001169114, NM_138942, NM_001080780, NM_008994, NM_008995, NM_013694, NM_024218, NM_008063, NM_001110267, NM_001110268, NM_001109764, NM_010076, NM_001110266, NM_009322, NM_153423, NM_007462, NM_021459, NM_011987, NM_008592, NM_023598, NM_011176, NM_029772, NM_009819, NM_198630, NM_016774…	5606	367	13588	1.11615	1	0.499084	56.0979
GO:0050803~regulation of synapse structure and activity	11	0.128685	0.0420997	NM_009819, NM_009602, NM_007789, NM_001045558, NM_008837, NM_010788, NM_001130409, NM_009527, NM_001109764, NM_145732, NM_007982, NM_008169, NM_007471, NM_021604, NM_008940, NM_001081979	5606	15	13588	1.77748	1	0.49823	56.1182
GO:0032989~cellular component morphogenesis	162	1.89518	0.0426211	NM_001012477, NM_148934, NM_001109757, NM_024200, NM_146087, NM_176930, NM_023370, NM_009007, NM_009001, NM_198863, NM_011670, NM_198864, NM_009850, NM_001161431, NM_011434, NM_001077595, NM_001077596, NM_177410, NM_080450, NM_001169114, NM_175168, NM_010495, NM_009458, NM_029426, NM_024218, NM_011448, NM_001109761, NM_001109764, NM_008844, NM_011445, NM_021460, NM_009322, NM_008885, NM_134448, N…	5606	351	13588	1.11869	1	0.501545	56.5733
GO:0030705~cytoskeleton-dependent intracellular transport	20	0.233973	0.0428185	NM_008691, NM_007965, NM_001163355, NM_008448, NM_001163354, NM_022410, NM_133833, NM_153176, NM_153423, NM_134448, NM_013625, NM_172259, NM_010864, NM_021536, NM_010860, NM_001114085, NM_009515, NM_146182, NM_011670, NM_008451, NM_175260, NM_001164171, NM_023317, NM_001163394, NM_001163396, NM_010856, NM_007471	5606	33	13588	1.46899	1	0.50214	56.7444
GO:0035051~cardiac cell differentiation	20	0.233973	0.0428185	NM_008092, NM_175260, NM_007553, NM_053069, NM_148948, NM_008937, NM_010212, NM_010920, NM_178591, NM_011306, NM_007382, NM_009367, NM_139293, NM_025462, NM_177942, NM_009608, NM_010258, NM_177940, NM_177941, NM_010578, NM_015760, NM_011445, NM_011243, NM_011537	5606	33	13588	1.46899	1	0.50214	56.7444
GO:0000956~nuclear-transcribed mRNA catabolic process	20	0.233973	0.0428185	NM_010760, NM_028761, NM_025875, NM_030100, NM_133992, NM_001102407, NM_001170869, NM_001031814, NM_009070, NM_001080127, NM_001160256, NM_178246, NM_028291, NM_026554, NM_007564, NM_026383, NM_011756, NM_030680, NM_001122829, NM_026810, NM_027490, NM_138660, NM_001002764, NM_001033201, NM_001005507, NM_001080128	5606	33	13588	1.46899	1	0.50214	56.7444
GO:0031570~DNA integrity checkpoint	20	0.233973	0.0428185	NM_001166457, NM_172461, NM_010436, NM_011640, NM_001166459, NM_008884, NM_203660, NM_026636, NM_177323, NM_001127233, NM_001168514, NM_001168513, NM_001081122, NM_178087, NM_013752, NM_001109992, NM_007955, NM_145956, NM_007499, NM_011951, NM_018789, NM_011202, NM_009531, NM_011307, NM_026014, NM_001168508, NM_019864, NM_172405	5606	33	13588	1.46899	1	0.50214	56.7444
GO:0042594~response to starvation	18	0.210576	0.0443796	NM_009826, NM_053069, NM_009983, NM_008260, NM_013719, NM_011640, NM_007383, NM_145528, NM_007382, NM_025735, NM_011480, NM_028778, NM_026217, NM_001127233, NM_001003917, NM_144925, NM_001002897, NM_019812, NM_001159589, NM_020581	5606	29	13588	1.50445	1	0.513872	58.0756
GO:0032318~regulation of Ras GTPase activity	42	0.491343	0.044618	NM_001163455, NM_028162, NM_026254, NM_173032, NM_008240, NM_013625, NM_027875, NM_001162965, NM_134091, NM_001166024, NM_146252, NM_178162, NM_024196, NM_010026, NM_001163847, NM_019834, NM_001163848, NM_133715, NM_145760, NM_145566, NM_001042655, NM_023854, NM_145476, NM_144522, NM_001081206, NM_011896, NM_009067, NM_001077359, NM_029745, NM_001077360, NM_009744, NM_019988, NM_001008232, NM_139…	5606	80	13588	1.27251	1	0.514746	58.2755
GO:0048193~Golgi vesicle transport	29	0.339261	0.0448094	NM_011342, NM_009748, NM_176832, NM_001163024, NM_001162870, NM_001163025, NM_024206, NM_001160209, NM_144798, NM_001160208, NM_026355, NM_016962, NM_021538, NM_194355, NM_145604, NM_001172062, NM_028734, NM_001163126, NM_025505, NM_019817, NM_153395, NM_021789, NM_026168, NM_008996, NM_026693, NM_013718, NM_025432, NM_012039, NM_027400, NM_001103156, NM_001103157, NM_019780, NM_001168273, NM_009…	5606	52	13588	1.35175	1	0.515237	58.4353
GO:0050680~negative regulation of epithelial cell proliferation	17	0.198877	0.0449713	NM_007862, NM_007531, NM_013627, NM_001040654, NM_008957, NM_001082531, NM_007554, NM_009524, NM_027432, NM_007462, NM_011492, NM_009875, NM_009877, NM_008701, NM_011145, NM_008475, NM_134111, NM_011340	5606	27	13588	1.52612	1	0.51549	58.57
GO:0007585~respiratory gaseous exchange	16	0.187178	0.0453833	NM_010453, NM_011359, NM_010763, NM_010332, NM_019916, NM_010882, NM_008064, NM_010788, NM_010658, NM_009551, NM_001159324, NM_001166399, NM_007410, NM_009001, NM_008169, NM_021439, NM_016893, NM_001081979, NM_016768	5606	25	13588	1.55125	1	0.517728	58.9109
GO:0006984~ER-nuclear signaling pathway	16	0.187178	0.0453833	NM_008337, NM_022310, NM_001110140, NM_011163, NM_030685, NM_146217, NM_013719, NM_023913, NM_001163434, NM_011640, NM_009722, NM_001127233, NM_010121, NM_033562, NM_010902, NM_007837, NM_133819, NM_019827, NM_001005509	5606	25	13588	1.55125	1	0.517728	58.9109
GO:0032507~maintenance of protein location in cell	14	0.163781	0.0454313	NM_028112, NM_015752, NM_001025391, NM_133950, NM_001039088, NM_008884, NM_201230, NM_134090, NM_025841, NM_001040435, NM_144925, NM_007983, NM_001045529, NM_023284, NM_011602, NM_139051, NM_178087	5606	21	13588	1.61589	1	0.51707	58.9504
GO:0016579~protein deubiquitination	15	0.17548	0.0455605	NM_001166457, NM_145956, NM_009481, NM_027088, NM_001001559, NM_011669, NM_001166459, NM_177239, NM_011307, NM_026636, NM_203660, NM_024258, NM_001025613, NM_001025614, NM_026236, NM_177561, NM_001004143, NM_011670	5606	23	13588	1.58076	1	0.517056	59.0567
GO:0006306~DNA methylation	15	0.17548	0.0455605	NM_001003961, NM_001002240, NM_013594, NM_001002241, NM_031387, NM_007872, NM_001003960, NM_023773, NM_021308, NM_001003963, NM_008234, NM_054078, NM_181322, NM_001081387, NM_019426, NM_026984, NM_010068, NM_001122997, NM_001013745, NM_001168501, NM_001002238, NM_001168502, NM_172262, NM_145404	5606	23	13588	1.58076	1	0.517056	59.0567
GO:0006305~DNA alkylation	15	0.17548	0.0455605	NM_001003961, NM_001002240, NM_013594, NM_001002241, NM_031387, NM_007872, NM_001003960, NM_023773, NM_021308, NM_001003963, NM_008234, NM_054078, NM_181322, NM_001081387, NM_019426, NM_026984, NM_010068, NM_001122997, NM_001013745, NM_001168501, NM_001002238, NM_001168502, NM_172262, NM_145404	5606	23	13588	1.58076	1	0.517056	59.0567
GO:0000723~telomere maintenance	15	0.17548	0.0455605	NM_010479, NM_010478, NM_013752, NM_009351, NM_028228, NM_001001882, NM_011916, NM_001012638, NM_001110214, NM_001145978, NM_146114, NM_001002764, NM_145705, NM_001166666, NM_175683, NM_001122822, NM_001166667, NM_001166665, NM_011159, NM_134099, NM_001166668, NM_011721, NM_133931, NM_013558	5606	23	13588	1.58076	1	0.517056	59.0567
GO:0052548~regulation of endopeptidase activity	28	0.327562	0.0463924	NM_010479, NM_010478, NM_175178, NM_015733, NM_001042558, NM_008884, NM_011640, NM_009503, NM_010121, NM_001127233, NM_007734, NM_009688, NM_001122978, NM_001168488, NM_001168489, NM_009689, NM_009684, NM_013558, NM_007527, NM_178087, NM_007522, NM_207653, NM_001168490, NM_053272, NM_001012273, NM_146001, NM_012020, NM_001162433, NM_011997, NM_026689, NM_008583, NM_009864, NM_009740, NM_009019, N…	5606	50	13588	1.35735	1	0.522548	59.7347
GO:0043281~regulation of caspase activity	28	0.327562	0.0463924	NM_010479, NM_010478, NM_175178, NM_015733, NM_001042558, NM_008884, NM_011640, NM_009503, NM_010121, NM_001127233, NM_007734, NM_009688, NM_001122978, NM_001168488, NM_001168489, NM_009689, NM_009684, NM_013558, NM_007527, NM_178087, NM_007522, NM_207653, NM_001168490, NM_053272, NM_001012273, NM_146001, NM_012020, NM_001162433, NM_011997, NM_026689, NM_008583, NM_009864, NM_009740, NM_009019, N…	5606	50	13588	1.35735	1	0.522548	59.7347
GO:0045321~leukocyte activation	104	1.21666	0.046741	NM_007862, NM_001159290, NM_001135112, NM_009846, NM_001012477, NM_009302, NM_170704, NM_001109757, NM_033398, NM_170703, NM_001037099, NM_001045964, NM_001025597, NM_170702, NM_001098841, NM_001098840, NM_007527, NM_008372, NM_177410, NM_008371, NM_001165902, NM_001018042, NM_008914, NM_177725, NM_001162433, NM_013612, NM_008780, NM_009020, NM_175683, NM_021704, NM_011210, NM_013487, NM_009019, …	5606	219	13588	1.15104	1	0.524222	60.0157
GO:0006290~pyrimidine dimer repair	6	0.0701919	0.046988	NM_001081221, NM_030715, NM_007948, NM_011130, NM_008251, NM_028119, NM_001127324	5606	6	13588	2.42383	1	0.525098	60.2136
GO:0019725~cellular homeostasis	158	1.84839	0.0481353	NM_007862, NM_007861, NM_175178, NM_010290, NM_009846, NM_001109757, NM_001112798, NM_001037099, NM_016847, NM_011434, NM_021273, NM_177410, NM_080450, NM_001161845, NM_008994, NM_011026, NM_153559, NM_008064, NM_008063, NM_001037279, NM_010076, NM_007453, NM_009592, NM_028092, NM_025334, NM_011032, NM_001111316, NM_011034, NM_029582, NM_009729, NM_008885, NM_021881, NM_009726, NM_007462, NM_0085…	5606	343	13588	1.11652	1	0.532832	61.1209
GO:0009165~nucleotide biosynthetic process	84	0.982686	0.0488497	NM_025494, NM_001109757, NM_026195, NM_133435, NM_144900, NM_001038999, NM_173788, NM_175015, NM_133224, NM_173029, NM_018794, NM_009624, NM_027120, NM_009729, NM_013415, NM_009725, NM_009727, NM_080467, NM_009726, NM_175025, NM_001161515, NM_001161516, NM_144533, NM_010049, NM_011603, NM_001110140, NM_013734, NM_016774, NM_009634, NM_019730, NM_026690, NM_021524, NM_009722, NM_001081270, NM_0264…	5606	174	13588	1.17013	1	0.537177	61.6759
GO:0031399~regulation of protein modification process	80	0.935891	0.0490224	NM_009846, NM_010113, NM_054079, NM_009709, NM_139234, NM_001081282, NM_133655, NM_139232, NM_007527, NM_008006, NM_007998, NM_177410, NM_053009, NM_001077705, NM_009458, NM_008916, NM_008378, NM_007912, NM_008583, NM_001039537, NM_011210, NM_008782, NM_019988, NM_001111316, NM_009826, NM_007553, NM_007554, NM_010192, NM_021283, NM_008261, NM_008884, NM_019719, NM_178694, NM_175226, NM_011104, NM…	5606	165	13588	1.17519	1	0.537435	61.8089
GO:0016477~cell migration	113	1.32195	0.0496331	NM_001002929, NM_013627, NM_013723, NM_009846, NM_001012477, NM_010217, NM_013729, NM_008900, NM_001146198, NM_007926, NM_001163516, NM_013625, NM_010725, NM_133654, NM_001114085, NM_009170, NM_008002, NM_019508, NM_009007, NM_008003, NM_010288, NM_001161825, NM_007527, NM_001111059, NM_008994, NM_001080780, NM_138942, NM_008995, NM_007912, NM_013613, NM_023651, NM_008063, NM_007664, NM_001110267…	5606	240	13588	1.14122	1	0.540938	62.2758
GO:0043039~tRNA aminoacylation	26	0.304165	0.0496853	NM_001142950, NM_001130868, NM_198608, NM_001164314, NM_015810, NM_024274, NM_001163617, NM_053092, NM_001164488, NM_001039189, NM_144829, NM_027350, NM_181406, NM_025648, NM_175439, NM_001003913, NM_153591, NM_024248, NM_029735, NM_026140, NM_175137, NM_001171582, NM_027462, NM_198653, NM_172644, NM_146217, NM_013719, NM_198246, NM_001163618, NM_001168270, NM_001163619, NM_026378, NM_198675, NM_…	5606	46	13588	1.36999	1	0.540296	62.3155
GO:0043038~amino acid activation	26	0.304165	0.0496853	NM_001142950, NM_001130868, NM_198608, NM_001164314, NM_015810, NM_024274, NM_001163617, NM_053092, NM_001164488, NM_001039189, NM_144829, NM_027350, NM_181406, NM_025648, NM_175439, NM_001003913, NM_153591, NM_024248, NM_029735, NM_026140, NM_175137, NM_001171582, NM_027462, NM_198653, NM_172644, NM_146217, NM_013719, NM_198246, NM_001163618, NM_001168270, NM_001163619, NM_026378, NM_198675, NM_…	5606	46	13588	1.36999	1	0.540296	62.3155
GO:0006418~tRNA aminoacylation for protein translation	26	0.304165	0.0496853	NM_001142950, NM_001130868, NM_198608, NM_001164314, NM_015810, NM_024274, NM_001163617, NM_053092, NM_001164488, NM_001039189, NM_144829, NM_027350, NM_181406, NM_025648, NM_175439, NM_001003913, NM_153591, NM_024248, NM_029735, NM_026140, NM_175137, NM_001171582, NM_027462, NM_198653, NM_172644, NM_146217, NM_013719, NM_198246, NM_001163618, NM_001168270, NM_001163619, NM_026378, NM_198675, NM_…	5606	46	13588	1.36999	1	0.540296	62.3155
