# Supplementary material for: Identification and functional analysis of long non-coding RNAs in mouse cleavage stage embryonic development based on single cell transcriptome data
Source: BMC Genomics. 2014 Oct 3;15(1):845. doi: 10.1186/1471-2164-15-845 (PMC4200203; doi:10.1186/1471-2164-15-845)
Supplement: Supplementary file 11 — Additional file 11: Genes and their memberships to each module. MM is stand for module membership, which is the correlation between a gene and a module. pMM is the p-value of MM. (XLS 20 MB) [file 12864_2014_6548_MOESM11_ESM.xls]

## Sheet: 工作表1
ID	type	module	MM-grey60	p.MM-grey60	MM-midnightblue	p.MM-midnightblue	MM-cyan	p.MM-cyan	MM-lightyellow	p.MM-lightyellow	MM-salmon	p.MM-salmon	MM-greenyellow	p.MM-greenyellow	MM-white	p.MM-white	MM-tan	p.MM-tan	MM-darkred	p.MM-darkred	MM-darkturquoise	p.MM-darkturquoise	MM-purple	p.MM-purple	MM-turquoise	p.MM-turquoise	MM-skyblue	p.MM-skyblue	MM-lightgreen	p.MM-lightgreen	MM-saddlebrown	p.MM-saddlebrown	MM-black	p.MM-black	MM-brown	p.MM-brown	MM-darkgreen	p.MM-darkgreen	MM-darkgrey	p.MM-darkgrey	MM-orange	p.MM-orange	MM-darkorange	p.MM-darkorange	MM-lightcyan	p.MM-lightcyan	MM-blue	p.MM-blue	MM-pink
ENSMUST00000044533	known lncRNA	brown	-0.289574	0.169907	-0.279229	0.186376	-0.292751	0.165059	-0.265178	0.210454	-0.313517	0.135744	-0.351398	0.0922241	-0.249679	0.239346	-0.259067	0.221552	-0.1967	0.35693	-0.137705	0.521089	-0.402791	0.0509976	-0.71786	7.83466109480924e-05	0.257231	0.224959	0.217515	0.30725	0.552062	0.00515799	0.538961	0.00657719	0.643348	0.000695396	0.367314	0.0774422	0.345676	0.0980224	-0.184941	0.386954	-0.015896	0.941232	-0.0643068	0.7653	0.287275	0.173475	0.6051
ENSMUST00000066324	known lncRNA	turquoise	0.557503	0.00464931	0.329434	0.115955	0.175925	0.410915	0.0410541	0.848944	0.311065	0.138996	0.669461	0.000346527	0.268601	0.204404	0.180098	0.399724	0.333498	0.111259	0.258227	0.223106	0.394101	0.0567059	0.848589	1.61166457583748e-07	-0.332992	0.111836	-0.289629	0.169823	-0.184582	0.387893	-0.315611	0.133011	-0.597712	0.00203909	-0.271041	0.200166	-0.246286	0.246	0.0447051	0.835681	-0.28716	0.173656	-0.297426	0.158104	-0.613761	0.00142301	-0.821481
ENSMUST00000068194	known lncRNA	purple	-0.043616	0.839633	-0.0131592	0.951337	-0.0208766	0.922866	-0.0259253	0.904287	-0.0339378	0.874906	0.000200002	0.99926	-0.0177132	0.934527	0.0279705	0.896775	0.103563	0.630114	0.229218	0.281295	0.753053	2.16982909049783e-05	0.19776	0.354291	-0.161407	0.451163	-0.171484	0.423009	-0.0246392	0.909016	-0.14199	0.508074	-0.242685	0.253195	0.344401	0.0993507	0.014202	0.947486	0.445802	0.0290092	-0.143843	0.502498	-0.0911526	0.671858	-0.114168	0.595288	-0.246756
ENSMUST00000097531	known lncRNA	turquoise	0.649973	0.000586336	0.0574024	0.789915	0.333978	0.110713	0.102758	0.632791	0.643788	0.000687647	0.25718	0.225054	0.0432461	0.840976	0.0210425	0.922255	-0.00674686	0.975039	0.0394475	0.854793	0.0972943	0.651072	0.664021	0.000402838	-0.25412	0.230813	-0.20779	0.329904	-0.138188	0.519612	-0.232934	0.273353	-0.449451	0.0275663	-0.214193	0.314879	-0.221061	0.299236	-0.119733	0.577344	-0.214254	0.314738	-0.192116	0.368468	-0.473799	0.0193447	-0.62465
ENSMUST00000098378	known lncRNA	turquoise	0.219368	0.303046	0.3265	0.119433	0.551546	0.00520853	0.467309	0.0213107	-0.0176534	0.934748	0.333091	0.111722	0.221192	0.298943	0.261212	0.217613	0.293618	0.163753	0.590701	0.00237235	0.328764	0.116742	0.780036	6.97041792488073e-06	-0.319015	0.128653	-0.271882	0.198718	-0.158329	0.459954	-0.291332	0.167213	-0.55774	0.00462815	-0.201769	0.344421	-0.238721	0.26127	0.10609	0.62174	-0.269942	0.202067	-0.282721	0.180698	-0.579956	0.00297237	-0.773695
ENSMUST00000098492	known lncRNA	pink	-0.312922	0.136528	-0.323399	0.123192	-0.335689	0.108785	-0.310453	0.139816	-0.333855	0.110853	-0.386988	0.0617359	-0.279654	0.185678	-0.285144	0.176831	-0.225955	0.288389	-0.342815	0.101021	-0.483489	0.0166858	-0.866782	4.30828091786792e-08	0.44486	0.0293914	0.436418	0.0329991	-0.161199	0.451752	-0.0127273	0.952932	0.524405	0.00852263	0.243348	0.251859	0.259436	0.22087	0.0302903	0.888264	0.288064	0.172246	0.384097	0.0638759	0.797523	3.06022166479347e-06	0.948466
ENSMUST00000098839	known lncRNA	blue	-0.151668	0.479278	-0.106154	0.621529	-0.123207	0.566266	-0.122825	0.567481	-0.114848	0.59308	-0.168618	0.430917	-0.121303	0.572327	-0.116213	0.588665	-0.0070158	0.974045	0.453457	0.0260489	-0.0763016	0.723067	-0.237493	0.263803	-0.0322305	0.881155	-0.120347	0.575379	-0.12347	0.56543	-0.195163	0.360774	-0.101857	0.63579	0.3756	0.0704962	0.030293	0.888254	0.381795	0.0656207	0.00799634	0.970419	0.649745	0.000589829	0.492263	0.0145428	0.282065
ENSMUST00000098854	known lncRNA	midnightblue	0.0159221	0.941136	0.791587	4.08184909227299e-06	0.077753	0.718007	0.593875	0.00221615	0.134689	0.530342	0.114943	0.592773	0.0396577	0.854027	0.00219946	0.991862	0.00842735	0.968825	-0.0149264	0.944811	0.0723208	0.737003	0.516715	0.00972963	-0.210324	0.323908	-0.180811	0.397829	-0.129114	0.54765	-0.0950705	0.65857	-0.332224	0.112715	-0.173679	0.417007	-0.193343	0.365358	-0.125081	0.560329	-0.184455	0.388224	-0.189459	0.375254	-0.401697	0.0516904	-0.50152
ENSMUST00000100847	known lncRNA	brown	-0.213439	0.316627	-0.218993	0.303893	-0.195091	0.360954	-0.22645	0.287305	-0.241749	0.255087	-0.271836	0.198797	-0.204355	0.33814	-0.214376	0.314455	-0.181009	0.397304	-0.270108	0.20178	-0.409465	0.0469254	-0.581098	0.00290305	0.311465	0.138461	0.736396	4.08400202637213e-05	0.569104	0.00370428	0.690607	0.000187305	0.912005	5.59270798017376e-10	-0.0475155	0.825501	-0.165533	0.439518	-0.703697	0.000124708	-0.0323003	0.880899	-0.0723839	0.736782	-0.107552	0.616918	0.505991
ENSMUST00000114029	known lncRNA	greenyellow	0.194021	0.363646	0.120504	0.574877	-0.0165852	0.938689	-0.00314815	0.988352	0.0507766	0.813723	0.913121	4.88581109498315e-10	0.0397918	0.853539	0.0629193	0.77023	-0.0095553	0.964655	0.125527	0.558919	0.250922	0.236937	0.476406	0.0185978	-0.193829	0.364131	-0.175294	0.412621	-0.137723	0.521032	-0.216396	0.309807	-0.369882	0.0752369	-0.178997	0.402659	-0.159566	0.45641	0.00294155	0.989116	-0.173056	0.418707	-0.181831	0.395128	-0.31242	0.137192	-0.452534
ENSMUST00000123040	known lncRNA	tan	-0.0100815	0.96271	0.0079657	0.970532	-0.0251013	0.907317	0.0168258	0.937801	0.0389541	0.85659	0.00706543	0.973861	0.370363	0.0748288	0.915946	3.44240101153441e-10	0.0395996	0.854239	0.0286047	0.894447	0.251448	0.235923	0.278341	0.187839	-0.12207	0.569882	-0.0292962	0.89191	-0.0891974	0.678525	-0.138294	0.519291	-0.190935	0.371476	0.0812039	0.706023	-0.0740481	0.730946	0.17621	0.410145	-0.0909571	0.672523	-0.119803	0.577119	-0.206211	0.333674	-0.26711
ENSMUST00000123075	known lncRNA	brown	-0.198937	0.351376	-0.208588	0.328008	-0.225405	0.289595	-0.214772	0.31354	-0.229036	0.281688	-0.257825	0.223853	-0.147438	0.491761	-0.198418	0.35266	-0.172361	0.420607	-0.239328	0.260022	-0.380411	0.0666863	-0.562087	0.00425414	0.539646	0.00649569	0.829532	5.40634948544699e-07	-0.0685844	0.750157	0.386069	0.0624105	0.81952	9.63868392314304e-07	-0.0690133	0.748644	-0.0825657	0.701312	-0.551285	0.00523427	0.0169108	0.937487	0.138676	0.518126	0.0476204	0.825122	0.600636
ENSMUST00000123517	known lncRNA	midnightblue	0.0458147	0.831659	0.933305	2.93395486815406e-11	-0.0195425	0.927782	-0.0317363	0.882964	0.0202976	0.924999	0.00848714	0.968604	0.252056	0.234755	-0.0408164	0.849809	-0.0542036	0.801388	0.192858	0.366586	0.0795416	0.711787	0.362585	0.0816328	-0.129387	0.546795	-0.0732591	0.733711	-0.0688111	0.749357	-0.127161	0.553773	-0.220052	0.301503	-0.122586	0.56824	-0.101746	0.636161	-0.0208113	0.923106	-0.121017	0.57324	-0.132336	0.537616	-0.271087	0.200085	-0.332691
ENSMUST00000124571	known lncRNA	darkturquoise	-0.0112033	0.958564	-0.0551322	0.798053	-0.0551519	0.797983	-0.0767095	0.721644	-0.0988077	0.645988	0.521952	0.00889334	0.172455	0.420348	-0.119312	0.578694	0.0471392	0.826863	0.422405	0.0397571	0.473756	0.0193573	0.24321	0.252138	-0.286392	0.17486	-0.292836	0.16493	-0.244484	0.249584	-0.374771	0.0711682	-0.471859	0.0199164	0.232745	0.273752	0.380516	0.0666048	0.609693	0.00156167	-0.164169	0.443351	-0.0546581	0.799755	0.0633857	0.768571	-0.253082
ENSMUST00000124586	known lncRNA	turquoise	0.128878	0.548389	0.352438	0.0911983	0.2152	0.312555	0.397654	0.0543152	-0.0201014	0.925722	0.471153	0.0201277	0.192172	0.368327	0.144059	0.501848	0.312344	0.137292	0.135685	0.527276	0.642316	0.000713875	0.675885	0.000288942	-0.0583315	0.786591	-0.0824266	0.701792	-0.105053	0.625171	-0.122559	0.568326	-0.282191	0.181553	-0.340945	0.103019	-0.334312	0.110335	-0.12551	0.558975	-0.309369	0.141276	-0.354957	0.0887494	-0.724142	6.31860018642937e-05	-0.690627
ENSMUST00000124589	known lncRNA	grey60	0.70849	0.000106877	0.099718	0.642937	0.0100077	0.962982	0.0161466	0.940307	0.600618	0.0019132	0.0203012	0.924986	0.366772	0.0779143	0.103429	0.630558	-0.0618869	0.773903	0.153984	0.472514	0.111967	0.602448	0.541975	0.00622481	-0.20365	0.339845	-0.169239	0.429198	-0.101453	0.637139	-0.186479	0.382947	-0.362069	0.0821003	-0.174129	0.415783	-0.18546	0.385599	-0.0611859	0.776401	-0.17291	0.419104	-0.184868	0.387144	-0.385285	0.0629898	-0.506999
ENSMUST00000124786	known lncRNA	blue	-0.223114	0.294655	-0.124779	0.561285	-0.217232	0.307896	-0.206564	0.33283	-0.220145	0.301293	-0.262242	0.215738	-0.19248	0.367543	-0.197363	0.355279	-0.0911526	0.671858	-0.216191	0.310278	-0.28762	0.172936	-0.563919	0.00410435	-0.0141012	0.947858	-0.118944	0.579873	-0.193949	0.363828	-0.236537	0.265789	-0.0424399	0.843905	0.290681	0.168206	0.43673	0.03286	0.451319	0.02685	0.2575	0.224458	0.552102	0.00515413	0.913208	4.83442247430904e-10	0.626298
ENSMUST00000124975	known lncRNA	blue	-0.0685082	0.750426	-0.0712791	0.740663	-0.0620786	0.773221	-0.0621369	0.773013	-0.07158	0.739606	-0.0883449	0.68144	-0.0639814	0.766455	-0.0692325	0.747871	-0.0521955	0.80861	-0.0761082	0.723743	-0.117338	0.585038	-0.206059	0.334038	0.0434823	0.840118	-0.00823079	0.969552	-0.0593758	0.782859	-0.073962	0.731248	0.00787324	0.970874	-0.00523456	0.980633	0.0281479	0.896124	0.0564585	0.793296	0.0211047	0.922025	0.00927306	0.965698	0.294907	0.161825	0.240971
ENSMUST00000125121	known lncRNA	tan	0.0509303	0.813169	-0.0166546	0.938433	0.0486067	0.821556	-0.000226914	0.99916	0.013384	0.950507	0.203914	0.339205	-0.00390279	0.98556	0.963821	4.05048971230769e-14	-0.036307	0.866247	0.0638553	0.766903	0.199952	0.348875	0.301328	0.152457	-0.111034	0.605493	-0.0960289	0.655334	-0.0679547	0.752381	-0.111781	0.603053	-0.203188	0.340965	-0.096449	0.653918	-0.085314	0.691837	0.0889506	0.679368	-0.103594	0.630011	-0.0998137	0.642617	-0.218918	0.304065	-0.288326
ENSMUST00000125277	known lncRNA	greenyellow	0.0326631	0.879571	0.164643	0.442015	0.0184963	0.931639	0.0139717	0.948336	0.00810328	0.970023	0.979285	9.43951002310322e-17	0.041487	0.847369	-0.00436951	0.983833	-0.0420621	0.845278	-0.0214783	0.920649	0.0747821	0.728377	0.395558	0.0557156	-0.155772	0.467324	-0.131435	0.540412	-0.102819	0.632587	-0.138809	0.517719	-0.278047	0.188325	-0.140788	0.51171	-0.134468	0.531024	-0.0919672	0.669087	-0.13746	0.521838	-0.129827	0.545422	-0.280771	0.183854	-0.377523
ENSMUST00000125345	known lncRNA	salmon	-0.0451815	0.833954	-0.0449554	0.834773	-0.0560633	0.794713	0.0451004	0.834248	0.949525	1.4769251932599e-12	-0.050215	0.815749	-0.0506777	0.81408	-0.055991	0.794972	-0.074747	0.7285	-0.0768644	0.721104	-0.0680176	0.752158	0.211192	0.321868	-0.081796	0.703973	0.0430767	0.841591	-0.0782646	0.716226	-0.0887412	0.680084	-0.105245	0.624535	-0.102789	0.632685	-0.105355	0.624173	-0.147048	0.492921	0.0484366	0.822171	-0.0906864	0.673445	-0.160806	0.452871	-0.173896
ENSMUST00000125374	known lncRNA	lightgreen	-0.14309	0.504761	-0.158844	0.458476	-0.185993	0.384211	-0.178894	0.402936	-0.155553	0.467957	-0.207038	0.331697	-0.0980936	0.648385	-0.115172	0.592032	-0.146596	0.494267	-0.161629	0.450532	-0.262084	0.216025	-0.393767	0.0569351	0.148017	0.490043	0.910845	6.42376547733189e-10	-0.0796996	0.711239	0.0682297	0.751409	0.53656	0.00686974	0.135748	0.527085	-0.0754715	0.725966	-0.252499	0.233904	0.0386415	0.85773	0.0224075	0.917228	0.0959286	0.655673	0.463252
ENSMUST00000125626	known lncRNA	blue	-0.21426	0.314725	-0.227136	0.285807	-0.235021	0.268954	-0.206323	0.333406	-0.222614	0.295766	-0.264525	0.211622	-0.180796	0.39787	-0.197709	0.354417	-0.154376	0.471372	-0.221214	0.298892	-0.306545	0.145135	-0.605358	0.00172199	0.0746885	0.728704	-0.081088	0.706424	-0.185331	0.385936	-0.206076	0.333999	0.0313476	0.884389	0.197271	0.355507	0.4008	0.0522644	0.387293	0.0615138	0.353649	0.090015	0.556506	0.00473927	0.890932	5.36396860749272e-09	0.666097
ENSMUST00000125746	known lncRNA	pink	-0.27249	0.197675	-0.287606	0.172958	-0.305875	0.146061	-0.268851	0.203968	-0.283377	0.179646	-0.333826	0.110886	-0.217858	0.30647	-0.256686	0.225978	-0.157094	0.463505	-0.292704	0.165131	-0.370908	0.0743688	-0.74198	3.32115492709491e-05	0.507422	0.0113736	0.258342	0.222892	-0.189042	0.376325	-0.10963	0.610088	0.412433	0.0451983	0.0912793	0.671426	-0.00414716	0.984656	0.0423537	0.844218	0.448081	0.0281011	0.49059	0.014933	0.778179	7.57435377706012e-06	0.846265
ENSMUST00000125932	known lncRNA	purple	-0.0229747	0.91514	-0.0204562	0.924415	-1.02762313893294e-05	0.999962	0.0320159	0.88194	-0.0269833	0.9004	0.0422976	0.844422	0.175578	0.411853	0.0518908	0.809708	-0.00777451	0.971239	0.174102	0.415855	0.893181	4.31145575818581e-09	0.244842	0.248869	-0.111629	0.60355	-0.109626	0.610104	-0.0665057	0.757505	-0.111961	0.602466	-0.203942	0.339139	-0.0972155	0.651337	-0.0856636	0.690635	0.275783	0.192097	-0.100599	0.639991	-0.100203	0.641314	-0.210764	0.322873	-0.285022
ENSMUST00000126187	known lncRNA	black	-0.0817922	0.703986	-0.0837094	0.697363	-0.086047	0.689317	-0.0797442	0.711084	-0.0861176	0.689075	-0.0988996	0.64568	-0.0797803	0.710959	-0.0842879	0.695369	-0.0788718	0.714114	-0.0757912	0.724849	-0.151679	0.479247	-0.20258	0.342444	-0.0307124	0.886716	0.0487319	0.821104	0.107001	0.618735	0.783563	5.93975919412861e-06	0.365613	0.0789305	-0.078112	0.716758	-0.0923747	0.667702	-0.366171	0.0784404	-0.0456081	0.832407	-0.0666667	0.756935	-0.159669	0.456114	0.0858112
ENSMUST00000126325	known lncRNA	brown	-0.14281	0.505604	-0.1716	0.422691	-0.166696	0.436266	-0.183337	0.391157	-0.186911	0.381827	-0.189257	0.375772	0.301915	0.15162	-0.170498	0.425722	-0.152076	0.478084	-0.128091	0.550855	-0.272424	0.197788	-0.354276	0.0894065	0.202278	0.343179	0.626283	0.00106023	0.390743	0.0590397	0.701567	0.000133435	0.744901	2.9745496645728e-05	-0.157107	0.463469	-0.209852	0.32502	-0.651584	0.000562158	-0.110043	0.608736	-0.11478	0.593302	-0.27295	0.19689	0.27519
ENSMUST00000126447	known lncRNA	blue	-0.254645	0.229819	-0.266855	0.207476	-0.285407	0.176414	-0.250368	0.238009	-0.269963	0.20203	-0.309828	0.140657	-0.227717	0.284543	-0.235509	0.267934	-0.185685	0.385013	-0.273523	0.195914	-0.386074	0.0624066	-0.70842	0.00010712	0.255862	0.227524	0.194947	0.361316	-0.183098	0.391786	-0.0540139	0.80207	0.303114	0.149922	0.133136	0.535137	0.315415	0.133265	0.173897	0.416412	0.204495	0.337802	0.25784	0.223824	0.786669	5.14663846758261e-06	0.773319
ENSMUST00000126693	known lncRNA	pink	-0.295556	0.160861	-0.306677	0.144953	-0.322113	0.124777	-0.301075	0.152819	-0.319138	0.128497	-0.372506	0.073032	-0.261123	0.217775	-0.291128	0.167524	-0.230592	0.278342	-0.346099	0.0975856	-0.50579	0.0116846	-0.826218	6.57296831790546e-07	0.297503	0.157991	0.323619	0.122923	0.413097	0.0448184	0.563563	0.00413314	0.722882	6.60033614164441e-05	0.144398	0.500832	0.114416	0.594483	-0.341737	0.102169	0.151631	0.479387	0.608432	0.00160694	0.465318	0.0219452	0.770286
ENSMUST00000126958	known lncRNA	grey60	0.994263	7.43577188218884e-23	0.00250594	0.990728	0.0535349	0.803791	-0.00362368	0.986592	0.0147646	0.945409	0.0519933	0.809338	-0.000759569	0.997189	0.0373825	0.862322	0.00542002	0.979947	0.00769102	0.971548	0.0213313	0.921191	0.325738	0.120349	-0.141629	0.509166	-0.101877	0.635724	-0.058812	0.784873	-0.117576	0.584272	-0.227855	0.284245	-0.0859151	0.68977	-0.0454849	0.832854	-0.0509172	0.813216	-0.109029	0.612063	-0.116307	0.588361	-0.227206	0.285657	-0.306434
ENSMUST00000127010	known lncRNA	pink	-0.320561	0.126707	-0.35974	0.0842351	-0.411862	0.0455263	-0.303968	0.14872	-0.377252	0.0691693	-0.429047	0.0364299	-0.326256	0.119727	-0.374744	0.0711906	-0.263929	0.212691	-0.325532	0.120597	-0.491631	0.0146892	-0.942128	6.42090569527771e-12	0.504864	0.0118642	0.379292	0.067558	0.0931805	0.664968	0.175106	0.413131	0.656597	0.000492387	0.293379	0.164112	0.416268	0.0430405	-0.0366217	0.865098	0.306101	0.145748	0.356338	0.087428	0.722648	6.65367631851888e-05	0.958182
ENSMUST00000127350	known lncRNA	lightyellow	-0.0247074	0.908765	-0.0638581	0.766893	0.00494647	0.981699	0.631659	0.000930794	0.0213037	0.921292	0.418815	0.0416529	0.617726	0.00129811	-0.0615296	0.775176	0.0732832	0.733626	-0.0624984	0.771727	0.192219	0.368207	0.368409	0.0764964	-0.200208	0.348245	-0.187337	0.380724	-0.101389	0.637352	-0.170144	0.426697	-0.329818	0.115505	-0.108818	0.612753	-0.117054	0.585954	0.0378862	0.860484	-0.111066	0.605389	-0.0214894	0.920608	-0.220627	0.30021	-0.371506
ENSMUST00000127391	known lncRNA	darkgreen	-0.135655	0.527371	-0.127591	0.552421	-0.138731	0.517957	-0.112395	0.601051	-0.135924	0.526542	-0.151188	0.480687	-0.110371	0.607661	-0.106411	0.62068	-0.0762964	0.723085	-0.112644	0.600241	-0.129751	0.545659	-0.32833	0.117255	-0.0369708	0.863824	-0.0757235	0.725086	-0.0901366	0.675319	-0.131785	0.539325	-0.0350241	0.870934	0.937449	1.4774045818417e-11	0.402885	0.0509384	0.465771	0.0217994	-0.0283779	0.895279	0.0306761	0.886849	0.466352	0.0216137	0.314571
ENSMUST00000127409	known lncRNA	pink	0.201534	0.344993	-0.232097	0.275129	-0.249881	0.238953	-0.241131	0.25634	-0.247442	0.243719	-0.184365	0.38846	-0.235008	0.268981	-0.192149	0.368384	-0.201578	0.344886	-0.268995	0.203716	-0.364357	0.0800434	-0.48868	0.015389	0.248558	0.241531	0.286085	0.175343	-0.0734674	0.732981	-0.0344491	0.873036	0.312562	0.137003	0.431625	0.0351993	-0.0215313	0.920454	-0.0201251	0.925635	-0.028541	0.894681	0.538692	0.00660951	0.473852	0.0193295	0.551121
ENSMUST00000128125	known lncRNA	turquoise	0.314385	0.134606	0.100871	0.63908	0.113486	0.597501	0.715096	8.59703699694288e-05	0.02164	0.920054	0.627872	0.00102047	0.0625714	0.771467	0.039249	0.855516	0.0962416	0.654617	0.247665	0.243282	0.194403	0.362683	0.641335	0.000731815	-0.271723	0.198991	-0.219819	0.302028	-0.185095	0.386553	-0.281869	0.182073	-0.491188	0.0147926	-0.229839	0.279957	-0.213979	0.315373	-0.000843338	0.99688	-0.109019	0.612094	-0.230805	0.277886	-0.429019	0.0364433	-0.614588
ENSMUST00000128138	known lncRNA	white	0.0188411	0.930368	0.0436309	0.839579	0.0127508	0.952846	0.0450662	0.834372	0.072936	0.734844	0.13015	0.544414	0.950454	1.20922180120669e-12	0.0270923	0.899999	-0.00466634	0.982735	0.0599593	0.780775	0.136351	0.525233	0.296287	0.159779	-0.0991861	0.644719	-0.102882	0.632377	-0.0533823	0.80434	-0.104972	0.625439	-0.205963	0.334269	-0.0876515	0.683813	-0.095615	0.656731	0.0579909	0.787809	-0.0891664	0.678631	-0.0977439	0.64956	-0.216274	0.310088	-0.287709
ENSMUST00000128160	known lncRNA	brown	-0.0258367	0.904613	-0.198484	0.352497	0.339981	0.104058	-0.217396	0.307523	-0.21571	0.311381	-0.166961	0.435527	-0.196514	0.357392	-0.201495	0.34509	-0.150345	0.483166	0.0438233	0.83888	-0.269019	0.203674	-0.267019	0.207186	0.693174	0.000173229	0.426687	0.0375859	-0.0799798	0.710266	0.073886	0.731514	0.528294	0.00796121	-0.183849	0.389814	-0.223899	0.292916	-0.459119	0.0240192	-0.114057	0.595647	0.129738	0.5457	-0.064733	0.763787	0.333269
ENSMUST00000128209	known lncRNA	darkturquoise	0.601961	0.00185725	0.0256108	0.905443	0.0378226	0.860716	0.0187476	0.930712	-0.00292082	0.989193	0.00225739	0.991647	0.165432	0.4398	-0.00171916	0.993639	-0.00130005	0.99519	0.748406	2.60106793342684e-05	0.108582	0.613528	0.34515	0.0985693	-0.158898	0.45832	-0.128099	0.550828	-0.059231	0.783376	-0.147492	0.4916	-0.262901	0.214545	-0.0828867	0.700203	-0.0751903	0.726949	0.129617	0.546077	-0.06981	0.745835	-0.137671	0.521191	-0.226752	0.286645	-0.333457
ENSMUST00000128298	known lncRNA	purple	-0.0725532	0.736187	-0.0506949	0.814018	-0.0750408	0.727472	-0.0787546	0.714522	-0.000994573	0.99632	-0.0104093	0.961498	-0.00624275	0.976904	-0.0409611	0.849282	-0.0486718	0.821321	0.0116024	0.957089	0.732187	4.7568415979647e-05	0.0600711	0.780376	-0.106698	0.619735	-0.115779	0.59007	-0.0352786	0.870004	-0.108245	0.614638	-0.154933	0.469756	-0.0569306	0.791605	0.23471	0.269607	0.335954	0.108489	-0.0941112	0.661814	-0.0800706	0.709951	-0.013769	0.949085	-0.104572
ENSMUST00000128589	known lncRNA	blue	-0.229	0.281766	-0.240073	0.258497	-0.251221	0.23636	-0.223996	0.2927	-0.238675	0.261365	-0.275991	0.191748	-0.183632	0.390382	-0.211517	0.321106	-0.154394	0.471319	-0.192002	0.368756	-0.307014	0.144489	-0.62664	0.00105117	0.0291037	0.892616	-0.0778405	0.717703	-0.135527	0.527762	-0.162465	0.448161	0.0464836	0.829236	0.380925	0.0662894	0.51244	0.0104596	0.432073	0.0349887	0.1999	0.349001	0.696251	0.000157578	0.899926	2.17300147072419e-09	0.669089
ENSMUST00000128807	known lncRNA	purple	0.0579757	0.787864	0.0262586	0.903063	0.0771719	0.720032	0.281626	0.182466	0.0891808	0.678582	0.192282	0.368046	0.290354	0.168708	0.349552	0.0940662	0.367715	0.0770949	0.397982	0.0540983	0.901015	1.93674602278915e-09	0.610864	0.00152063	-0.273032	0.19675	-0.264844	0.211051	-0.172336	0.420673	-0.279951	0.185193	-0.498922	0.0130716	-0.0878887	0.683001	-0.133692	0.533418	0.408718	0.0473678	-0.235201	0.268578	-0.242251	0.25407	-0.432837	0.0346323	-0.632234
ENSMUST00000129578	known lncRNA	blue	-0.260148	0.219561	-0.27512	0.193212	-0.29121	0.167398	-0.258424	0.222741	-0.274674	0.193965	-0.322484	0.124317	-0.233765	0.271595	-0.24472	0.249113	-0.188529	0.377645	-0.276268	0.191286	-0.396264	0.0552412	-0.736178	4.11672715443103e-05	0.258798	0.222049	0.119447	0.578261	-0.184618	0.387799	-0.172525	0.420157	0.233769	0.271587	0.200058	0.348612	0.217973	0.306209	0.256156	0.226972	0.588826	0.00246894	0.494256	0.014089	0.918249	2.56389714711311e-10	0.821529
ENSMUST00000129687	known lncRNA	pink	-0.321535	0.125493	-0.33452	0.110099	-0.354804	0.0888966	-0.330501	0.114707	-0.3498	0.0938178	-0.404652	0.0498355	-0.295416	0.161068	-0.311122	0.13892	-0.251422	0.235972	-0.376478	0.0697885	-0.550719	0.00529049	-0.899144	2.35853063066753e-09	0.570743	0.00358483	0.605803	0.0017049	0.197422	0.355131	0.329853	0.115463	0.844604	2.10327884086141e-07	0.10036	0.640788	0.0335674	0.876261	-0.35917	0.0847638	0.297079	0.158613	0.344685	0.0990545	0.509971	0.0109014	0.923066
ENSMUST00000129875	known lncRNA	purple	-0.0681795	0.751587	-0.0716915	0.739214	-0.0194013	0.928302	-0.00506485	0.981261	-0.0677161	0.753224	-0.0599726	0.780728	-0.0184472	0.93182	-0.0369414	0.863931	-0.0501065	0.81614	0.00740669	0.972599	0.673103	0.000312768	0.0462055	0.830243	-0.0751307	0.727158	-0.103465	0.63044	-0.106618	0.619998	-0.146432	0.494756	-0.163366	0.445613	-0.0794055	0.71226	-0.0591397	0.783702	0.297149	0.158509	-0.0709294	0.741893	-0.0682623	0.751294	0.0564832	0.793208	-0.0555416
ENSMUST00000129876	known lncRNA	salmon	0.000465188	0.998279	0.024469	0.909642	-0.00288382	0.98933	0.0235234	0.91312	0.960075	1.1766343984755e-13	0.142698	0.505939	0.0620392	0.773361	0.0235728	0.912939	0.25784	0.223825	-0.00566756	0.979031	0.0948157	0.659431	0.41998	0.0410304	-0.149819	0.484715	-0.137494	0.521734	-0.102323	0.634239	-0.14873	0.487933	-0.28261	0.180877	-0.142342	0.507013	-0.13933	0.516135	-0.0590953	0.783861	-0.136747	0.524019	-0.110856	0.606074	-0.297555	0.157914	-0.392673
ENSMUST00000129953	known lncRNA	brown	-0.196673	0.356997	-0.206794	0.33228	-0.217764	0.306683	-0.218069	0.30599	-0.109088	0.611869	-0.252028	0.234808	-0.183112	0.391749	-0.194563	0.362282	-0.173187	0.418347	-0.256274	0.22675	-0.390434	0.0592577	-0.516291	0.00980006	0.382	0.0654635	0.863991	5.33873350590594e-08	0.368617	0.0763172	0.541683	0.0062583	0.890078	5.82002552101238e-09	-0.133501	0.534009	-0.182046	0.394559	-0.71571	8.42223778658184e-05	-0.084723	0.69387	-0.05007	0.816272	-0.131967	0.538761	0.49522
ENSMUST00000130159	known lncRNA	brown	-0.252122	0.234628	-0.256492	0.226342	-0.271982	0.198546	-0.242115	0.254345	-0.270675	0.200798	-0.312367	0.137262	-0.228431	0.282995	-0.241371	0.255852	-0.194951	0.361306	-0.278133	0.188183	-0.40912	0.0471291	-0.683284	0.000233082	0.0144723	0.946488	0.232753	0.273735	0.217632	0.306985	0.7396	3.62946995297007e-05	0.574927	0.00329467	0.319517	0.128018	0.141153	0.510604	-0.210532	0.323418	0.203979	0.339048	0.138616	0.51831	0.328243	0.117358	0.573065
ENSMUST00000130175	known lncRNA	turquoise	-0.0283352	0.895436	0.193822	0.364148	0.606609	0.00167434	0.167929	0.43283	0.600844	0.00190367	0.0414545	0.847487	0.458044	0.0243944	0.0961232	0.655016	-0.0865538	0.687577	-0.0421257	0.845047	0.0266904	0.901476	0.529491	0.00779479	-0.19841	0.35268	-0.169717	0.427877	-0.113515	0.597407	-0.184873	0.387133	-0.358691	0.08521	-0.177038	0.407912	-0.186004	0.384182	-0.122841	0.56743	-0.166352	0.437226	-0.17842	0.404202	-0.392021	0.0581432	-0.506678
ENSMUST00000130792	known lncRNA	brown	-0.00837811	0.969007	-0.382993	0.0647084	-0.334504	0.110118	-0.429996	0.0359727	0.124502	0.56216	-0.53728	0.00678097	-0.2319	0.275547	-0.124466	0.562276	-0.052845	0.806273	-0.346947	0.0967122	-0.42874	0.0365785	-0.639774	0.000761184	0.194983	0.361227	0.439024	0.0318499	0.222445	0.296144	0.41096	0.0460491	0.605021	0.00173505	0.0162998	0.939742	0.106429	0.620622	-0.264985	0.210799	0.310281	0.140047	0.111091	0.605306	0.338582	0.105582	0.621587
ENSMUST00000130875	known lncRNA	darkturquoise	-0.00727025	0.973104	0.151192	0.480677	-0.281217	0.183129	0.0709798	0.741716	0.322113	0.124777	0.348516	0.0951125	0.27711	0.18988	0.122171	0.569559	0.0923532	0.667776	0.512651	0.0104225	0.272374	0.197874	0.375669	0.0704401	-0.147494	0.491597	-0.298132	0.157072	-0.474971	0.019006	-0.61743	0.00130712	-0.580997	0.00290914	0.0954969	0.65713	-0.00211172	0.992186	0.524065	0.00857322	-0.0461543	0.830428	0.0756599	0.725308	0.112347	0.601207	-0.266212
ENSMUST00000130882	known lncRNA	blue	-0.183656	0.390319	-0.2	0.348756	-0.19919	0.350751	-0.177407	0.406919	-0.192928	0.366407	-0.228261	0.283364	-0.160881	0.452658	-0.173059	0.418699	-0.13894	0.517323	-0.19539	0.360205	-0.275308	0.192895	-0.528565	0.00792328	0.00667975	0.975288	-0.0647065	0.763881	-0.155614	0.467782	-0.155529	0.468026	0.013653	0.949513	0.0307832	0.886457	0.285836	0.175736	0.321653	0.125346	0.382634	0.0649808	0.269992	0.20198	0.771131	1.03098823804323e-05	0.579346
ENSMUST00000130898	known lncRNA	greenyellow	-0.0922293	0.668196	0.223668	0.293427	0.481489	0.0172087	-0.0658674	0.759765	-0.101066	0.638429	0.546157	0.00576207	-0.0200776	0.92581	-0.0134764	0.950165	-0.0389488	0.85661	-0.0757584	0.724964	-0.046513	0.829129	0.250748	0.237273	-0.286586	0.174555	-0.272538	0.197593	-0.291597	0.166808	-0.429492	0.0362152	-0.496033	0.0136941	0.103791	0.629358	0.105253	0.624511	0.301481	0.152239	0.110036	0.608758	-0.16141	0.451155	0.148368	0.489004	-0.196038
ENSMUST00000131365	known lncRNA	turquoise	0.508223	0.0112234	0.119391	0.578441	0.175466	0.412155	0.156087	0.466411	0.0865354	0.68764	0.780916	6.69956526367783e-06	0.199677	0.349552	0.459166	0.0240028	0.0390899	0.856096	0.0818839	0.703669	0.219667	0.302371	0.707715	0.000109597	-0.275542	0.192501	-0.227423	0.285183	-0.158014	0.460859	-0.259806	0.220188	-0.49242	0.0145066	-0.227137	0.285807	-0.197119	0.355886	-0.0322916	0.880931	-0.235199	0.268582	-0.243996	0.25056	-0.513782	0.0102256	-0.680335
ENSMUST00000131639	known lncRNA	brown	-0.245156	0.248244	-0.255858	0.227531	-0.277363	0.189459	-0.244106	0.25034	-0.274798	0.193755	-0.32084	0.126359	-0.23741	0.263976	-0.247084	0.244424	-0.174972	0.413493	-0.302099	0.151359	-0.401958	0.0515243	-0.689051	0.000196311	0.658308	0.000470347	0.739829	3.59868438128788e-05	-0.0577862	0.788542	0.253086	0.232782	0.807653	1.8305261254153e-06	0.136155	0.525834	0.0398299	0.8534	-0.39408	0.0567205	0.20504	0.336488	0.0259698	0.904124	0.23228	0.27474	0.735104
ENSMUST00000132219	known lncRNA	black	-0.136479	0.52484	-0.138752	0.517894	-0.146001	0.496039	-0.141886	0.50839	-0.153246	0.474663	-0.174313	0.415283	-0.129302	0.547062	-0.142548	0.506391	-0.121231	0.572554	-0.128715	0.548898	-0.264946	0.210869	-0.364697	0.0797409	-0.0280945	0.896319	0.219661	0.302386	0.503203	0.0121922	0.966967	1.51140021659107e-14	0.610418	0.00153615	-0.106327	0.62096	-0.136719	0.524106	-0.56792	0.00379261	-0.0587145	0.785222	-0.00926718	0.96572	-0.186994	0.381612	0.204667
ENSMUST00000132671	known lncRNA	purple	0.0693029	0.747622	0.231429	0.276552	-0.0621748	0.772878	0.0607391	0.777993	0.0406382	0.850457	-0.00398423	0.985259	-0.0518632	0.809807	0.174074	0.415932	0.00796791	0.970524	0.548599	0.00550542	0.595785	0.00212645	0.33603	0.108405	0.0797207	0.711165	-0.215286	0.312357	-0.0678171	0.752867	-0.235197	0.268586	-0.231641	0.276099	-0.271281	0.199752	-0.230868	0.277751	0.199944	0.348894	-0.278328	0.18786	-0.267244	0.206788	-0.243794	0.250964	-0.317656
ENSMUST00000132716	known lncRNA	darkgreen	-0.0822241	0.702492	-0.107051	0.618568	-0.0203912	0.924654	-0.00110854	0.995898	-0.125583	0.558743	-0.105219	0.62462	0.000815912	0.996981	0.0025743	0.990475	0.536178	0.00691729	0.116349	0.588228	0.0813805	0.705411	-0.078429	0.715654	-0.108831	0.612711	-0.165044	0.440889	-0.0989989	0.645346	-0.180054	0.399843	-0.17884	0.403079	0.694207	0.00016783	0.377938	0.0686243	0.527817	0.00802848	-0.112716	0.600007	-0.0975164	0.650325	0.211118	0.322041	0.0419979
ENSMUST00000133467	known lncRNA	grey60	0.786744	5.12866541873704e-06	0.125984	0.557478	0.183067	0.391869	-0.0124927	0.953799	0.0242331	0.910509	0.267393	0.206526	-0.0679025	0.752565	-0.0382216	0.859261	-0.0520846	0.80901	0.0477917	0.824502	0.201414	0.345288	0.465078	0.0220228	-0.206091	0.333963	-0.170631	0.425356	-0.108234	0.614672	-0.194468	0.362522	-0.351433	0.0921899	-0.0916184	0.670273	-0.0606408	0.778344	0.0334607	0.876651	-0.169366	0.428846	-0.168761	0.430522	-0.308383	0.142616	-0.444638
ENSMUST00000133525	known lncRNA	pink	-0.27347	0.196005	-0.288175	0.172073	-0.299143	0.155602	-0.273915	0.195249	-0.291734	0.1666	-0.341847	0.102051	-0.256571	0.226193	-0.265995	0.208999	-0.205178	0.336155	-0.312831	0.136648	-0.452379	0.0264504	-0.783509	5.95462155018237e-06	0.292461	0.165498	0.27462	0.194055	-0.0847689	0.693713	0.0271113	0.89993	0.400423	0.0525065	0.142231	0.507349	0.0191848	0.929101	0.0264188	0.902474	0.430376	0.0357912	0.235693	0.267548	0.792499	3.90753774868907e-06	0.853661
ENSMUST00000133759	known lncRNA	greenyellow	0.0789514	0.713838	0.0695479	0.746759	0.0757725	0.724915	0.038764	0.857283	0.027589	0.898175	0.99649	3.3821328906923e-25	0.0664719	0.757625	0.0236572	0.912628	0.0524339	0.807752	0.0206797	0.923591	0.0850784	0.692647	0.4355	0.0334119	-0.165989	0.438241	-0.135345	0.528324	-0.102561	0.633447	-0.156253	0.465932	-0.300285	0.153952	-0.143296	0.50414	-0.136364	0.525193	-0.0831742	0.69921	-0.142482	0.50659	-0.147351	0.49202	-0.322657	0.124104	-0.420827
ENSMUST00000133910	known lncRNA	turquoise	0.36901	0.07598	0.426559	0.0376492	0.396474	0.0551002	0.392711	0.0576629	0.413693	0.0444801	0.462737	0.0227902	0.339688	0.104376	0.330626	0.114563	0.190608	0.37231	0.306452	0.145263	0.486332	0.015965	0.996286	6.27826010522094e-25	-0.397245	0.054586	-0.35573	0.0880081	-0.245804	0.246955	-0.40343	0.0505961	-0.728339	5.4555323424817e-05	-0.296485	0.159487	-0.273681	0.195647	0.0929688	0.665686	-0.31533	0.133375	-0.336332	0.108068	-0.699189	0.000143803	-0.964477
ENSMUST00000134236	known lncRNA	turquoise	-0.0250914	0.907353	0.764659	1.35575728948125e-05	0.0361809	0.866708	0.0327362	0.879303	-0.0248685	0.908172	0.111979	0.602408	0.276679	0.190598	0.0311547	0.885095	0.0415648	0.847086	0.432792	0.0346533	0.568523	0.0037474	0.508704	0.011134	-0.194481	0.362487	-0.190805	0.371807	-0.100738	0.639525	-0.191464	0.370126	-0.361333	0.0827703	-0.171014	0.4243	-0.157164	0.463303	0.18196	0.394788	-0.174764	0.414057	-0.183282	0.391301	-0.38076	0.0664163	-0.507801
ENSMUST00000134541	known lncRNA	purple	0.0234755	0.913297	0.0153301	0.943321	-0.0148297	0.945168	0.169434	0.428659	0.0578712	0.788237	0.0353195	0.869855	0.0375127	0.861846	0.078075	0.716886	0.493359	0.0142919	0.133268	0.534729	0.908209	8.74040579546837e-10	0.339327	0.104769	-0.147499	0.491581	-0.144374	0.500905	-0.0946355	0.66004	-0.145304	0.49812	-0.271325	0.199675	-0.124093	0.563457	-0.106268	0.621153	0.292073	0.166086	-0.134344	0.531405	-0.134581	0.530675	-0.283063	0.180148	-0.379147
ENSMUST00000134615	known lncRNA	purple	0.00110279	0.99592	-0.0414352	0.847557	0.036747	0.864641	0.0638031	0.767088	-0.0385877	0.857926	0.0594436	0.782617	0.134741	0.530182	0.0321803	0.881338	0.335976	0.108465	0.364886	0.0795729	0.905075	1.24567459952147e-09	0.322439	0.124374	-0.198595	0.352222	-0.207703	0.33011	-0.0877291	0.683547	-0.206177	0.333757	-0.337214	0.107088	-0.173453	0.417623	-0.130113	0.54453	0.402889	0.0509356	0.0285098	0.894795	-0.10134	0.637515	-0.180333	0.399099	-0.352458
ENSMUST00000134992	known lncRNA	turquoise	0.0504491	0.814904	0.0548706	0.798992	0.458122	0.024367	0.0404612	0.851102	0.79451	3.54616254844183e-06	0.0479749	0.82384	0.0994692	0.64377	0.120958	0.573427	0.0863222	0.688372	0.455372	0.0253474	0.231826	0.275706	0.602536	0.00183373	-0.23794	0.26288	-0.205181	0.336148	-0.127022	0.554209	-0.216732	0.309038	-0.417949	0.0421209	-0.205436	0.335535	-0.200611	0.347254	0.0312992	0.884566	-0.206748	0.332391	-0.212258	0.319376	-0.43843	0.0321088	-0.582805
ENSMUST00000135030	known lncRNA	darkturquoise	0.0178098	0.934171	0.0272501	0.89942	0.0414358	0.847555	0.0998529	0.642485	0.043159	0.841292	0.0816826	0.704365	0.715709	8.42250712391278e-05	0.389402	0.0599921	0.45607	0.0250957	0.60779	0.0016304	0.37295	0.0726634	0.464863	0.0220925	-0.194404	0.362683	-0.191001	0.371305	-0.101884	0.635702	-0.201655	0.344699	-0.361534	0.0825869	0.00506438	0.981263	-0.115637	0.590526	0.312867	0.136601	-0.174133	0.415773	-0.163406	0.445501	-0.325462	0.120683	-0.469908
ENSMUST00000135402	known lncRNA	brown	-0.246826	0.244934	-0.101115	0.638267	-0.102647	0.63316	-0.208264	0.328777	-0.385589	0.0627645	-0.341512	0.10241	-0.328588	0.11695	-0.343012	0.100813	-0.158192	0.460348	-0.392354	0.0579108	-0.473312	0.0194869	-0.691489	0.000182359	0.237066	0.26469	0.39812	0.0540071	0.256262	0.226772	0.577332	0.00313702	0.672934	0.000314266	0.194613	0.362157	0.396068	0.0553725	-0.312832	0.136647	0.148339	0.489089	-0.162665	0.447594	0.229544	0.280592	0.603825
ENSMUST00000135527	known lncRNA	cyan	-0.0803418	0.70901	-0.035366	0.869684	0.770016	1.08146763914064e-05	0.223079	0.294733	-0.012284	0.95457	0.400778	0.0522784	0.0666006	0.757169	0.0423792	0.844125	-0.00766142	0.971657	0.244184	0.250184	0.37269	0.0728787	0.477723	0.0182293	-0.133202	0.534934	-0.131394	0.540541	-0.139597	0.515322	-0.229713	0.280229	-0.336272	0.108134	-0.239124	0.260442	-0.128484	0.54962	0.00778877	0.971186	-0.239114	0.260462	-0.196041	0.358575	-0.388479	0.0606544	-0.477884
ENSMUST00000135951	known lncRNA	blue	-0.206981	0.331832	-0.221541	0.298161	-0.2304	0.278753	-0.192401	0.367744	-0.204808	0.337046	-0.256584	0.226169	-0.183759	0.390049	-0.184597	0.387853	-0.142368	0.506934	-0.214137	0.315008	-0.297908	0.157398	-0.587569	0.00253554	0.0167683	0.938013	-0.0865258	0.687673	-0.180996	0.397338	-0.218537	0.304929	-0.0032806	0.987862	0.0719759	0.738215	0.18386	0.389784	0.355104	0.088608	0.557133	0.00468256	0.548191	0.00554761	0.929644	5.19123054651347e-11	0.666917
ENSMUST00000136046	known lncRNA	blue	-0.208514	0.328184	-0.226381	0.287457	-0.231519	0.27636	-0.210293	0.32398	-0.217531	0.307215	-0.258405	0.222777	-0.177508	0.40665	-0.202612	0.342366	-0.149838	0.484658	-0.228101	0.283711	-0.321531	0.125498	-0.606895	0.00166361	0.0234957	0.913222	-0.0374184	0.86219	-0.101714	0.636269	-0.163222	0.44602	0.0558396	0.795515	0.0877085	0.683618	0.289506	0.170012	0.298658	0.156305	0.328788	0.116713	0.676499	0.0002839	0.88073	1.36555181673725e-08	0.672195
ENSMUST00000136276	known lncRNA	blue	0.336021	0.108415	-0.135037	0.529271	-0.0320703	0.881741	-0.116952	0.586283	-0.115186	0.591985	-0.130197	0.544268	-0.122151	0.569623	0.554165	0.00495616	-0.120863	0.573731	-0.119652	0.577606	-0.0914833	0.670732	-0.0573373	0.790148	-0.10164	0.636515	-0.113507	0.597432	-0.136016	0.52626	-0.168411	0.431492	-0.162296	0.44864	-0.0748448	0.728158	0.184637	0.38775	0.213745	0.315916	0.450212	0.0272725	-0.0760871	0.723816	0.260789	0.218385	0.0952393
ENSMUST00000136306	known lncRNA	pink	-0.247185	0.244225	-0.254298	0.230477	-0.286641	0.174469	-0.271876	0.198728	-0.268815	0.204031	-0.323402	0.123189	-0.239772	0.259112	-0.251738	0.235365	-0.166396	0.437102	-0.176651	0.408955	-0.296691	0.159183	-0.679031	0.000263911	-0.00340426	0.987404	0.195702	0.359422	0.25557	0.228074	0.242058	0.254461	0.359323	0.0846216	0.341675	0.102235	0.167364	0.434403	0.0608673	0.777536	0.0497272	0.817509	0.208775	0.327565	0.582102	0.00284323	0.64828
ENSMUST00000136438	known lncRNA	blue	-0.21896	0.303968	-0.234818	0.269379	-0.246028	0.246511	-0.213971	0.315393	-0.231334	0.276755	-0.269658	0.202561	-0.189055	0.37629	-0.201868	0.344179	-0.152842	0.475843	-0.228477	0.282896	-0.308153	0.142929	-0.619726	0.00123878	-0.0131903	0.951222	-0.0905672	0.673851	-0.152608	0.476528	-0.177847	0.405739	0.0152137	0.94375	0.206756	0.332372	0.425041	0.0384091	0.43942	0.031678	0.653435	0.000535462	0.390465	0.0592359	0.916636	3.15458914368317e-10	0.664168
ENSMUST00000136489	known lncRNA	blue	-0.220169	0.30124	-0.230865	0.277757	-0.2454	0.247758	-0.178624	0.403657	-0.165952	0.438344	-0.254828	0.229473	-0.170825	0.424821	-0.156998	0.463783	-0.0799236	0.710461	-0.177924	0.405533	-0.276903	0.190224	-0.556998	0.0046947	-0.0151739	0.943898	-0.122576	0.568271	-0.202146	0.3435	-0.250928	0.236926	-0.0516726	0.810494	0.265657	0.2096	0.263099	0.214187	0.450625	0.0271142	0.15201	0.478277	0.513375	0.0102961	0.921711	1.61937286438695e-10	0.630855
ENSMUST00000136578	known lncRNA	brown	-0.252696	0.233528	-0.222688	0.295602	-0.247305	0.243988	-0.243481	0.251594	-0.251078	0.236636	-0.297981	0.157292	-0.213843	0.315689	-0.210422	0.323678	-0.151046	0.481105	0.107548	0.616932	-0.322184	0.124689	-0.573454	0.00339445	0.823996	7.47619327808415e-07	0.252733	0.233457	-0.112268	0.601467	0.011894	0.956011	0.550191	0.00534335	0.212304	0.319268	0.226733	0.286688	-0.0732121	0.733876	0.270553	0.201009	0.0333039	0.877225	0.317612	0.130436	0.620985
ENSMUST00000136747	known lncRNA	blue	-0.22784	0.284278	-0.231294	0.276839	-0.253955	0.231127	-0.227011	0.286081	-0.228426	0.283007	-0.279773	0.185484	-0.197555	0.3548	-0.211549	0.321032	-0.175258	0.412719	-0.23271	0.273828	-0.342249	0.101623	-0.618746	0.00126756	0.174248	0.415458	0.100196	0.641337	-0.0600455	0.780468	-0.0248249	0.908333	0.242399	0.253771	0.0760331	0.724005	0.191417	0.370245	0.121492	0.571725	0.165291	0.440196	0.739003	3.71060360458844e-05	0.731097	4.94628977078485e-05	0.674365
ENSMUST00000137281	known lncRNA	blue	-0.268551	0.204492	-0.278441	0.187674	-0.296603	0.159313	-0.265343	0.21016	-0.284103	0.178485	-0.336255	0.108154	-0.248025	0.242576	-0.258994	0.221685	-0.197261	0.355533	-0.300696	0.153363	-0.427339	0.0372633	-0.765583	1.30448921541357e-05	0.111804	0.60298	0.124757	0.561355	-0.0148465	0.945106	0.0187829	0.930582	0.274694	0.19393	0.216951	0.308539	0.0775935	0.718563	0.155597	0.467829	0.577039	0.00315586	0.401383	0.0518909	0.883248	1.09305096163353e-08	0.813259
ENSMUST00000137738	known lncRNA	salmon	0.0492765	0.819136	0.0477077	0.824806	0.0127288	0.952927	-0.0194437	0.928146	0.984457	4.10159038265989e-18	0.156671	0.464724	0.0883083	0.681565	0.0240452	0.911201	-0.0272393	0.89946	-0.0219389	0.918953	0.0511523	0.812369	0.423615	0.039134	-0.147446	0.491737	-0.129517	0.546391	-0.0951787	0.658204	-0.142704	0.505921	-0.275243	0.193005	-0.141806	0.508631	-0.143097	0.504738	-0.103858	0.629133	-0.132927	0.535783	-0.138554	0.518496	-0.302767	0.150412	-0.390811
ENSMUST00000138424	known lncRNA	cyan	-0.0110897	0.958983	-0.00015995	0.999408	0.966947	1.52137525901938e-14	-0.00680961	0.974807	-0.0393323	0.855212	0.0220573	0.918517	-0.0503841	0.815139	-0.0250577	0.907477	-0.0538507	0.802656	-0.0136249	0.949617	-0.0123695	0.954255	0.216229	0.310191	-0.128488	0.54961	-0.109712	0.609821	-0.0814661	0.705115	-0.124186	0.563162	-0.205564	0.335228	-0.106769	0.6195	-0.0959333	0.655657	-0.0509162	0.81322	-0.0433114	0.840739	0.0748468	0.728151	-0.110508	0.607214	-0.209947
ENSMUST00000138574	known lncRNA	blue	-0.237924	0.262913	-0.252307	0.234272	-0.274839	0.193685	-0.244264	0.250023	-0.251177	0.236444	-0.298301	0.156825	-0.218448	0.305129	-0.226376	0.287467	-0.175574	0.411862	-0.26659	0.207944	-0.380312	0.0667629	-0.683046	0.000234723	0.191072	0.371125	0.252291	0.234303	-0.133458	0.534143	-0.112248	0.601531	0.283862	0.178869	0.062524	0.771636	0.0597179	0.781637	0.123662	0.564823	0.473574	0.0194104	0.559887	0.00444016	0.815967	1.17350679923582e-06	0.772746
ENSMUST00000138751	known lncRNA	blue	-0.209721	0.325328	0.04845	0.822122	-0.21689	0.308677	-0.197818	0.354147	-0.187606	0.380028	-0.23533	0.268308	-0.144855	0.499462	-0.178899	0.402922	-0.097421	0.650646	-0.160868	0.452694	-0.14479	0.499659	-0.429745	0.0360931	-0.0869712	0.686145	-0.158252	0.460175	-0.222563	0.29588	-0.287341	0.173372	-0.136916	0.523501	0.201055	0.346167	0.357325	0.0864921	0.523627	0.00863869	0.620822	0.00120725	0.293997	0.163184	0.783252	6.02503735818142e-06	0.480679
ENSMUST00000138875	known lncRNA	blue	-0.270622	0.200889	-0.283341	0.179704	-0.292816	0.164961	-0.266203	0.20863	-0.281935	0.181966	-0.329323	0.116085	-0.225344	0.289728	-0.253132	0.232695	-0.191916	0.368976	-0.283472	0.179494	-0.358574	0.0853197	-0.745496	2.90797564322874e-05	0.197068	0.356013	0.00113055	0.995817	-0.118463	0.581418	-0.0905665	0.673854	0.196794	0.356694	0.254597	0.22991	0.279185	0.186449	0.273823	0.195405	0.323658	0.122875	0.647362	0.000627401	0.939196	1.09083799781811e-11	0.80635
ENSMUST00000138937	known lncRNA	blue	-0.279485	0.185956	-0.290107	0.169087	-0.306904	0.14464	-0.271115	0.200038	-0.293578	0.163813	-0.339235	0.104869	-0.2414	0.255794	-0.248008	0.242608	-0.195896	0.358937	-0.22979	0.280062	-0.356822	0.0869683	-0.748544	2.58725850339307e-05	0.31014	0.140236	0.0191451	0.929247	-0.183595	0.39048	-0.196769	0.356758	0.207166	0.331392	0.410278	0.046447	0.425407	0.038225	0.382879	0.0647944	0.341462	0.102463	0.458876	0.0241036	0.928747	5.94224381278341e-11	0.813328
ENSMUST00000139144	known lncRNA	salmon	-0.0161925	0.940138	-0.0528886	0.806116	-0.0614986	0.775286	-0.0170701	0.936899	0.941765	6.86637592430031e-12	-0.0438565	0.83876	0.0844944	0.694658	-0.0529199	0.806003	0.175489	0.412092	0.0056756	0.979002	0.0168653	0.937655	0.265995	0.209	-0.12814	0.5507	-0.129427	0.546671	-0.116034	0.589243	-0.159904	0.455443	-0.241833	0.254917	-0.113645	0.596985	-0.0358223	0.868018	0.0199863	0.926146	-0.067297	0.754705	-0.0893945	0.677852	-0.116748	0.586938	-0.232878
ENSMUST00000139194	known lncRNA	turquoise	0.0694827	0.746988	0.557846	0.00461876	0.68807	0.000202186	0.0792817	0.71269	0.488859	0.0153457	0.0743288	0.729963	0.18501	0.386773	-0.0194577	0.928095	-0.0248421	0.90827	0.0243001	0.910263	0.088672	0.680321	0.620757	0.0012091	-0.235924	0.267065	-0.204433	0.337951	-0.127353	0.553169	-0.217213	0.30794	-0.420329	0.0408449	-0.206053	0.334053	-0.208455	0.328325	-0.117275	0.58524	-0.198641	0.352109	-0.210514	0.323462	-0.45689	0.0248025	-0.593088
ENSMUST00000139423	known lncRNA	black	-0.134345	0.531401	-0.136914	0.523508	-0.126276	0.556558	-0.138909	0.517414	-0.128257	0.550333	-0.168804	0.430403	-0.128927	0.548233	-0.14098	0.511127	-0.11983	0.577033	-0.173239	0.418207	-0.261219	0.2176	-0.356925	0.0868705	-0.033857	0.875202	0.0941881	0.661554	0.44963	0.0274969	0.946725	2.63989308083108e-12	0.537415	0.00676434	-0.0640469	0.766222	-0.117854	0.583377	-0.503514	0.0121301	-0.0553013	0.797446	-0.0562082	0.794194	-0.129736	0.545705	0.196583
ENSMUST00000139471	known lncRNA	black	-0.122041	0.569975	-0.124915	0.560856	-0.131638	0.539782	-0.126744	0.555085	-0.13695	0.523398	-0.155913	0.466916	-0.115936	0.589559	-0.129139	0.547573	-0.110855	0.606079	-0.159693	0.456046	-0.243403	0.25175	-0.333447	0.111316	-0.0385996	0.857883	0.0560969	0.794593	0.539109	0.00655958	0.971291	3.29413682812055e-15	0.539303	0.0065364	-0.0950613	0.658601	-0.121845	0.570598	-0.523679	0.00863091	-0.0511289	0.812453	-0.038904	0.856773	-0.174608	0.41448	0.158318
ENSMUST00000139612	known lncRNA	blue	-0.205149	0.336226	-0.193976	0.363761	-0.23027	0.279033	-0.191271	0.370618	-0.213345	0.316843	-0.244196	0.25016	-0.138686	0.518095	-0.192192	0.368274	-0.122928	0.567152	-0.203667	0.339803	-0.302927	0.150186	-0.547071	0.00566487	0.258436	0.222719	0.184059	0.389263	-0.0623237	0.772349	-0.0735777	0.732594	0.278377	0.18778	0.206159	0.333801	0.241442	0.255709	0.0942883	0.661215	0.171372	0.423318	0.854832	1.04567954809085e-07	0.585258	0.00266195	0.600143
ENSMUST00000139752	known lncRNA	cyan	0.289781	0.169587	0.0855058	0.691177	0.937986	1.3471891238135e-11	-0.0221115	0.918318	-0.0493182	0.818986	0.0202453	0.925192	-0.0705649	0.743176	-0.062784	0.770711	-0.0821147	0.70287	-0.0518082	0.810005	-0.0551361	0.798039	0.287816	0.172631	-0.144081	0.501782	-0.102063	0.635103	-0.0628129	0.770608	-0.117373	0.584923	-0.218999	0.303881	-0.0926313	0.666831	-0.0146131	0.945968	-0.0976679	0.649816	-0.102568	0.633422	-0.107378	0.617491	-0.213086	0.317446	-0.288059
ENSMUST00000140614	known lncRNA	pink	-0.356065	0.0876877	-0.369702	0.0753892	-0.389304	0.0600617	-0.358705	0.0851968	-0.384064	0.0639012	-0.443067	0.0301302	-0.32126	0.125835	-0.340606	0.103383	-0.270092	0.201808	-0.393951	0.0568084	-0.58138	0.00288616	-0.987145	5.14154789427606e-19	0.463168	0.0226473	0.382462	0.0651115	0.22118	0.298968	0.361854	0.0822954	0.744643	3.00384721608779e-05	0.218151	0.305803	0.190647	0.37221	-0.186244	0.383559	0.337683	0.10657	0.355812	0.0879292	0.703228	0.000126585	0.98292
ENSMUST00000141082	known lncRNA	purple	-0.0182964	0.932376	0.0408591	0.849653	-0.0251534	0.907125	-0.00934383	0.965437	0.0284776	0.894913	-0.00035539	0.998685	0.0180977	0.933109	0.0432421	0.84099	-0.00403476	0.985072	0.0543271	0.800944	0.859359	7.54477988052552e-08	0.20105	0.346178	-0.102956	0.632131	-0.108253	0.614611	-0.0779122	0.717453	-0.119878	0.576882	-0.194524	0.36238	-0.0932384	0.664772	-0.0514725	0.811215	0.265858	0.209244	-0.0738969	0.731476	-0.0943677	0.660946	-0.153255	0.474637	-0.233707
ENSMUST00000141222	known lncRNA	blue	-0.227481	0.285056	-0.247584	0.243441	-0.150885	0.481578	-0.222496	0.29603	-0.249361	0.239965	-0.287475	0.173162	-0.208679	0.327792	-0.221103	0.299143	-0.128255	0.550339	-0.251664	0.235507	-0.333895	0.110808	-0.625007	0.00109314	0.113001	0.599078	-0.0369346	0.863956	-0.157513	0.462299	-0.130667	0.542801	0.107989	0.615479	0.28098	0.183514	0.267019	0.207186	0.322616	0.124155	0.660936	0.000438165	0.646083	0.000648418	0.847302	1.75787600815669e-07	0.673078
ENSMUST00000141399	known lncRNA	darkturquoise	-0.022124	0.918271	0.000878834	0.996748	0.00736753	0.972744	0.00114875	0.995749	-0.0166542	0.938434	0.14624	0.495326	-0.0075754	0.971975	-0.0109082	0.959654	0.149311	0.486213	0.957184	2.50459947902557e-13	0.229451	0.280793	0.235738	0.267454	-0.104925	0.625594	-0.0909631	0.672503	-0.0336313	0.876027	-0.0975781	0.650117	-0.177003	0.408007	-0.0790575	0.713469	-0.063645	0.76765	0.209276	0.32638	-0.092109	0.668605	-0.0950943	0.65849	-0.173079	0.418644	-0.243251
ENSMUST00000141405	known lncRNA	pink	-0.242234	0.254105	-0.255482	0.228239	-0.238779	0.26115	-0.226804	0.286532	-0.232906	0.273412	-0.282459	0.181121	-0.108717	0.613087	-0.209689	0.325405	-0.0876587	0.683789	-0.129995	0.544898	-0.253574	0.231853	-0.585623	0.00264165	0.0757193	0.725101	0.176002	0.410706	0.0150092	0.944505	0.0690745	0.748428	0.259893	0.220028	0.0657434	0.760205	0.599991	0.00193978	0.173694	0.416967	0.00268766	0.990056	0.140855	0.511507	0.544369	0.00595624	0.580907
ENSMUST00000141741	known lncRNA	blue	0.00415597	0.984623	-0.218455	0.305115	-0.117284	0.585211	0.215697	0.311413	0.0206259	0.923789	0.359263	0.0846769	-0.207529	0.330526	-0.193012	0.366195	-0.0926662	0.666713	-0.261609	0.216888	-0.27193	0.198635	-0.118933	0.57991	-0.219285	0.303234	-0.227848	0.284259	-0.295717	0.160623	-0.327658	0.118052	-0.320262	0.127082	0.34034	0.10367	0.441492	0.0307911	0.374951	0.0710221	0.152398	0.477141	0.24834	0.241958	0.51273	0.0104086	0.163763
ENSMUST00000142068	known lncRNA	purple	0.0187846	0.930576	-0.0369979	0.863725	-0.0334048	0.876856	-0.0202153	0.925302	-0.0262443	0.903115	0.000835267	0.996909	0.0535377	0.803781	0.0446321	0.835946	0.35454	0.0891518	0.0852652	0.692005	0.896727	3.02513933135738e-09	0.212282	0.319319	-0.149053	0.486976	-0.149971	0.484269	-0.104469	0.627108	-0.161052	0.452172	-0.251888	0.235076	0.0499047	0.816868	0.192684	0.367025	0.438413	0.0321166	-0.124862	0.561022	-0.117832	0.583445	-0.147001	0.493061	-0.266334
ENSMUST00000142297	known lncRNA	blue	-0.317679	0.130351	-0.315053	0.133735	-0.33825	0.105947	-0.290376	0.168674	-0.326864	0.118997	-0.381136	0.0661263	-0.275502	0.192569	-0.260817	0.218334	-0.182406	0.39361	-0.201072	0.346124	-0.42075	0.0406224	-0.808949	1.71038485770344e-06	0.480084	0.0175839	0.04723	0.826534	-0.127553	0.552542	-0.0677806	0.752996	0.351972	0.0916573	0.491156	0.0148002	0.349971	0.0936459	0.262295	0.215642	0.30326	0.149716	0.420404	0.0408055	0.856861	9.04569768178377e-08	0.859557
ENSMUST00000142871	known lncRNA	purple	0.018188	0.932776	0.0516657	0.810519	0.357236	0.0865768	0.206357	0.333324	0.0611853	0.776403	0.164517	0.442369	0.315086	0.133692	0.316806	0.131468	0.493975	0.0141523	0.679492	0.000260409	0.78053	6.81717379467056e-06	0.654942	0.000514539	-0.273426	0.196079	-0.267894	0.205644	-0.165506	0.439594	-0.292115	0.166022	-0.51259	0.0104332	-0.146934	0.493261	-0.172713	0.419643	0.380548	0.0665803	-0.25453	0.230036	-0.251333	0.236143	-0.476851	0.0184727	-0.673436
ENSMUST00000142919	known lncRNA	blue	-0.217557	0.307155	-0.0380464	0.8599	-0.167562	0.433852	-0.199567	0.349822	-0.23307	0.273065	-0.252593	0.233725	-0.190523	0.372527	-0.176144	0.410323	-0.116328	0.588295	-0.210389	0.323755	-0.171352	0.423372	-0.48901	0.0153094	-0.0653999	0.761422	-0.159375	0.456956	-0.222368	0.296313	-0.288696	0.171263	-0.115949	0.589518	0.438388	0.0321272	0.234945	0.269114	0.529338	0.00781597	0.438366	0.0321369	0.588094	0.00250751	0.869916	3.36651600069405e-08	0.548729
ENSMUST00000143083	known lncRNA	blue	-0.202276	0.343182	-0.213955	0.31543	-0.225421	0.289559	-0.17191	0.421841	-0.200571	0.347352	-0.253236	0.232496	-0.175249	0.412743	-0.188375	0.378043	-0.111752	0.603148	-0.201629	0.344763	-0.297165	0.158486	-0.571466	0.00353322	0.0168991	0.937531	-0.084696	0.693963	-0.176557	0.409208	-0.220042	0.301525	-0.010693	0.960449	0.0979135	0.64899	0.21282	0.318065	0.354668	0.0890281	0.603271	0.00180405	0.508456	0.0111801	0.897893	2.68470216424652e-09	0.646107
ENSMUST00000143448	known lncRNA	turquoise	0.420794	0.0405995	0.244329	0.249893	0.461718	0.0231313	0.452628	0.0263572	0.460357	0.0235927	0.49949	0.0129521	0.35567	0.0880653	0.232317	0.274661	0.146102	0.495738	0.142158	0.507567	0.363702	0.0806285	0.937836	1.38232991744843e-11	-0.363567	0.0807491	-0.306572	0.145097	-0.199125	0.350913	-0.333136	0.111671	-0.648384	0.000611043	-0.304991	0.14729	-0.309582	0.140989	-0.0475057	0.825537	-0.309818	0.140671	-0.31229	0.137364	-0.698325	0.000147741	-0.912987
ENSMUST00000143821	known lncRNA	pink	-0.235073	0.268846	-0.245414	0.247729	-0.193125	0.365909	-0.193534	0.364876	-0.195252	0.360552	-0.26416	0.212276	-0.196984	0.356221	0.437705	0.0324274	-0.160959	0.452436	-0.206797	0.332273	-0.2594	0.220936	-0.455192	0.0254125	0.234843	0.269328	-0.0267362	0.901307	0.0574866	0.789614	0.261432	0.21721	0.291289	0.167278	0.0176701	0.934686	0.105923	0.622292	-0.0452538	0.833692	0.00751017	0.972217	0.249152	0.24037	0.356599	0.0871799	0.44326
ENSMUST00000143828	known lncRNA	turquoise	0.0750606	0.727403	0.544845	0.00590402	0.710142	0.00010127	0.346922	0.0967379	-0.0208994	0.922782	0.369679	0.0754094	0.170158	0.42666	0.205877	0.334476	0.000579341	0.997856	-0.00171261	0.993663	0.254536	0.230025	0.698169	0.000148462	-0.270857	0.200482	-0.232403	0.27448	-0.153872	0.47284	-0.251803	0.235239	-0.485225	0.0162426	-0.228751	0.282303	-0.225868	0.288579	-0.0521943	0.808615	-0.228376	0.283115	-0.2389	0.260901	-0.523414	0.00867074	-0.682552
ENSMUST00000144166	known lncRNA	turquoise	0.0950753	0.658554	0.605517	0.00171589	0.0978002	0.649371	0.538928	0.00658114	0.211968	0.320051	0.150142	0.483764	0.350315	0.0933019	0.246248	0.246075	0.0913199	0.671288	0.255966	0.227327	0.317634	0.130408	0.724249	6.29533820544805e-05	-0.193364	0.365305	-0.301991	0.151513	-0.266442	0.208207	-0.354115	0.089563	-0.546516	0.00572374	-0.188878	0.376747	-0.153082	0.475143	0.142171	0.507528	-0.0943395	0.661042	-0.234724	0.269578	-0.465305	0.0219492	-0.677813
ENSMUST00000144202	known lncRNA	purple	-0.0559772	0.795022	0.109455	0.610664	0.11711	0.585773	0.142175	0.507517	0.154394	0.47132	0.0383923	0.858638	0.165463	0.439715	0.457507	0.0245834	0.233868	0.271379	0.0955675	0.656892	0.902267	1.69374837098888e-09	0.470199	0.0204161	-0.229235	0.281259	-0.213673	0.316084	-0.0299284	0.889591	-0.160288	0.454348	-0.354346	0.0893393	-0.185628	0.385161	-0.0692293	0.747882	0.280689	0.183987	-0.113017	0.599028	-0.202973	0.341488	-0.391117	0.0587758	-0.517038
ENSMUST00000144407	known lncRNA	tan	0.129587	0.54617	0.0143932	0.94678	0.0109919	0.959345	0.0295022	0.891154	0.018814	0.930468	0.0354248	0.86947	0.038248	0.859164	0.974239	1.01408594772986e-15	-0.00307289	0.98863	0.0411307	0.848665	0.141064	0.510874	0.274721	0.193885	-0.110941	0.605799	-0.0905267	0.67399	-0.0393038	0.855316	-0.0784778	0.715484	-0.177807	0.405847	-0.120395	0.575228	-0.0903896	0.674457	0.0696165	0.746517	-0.0374524	0.862066	-0.122089	0.56982	-0.201874	0.344163	-0.261899
ENSMUST00000144421	known lncRNA	pink	-0.29879	0.156114	-0.310373	0.139923	-0.33067	0.114511	-0.307295	0.144103	-0.322665	0.124095	-0.371658	0.0737391	-0.241847	0.254888	-0.275374	0.192785	-0.211437	0.321295	-0.332986	0.111842	-0.4905	0.0149542	-0.820479	9.13332716702974e-07	0.448102	0.0280928	0.681335	0.000246799	0.103141	0.631516	0.157036	0.463671	0.730916	4.97835080031281e-05	0.146137	0.495635	0.0741497	0.73059	-0.234604	0.269829	0.201526	0.345014	0.347427	0.0962207	0.525554	0.00835341	0.871653
ENSMUST00000144774	known lncRNA	blue	-0.13765	0.521257	-0.148888	0.487466	-0.161032	0.452229	-0.139078	0.516901	-0.142725	0.505858	-0.106278	0.621121	-0.132921	0.535803	-0.129679	0.545883	-0.111136	0.60516	-0.149832	0.484678	-0.211527	0.321083	-0.377017	0.0693569	-0.00282952	0.989531	-0.00756004	0.972032	-0.133571	0.533792	-0.134513	0.530884	0.0218819	0.919163	-0.0124035	0.954129	-0.0232395	0.914165	0.203	0.341422	0.21593	0.310877	0.250854	0.237069	0.584831	0.00268591	0.434154
ENSMUST00000144818	known lncRNA	greenyellow	0.195721	0.359375	0.0442792	0.837226	0.0295983	0.890801	0.0682271	0.751419	0.542225	0.00619633	0.825522	6.84475051256922e-07	0.0601907	0.77995	0.0197655	0.92696	-0.028551	0.894644	0.0026009	0.990377	0.0627168	0.77095	0.565979	0.00394124	-0.207655	0.330227	-0.171901	0.421865	-0.129531	0.546347	-0.197196	0.355695	-0.379713	0.0672293	-0.185437	0.38566	-0.182862	0.392407	-0.131445	0.540383	-0.181224	0.396736	-0.187875	0.379333	-0.40902	0.0471889	-0.532651
ENSMUST00000144852	known lncRNA	blue	-0.255585	0.228046	0.0870824	0.685764	0.0517457	0.81023	-0.0272879	0.899281	-0.246247	0.246077	-0.105062	0.625142	-0.0987202	0.646282	-0.171911	0.421837	-0.00588525	0.978226	0.00843822	0.968785	0.0818243	0.703875	-0.207449	0.330716	-0.0966465	0.653253	-0.205049	0.336465	-0.464233	0.0222973	-0.566736	0.00388273	-0.359975	0.0840177	0.198208	0.353181	0.356129	0.0876267	0.682183	0.000240749	0.454629	0.0256176	0.232656	0.273942	0.710331	0.000100646	0.299586
ENSMUST00000145028	known lncRNA	purple	0.0955245	0.657037	0.0256996	0.905117	0.113185	0.598482	0.205583	0.335182	0.0315426	0.883674	0.0594306	0.782663	0.264307	0.212012	0.724758	6.18499706629601e-05	0.0913723	0.67111	0.174932	0.413602	0.775316	8.596452054747e-06	0.521279	0.00899733	-0.20671	0.332481	-0.194803	0.361679	-0.127597	0.552403	-0.212204	0.3195	-0.387311	0.0615004	-0.177528	0.406596	-0.161647	0.450482	0.275359	0.19281	-0.17006	0.426928	-0.188484	0.37776	-0.392088	0.0580961	-0.531298
ENSMUST00000145046	known lncRNA	darkturquoise	0.193983	0.363743	-0.0114016	0.957831	0.220745	0.299944	0.0104669	0.961285	-0.00165319	0.993883	0.0253676	0.906337	-0.0109948	0.959334	0.52928	0.00782399	0.0283745	0.895291	0.781174	6.62169120878135e-06	0.286416	0.174823	0.412237	0.0453105	-0.231324	0.276776	-0.215239	0.312465	-0.134708	0.530285	-0.256736	0.225884	-0.392629	0.0577204	0.107155	0.618226	0.0197335	0.927078	0.38574	0.062653	-0.188928	0.376617	-0.075633	0.725402	-0.199181	0.350773	-0.401685
ENSMUST00000145525	known lncRNA	purple	0.00600544	0.977782	-0.00356369	0.986814	0.0166927	0.938292	0.0732041	0.733904	0.0150055	0.944519	0.0706779	0.742778	0.0897024	0.676801	0.0179008	0.933835	-0.0196009	0.927567	0.0777598	0.717983	0.871998	2.84756594962361e-08	0.256549	0.226234	-0.115969	0.589454	-0.110587	0.606954	-0.0727494	0.735499	-0.114363	0.594653	-0.21013	0.324364	-0.101974	0.635401	-0.0915609	0.670468	0.235023	0.268951	-0.103304	0.630975	-0.103195	0.631335	-0.220031	0.301549	-0.294505
ENSMUST00000145549	known lncRNA	midnightblue	0.00651326	0.975903	0.891069	5.29345144411361e-09	-0.00377808	0.986021	0.0905215	0.674007	0.185078	0.386598	-0.0201914	0.92539	0.146788	0.493695	0.0319363	0.882232	0.00681115	0.974802	-0.0694701	0.747033	0.0508622	0.813414	0.370922	0.0743569	-0.224881	0.290749	-0.206844	0.33216	-0.17959	0.401077	-0.2818	0.182184	-0.391711	0.0583596	0.209829	0.325075	-0.0101607	0.962417	0.170118	0.42677	-0.0907579	0.673202	-0.0831698	0.699225	-0.113185	0.598479	-0.327492
ENSMUST00000145972	known lncRNA	greenyellow	0.0414542	0.847488	0.0160201	0.940774	0.0647252	0.763815	0.0206918	0.923546	0.00283804	0.989499	0.981259	3.16497647348125e-17	0.215139	0.312695	-0.0315397	0.883685	0.00472764	0.982508	-0.0250872	0.907368	0.0624018	0.772071	0.378025	0.0685556	-0.143912	0.502291	-0.116695	0.587111	-0.0901861	0.67515	-0.135861	0.526737	-0.262152	0.215901	-0.125727	0.558289	-0.122437	0.568714	-0.0926951	0.666615	-0.122169	0.569567	-0.128067	0.55093	-0.282213	0.181517	-0.367167
ENSMUST00000145985	known lncRNA	blue	-0.235884	0.267149	-0.252988	0.232969	-0.264279	0.212062	-0.234229	0.270619	-0.242789	0.252984	-0.289582	0.169895	-0.214891	0.313267	-0.224559	0.291457	-0.159174	0.457531	-0.201106	0.34604	-0.334404	0.11023	-0.654376	0.000522309	0.0580088	0.787745	-0.051477	0.811199	-0.14707	0.492855	-0.177547	0.406545	0.0628297	0.770548	0.317567	0.130493	0.201835	0.344259	0.384293	0.0637291	0.275393	0.192753	0.461106	0.0233377	0.941776	6.8532385876329e-12	0.722554
ENSMUST00000146393	known lncRNA	turquoise	0.0169956	0.937174	0.0971832	0.651446	0.440814	0.0310791	0.018155	0.932898	0.129881	0.545254	0.591168	0.00234881	0.103192	0.631345	0.182115	0.394379	0.0192817	0.928743	0.647967	0.000617681	0.173401	0.417766	0.59293	0.0022617	-0.246547	0.245485	-0.0565064	0.793125	-0.14728	0.492232	-0.2381	0.262549	-0.373601	0.0721265	-0.225738	0.288865	-0.217689	0.306856	0.0245803	0.909233	-0.233599	0.271945	-0.230635	0.278249	-0.455701	0.0252283	-0.56001
ENSMUST00000146553	known lncRNA	blue	-0.226197	0.287859	-0.284641	0.177629	-0.196625	0.357116	-0.260361	0.219169	-0.332161	0.112788	-0.304569	0.147878	-0.151101	0.480944	0.170536	0.425616	-0.2582	0.223156	-0.320166	0.127202	-0.206356	0.333328	-0.611406	0.00150192	0.260568	0.21879	0.137684	0.521151	-0.14466	0.500047	-0.0842144	0.695622	0.239668	0.259325	0.219037	0.303795	0.146442	0.494724	0.180379	0.398977	0.470617	0.0202894	0.283603	0.179284	0.689641	0.000192852	0.670565
ENSMUST00000146658	known lncRNA	purple	-0.00162688	0.99398	0.0126946	0.953053	-0.0229318	0.915298	0.0597104	0.781664	0.478805	0.0179313	-0.018734	0.930763	0.181297	0.396541	0.0626366	0.771235	0.50015	0.0128142	0.0642285	0.765578	0.780517	6.82127039942207e-06	0.397623	0.0543355	-0.215611	0.311608	-0.215923	0.310893	-0.143941	0.502203	-0.227721	0.284537	-0.375278	0.0707563	-0.164242	0.443143	0.0132132	0.951138	0.324226	0.122181	-0.0161259	0.940384	-0.0628426	0.770502	-0.243187	0.252183	-0.418899
ENSMUST00000146980	known lncRNA	cyan	0.00625668	0.976852	0.0227234	0.916065	0.990562	1.74552493429427e-20	0.0298846	0.889751	-0.0171481	0.936612	0.0496629	0.817741	-0.0480253	0.823657	-0.0166428	0.938476	-3.04777583243183e-05	0.999887	0.000704583	0.997393	-0.00192618	0.992873	0.277238	0.189667	-0.126757	0.555044	-0.0933993	0.664226	-0.057555	0.789369	-0.10523	0.624587	-0.201824	0.344286	-0.0963999	0.654084	-0.0992016	0.644667	-0.0819493	0.703443	-0.0949404	0.65901	-0.0983908	0.647387	-0.21696	0.308518	-0.281404
ENSMUST00000146994	known lncRNA	skyblue	-0.135406	0.528136	-0.138895	0.517458	-0.151299	0.480362	-0.136121	0.525937	-0.148764	0.487832	-0.171837	0.422041	-0.13038	0.543696	-0.131312	0.540797	-0.113981	0.595892	-0.162831	0.447125	-0.243403	0.25175	-0.373556	0.0721636	0.906505	1.06139001921567e-09	0.170845	0.424767	-0.0726738	0.735764	0.0177371	0.934439	0.516173	0.00981973	-0.054672	0.799705	-0.095284	0.657849	-0.294711	0.162117	0.219629	0.302458	-0.042284	0.844471	0.0898695	0.676231	0.430838
ENSMUST00000147194	known lncRNA	brown	0.100332	0.640882	-0.378346	0.0683019	-0.384801	0.0633496	0.0424902	0.843722	-0.432142	0.0349564	-0.405392	0.049379	-0.053685	0.803252	0.0462789	0.829977	-0.102834	0.632537	-0.212204	0.3195	-0.369167	0.0758463	-0.557076	0.00468769	0.249104	0.240465	0.390586	0.0591503	0.00984306	0.963591	0.26812	0.205248	0.488152	0.0155171	-0.0311544	0.885096	-0.0497833	0.817306	-0.181209	0.396775	0.471736	0.0199529	0.283556	0.179359	0.361142	0.082945	0.579323
ENSMUST00000147425	known lncRNA	darkturquoise	-0.0673458	0.754533	0.21791	0.306353	-0.0402774	0.85177	0.166854	0.435824	0.357015	0.0867855	0.0537954	0.802855	0.116207	0.588685	0.258942	0.221781	0.380935	0.066281	0.79075	4.24783874252602e-06	0.537709	0.00672846	0.535291	0.00702871	-0.322664	0.124095	-0.325816	0.120255	-0.229616	0.280438	-0.366687	0.0779887	-0.55925	0.00449522	0.0563693	0.793616	0.149125	0.486764	0.548985	0.00546576	-0.10045	0.640488	-0.122353	0.56898	-0.23894	0.26082	-0.53408
ENSMUST00000147478	known lncRNA	blue	-0.0659433	0.759496	-0.176861	0.408389	-0.18832	0.378183	-0.149005	0.487119	-0.185818	0.384668	-0.00951075	0.96482	-0.160863	0.452709	-0.167308	0.43456	-0.138008	0.520163	-0.18736	0.380664	-0.236673	0.265506	-0.381307	0.0659946	0.054016	0.802062	-0.000224206	0.99917	-0.137299	0.522328	-0.10328	0.631054	0.0532374	0.804861	0.756384	1.90085771883528e-05	0.230543	0.278447	0.280725	0.18393	-0.0354592	0.869344	0.596154	0.0021095	0.516702	0.00973165	0.40248
ENSMUST00000147654	known lncRNA	purple	0.0199621	0.926236	0.48244	0.0169583	0.379647	0.0672807	0.199873	0.349069	0.027592	0.898164	0.222877	0.295181	0.0843525	0.695146	0.200509	0.347505	0.320941	0.126232	0.060788	0.777819	0.749517	2.49157797001677e-05	0.602168	0.00184878	-0.252931	0.233078	-0.234384	0.270292	-0.157001	0.463772	-0.248352	0.241933	-0.455663	0.0252421	-0.217865	0.306455	-0.202379	0.342932	0.16531	0.440142	-0.219972	0.301683	-0.196915	0.356394	-0.452238	0.0265031	-0.615396
ENSMUST00000147678	known lncRNA	darkgreen	-0.143893	0.502348	-0.135017	0.529332	-0.145529	0.49745	-0.115884	0.589727	-0.147254	0.492308	-0.163125	0.446293	-0.113133	0.598649	-0.111275	0.604706	-0.0896598	0.676946	-0.120767	0.574037	-0.140196	0.513503	-0.339216	0.10489	-0.0666354	0.757046	-0.064191	0.765711	-0.00502206	0.981419	0.0764049	0.722707	0.0570036	0.791343	0.947788	2.12570791910907e-12	0.499928	0.0128605	0.390207	0.0594189	-0.00438353	0.983781	0.00660648	0.975559	0.341943	0.101949	0.271325
ENSMUST00000147870	known lncRNA	greenyellow	0.0275218	0.898422	0.033689	0.875816	0.0181341	0.932975	0.0217099	0.919796	0.00676806	0.974961	0.831723	4.7403573019474e-07	-0.0129264	0.952197	0.364155	0.0802234	0.0137549	0.949137	-0.0172057	0.936399	0.385257	0.0630106	0.417755	0.042226	-0.187437	0.380464	-0.166632	0.436444	-0.138937	0.51733	-0.202431	0.342805	-0.338733	0.105417	-0.166533	0.436719	-0.138172	0.519661	0.0715349	0.739764	-0.0109123	0.959639	-0.140608	0.512256	-0.265674	0.209571	-0.408671
ENSMUST00000148202	known lncRNA	saddlebrown	-0.1059	0.622368	-0.108525	0.613718	-0.116188	0.588747	-0.116257	0.588523	-0.11693	0.586352	-0.124869	0.561	0.136802	0.52385	-0.108415	0.614079	-0.094264	0.661297	-0.13068	0.542762	-0.186035	0.384101	-0.240614	0.257392	-0.062215	0.772735	0.0241604	0.910777	0.96588	2.14710344955475e-14	0.624909	0.0010957	0.435859	0.0332502	-0.0952157	0.658079	-0.127745	0.551938	-0.435945	0.0332114	-0.0615668	0.775043	0.0137938	0.948993	-0.178373	0.404329	0.0800527
ENSMUST00000148284	known lncRNA	blue	-0.208026	0.329343	-0.214584	0.313975	-0.212457	0.318911	-0.184906	0.387046	-0.215628	0.311571	-0.241692	0.255201	-0.0952625	0.657921	-0.154045	0.472336	-0.0604406	0.779058	-0.0992276	0.64458	-0.107472	0.617183	-0.480893	0.0173669	-0.0856595	0.690649	-0.139843	0.514575	-0.187006	0.38158	-0.244357	0.249837	-0.0996991	0.643	0.686309	0.00021311	0.794156	3.60755182958164e-06	0.691857	0.000180333	0.258149	0.223251	0.169893	0.427389	0.742826	3.21738285797755e-05	0.475278
ENSMUST00000148327	known lncRNA	pink	-0.297098	0.158585	-0.308664	0.142232	-0.332611	0.112271	-0.283415	0.179585	-0.323901	0.122578	-0.368457	0.0764548	-0.2162	0.310257	-0.24596	0.246646	-0.133179	0.535005	-0.291521	0.166924	-0.311441	0.138493	-0.781814	6.43279139951125e-06	0.501929	0.0124487	0.20929	0.326347	-0.220858	0.299692	-0.14058	0.512338	0.37659	0.0696985	0.139257	0.516357	0.171773	0.422216	0.155869	0.467043	0.347116	0.0965384	0.393634	0.057026	0.834224	4.07038221967351e-07	0.876321
ENSMUST00000149386	known lncRNA	blue	-0.204075	0.338815	-0.19049	0.372612	-0.233595	0.271954	-0.115954	0.589502	0.10024	0.641192	-0.19521	0.360656	-0.192064	0.368599	-0.192561	0.367339	-0.154282	0.471647	-0.152918	0.47562	-0.239255	0.260173	-0.400613	0.0523841	-0.0357999	0.868099	-0.116738	0.586971	-0.189528	0.375075	-0.177062	0.407847	-0.0609905	0.777097	0.262635	0.215026	-0.0107773	0.960138	0.297244	0.15837	0.241219	0.256162	0.443039	0.0301416	0.736135	4.12322504985717e-05	0.474119
ENSMUST00000150581	known lncRNA	lightyellow	-0.0941458	0.661697	0.48268	0.0168957	-0.0330725	0.878072	0.728275	5.46773721135409e-05	-0.0354236	0.869474	0.0252724	0.906687	0.341074	0.102879	0.108886	0.612531	0.117282	0.585218	0.0377068	0.861138	0.191801	0.369269	0.414689	0.0439191	-0.148179	0.489565	-0.139383	0.515972	-0.143066	0.504832	-0.137958	0.520316	-0.286644	0.174464	-0.178219	0.404742	0.0546936	0.799628	0.0484466	0.822134	-0.187459	0.380409	-0.169652	0.428056	-0.329493	0.115886	-0.416371
ENSMUST00000151138	known lncRNA	blue	-0.311653	0.138211	-0.324561	0.121774	-0.344228	0.0995319	-0.299197	0.155523	-0.327161	0.118644	-0.383394	0.0644049	-0.262955	0.214447	-0.264004	0.212557	-0.20742	0.330785	-0.298888	0.155972	-0.443781	0.0298341	-0.844481	2.12047901091655e-07	0.394742	0.0562689	0.196963	0.356273	-0.147359	0.491998	-0.0902222	0.675028	0.379803	0.0671589	0.321484	0.125556	0.341738	0.102168	0.20761	0.330332	0.361086	0.0829965	0.549799	0.00538285	0.910301	6.85011092826758e-10	0.916676
ENSMUST00000151166	known lncRNA	lightyellow	-0.0905112	0.674042	-0.0625714	0.771467	0.248541	0.241563	0.783657	5.91446275325319e-06	-0.00907122	0.966444	-0.0492474	0.819241	-0.0465355	0.829048	0.434805	0.0337269	-0.088876	0.679623	-0.0301586	0.888747	0.000794712	0.997059	0.255167	0.228833	0.0166437	0.938473	-0.105193	0.624707	-0.162225	0.448842	-0.186625	0.38257	-0.196034	0.358594	-0.183065	0.391874	-0.16447	0.442503	-0.0415309	0.847209	0.10459	0.626706	-0.107667	0.61654	-0.142572	0.50632	-0.217195
ENSMUST00000151438	known lncRNA	purple	0.0946231	0.660082	0.425726	0.0380646	0.167559	0.433859	0.235274	0.268424	0.000309737	0.998854	0.323697	0.122828	0.328486	0.11707	0.0682386	0.751378	0.295043	0.161623	0.127499	0.552713	0.785089	5.53761067814207e-06	0.635744	0.000841752	-0.321603	0.125408	-0.316292	0.13213	-0.228746	0.282315	-0.362428	0.0817747	-0.584342	0.00271355	-0.191546	0.369918	-0.00278284	0.989703	0.357495	0.0863316	-0.183984	0.38946	-0.275477	0.192611	-0.377235	0.0691833	-0.638775
ENSMUST00000151617	known lncRNA	brown	-0.167497	0.434032	-0.170785	0.424931	-0.0229893	0.915086	-0.157233	0.463104	-0.192511	0.367464	-0.20983	0.325071	-0.162684	0.447542	-0.16212	0.449138	-0.150092	0.48391	-0.212904	0.31787	-0.318222	0.129658	-0.40661	0.0486348	0.259024	0.221631	0.240592	0.257437	0.882943	1.12324482564579e-08	0.649031	0.000600866	0.687236	0.0002073	-0.123232	0.566187	-0.161152	0.451888	-0.608585	0.00160138	0.195635	0.359592	-0.101454	0.637136	-0.168548	0.431111	0.27318
ENSMUST00000151717	known lncRNA	lightgreen	-0.223955	0.292791	-0.134921	0.529627	0.0475838	0.825254	-0.244644	0.249265	0.232242	0.274821	-0.262317	0.215602	-0.140046	0.513959	-0.22468	0.29119	-0.210243	0.324098	-0.20949	0.325875	-0.389836	0.0596824	-0.330525	0.11468	0.392493	0.0578145	0.777532	7.79535192123979e-06	0.0337912	0.875442	0.283447	0.179534	0.664842	0.000393866	-0.00748325	0.972316	-0.18156	0.395845	-0.586639	0.00258576	-0.099285	0.644387	-0.166051	0.438068	-0.143806	0.502609	0.366223
ENSMUST00000151816	known lncRNA	blue	-0.22217	0.296757	-0.22593	0.288443	-0.241119	0.256365	-0.210239	0.324107	-0.22669	0.286781	-0.267303	0.206685	-0.184384	0.388412	-0.201498	0.345083	-0.143974	0.502104	-0.174603	0.414495	-0.290058	0.169162	-0.601767	0.00186527	0.00439789	0.983728	-0.108013	0.615401	-0.184552	0.387972	-0.222558	0.295892	-0.0121853	0.954935	0.462805	0.0227678	0.417757	0.0422253	0.485141	0.0162639	0.268044	0.205381	0.702497	0.000129561	0.934159	2.55635849162067e-11	0.656156
ENSMUST00000151955	known lncRNA	blue	-0.284326	0.178129	-0.31138	0.138575	-0.330111	0.115162	-0.294349	0.162659	-0.309031	0.141734	-0.368405	0.0764999	-0.258572	0.222466	-0.283104	0.180084	-0.0966296	0.65331	-0.305465	0.14663	-0.421313	0.0403265	-0.801899	2.45977149942289e-06	0.212622	0.318527	0.049075	0.819864	0.0345887	0.872526	0.0303481	0.888052	0.312439	0.137166	0.351523	0.0921003	0.536011	0.00693812	0.27971	0.185586	0.337083	0.107233	0.304078	0.148566	0.842377	2.43292202533281e-07	0.806727
ENSMUST00000152109	known lncRNA	greenyellow	-0.00179101	0.993373	-0.0139358	0.948469	0.0847525	0.693769	0.0190556	0.929577	-0.028473	0.89493	0.973478	1.39204095191066e-15	-0.0424044	0.844034	-0.0256482	0.905306	0.0624535	0.771886	-0.0369812	0.863786	0.00630494	0.976674	0.312821	0.136662	-0.12013	0.576074	-0.0940456	0.662037	-0.0787023	0.714704	-0.11249	0.600741	-0.216171	0.310323	-0.103305	0.630969	-0.0961841	0.654811	-0.0976249	0.64996	-0.102398	0.633989	-0.104547	0.626849	-0.232564	0.274137	-0.302174
ENSMUST00000152188	known lncRNA	purple	0.110735	0.60647	-0.0748879	0.728007	-0.0235133	0.913158	0.112798	0.59974	0.463301	0.0226035	-0.0587417	0.785124	0.040242	0.851899	0.249905	0.238906	0.243032	0.252496	0.07062	0.742982	0.643861	0.000686375	0.361493	0.0826244	-0.262309	0.215617	-0.263444	0.213563	-0.209198	0.326564	-0.321713	0.125272	-0.455398	0.025338	0.411895	0.0455077	0.169516	0.428432	0.507904	0.0112831	-0.177	0.408014	-0.183843	0.38983	-0.13673	0.524072	-0.382005
ENSMUST00000152190	known lncRNA	purple	0.102469	0.633753	0.00513643	0.980996	-0.00251462	0.990696	-0.0467307	0.828341	0.56234	0.00423321	0.0451913	0.833918	-0.0350673	0.870776	0.469517	0.0206244	0.345814	0.0978802	0.0334713	0.876613	0.445407	0.0291689	0.409257	0.0470481	-0.186614	0.382598	-0.195136	0.360842	-0.146189	0.495478	-0.2378	0.263169	-0.364651	0.0797818	-0.183678	0.390262	-0.159853	0.45559	0.185667	0.38506	-0.156959	0.463893	-0.180331	0.399103	-0.223391	0.294039	-0.381567
ENSMUST00000152467	known lncRNA	brown	-0.23404	0.271017	-0.242738	0.253087	-0.253216	0.232534	-0.239822	0.25901	-0.260996	0.218008	-0.296861	0.158932	-0.211785	0.32048	-0.219727	0.302235	-0.193135	0.365885	-0.27895	0.186836	-0.387077	0.0616713	-0.630535	0.000956678	0.111145	0.60513	0.213234	0.317103	0.779055	7.28392604129199e-06	0.88542	8.98390103141654e-09	0.742776	3.22336995606293e-05	-0.0231227	0.914595	0.0446264	0.835966	-0.496433	0.0136065	0.224125	0.292415	-0.00253492	0.990621	0.0610025	0.777054	0.460616
ENSMUST00000152825	known lncRNA	turquoise	0.501648	0.0125059	0.00568487	0.978967	0.11979	0.577161	0.647876	0.000619126	0.03944	0.85482	0.0876535	0.683806	-0.0747148	0.728612	0.554366	0.00493716	-0.0207232	0.923431	0.0828097	0.700469	0.122839	0.567434	0.498032	0.0132608	-0.197131	0.355856	0.00320872	0.988128	-0.129869	0.54529	-0.179384	0.401627	-0.282296	0.181383	-0.179941	0.400142	-0.187608	0.380023	-0.0861044	0.68912	-0.182669	0.392916	-0.19283	0.366655	-0.414923	0.0437882	-0.467273
ENSMUST00000153188	known lncRNA	tan	-0.0290772	0.892713	-0.0284007	0.895195	-0.0147321	0.945529	0.257797	0.223904	0.0787781	0.71444	-0.00880781	0.967418	-0.0163433	0.939581	0.935387	2.0901946639672e-11	-0.0393086	0.855299	0.0160062	0.940825	0.12208	0.569851	0.248832	0.240996	-0.105584	0.623414	-0.0952008	0.65813	-0.0765836	0.722083	-0.114649	0.593726	-0.191525	0.369972	0.0924811	0.667341	-0.0488394	0.820715	0.130732	0.542599	-0.0974614	0.65051	-0.0922277	0.668202	-0.160856	0.452728	-0.238784
ENSMUST00000153479	known lncRNA	blue	-0.195444	0.36007	-0.195053	0.36105	-0.221235	0.298847	-0.191141	0.370949	-0.201482	0.34512	-0.231081	0.277294	-0.166697	0.436262	-0.147839	0.490572	-0.126933	0.554491	-0.194866	0.361519	-0.175913	0.410946	-0.519878	0.00921706	0.00848942	0.968596	-0.10315	0.631487	-0.177053	0.407872	-0.218376	0.305293	-0.0294227	0.891445	0.248848	0.240964	0.193558	0.364816	0.384009	0.0639418	0.327289	0.11849	0.697931	0.000149565	0.860389	6.99387589807005e-08	0.590219
ENSMUST00000153521	known lncRNA	blue	-0.12351	0.565305	-0.136619	0.52441	-0.122912	0.567203	-0.119763	0.577247	-0.126081	0.557172	-0.141657	0.509082	-0.0976617	0.649836	-0.114576	0.593961	-0.0871582	0.685504	-0.117712	0.583832	-0.164203	0.443254	-0.33349	0.111267	-0.0024984	0.990756	-0.0616694	0.774678	-0.0954371	0.657332	-0.143622	0.503161	-0.0288857	0.893415	0.159921	0.455394	0.402132	0.0514141	0.287442	0.173214	-0.015834	0.941461	0.130357	0.543768	0.490452	0.0149658	0.361425
ENSMUST00000153672	known lncRNA	pink	-0.285888	0.175654	-0.296459	0.159525	-0.318914	0.128781	-0.289139	0.170578	-0.302936	0.150174	-0.354213	0.0894678	-0.260619	0.218696	-0.275056	0.193319	-0.213703	0.316013	-0.320593	0.126667	-0.461623	0.0231633	-0.802644	2.36880530252154e-06	0.341439	0.102488	0.0625158	0.771665	0.0828557	0.70031	0.243542	0.25147	0.455713	0.0252241	0.137618	0.521355	0.108459	0.613934	-0.0334595	0.876656	0.277734	0.188843	0.406288	0.0488306	0.750894	2.36160221922058e-05	0.813961
ENSMUST00000153774	known lncRNA	lightgreen	0.661068	0.000436605	-0.106319	0.620984	-0.11218	0.601753	-0.162476	0.448131	-0.137783	0.520849	-0.135658	0.52736	-0.0907611	0.673191	-0.0632161	0.769174	-0.0772295	0.719831	-0.132169	0.538132	-0.0745609	0.729151	-0.0665348	0.757402	0.00544315	0.979862	0.595777	0.00212681	-0.0732375	0.733787	0.105033	0.625239	0.287865	0.172555	-0.14579	0.496667	-0.0643221	0.765245	-0.304926	0.14738	-0.0658611	0.759787	-0.136287	0.525431	-0.166217	0.437603	0.101438
ENSMUST00000153786	known lncRNA	blue	-0.202752	0.342024	-0.218499	0.305014	-0.216367	0.309874	-0.203917	0.339198	-0.212816	0.318074	-0.244737	0.249079	-0.169361	0.42886	-0.192146	0.368391	-0.142029	0.507957	-0.212257	0.319378	-0.2979	0.157409	-0.57648	0.00319215	0.0750366	0.727487	-0.0266951	0.901459	-0.151772	0.478973	-0.189352	0.375528	0.0491823	0.819477	0.117931	0.583127	0.463668	0.0224827	0.328603	0.116932	0.144291	0.501154	0.364241	0.0801466	0.814058	1.30213419304097e-06	0.637984
ENSMUST00000153795	known lncRNA	lightyellow	0.00401913	0.985129	0.00124281	0.995401	0.0343764	0.873302	0.695993	0.000158844	0.0437386	0.839188	0.310404	0.139882	0.0155883	0.942368	0.0727845	0.735376	0.0834642	0.698209	0.0901006	0.675442	0.132283	0.53778	0.41122	0.0458982	-0.148997	0.487144	-0.128931	0.548222	-0.102944	0.63217	-0.145678	0.497002	-0.284733	0.177482	-0.124247	0.562968	-0.121255	0.57248	0.00958336	0.964551	-0.1322	0.538036	-0.136266	0.525494	-0.303377	0.149551	-0.398695
ENSMUST00000153805	known lncRNA	tan	-0.0534552	0.804078	-0.0711902	0.740976	0.00682755	0.974741	-0.0577502	0.788671	0.417789	0.0422079	-0.0160527	0.940654	0.471653	0.0199777	0.5981	0.00202191	0.0955611	0.656913	0.017941	0.933687	0.46916	0.0207341	0.356158	0.0875989	-0.213193	0.317197	-0.204878	0.336877	-0.157042	0.463657	-0.237871	0.263023	-0.365377	0.0791391	-0.0838745	0.696794	0.348872	0.0947518	0.364068	0.080301	-0.0438966	0.838614	-0.167755	0.433315	-0.191844	0.369158	-0.368713
ENSMUST00000154027	known lncRNA	grey60	0.991367	6.56771863481415e-21	-0.00536774	0.980141	0.0248684	0.908173	0.0681009	0.751864	0.026958	0.900493	0.0140866	0.947912	-0.023142	0.914524	-0.0118494	0.956176	-0.00476042	0.982387	-0.0287998	0.893731	0.0152384	0.94366	0.307692	0.143559	-0.124582	0.561908	-0.0869183	0.686326	-0.049956	0.816683	-0.100225	0.641241	-0.203412	0.340421	-0.0913234	0.671276	-0.104128	0.628236	-0.0861734	0.688883	-0.0967808	0.652801	-0.105113	0.624974	-0.220676	0.300099	-0.286404
ENSMUST00000154066	known lncRNA	purple	-0.0375726	0.861628	0.0195001	0.927938	-0.0207908	0.923182	-0.0223352	0.917494	0.00305022	0.988714	0.0150441	0.944377	0.0820851	0.702973	-0.00571662	0.97885	0.104779	0.62608	0.703859	0.000124066	0.770584	1.05548982493849e-05	0.271815	0.198833	-0.137599	0.521413	-0.129985	0.544928	-0.0660164	0.759237	-0.134776	0.530073	-0.235364	0.268237	-0.0978186	0.649309	0.00165731	0.993868	0.360698	0.0833517	-0.119703	0.577441	-0.119847	0.57698	-0.21353	0.316414	-0.309133
ENSMUST00000154326	known lncRNA	brown	-0.222783	0.295391	-0.247118	0.244357	-0.262982	0.214397	-0.233231	0.272723	-0.242892	0.252776	-0.265501	0.209878	-0.159619	0.456257	-0.1739	0.416406	-0.141791	0.508676	-0.182271	0.393965	-0.296114	0.160035	-0.548746	0.00549028	0.633033	0.000899972	0.328455	0.117106	0.650547	0.000577614	0.737135	3.97494697659725e-05	0.898733	2.4613837078054e-09	-0.119402	0.578406	-0.148871	0.487514	-0.672363	0.000319385	-0.0154698	0.942805	-0.0782473	0.716286	-0.153111	0.475057	0.441292
ENSMUST00000154673	known lncRNA	pink	-0.246552	0.245475	-0.12439	0.562516	-0.257064	0.225271	-0.290165	0.168997	-0.282588	0.180912	0.0241792	0.910708	-0.000941113	0.996518	-0.245083	0.248388	0.0497638	0.817377	0.0920442	0.668825	-0.271017	0.200206	-0.429616	0.0361554	0.694253	0.000167593	0.114523	0.594136	-0.211162	0.32194	-0.107342	0.617609	0.339125	0.104989	-0.0087162	0.967757	0.195482	0.359975	-0.015971	0.940955	0.00723651	0.973229	-0.0237302	0.91236	0.333714	0.111013	0.505626
ENSMUST00000154997	known lncRNA	purple	-0.0273271	0.899137	-0.0194505	0.928121	-0.0472299	0.826534	-0.063319	0.768808	-0.0347069	0.872093	-0.0565863	0.792838	-0.0142878	0.947169	0.0148468	0.945105	0.00699397	0.974126	0.0271034	0.899959	0.830898	4.98192571659625e-07	0.100249	0.64116	-0.1135	0.597454	-0.100502	0.640313	-0.1005	0.64032	-0.129201	0.547376	-0.177269	0.407291	0.0609366	0.777289	0.00565808	0.979067	0.360325	0.0836953	-0.0186199	0.931183	-0.0753099	0.726531	-0.0270841	0.90003	-0.13463
ENSMUST00000155156	known lncRNA	pink	-0.260539	0.218843	-0.270756	0.200657	-0.291127	0.167526	-0.26579	0.209364	-0.276169	0.191451	-0.317716	0.130302	-0.213254	0.317055	-0.246965	0.244659	-0.185724	0.384912	-0.272826	0.197102	-0.408419	0.0475459	-0.725733	5.97827403201833e-05	0.254087	0.230877	0.333401	0.111368	-0.104862	0.625805	-0.0486044	0.821564	0.370646	0.0745895	0.258781	0.222079	0.0548151	0.799192	0.0869727	0.68614	0.304153	0.14846	0.217525	0.307228	0.75987	1.65126866834677e-05	0.804027
ENSMUST00000155574	known lncRNA	turquoise	0.462487	0.0228737	0.349526	0.0940927	0.387422	0.06142	0.159223	0.45739	0.276905	0.190222	0.640034	0.000756236	0.274918	0.193552	0.371764	0.0736503	0.193648	0.364587	0.26473	0.211255	0.499523	0.0129451	0.937954	1.35457303033897e-11	-0.370755	0.0744978	-0.322912	0.12379	-0.209571	0.325682	-0.352892	0.0907532	-0.665281	0.000389139	-0.292017	0.16617	-0.27743	0.189348	0.0640263	0.766296	-0.315757	0.132821	-0.321773	0.125198	-0.684279	0.000226344	-0.915012
ENSMUST00000155786	known lncRNA	greenyellow	0.0577582	0.788642	0.046117	0.830563	0.0624939	0.771743	0.364755	0.0796897	0.0603923	0.77923	0.831337	4.8519692740938e-07	0.0208234	0.923062	0.0548061	0.799224	0.061994	0.773522	0.46145	0.0232215	0.16999	0.427123	0.551096	0.00525297	-0.222327	0.296407	-0.18356	0.390573	-0.130368	0.543735	-0.19671	0.356905	-0.39096	0.0588868	-0.187644	0.37993	-0.165056	0.440856	0.0120886	0.955292	-0.193411	0.365186	-0.200924	0.346486	-0.40404	0.0502151	-0.538688
ENSMUST00000155807	known lncRNA	blue	-0.136933	0.52345	-0.149382	0.486006	-0.157347	0.462777	-0.125405	0.559308	-0.135667	0.527333	-0.177143	0.407631	-0.124648	0.561698	-0.0829689	0.699919	-0.09255	0.667107	-0.138679	0.518115	-0.173387	0.417804	-0.379716	0.0672269	-0.00519774	0.980769	-0.0529652	0.80584	-0.126939	0.554472	-0.148532	0.488519	-0.00709709	0.973744	-0.0280309	0.896553	0.0030971	0.988541	0.247188	0.244219	0.896833	2.99272215067089e-09	0.24968	0.239344	0.606837	0.00166578	0.428507
ENSMUST00000155965	known lncRNA	darkturquoise	-0.0838284	0.696953	0.00508451	0.981188	0.00834734	0.969121	-0.0142575	0.947281	-0.00163348	0.993956	-0.0448311	0.835224	-0.0626081	0.771337	0.00290229	0.989261	0.126777	0.554981	0.882382	1.18062865299148e-08	0.117829	0.583457	0.113742	0.596671	-0.133449	0.53417	-0.113216	0.598379	-0.0684743	0.750546	-0.0241083	0.910969	-0.144423	0.500759	-0.0848854	0.693312	0.11375	0.596644	0.255885	0.227481	0.153259	0.474625	-0.106273	0.621135	-0.0397271	0.853774	-0.13322
ENSMUST00000156099	known lncRNA	salmon	0.012058	0.955405	-0.00267889	0.990088	0.0210007	0.922409	-0.0458145	0.831659	0.988111	2.18816558367945e-19	0.0254584	0.906004	0.0192208	0.928968	0.0219773	0.918812	0.0535139	0.803867	-0.0176719	0.934679	0.0474993	0.82556	0.344802	0.0989321	-0.127915	0.551407	-0.113748	0.596651	-0.0435567	0.839848	-0.100457	0.640466	-0.217656	0.306929	-0.125336	0.559525	-0.126921	0.554527	-0.0940936	0.661874	-0.117148	0.585648	-0.119854	0.576957	-0.253831	0.231363	-0.322673
ENSMUST00000156150	known lncRNA	turquoise	0.203038	0.341329	0.0488841	0.820554	0.265693	0.209536	0.116897	0.586457	0.343467	0.100333	0.155486	0.468153	0.731759	4.8304379831708e-05	0.270212	0.2016	0.464053	0.0223562	0.348822	0.0948022	0.639231	0.000771634	0.698998	0.000144665	-0.285031	0.177009	-0.282656	0.180802	-0.140894	0.51139	-0.2651	0.210593	-0.520255	0.00915752	-0.211261	0.321706	-0.196869	0.356508	0.228266	0.283354	-0.266877	0.207437	-0.245099	0.248357	-0.519429	0.00928834	-0.708709
ENSMUST00000156536	known lncRNA	pink	-0.317046	0.131161	-0.328336	0.117247	-0.345923	0.0977667	-0.323352	0.123251	-0.344162	0.0996017	-0.396253	0.0552482	-0.29479	0.161999	-0.287454	0.173196	-0.241652	0.255284	-0.361268	0.0828301	-0.52702	0.00814171	-0.881906	1.23142584722796e-08	0.448366	0.0279892	0.590779	0.00236839	0.11346	0.597587	0.218865	0.304184	0.725889	5.94581898188656e-05	0.116459	0.587871	0.0718962	0.738495	-0.224543	0.291492	0.308968	0.14182	0.10611	0.621674	0.596276	0.00210393	0.921233
ENSMUST00000156744	known lncRNA	brown	-0.256263	0.22677	-0.264995	0.210781	-0.275879	0.191936	-0.263745	0.213022	-0.282338	0.181315	-0.322439	0.124374	-0.237337	0.264128	-0.257627	0.224221	-0.212372	0.319109	-0.307763	0.143462	-0.465613	0.0218503	-0.706266	0.000114851	0.408702	0.0473775	0.219611	0.302499	0.629405	0.000983302	0.881831	1.23959782282332e-08	0.850278	1.43641401287471e-07	-0.0396259	0.854143	-0.0683276	0.751064	-0.603307	0.00180263	0.0606757	0.778219	0.0518036	0.810022	0.0969746	0.652148	0.576434
ENSMUST00000159072	known lncRNA	darkred	0.0337085	0.875745	0.251037	0.236714	-0.0261875	0.903324	-0.0218271	0.919365	-0.0639411	0.766598	0.0739006	0.731463	0.12553	0.558911	-0.0041404	0.984681	0.87678	1.91707097431903e-08	0.313214	0.136143	0.55682	0.00471075	0.301453	0.15228	-0.208438	0.328365	-0.219319	0.303157	-0.185414	0.385721	-0.290427	0.168595	-0.385119	0.0631132	0.0587369	0.785142	0.0078718	0.970879	0.461555	0.0231862	-0.0556765	0.7961	-0.0770926	0.720308	-0.0780204	0.717076	-0.303223
ENSMUST00000159268	known lncRNA	purple	0.0472109	0.826603	0.103104	0.631638	0.0246357	0.909029	0.405538	0.0492897	0.334284	0.110367	0.0393175	0.855266	0.206982	0.331831	0.754859	2.0201246247803e-05	0.0677093	0.753248	0.0876707	0.683747	0.590914	0.00236157	0.574404	0.00332978	-0.241926	0.254728	-0.223787	0.293164	-0.151252	0.480499	-0.239954	0.258739	-0.435611	0.0333617	-0.1611	0.452035	0.0222645	0.917754	0.226532	0.287127	-0.217272	0.307806	-0.219404	0.302965	-0.422273	0.0398255	-0.581
ENSMUST00000159347	known lncRNA	turquoise	0.22521	0.290024	0.265234	0.210355	0.534654	0.00710966	0.33494	0.109626	0.274835	0.193693	0.646102	0.000648106	0.114471	0.594304	0.367668	0.0771354	0.163217	0.446035	0.210763	0.322874	0.265948	0.209083	0.832988	4.38993353213375e-07	-0.391238	0.0586909	-0.350252	0.0933643	-0.346644	0.0970231	-0.498947	0.0130664	-0.736797	4.02458113737159e-05	-0.271552	0.199285	-0.232043	0.275244	0.137318	0.522271	-0.2426	0.253365	-0.125664	0.558487	-0.426907	0.037477	-0.766435
ENSMUST00000159595	known lncRNA	blue	-0.186996	0.381606	-0.190117	0.373566	-0.20044	0.347674	-0.175868	0.411069	-0.190378	0.372898	-0.226414	0.287384	-0.149566	0.485462	-0.166479	0.436871	-0.126657	0.555358	-0.183864	0.389774	-0.249254	0.240173	-0.514662	0.0100746	0.00582421	0.978452	-0.0876725	0.683741	-0.15842	0.459692	-0.187667	0.379869	-0.0116022	0.95709	0.416995	0.0426412	0.448291	0.0280183	0.403148	0.0507731	0.0756919	0.725196	0.662956	0.000414746	0.788062	4.82256933888733e-06	0.558336
ENSMUST00000159767	known lncRNA	blue	-0.243676	0.251201	-0.238838	0.261029	-0.26222	0.215777	-0.219218	0.303385	-0.239978	0.258691	-0.289887	0.169425	-0.208422	0.328403	-0.155938	0.466844	-0.146284	0.495195	-0.210789	0.322815	-0.251776	0.235291	-0.618397	0.00127796	-0.0168351	0.937767	-0.117365	0.58495	-0.160251	0.454454	-0.220795	0.299834	-0.014632	0.945898	0.573059	0.00342166	0.33003	0.115257	0.546353	0.00574115	0.439885	0.0314772	0.448988	0.0277462	0.941509	7.19746626183096e-12	0.660675
ENSMUST00000159793	known lncRNA	brown	-0.182019	0.394631	-0.184284	0.388672	-0.195686	0.359462	-0.19179	0.369297	-0.204546	0.33768	-0.232276	0.274748	-0.171137	0.423963	-0.185072	0.386611	-0.156493	0.46524	-0.229913	0.279799	-0.34878	0.094845	-0.490578	0.0149359	0.306207	0.145602	0.247791	0.243033	0.819795	9.4913186611721e-07	0.90801	8.94204380230512e-10	0.814769	1.25280358037271e-06	-0.0562219	0.794144	-0.161309	0.451439	-0.696761	0.00015511	-0.0749032	0.727953	-0.055878	0.795378	-0.193228	0.36565	0.330066
ENSMUST00000160017	known lncRNA	brown	-0.238142	0.262463	-0.282173	0.181582	-0.296933	0.158827	-0.277423	0.189359	-0.297283	0.158314	-0.343488	0.10031	-0.24279	0.252983	-0.249513	0.239669	-0.192432	0.367666	-0.186373	0.383223	-0.409405	0.046961	-0.713545	9.05246827016693e-05	0.774287	8.99231055347528e-06	0.616481	0.00133628	-0.0191807	0.929116	0.0539041	0.802464	0.742752	3.22625695620923e-05	0.0280844	0.896357	0.0385069	0.858221	-0.293807	0.16347	0.252395	0.234104	0.109204	0.611487	0.370507	0.0747071	0.793178
ENSMUST00000160188	known lncRNA	purple	-0.0129158	0.952236	-0.0833337	0.698659	-0.0908933	0.672741	-0.0930297	0.665479	-0.101955	0.635466	-0.0878934	0.682985	-0.0256053	0.905463	-0.0593843	0.782828	-0.0587459	0.785109	-0.0389728	0.856522	0.711981	9.53318107310297e-05	-0.0094124	0.965183	0.016435	0.939243	0.111563	0.603765	0.123191	0.566316	0.193262	0.365563	0.144299	0.501129	-0.109096	0.611842	-0.116294	0.588404	-0.00311767	0.988465	-0.0960293	0.655333	-0.100097	0.641668	-0.204735	0.337223	-0.0637703
ENSMUST00000160255	known lncRNA	salmon	-0.0787578	0.714511	-0.0957677	0.656216	-0.0984393	0.647224	-0.0708322	0.742235	0.680556	0.000252476	-0.0683156	0.751106	0.0317375	0.88296	0.00294779	0.989093	-0.0645917	0.764288	-0.0467119	0.828409	0.360831	0.0832303	0.192116	0.368468	-0.187461	0.380401	-0.143737	0.502816	-0.179999	0.399987	-0.209756	0.325245	-0.279397	0.186099	-0.0477745	0.824565	0.225734	0.288873	0.289188	0.170502	-0.159912	0.45542	-0.126144	0.556974	-0.0104147	0.961478	-0.181838
ENSMUST00000160626	known lncRNA	blue	-0.33592	0.108527	-0.352473	0.0911644	-0.355444	0.0882816	-0.314898	0.133937	-0.35265	0.0909908	-0.400592	0.052398	-0.292047	0.166124	-0.305042	0.147219	-0.199348	0.350362	-0.0927952	0.666275	-0.381773	0.065637	-0.838325	3.15306050595325e-07	0.334928	0.10964	0.193497	0.364968	-0.10486	0.62581	-0.0700633	0.744943	0.363895	0.0804553	0.331433	0.113627	0.424878	0.0384912	0.280677	0.184007	0.353038	0.090611	0.436315	0.0330455	0.894923	3.62842958139997e-09	0.892905
ENSMUST00000160951	known lncRNA	purple	-0.0218476	0.919289	-0.0218287	0.919359	-0.0266017	0.901802	-0.0258338	0.904624	-0.0315861	0.883515	-0.0112134	0.958526	0.0368304	0.864336	0.00439663	0.983733	-0.00361118	0.986639	0.042388	0.844093	0.847507	1.73384951800083e-07	0.143616	0.50318	-0.0733645	0.733341	-0.0751864	0.726963	-0.0475151	0.825503	-0.0744364	0.729586	-0.132558	0.536928	-0.065584	0.760769	-0.054574	0.800058	0.246023	0.246521	-0.0670585	0.755549	-0.0647406	0.76376	-0.136617	0.524419	-0.18549
ENSMUST00000161174	known lncRNA	blue	-0.246614	0.245353	-0.256353	0.226601	-0.263487	0.213487	-0.223509	0.293778	-0.250119	0.238491	-0.293774	0.163519	-0.194182	0.363241	-0.194175	0.363257	-0.104646	0.626519	-0.170829	0.42481	-0.244518	0.249516	-0.627513	0.00102934	0.0155973	0.942335	-0.12689	0.554624	-0.219794	0.302084	-0.267366	0.206574	-0.0329836	0.878397	0.381956	0.0654974	0.410512	0.04631	0.555812	0.0048027	0.354537	0.0891546	0.482359	0.0169795	0.983839	6.28034317660323e-18	0.687813
ENSMUST00000161681	known lncRNA	black	-0.121299	0.57234	-0.123965	0.563861	-0.129805	0.54549	-0.126326	0.556401	-0.13695	0.523397	-0.155349	0.468548	-0.115131	0.592164	-0.128175	0.550591	-0.110567	0.60702	-0.158715	0.458846	-0.242145	0.254286	-0.328441	0.117123	-0.0451519	0.834061	0.0404582	0.851112	0.648582	0.00060791	0.98431	4.54700752181742e-18	0.551943	0.00516961	-0.097295	0.65107	-0.124913	0.560861	-0.542122	0.006208	-0.0539567	0.802275	-0.0803026	0.709146	-0.204385	0.338067	0.13992
ENSMUST00000163053	known lncRNA	cyan	0.233453	0.272255	-0.0273387	0.899095	0.935945	1.90511191612797e-11	-0.02455	0.909344	-0.0560808	0.79465	0.00799928	0.970408	-0.0743884	0.729755	-0.0666603	0.756958	-0.0809045	0.70706	-0.0554779	0.796813	-0.0647182	0.763839	0.228246	0.283396	-0.133141	0.535121	-0.0956114	0.656743	-0.0270057	0.900318	-0.0944769	0.660577	-0.184685	0.387624	0.0682478	0.751345	-0.0752182	0.726852	-0.0710419	0.741498	-0.0959721	0.655526	-0.0965467	0.653589	-0.167263	0.434684	-0.237181
ENSMUST00000163396	known lncRNA	grey60	0.845076	2.03879705018612e-07	0.024778	0.908505	0.0541148	0.801707	0.0772872	0.71963	0.340439	0.103563	0.0383677	0.858728	0.426695	0.0375819	-0.0178383	0.934066	-0.0514927	0.811142	0.062609	0.771333	0.0684336	0.75069	0.473536	0.0194215	-0.180851	0.397722	-0.143712	0.502891	-0.0836097	0.697707	-0.159159	0.457574	-0.316633	0.131691	-0.147658	0.491108	-0.163886	0.444147	-0.081875	0.703699	-0.147719	0.490929	-0.161763	0.45015	-0.342388	0.101475	-0.446132
ENSMUST00000164058	known lncRNA	blue	-0.216235	0.310176	-0.221251	0.298809	-0.215568	0.311709	-0.191108	0.371034	-0.226255	0.287731	-0.236824	0.265192	-0.102752	0.632811	-0.0985379	0.646893	-0.00673846	0.975071	-0.101955	0.635463	-0.238313	0.26211	-0.513206	0.0103255	-0.0896793	0.67688	-0.175154	0.413001	-0.247381	0.243839	-0.322709	0.12404	-0.14661	0.494226	0.420612	0.0406953	0.433712	0.0342276	0.640348	0.000750266	0.513783	0.0102256	0.305415	0.1467	0.911865	5.68740700821225e-10	0.56601
ENSMUST00000164173	known lncRNA	pink	-0.278873	0.186962	-0.2945	0.162433	-0.30682	0.144756	-0.276939	0.190166	-0.295756	0.160564	-0.344961	0.0987656	-0.252657	0.233602	-0.266347	0.208374	-0.194204	0.363185	-0.319609	0.127903	-0.435149	0.0335706	-0.780098	6.95102012866902e-06	0.510618	0.0107842	-0.030378	0.887942	0.0983252	0.647607	0.254366	0.230349	0.482247	0.0170089	-0.0760798	0.723842	0.01254	0.953625	-0.132234	0.537931	0.355745	0.0879932	0.473119	0.0195437	0.696244	0.000157612	0.799146
ENSMUST00000164531	known lncRNA	pink	-0.350856	0.092762	-0.323403	0.123187	-0.327479	0.118264	-0.354605	0.0890887	-0.374315	0.0715411	-0.433462	0.0343429	-0.312477	0.137117	-0.339813	0.10424	-0.236924	0.264984	-0.243764	0.251025	-0.481964	0.0170833	-0.894866	3.64887193838349e-09	0.539997	0.00645424	0.221525	0.298196	0.319978	0.127438	0.509601	0.0109689	0.757797	1.79598078648373e-05	0.00564078	0.979131	0.1502	0.483594	-0.283058	0.180157	0.335854	0.1086	0.217614	0.307027	0.528855	0.00788288	0.850766
ENSMUST00000164865	known lncRNA	turquoise	0.459462	0.0239003	0.32063	0.126621	0.431692	0.0351677	0.218866	0.304181	0.515282	0.0099694	0.202997	0.34143	0.194201	0.363193	0.227251	0.285558	0.212596	0.318586	0.493072	0.0143571	0.533002	0.00732323	0.91158	5.88530079436393e-10	-0.379668	0.0672643	-0.325794	0.120281	-0.204284	0.338311	-0.333938	0.110758	-0.654308	0.000523252	-0.297195	0.158442	-0.258863	0.221927	0.125259	0.559768	-0.310176	0.140188	-0.325056	0.121173	-0.659409	0.000456623	-0.893048
ENSMUST00000164928	known lncRNA	blue	-0.199297	0.350487	-0.204275	0.338334	-0.21086	0.322647	-0.186261	0.383514	-0.204792	0.337086	-0.243833	0.250887	-0.165539	0.4395	-0.178631	0.403637	-0.136787	0.523898	-0.188668	0.377288	-0.283263	0.179829	-0.55023	0.00533945	0.0367602	0.864593	-0.0300584	0.889114	-0.159871	0.455537	-0.175235	0.41278	0.0322329	0.881146	0.394046	0.0567439	0.0756867	0.725215	0.340178	0.103845	0.42885	0.0365252	0.248866	0.240929	0.811442	1.49879884228934e-06	0.611891
ENSMUST00000165130	known lncRNA	purple	0.0916205	0.670266	0.0968687	0.652505	0.15741	0.462594	0.113467	0.597564	0.127616	0.552343	0.186171	0.383748	0.394755	0.0562598	0.375214	0.0708081	0.213051	0.317529	0.574243	0.00334072	0.492813	0.0144165	0.599566	0.00195796	-0.301128	0.152744	-0.288741	0.171194	-0.196365	0.357765	-0.31903	0.128633	-0.532847	0.00734346	-0.155986	0.466705	0.0462464	0.830095	0.404571	0.0498854	-0.10263	0.633216	-0.231367	0.276684	-0.346857	0.0968045	-0.59077
ENSMUST00000165511	known lncRNA	salmon	-0.0371274	0.863253	0.148872	0.487513	-0.0486052	0.821561	0.15789	0.461215	0.915439	3.66919267458328e-10	-0.0163792	0.939449	0.249714	0.239278	-0.0493068	0.819027	-0.0761817	0.723486	-0.0603699	0.77931	-0.0109533	0.959488	0.359897	0.0840897	-0.137288	0.522362	-0.126828	0.55482	-0.0961272	0.655003	-0.140733	0.511875	-0.255909	0.227436	0.0373725	0.862358	-0.107466	0.617201	-0.0616922	0.774597	-0.121409	0.571989	-0.128061	0.550947	-0.239419	0.259835	-0.33278
ENSMUST00000165677	known lncRNA	turquoise	0.398191	0.0539608	0.297751	0.157628	0.369638	0.0754443	0.437835	0.0323705	0.425345	0.038256	0.446861	0.0285845	0.277733	0.188845	0.405916	0.0490577	0.347143	0.0965108	0.242395	0.253781	0.48132	0.0172535	0.968887	7.89171643103802e-15	-0.366838	0.0778569	-0.336226	0.108186	-0.238802	0.261103	-0.37788	0.0686703	-0.691561	0.000181962	-0.306631	0.145016	-0.294036	0.163127	0.0708794	0.742069	-0.32515	0.12106	-0.325319	0.120855	-0.699183	0.000143828	-0.94021
ENSMUST00000165825	known lncRNA	turquoise	0.236591	0.265676	0.0915337	0.670561	0.515193	0.00998448	0.0248698	0.908168	0.232646	0.273962	0.866516	4.39816055806998e-08	0.0714474	0.740072	0.0339003	0.875043	-0.00777694	0.97123	0.147616	0.491235	0.119473	0.578178	0.64582	0.00065281	-0.274532	0.194203	-0.228217	0.283459	-0.164776	0.441641	-0.267372	0.206563	-0.480564	0.0174548	-0.193782	0.364248	-0.201759	0.344446	-0.0705329	0.743289	-0.196443	0.35757	-0.194109	0.363425	-0.440597	0.0311717	-0.620263
ENSMUST00000165869	known lncRNA	darkturquoise	-0.0408784	0.849583	0.00812423	0.969946	0.0385908	0.857915	0.136259	0.525514	-0.00312772	0.988427	0.00103153	0.996183	-0.00394562	0.985401	0.30592	0.145998	0.0980866	0.648409	0.949021	1.64378935938433e-12	0.26324	0.213931	0.29669	0.159184	-0.173876	0.416471	-0.165907	0.438471	-0.0978314	0.649266	-0.197451	0.355059	-0.296243	0.159844	-0.0238008	0.9121	-0.0194513	0.928118	0.350585	0.0930323	0.0242466	0.91046	-0.110286	0.60794	-0.133599	0.533705	-0.292534
ENSMUST00000166167	known lncRNA	turquoise	0.403442	0.0505887	0.322031	0.124878	0.370886	0.0743867	0.247079	0.244434	0.24451	0.249532	0.4058	0.0491286	0.366586	0.0780772	0.263538	0.213395	0.357382	0.0864387	0.351078	0.092542	0.613682	0.00142559	0.888823	6.55494801395471e-09	-0.503015	0.0122298	-0.467881	0.0211313	-0.277822	0.188698	-0.455028	0.0254721	-0.815633	1.19514106012747e-06	0.0265663	0.901932	0.0265033	0.902163	0.434288	0.0339632	-0.254697	0.229721	-0.336295	0.108109	-0.513692	0.0102413	-0.893729
ENSMUST00000166559	known lncRNA	turquoise	0.425238	0.03831	0.150001	0.484178	0.173339	0.417933	0.210681	0.323067	0.193303	0.36546	0.221327	0.29864	0.259002	0.221671	0.298945	0.155888	0.590311	0.00239214	0.678229	0.000270107	0.539942	0.00646073	0.75625	1.91107745812846e-05	-0.304419	0.148088	-0.273881	0.195306	-0.16076	0.453002	-0.293495	0.163938	-0.548687	0.00549636	-0.232018	0.275297	-0.226068	0.28814	0.241919	0.254741	-0.254447	0.230194	-0.241933	0.254714	-0.547844	0.00558379	-0.747967
ENSMUST00000166717	known lncRNA	darkturquoise	-0.0456879	0.832118	0.0139037	0.948587	-0.0290622	0.892768	-0.0900391	0.675652	-0.00217912	0.991937	0.63909	0.000774383	0.194491	0.362462	-0.0940239	0.66211	0.0304212	0.887784	0.528607	0.00791752	0.0760619	0.723904	0.268184	0.205136	-0.214226	0.314803	-0.20408	0.338805	-0.168952	0.429991	-0.26183	0.216487	-0.357173	0.0866361	-0.0449746	0.834704	0.27856	0.187477	0.304831	0.147512	-0.154888	0.469886	-0.14753	0.49149	-0.0484772	0.822024	-0.257742
ENSMUST00000167230	known lncRNA	darkturquoise	0.0553679	0.797208	0.0539673	0.802237	0.035399	0.869564	0.0349297	0.871279	0.0228501	0.915598	0.03301	0.878301	0.0735698	0.732622	-0.003951	0.985382	0.00539119	0.980054	0.972134	2.38315895460318e-15	0.333502	0.111254	0.31188	0.137909	-0.131761	0.539401	-0.11718	0.585547	-0.0461388	0.830484	-0.124586	0.561895	-0.228914	0.281951	-0.102244	0.6345	-0.0891359	0.678735	0.235806	0.267312	-0.116003	0.589343	-0.119477	0.578164	-0.2279	0.284147	-0.316458
ENSMUST00000168307	known lncRNA	blue	-0.292736	0.165082	-0.297666	0.157752	-0.316679	0.131631	-0.281623	0.18247	-0.307929	0.143235	-0.35436	0.0893257	-0.261164	0.2177	-0.26906	0.203603	-0.208726	0.327681	-0.309154	0.141568	-0.428257	0.0368134	-0.797168	3.11428744602414e-06	0.100172	0.641417	0.164907	0.441275	-0.102549	0.633487	0.143276	0.504201	0.328347	0.117235	0.580788	0.00292177	0.333549	0.1112	0.237264	0.264278	0.271955	0.198593	0.238336	0.262063	0.819549	9.62294078998729e-07	0.803934
ENSMUST00000168473	known lncRNA	blue	-0.104784	0.626064	0.269258	0.203257	-0.109774	0.609617	-0.0983916	0.647384	-0.0896967	0.67682	-0.0894847	0.677544	-0.0811068	0.706359	-0.0938822	0.66259	-0.0585725	0.785729	-0.0843432	0.695179	-0.111549	0.603811	-0.133975	0.532543	-0.0713813	0.740304	-0.124902	0.560896	-0.141111	0.510731	-0.179424	0.401519	-0.132547	0.536961	0.128123	0.550753	0.225949	0.288403	0.260244	0.219384	0.0601072	0.780247	0.0369887	0.863758	0.381897	0.0655422	0.176979
ENSMUST00000168648	known lncRNA	pink	-0.321943	0.124986	-0.333194	0.111604	-0.358276	0.0855983	-0.318401	0.129431	-0.339789	0.104267	-0.40372	0.0504149	-0.286115	0.175296	-0.307376	0.143991	-0.225072	0.290327	-0.292997	0.164688	-0.481092	0.017314	-0.879508	1.51851575202718e-08	0.518973	0.0093614	0.0797932	0.710914	0.0743136	0.730017	0.235414	0.268132	0.54302	0.00610635	0.284662	0.177595	0.0587277	0.785175	-0.0427194	0.842889	0.346118	0.097566	0.488102	0.0155291	0.771151	1.03011410138391e-05	0.89738
ENSMUST00000169060	known lncRNA	midnightblue	0.0221006	0.918358	0.990892	1.18140304055454e-20	0.0852382	0.692098	0.0299573	0.889485	0.0688924	0.74907	0.0637027	0.767445	-0.0205628	0.924022	0.0410169	0.849079	-0.0411339	0.848653	-0.0171897	0.936459	0.0758236	0.724736	0.404299	0.0500541	-0.139559	0.51544	-0.136033	0.526208	-0.0788984	0.714022	-0.135453	0.527991	-0.262174	0.215862	-0.129324	0.546993	-0.12338	0.565717	-0.0585007	0.785986	-0.125349	0.559481	-0.133236	0.534829	-0.287132	0.173699	-0.37283
ENSMUST00000169929	known lncRNA	black	-0.15382	0.47299	-0.158047	0.460764	-0.166155	0.437777	-0.16001	0.45514	-0.171251	0.42365	-0.196578	0.357233	-0.139622	0.515246	-0.157954	0.46103	-0.134969	0.529481	-0.195132	0.360853	-0.294818	0.161958	-0.41456	0.0439915	0.057475	0.789655	0.0770768	0.720363	0.763287	1.43524042825553e-05	0.983714	6.83159560769926e-18	0.647731	0.000621456	-0.0798725	0.710639	-0.10632	0.620982	-0.584647	0.00269627	-0.0640617	0.76617	-0.0375897	0.861566	-0.168238	0.431973	0.224953
ENSMUST00000170103	known lncRNA	blue	-0.332814	0.112039	-0.332984	0.111844	-0.367754	0.0770615	-0.312343	0.137293	-0.163572	0.445031	-0.40104	0.0521099	-0.227912	0.28412	-0.203905	0.339227	0.0769615	0.720765	0.0111092	0.958911	0.0314474	0.884023	-0.626389	0.00105753	0.0262606	0.903055	0.102532	0.633543	-0.163625	0.444884	-0.191698	0.36953	0.102656	0.633131	0.500313	0.0127804	0.493961	0.0141554	0.605665	0.00171021	0.335141	0.1094	0.292124	0.166007	0.792709	3.86826038217866e-06	0.646231
ENSMUST00000170809	known lncRNA	grey60	0.875323	2.1664385995605e-08	0.0454732	0.832896	0.0800619	0.709981	0.03657	0.865287	-0.00745453	0.972422	0.0471321	0.826888	0.169738	0.427819	0.0731716	0.734018	0.130002	0.544875	0.112439	0.60091	0.507284	0.0113996	0.47038	0.0203613	-0.210035	0.324588	-0.176997	0.408024	-0.107045	0.618591	-0.196163	0.358269	-0.359799	0.0841808	-0.129478	0.54651	-0.125254	0.559784	0.130746	0.542555	-0.119014	0.579648	-0.178308	0.404502	-0.333834	0.110876	-0.470544
ENSMUST00000170823	known lncRNA	turquoise	0.387067	0.0616787	0.396045	0.0553879	0.499092	0.0130359	0.390215	0.059413	0.468978	0.0207904	0.500853	0.0126687	0.218881	0.304148	0.250057	0.23861	0.114147	0.595354	0.255615	0.227988	0.323058	0.123611	0.965664	2.29874925526893e-14	-0.391022	0.0588427	-0.341283	0.102655	-0.232726	0.273794	-0.379196	0.0676331	-0.700317	0.000138801	-0.291366	0.16716	-0.284714	0.177512	0.00071514	0.997354	-0.299837	0.154598	-0.325529	0.120601	-0.676127	0.000286944	-0.92925
ENSMUST00000170976	known lncRNA	midnightblue	0.00733109	0.972879	0.992536	1.33362888865224e-21	0.0282959	0.89558	-0.0027827	0.989704	-0.00403983	0.985053	0.0139068	0.948576	-0.026679	0.901518	0.0140729	0.947963	-0.0456945	0.832094	-0.00764303	0.971725	0.0213113	0.921264	0.313684	0.135524	-0.106804	0.619384	-0.106472	0.620479	-0.0575447	0.789406	-0.0952796	0.657864	-0.197147	0.355816	-0.101662	0.636443	-0.0966226	0.653333	-0.0638033	0.767087	-0.0966155	0.653357	-0.104613	0.626628	-0.223089	0.294711	-0.285883
ENSMUST00000171491	known lncRNA	turquoise	0.328585	0.116953	0.429783	0.036075	0.406593	0.0486455	0.394166	0.0566613	0.463608	0.0225023	0.526655	0.00819397	0.270222	0.201582	0.317762	0.130245	0.174825	0.413892	0.227332	0.285382	0.402493	0.0511859	0.980001	6.43186121599841e-17	-0.38026	0.0668032	-0.328753	0.116755	-0.212498	0.318814	-0.353197	0.090455	-0.681287	0.000247143	-0.315857	0.132692	-0.307098	0.144373	-0.00351853	0.986982	-0.317101	0.13109	-0.337557	0.106709	-0.720065	7.26989463617517e-05	-0.950417
ENSMUST00000171800	known lncRNA	pink	-0.245543	0.247475	-0.258432	0.222726	-0.269898	0.202144	-0.23607	0.266761	-0.239225	0.260233	-0.300569	0.153545	-0.220101	0.301394	-0.235493	0.267966	-0.178214	0.404755	-0.270158	0.201693	-0.380262	0.0668017	-0.683935	0.000228651	0.6179	0.00129285	-0.0271821	0.89967	-0.178801	0.403184	-0.160844	0.452763	0.300033	0.154315	0.182548	0.393236	0.169562	0.428304	0.117302	0.585155	0.183189	0.391548	0.417688	0.0422629	0.772481	9.72695511097851e-06	0.775853
ENSMUST00000171829	known lncRNA	darkturquoise	-0.026991	0.900372	0.0370126	0.863671	-0.0565508	0.792966	0.226453	0.287298	-0.017796	0.934222	0.160916	0.45256	-0.09687	0.6525	0.498966	0.0130624	-0.0386181	0.857815	0.631567	0.000932891	0.110747	0.606433	0.277715	0.188876	0.170584	0.425483	-0.197199	0.355687	-0.211146	0.321976	-0.289227	0.170443	-0.220698	0.300051	-0.206173	0.333766	-0.215144	0.312684	0.142285	0.507184	-0.100405	0.640639	-0.164262	0.443089	-0.117388	0.584876	-0.208862
ENSMUST00000171891	known lncRNA	turquoise	0.0964181	0.654022	0.176013	0.410676	0.472649	0.0196819	0.455653	0.0252457	0.743888	3.09105625375825e-05	0.0328442	0.878908	-0.0267407	0.901291	0.0103506	0.961715	-0.0325409	0.880018	-0.0643404	0.76518	0.0299921	0.889357	0.563063	0.00417379	-0.25133	0.23615	-0.213663	0.316106	-0.17498	0.413472	-0.253394	0.232196	-0.4383	0.0321658	-0.199029	0.351148	-0.127908	0.551427	-0.0848569	0.69341	-0.062552	0.771536	-0.205841	0.334561	-0.355994	0.0877554	-0.530018
ENSMUST00000172047	known lncRNA	greenyellow	0.0237873	0.912149	0.0431753	0.841233	-0.00182145	0.99326	-0.0250296	0.90758	0.0118836	0.95605	0.952704	7.32988161356224e-13	0.0556182	0.796309	-0.0291127	0.892583	-0.0204889	0.924294	-0.00363902	0.986536	0.0189278	0.930048	0.325958	0.120084	-0.132779	0.536244	-0.122351	0.568988	-0.101321	0.63758	-0.147285	0.492216	-0.25105	0.23669	-0.123495	0.56535	-0.119251	0.57889	-0.0745481	0.729196	-0.115041	0.592457	0.102841	0.632513	-0.189532	0.375066	-0.298969
ENSMUST00000172063	known lncRNA	darkturquoise	-0.315125	0.133642	-0.158104	0.460599	-0.119601	0.577769	-0.17515	0.41301	-0.184754	0.387443	-0.141238	0.510346	0.257253	0.224919	-0.08316	0.699259	0.0209626	0.922549	0.611832	0.00148737	0.0284664	0.894954	-0.184156	0.389009	0.127727	0.551996	-0.178821	0.40313	0.379192	0.0676366	0.266127	0.208766	0.178167	0.40488	0.195005	0.361172	-0.144078	0.501793	0.0867421	0.686931	-0.023536	0.913074	-0.0667607	0.756602	0.0278318	0.897284	0.0986564
ENSMUST00000172201	known lncRNA	blue	-0.266476	0.208146	-0.335482	0.109017	-0.293629	0.163737	-0.180972	0.397404	-0.27909	0.186605	-0.376535	0.0697425	-0.209945	0.324799	-0.127872	0.55154	-0.195443	0.360071	-0.0675823	0.753697	-0.216288	0.310055	-0.660527	0.000443041	0.0510785	0.812634	-0.00655072	0.975765	-0.00313385	0.988405	0.0100759	0.962731	0.174671	0.41431	0.260713	0.218524	0.343205	0.100609	0.35501	0.0886985	0.794102	3.61694994883994e-06	0.242065	0.254447	0.768793	1.13936854701896e-05	0.656486
ENSMUST00000172202	known lncRNA	turquoise	0.269036	0.203645	0.261602	0.216902	0.191181	0.370846	0.395355	0.0558532	0.338309	0.105881	0.722656	6.65190344843703e-05	0.174825	0.413891	0.336501	0.10788	0.182683	0.392878	0.25843	0.222729	0.514545	0.0100947	0.890879	5.39092767893321e-09	-0.357385	0.0864357	-0.30195	0.151572	-0.205919	0.334376	-0.332154	0.112795	-0.634456	0.000868995	-0.25881	0.222025	-0.281546	0.182595	0.0613719	0.775738	-0.31362	0.135608	-0.324345	0.122037	-0.653981	0.000527799	-0.872757
ENSMUST00000172420	known lncRNA	blue	-0.166354	0.437219	-0.183031	0.391962	-0.216448	0.30969	-0.199244	0.350619	-0.211772	0.32051	-0.259705	0.220375	0.0478685	0.824224	-0.0873307	0.684912	-0.0439283	0.838499	-0.105656	0.623177	-0.0942102	0.661479	-0.439416	0.0316798	-0.124411	0.562449	-0.221988	0.297162	-0.262042	0.2161	-0.368443	0.0764668	-0.22151	0.29823	0.621832	0.00117883	0.474923	0.0190196	0.729549	5.22669290907804e-05	0.286991	0.17392	0.363926	0.0804279	0.865306	4.82860447441533e-08	0.485709
ENSMUST00000173162	known lncRNA	black	-0.117179	0.585551	-0.119895	0.576825	-0.126837	0.554793	-0.120542	0.574755	-0.130803	0.542379	-0.149233	0.486446	-0.111838	0.602867	-0.124524	0.562093	-0.106786	0.619445	-0.154015	0.472423	-0.234965	0.269072	-0.323401	0.12319	0.0128157	0.952606	0.0716659	0.739304	0.358	0.0858567	0.921849	1.58910993752386e-10	0.514715	0.0100657	-0.0895149	0.677441	-0.113959	0.595964	-0.493516	0.0142562	-0.0463771	0.829621	-0.0164887	0.939045	-0.149239	0.486427	0.173179
ENSMUST00000173499	known lncRNA	turquoise	0.185996	0.384202	0.08435	0.695155	0.439269	0.0317436	0.117313	0.585116	0.124159	0.563247	0.217792	0.306621	0.501842	0.0124664	0.1663	0.437371	0.457118	0.0247213	0.664518	0.000397387	0.46793	0.0211157	0.673101	0.000312785	-0.312805	0.136683	-0.289231	0.170436	-0.122365	0.568944	-0.125783	0.558112	-0.47242	0.0197497	-0.296313	0.159741	-0.284468	0.177904	0.142019	0.507989	-0.245015	0.248524	-0.144373	0.500908	-0.522918	0.00874579	-0.691627
ENSMUST00000173523	known lncRNA	turquoise	0.208152	0.329043	0.0886028	0.680557	0.691864	0.00018029	0.380096	0.0669309	0.33798	0.106243	0.40544	0.0493497	0.37845	0.0682196	0.169642	0.428083	0.244097	0.250357	0.185513	0.385461	0.402499	0.0511818	0.823246	7.80508185396927e-07	-0.358354	0.0855253	-0.301262	0.152552	-0.173578	0.417283	-0.198289	0.352979	-0.563191	0.00416334	-0.330327	0.114911	-0.310692	0.139495	-0.0341714	0.874052	-0.233235	0.272715	-0.222835	0.295275	-0.644081	0.000682532	-0.830394
ENSMUST00000174425	known lncRNA	blue	0.571799	0.00350964	-0.0921423	0.668492	0.0297218	0.890348	-0.101871	0.635744	-0.0916045	0.67032	-0.0511483	0.812383	0.0300982	0.888968	-0.146564	0.494361	-0.0592369	0.783355	-0.128844	0.548495	-0.147881	0.490449	-0.0289308	0.89325	-0.0922979	0.667963	-0.182192	0.394176	-0.205706	0.334886	-0.29395	0.163255	-0.247529	0.243548	-0.0726147	0.735972	-0.0193991	0.928311	0.19543	0.360105	0.667074	0.000370331	0.146268	0.495243	0.354605	0.0890889	0.098675
ENSMUST00000174600	known lncRNA	greenyellow	0.0875004	0.684331	0.0669463	0.755946	0.0831901	0.699155	0.0288167	0.893669	0.152206	0.477702	0.862119	6.14913691781313e-08	0.534793	0.00709196	0.0811823	0.706097	0.124985	0.560631	0.0238525	0.91191	0.13461	0.530584	0.537146	0.0067974	-0.203128	0.34111	-0.178747	0.403327	-0.123257	0.566108	-0.184606	0.387829	-0.373053	0.0725785	-0.177859	0.405708	-0.175868	0.411068	-0.0392969	0.855341	-0.178009	0.405305	-0.185872	0.384526	-0.393075	0.0574113	-0.518707
ENSMUST00000174808	known lncRNA	darkred	-0.00999567	0.963027	0.00296873	0.989016	0.00429261	0.984118	0.0620173	0.773439	0.0127906	0.952699	0.0476062	0.825173	0.0204026	0.924612	0.0182198	0.932659	0.982332	1.66318936753197e-17	0.198489	0.352486	0.247089	0.244416	0.17934	0.401744	-0.0880472	0.682458	-0.0934081	0.664196	-0.0572049	0.790623	-0.0573218	0.790204	-0.147786	0.49073	-0.0691893	0.748023	-0.0454983	0.832805	0.163074	0.446438	-0.0826172	0.701133	0.017691	0.934609	-0.135545	0.527708	-0.196728
ENSMUST00000176275	known lncRNA	blue	-0.26719	0.206884	-0.272789	0.197165	-0.197737	0.35435	-0.269979	0.202003	-0.243256	0.252044	-0.293135	0.16448	-0.235227	0.268522	-0.247304	0.243991	-0.192835	0.366644	-0.286463	0.174749	-0.402998	0.0508673	-0.700428	0.000138318	0.0621752	0.772877	0.359171	0.0847628	-0.189284	0.375703	-0.182831	0.39249	0.238644	0.261429	0.205127	0.336279	0.240024	0.258597	0.208425	0.328395	0.262267	0.215693	0.503845	0.0120646	0.862444	6.00091245664595e-08	0.795703
ENSMUST00000176654	known lncRNA	lightgreen	-0.190553	0.37245	-0.199827	0.34918	-0.201772	0.344414	-0.207983	0.329445	-0.217162	0.308055	-0.239595	0.259475	-0.170928	0.424537	-0.181859	0.395054	-0.148833	0.487628	-0.227232	0.285599	-0.33671	0.107647	-0.530964	0.00759398	0.113041	0.598947	0.849257	1.5401821205463e-07	0.24255	0.253468	0.261077	0.217859	0.652444	0.000549623	-0.0502283	0.815701	0.214853	0.313355	-0.352921	0.0907248	-0.0613935	0.775661	-0.0562776	0.793945	0.116737	0.586974	0.533463
ENSMUST00000177065	known lncRNA	blue	-0.207404	0.330824	-0.223332	0.29417	-0.236572	0.265715	-0.199153	0.350844	-0.219747	0.30219	-0.269173	0.203405	-0.187804	0.379516	-0.191859	0.369122	-0.148104	0.489787	-0.216769	0.308955	-0.296951	0.1588	-0.596803	0.00207994	-0.0170267	0.93706	-0.106662	0.619852	-0.199757	0.349353	-0.233298	0.272583	-0.026281	0.90298	0.255255	0.228666	0.399651	0.0530064	0.472042	0.0198619	0.330147	0.11512	0.441535	0.0307729	0.934452	2.43761533364737e-11	0.655613
ENSMUST00000177082	known lncRNA	pink	-0.320961	0.126208	-0.333642	0.111095	-0.348647	0.094979	-0.327229	0.118562	-0.34685	0.0968119	-0.399403	0.0531672	-0.281304	0.182987	-0.309474	0.141135	-0.244434	0.249684	-0.364967	0.0795019	-0.528945	0.00787034	-0.893562	4.15274780232934e-09	0.603895	0.0017792	0.30386	0.148872	0.211694	0.320693	0.272124	0.198303	0.709039	0.000104982	0.136345	0.525251	0.296223	0.159873	-0.211737	0.320593	0.165881	0.438543	0.460877	0.0234155	0.615363	0.00137137	0.901796
ENSMUST00000177332	known lncRNA	blue	-0.263537	0.213397	-0.27618	0.191433	-0.295186	0.161409	-0.26403	0.212509	-0.275525	0.192531	-0.32277	0.123965	-0.237863	0.263038	-0.247388	0.243825	-0.188928	0.376619	-0.284369	0.178062	-0.401006	0.0521323	-0.743793	3.10212321512327e-05	0.205602	0.335136	0.103885	0.629045	-0.172183	0.421092	-0.125993	0.557452	0.224812	0.290899	0.244106	0.250339	0.198226	0.353135	0.253442	0.232104	0.309916	0.140538	0.443231	0.030062	0.93173	3.76467125429804e-11	0.823449
n124	known lncRNA	darkred	-0.0133892	0.950488	-0.0018033	0.993328	0.00377935	0.986017	0.0460738	0.83072	0.0122156	0.954823	0.0147176	0.945582	0.0252139	0.906903	0.0610405	0.776919	0.982224	1.77789881022927e-17	0.1697	0.427922	0.290585	0.168353	0.18543	0.385679	-0.106624	0.619977	-0.1066	0.620058	0.00694465	0.974308	-0.0603812	0.77927	-0.152662	0.476368	-0.0592797	0.783202	0.0827654	0.700622	0.209567	0.325691	-0.0940347	0.662073	-0.0937721	0.662963	-0.162849	0.447074	-0.220013
n1547	known lncRNA	turquoise	0.260307	0.219268	0.436733	0.0328585	0.421964	0.0399863	0.312153	0.137546	0.34419	0.0995717	0.408826	0.0473036	0.434894	0.0336867	0.215893	0.310961	0.280362	0.18452	0.469997	0.0204777	0.580686	0.00292793	0.955845	3.49302144255464e-13	-0.412737	0.045024	-0.374645	0.0712712	-0.26178	0.216577	-0.421783	0.0400809	-0.74291	3.20714352745099e-05	-0.294152	0.162953	-0.214981	0.313059	0.210757	0.322889	-0.267433	0.206456	-0.314571	0.134363	-0.638816	0.000779719	-0.932875
n1552	known lncRNA	turquoise	0.419672	0.0411942	0.437536	0.0325021	0.248545	0.241557	0.524136	0.00856256	0.390563	0.0591671	0.464239	0.0222954	0.0359699	0.867479	0.235979	0.266951	0.0420287	0.845399	0.199606	0.349726	0.187608	0.380022	0.852376	1.2426305585272e-07	-0.230176	0.279233	-0.354447	0.089241	-0.202941	0.341564	-0.438429	0.0321093	-0.630134	0.000966053	-0.145937	0.496229	-0.180256	0.399305	0.0209815	0.922479	-0.268231	0.205053	-0.291813	0.16648	-0.561029	0.00434276	-0.800377
n1597	known lncRNA	turquoise	0.179145	0.402264	0.0829708	0.699912	0.0872711	0.685117	0.0672445	0.754891	0.0239763	0.911454	0.508367	0.0111966	0.368728	0.0762219	0.146954	0.4932	0.154005	0.472453	0.311386	0.138567	0.568133	0.00377654	0.590403	0.00238745	-0.225368	0.289676	-0.189404	0.375395	-0.126408	0.556144	-0.222566	0.295872	-0.414826	0.0438424	-0.189614	0.374855	-0.178118	0.405012	0.181035	0.397236	-0.20391	0.339216	-0.206717	0.332464	-0.446246	0.0288307	-0.587104
n178087	known lncRNA	greenyellow	0.0128795	0.952371	-0.0166284	0.938529	0.0994036	0.64399	-0.0838221	0.696975	0.650351	0.00058058	0.68808	0.000202125	0.0807144	0.707719	-0.0222075	0.917964	0.00119895	0.995564	0.0581713	0.787164	0.00203524	0.992469	0.4321	0.0349763	-0.180673	0.398197	-0.0459047	0.831333	-0.162618	0.447726	-0.268899	0.203883	-0.316273	0.132155	-0.122877	0.567314	-0.118076	0.582663	-0.077604	0.718526	-0.107397	0.617428	-0.116153	0.588859	-0.271697	0.199036	-0.382091
n196959	known lncRNA	pink	-0.288803	0.171097	-0.291776	0.166536	-0.246252	0.246068	-0.293296	0.164237	-0.345062	0.0986611	-0.338375	0.105809	-0.291269	0.167309	-0.281462	0.182732	-0.238612	0.261495	-0.278216	0.188046	-0.477581	0.0182689	-0.799849	2.7266933886844e-06	0.393513	0.0571094	0.441241	0.0308974	-0.161048	0.452183	-0.125154	0.560097	0.447939	0.0281569	0.160322	0.45425	0.205133	0.336265	0.0584186	0.786279	0.394999	0.056094	0.301931	0.151598	0.789592	4.48752566794061e-06	0.900033
n198085	known lncRNA	brown	-0.162954	0.446779	-0.160143	0.454762	-0.164304	0.44297	-0.169879	0.427429	-0.137431	0.521924	-0.217116	0.308162	-0.103086	0.631699	-0.15928	0.457227	-0.127015	0.554232	-0.158145	0.460481	-0.276285	0.191257	-0.391903	0.058225	0.382325	0.0652158	0.624523	0.00110583	0.695905	0.000159275	0.556529	0.00473719	0.823593	7.65149941619976e-07	-0.101023	0.638574	-0.189651	0.374761	-0.69163	0.000181582	-0.102238	0.63452	-0.128218	0.550456	-0.283619	0.179258	0.314669
n198586	known lncRNA	grey60	0.931312	4.01838759813404e-11	0.0835692	0.697847	0.00529595	0.980406	0.0924129	0.667573	-0.0357361	0.868332	0.249353	0.23998	-0.0884658	0.681026	-0.0634957	0.768181	0.00114854	0.99575	0.057117	0.790937	-0.0148059	0.945256	0.373475	0.0722303	-0.178228	0.404718	-0.127438	0.552903	0.130102	0.544563	-0.0220792	0.918437	-0.197262	0.35553	-0.142574	0.506313	-0.156244	0.465958	-0.174913	0.413653	-0.144066	0.501828	-0.156568	0.465023	-0.336905	0.10743	-0.380327
n199619	known lncRNA	purple	-0.0210221	0.92233	0.392211	0.0580107	-0.0450655	0.834374	-0.0460534	0.830794	-0.0338046	0.875393	-0.00116709	0.995682	0.028816	0.893671	-0.00273094	0.989895	0.0729815	0.734684	0.0482357	0.822897	0.783191	6.04162848890491e-06	0.246356	0.245861	-0.144249	0.50128	-0.155574	0.467895	-0.0907046	0.673383	-0.144235	0.50132	-0.249213	0.240253	-0.132006	0.538641	-0.116459	0.587872	0.25434	0.230397	0.0793527	0.712443	-0.122656	0.568016	-0.141582	0.509308	-0.265629
n199721	known lncRNA	brown	-0.175489	0.412094	-0.203428	0.340384	-0.256309	0.226683	-0.254053	0.230942	-0.31428	0.134743	-0.339607	0.104464	-0.243274	0.252009	-0.25609	0.227095	-0.224733	0.291073	-0.31665	0.131669	-0.468869	0.0208239	-0.692534	0.000176649	0.579727	0.00298647	0.762752	1.46733562731497e-05	-0.167595	0.433759	0.238999	0.260697	0.767551	1.20088823548016e-05	0.0798478	0.710724	0.0988693	0.645781	-0.378568	0.0681266	0.111912	0.602625	0.22879	0.28222	0.299254	0.155441	0.757049
n200115	known lncRNA	brown	-0.167448	0.434169	0.249582	0.239534	-0.215469	0.311936	-0.190974	0.371375	-0.20053	0.347454	0.167487	0.434061	-0.178675	0.403521	-0.0816366	0.704525	-0.157767	0.461568	-0.257489	0.224479	-0.0425338	0.843564	-0.161907	0.449742	0.457661	0.0245291	0.527084	0.00813254	0.234155	0.270773	0.228696	0.282422	0.565963	0.00394249	0.00261424	0.990327	-0.245543	0.247474	-0.504588	0.0119182	-0.0200335	0.925972	-0.241225	0.25615	-0.313836	0.135325	0.156479
n200325	known lncRNA	greenyellow	-0.0802297	0.709399	0.539181	0.00655102	-0.0912024	0.671688	-0.10956	0.610319	-0.117351	0.584994	0.528144	0.00798233	-0.138216	0.519529	-0.123539	0.565211	-0.124852	0.561053	-0.150918	0.481481	-0.152385	0.47718	0.0959458	0.655615	-0.0940806	0.661918	-0.107401	0.617416	-0.123212	0.566251	-0.137085	0.522984	-0.168561	0.431077	-0.115856	0.589818	-0.0962171	0.6547	-0.0332364	0.877472	0.441084	0.0309641	0.0559393	0.795158	0.0797582	0.711035	-0.0518237
n200540	known lncRNA	blue	-0.213304	0.31694	-0.232002	0.27533	-0.241502	0.255588	-0.175174	0.412945	-0.225289	0.289851	-0.135315	0.528416	-0.19768	0.354492	-0.175491	0.412088	-0.153411	0.474182	-0.213554	0.316359	-0.313584	0.135655	-0.543819	0.00601709	0.0179112	0.933797	0.143029	0.504945	-0.122889	0.567277	-0.120886	0.573658	0.138804	0.517735	0.036077	0.867087	0.040888	0.849548	0.183588	0.390499	0.555323	0.00484784	0.525755	0.00832407	0.745804	2.87407421458769e-05	0.615384
n200643	known lncRNA	darkturquoise	-0.0308563	0.886189	-0.00746691	0.972377	-0.00382262	0.985856	-0.00485159	0.98205	-0.0233589	0.913726	-0.0198776	0.926547	-0.0175707	0.935053	-0.0188675	0.930271	0.00952295	0.964774	0.945026	3.69920735558485e-12	0.114021	0.595763	0.139097	0.516843	-0.0815564	0.704802	-0.0665279	0.757426	0.096387	0.654127	-0.00517755	0.980844	-0.0781091	0.716767	-0.0624191	0.772009	-0.0534973	0.803926	0.143307	0.504108	-0.0710898	0.741329	-0.0754691	0.725975	-0.134814	0.529956	-0.160502
n200763	known lncRNA	turquoise	0.641889	0.000721628	0.308807	0.142039	0.231901	0.275546	-0.00420332	0.984448	-0.0651965	0.762143	0.00343439	0.987293	0.358103	0.0857607	0.207916	0.329604	-0.0250092	0.907655	0.32944	0.115947	0.347292	0.0963588	0.531785	0.00748393	-0.348048	0.0955871	-0.328651	0.116875	-0.232993	0.273227	-0.403439	0.0505907	-0.583993	0.00273343	0.187357	0.380672	0.0408362	0.849737	0.43133	0.0353384	-0.206393	0.333238	-0.123587	0.565061	-0.175581	0.411844	-0.504221
n201097	known lncRNA	brown	-0.256629	0.226085	-0.262116	0.215967	-0.273641	0.195714	-0.264203	0.2122	-0.286639	0.174473	-0.316982	0.131242	-0.178437	0.404159	-0.252298	0.234289	-0.17532	0.412551	-0.261138	0.217748	-0.43917	0.0317865	-0.674597	0.000299772	0.236234	0.26642	0.56899	0.00371268	0.648192	0.000614079	0.834596	3.97834446220769e-07	0.904767	1.28901738121596e-09	0.0104565	0.961324	-0.0920451	0.668822	-0.625179	0.00108865	0.0483541	0.822469	-0.0300587	0.889113	0.00255267	0.990555	0.555533
n201132	known lncRNA	turquoise	0.427051	0.0374055	0.41477	0.0438734	0.384247	0.0637637	0.34144	0.102487	0.457768	0.0244915	0.43046	0.035751	0.338873	0.105264	0.337254	0.107044	0.177031	0.40793	0.348528	0.0951001	0.437112	0.03269	0.992371	1.69575289307253e-21	-0.411302	0.0458506	-0.356328	0.0874372	-0.233027	0.273155	-0.371051	0.0742485	-0.718087	7.77490717655677e-05	-0.294386	0.162603	-0.27617	0.191449	0.075862	0.724602	-0.315843	0.13271	-0.337926	0.106303	-0.702349	0.000130169	-0.962667
n201604	known lncRNA	purple	0.0881717	0.682032	-0.0270958	0.899987	0.0162331	0.939988	-0.00186884	0.993085	0.270194	0.20163	0.225426	0.289549	0.301281	0.152525	0.463492	0.0225406	0.317732	0.130282	0.492854	0.0144072	0.732664	4.67601548664905e-05	0.536952	0.00682135	-0.43256	0.0347611	-0.406326	0.048808	-0.399169	0.0533198	-0.573288	0.00340584	-0.746267	2.8236857742804e-05	0.034446	0.873048	0.0443248	0.83706	0.735328	4.24629798053243e-05	-0.0497691	0.817358	-0.0643748	0.765058	-0.0320229	0.881915	-0.495878
n201855	known lncRNA	black	-0.124282	0.562858	-0.127026	0.554198	-0.132722	0.536419	-0.13029	0.543976	-0.140611	0.512247	-0.159265	0.45727	-0.11734	0.585031	-0.130781	0.542448	-0.11256	0.600516	-0.161755	0.450173	-0.246668	0.245245	-0.33464	0.109964	-0.0495514	0.818144	0.0324442	0.880372	0.760322	1.62119379892534e-05	0.977021	2.92214482762093e-16	0.564359	0.00406908	-0.0991456	0.644855	-0.128517	0.549519	-0.553687	0.00500145	-0.056008	0.794912	-0.0820413	0.703124	-0.210705	0.323012	0.137959
n202698	known lncRNA	black	-0.156169	0.466175	-0.117028	0.586035	-0.156902	0.464058	0.153534	0.473825	0.333469	0.111292	-0.181499	0.396006	-0.143381	0.503884	-0.122321	0.569083	-0.0189392	0.930006	-0.167221	0.434802	-0.116586	0.587462	-0.0938578	0.662672	-0.104405	0.627318	0.0227931	0.915808	0.586386	0.00259961	0.791032	4.19136007075293e-06	0.383985	0.0639602	-0.0016859	0.993762	-0.198519	0.352409	-0.498699	0.0131189	-0.0904576	0.674225	-0.191021	0.371256	-0.364345	0.0800543	-0.0728452
n202873	known lncRNA	purple	0.097225	0.651305	0.0623809	0.772145	0.233016	0.273179	0.250864	0.237049	0.0636658	0.767576	0.237428	0.263939	0.478983	0.0178826	0.641168	0.000734916	0.19863	0.352135	0.554352	0.00493846	0.677827	0.000273261	0.701747	0.000132676	-0.307066	0.144417	-0.259641	0.220492	-0.204225	0.338453	-0.29141	0.167093	-0.539925	0.00646273	-0.251121	0.236554	-0.224983	0.290524	0.304155	0.148457	-0.226436	0.287335	-0.201688	0.344618	-0.483171	0.0167681	-0.694345
n202960	known lncRNA	darkturquoise	0.0621853	0.772841	0.0313268	0.884465	0.496107	0.013678	0.124247	0.562967	0.0659589	0.759441	0.0532557	0.804795	0.0579778	0.787856	-0.00640754	0.976294	0.362829	0.0814127	0.729807	5.17906642576942e-05	0.48089	0.0173678	0.504612	0.0119136	-0.221902	0.297354	-0.203239	0.340842	-0.115493	0.590992	-0.222149	0.296804	-0.395255	0.055921	-0.175967	0.410801	-0.15787	0.461271	0.255985	0.227293	-0.143638	0.503114	-0.192671	0.36706	-0.353473	0.0901862	-0.510741
n203265	known lncRNA	salmon	-0.123478	0.565406	-0.112995	0.599097	-0.13498	0.529445	-0.148005	0.490081	0.63983	0.000760126	0.395718	0.0556081	0.216443	0.3097	-0.152337	0.47732	-0.0840753	0.696102	0.00794386	0.970613	-0.0186066	0.931232	0.171177	0.423854	-0.197425	0.355125	0.000233726	0.999135	-0.227359	0.285324	-0.210326	0.323903	-0.23525	0.268475	0.311255	0.138742	-0.0759234	0.724388	0.114291	0.594888	-0.0752256	0.726826	0.0226684	0.916267	0.0217372	0.919696	-0.124827
n203574	known lncRNA	blue	-0.253163	0.232636	-0.249573	0.239552	-0.267716	0.205957	-0.22808	0.283757	-0.252135	0.234602	-0.279332	0.186208	-0.230859	0.277769	-0.23294	0.27334	-0.160329	0.45423	-0.250975	0.236835	-0.348921	0.0947023	-0.667152	0.000369537	0.0818637	0.703739	0.113602	0.597123	-0.114884	0.592966	-0.0864843	0.687816	0.183825	0.389877	0.708504	0.000106827	0.291097	0.167571	0.337744	0.106503	0.27688	0.190264	0.577223	0.00314404	0.805465	2.05058065195423e-06	0.701876
n204087	known lncRNA	pink	-0.247275	0.244049	-0.253113	0.232731	-0.218654	0.304661	-0.246816	0.244954	-0.269724	0.202446	-0.287804	0.17265	-0.213517	0.316446	-0.212709	0.318323	-0.172875	0.4192	-0.128514	0.549529	-0.37921	0.0676225	-0.625951	0.00106872	0.108752	0.612973	0.894341	3.84468216302727e-09	0.035219	0.870222	0.123084	0.566656	0.610322	0.00153949	0.102111	0.634945	0.0625149	0.771668	-0.204213	0.338482	0.161715	0.450286	0.189728	0.374563	0.349143	0.0944779	0.677957
n204148	known lncRNA	lightgreen	-0.170294	0.426285	-0.194046	0.363583	0.206322	0.333409	-0.155932	0.466859	-0.224497	0.291594	0.403977	0.0502547	0.191835	0.369181	0.0137338	0.949215	-0.198872	0.351536	-0.257249	0.224926	-0.260965	0.218063	-0.116139	0.588906	-0.0644741	0.764706	0.52968	0.00776882	-0.112817	0.599679	0.0711003	0.741292	0.224845	0.290827	-0.178431	0.404175	0.0611291	0.776603	-0.258306	0.22296	0.27991	0.18526	-0.172615	0.419911	-0.0473283	0.826179	0.141949
n204289	known lncRNA	turquoise	0.391736	0.0583417	0.280884	0.183669	0.103142	0.631514	0.29094	0.16781	0.462587	0.0228402	0.363746	0.0805889	0.312252	0.137414	0.529498	0.0077939	0.142128	0.507658	0.416293	0.0430267	0.396274	0.0552342	0.872762	2.67600127733465e-08	-0.418358	0.0418996	-0.332768	0.112091	0.012485	0.953828	-0.135285	0.528508	-0.552871	0.00507955	-0.278489	0.187595	-0.330117	0.115155	0.00567955	0.978987	-0.300369	0.153832	-0.356295	0.0874686	-0.716387	8.2331487117441e-05	-0.889252
n204593	known lncRNA	turquoise	0.48445	0.0164393	0.366209	0.0784066	0.362158	0.0820199	0.579624	0.00299283	0.507152	0.0114246	0.338846	0.105293	0.105086	0.625064	0.051024	0.812831	0.0652803	0.761846	0.0646002	0.764258	0.154165	0.471987	0.833714	4.19952633778263e-07	-0.350306	0.0933111	-0.294139	0.162973	-0.183026	0.391976	-0.299016	0.155786	-0.596791	0.00208046	-0.240881	0.25685	-0.270516	0.201072	-0.107099	0.618412	-0.244646	0.24926	-0.303146	0.149877	-0.588428	0.00248984	-0.800219
n205143	known lncRNA	midnightblue	-0.0320528	0.881805	0.775719	8.44546129951298e-06	-0.0292179	0.892197	0.000153596	0.999432	0.196056	0.358538	0.0436363	0.839559	0.504323	0.0119702	0.111247	0.604796	-0.0110376	0.959176	0.00364239	0.986523	0.0597404	0.781557	0.392339	0.0579218	-0.195638	0.359584	-0.202813	0.341876	-0.134221	0.531786	-0.18025	0.399319	-0.337324	0.106966	0.121917	0.570367	-0.0452856	0.833576	0.105966	0.622151	-0.089234	0.6784	-0.0240489	0.911187	-0.205146	0.336232	-0.367355
n2343	known lncRNA	grey60	0.924448	1.1090123327362e-10	0.000618236	0.997712	0.0189568	0.929941	-0.0243135	0.910214	-0.0102982	0.961909	0.012222	0.9548	-0.0436031	0.83968	-0.0262578	0.903066	0.229865	0.279902	0.273907	0.195262	0.0802298	0.709399	0.316138	0.132328	-0.133848	0.532937	-0.0989972	0.645352	-0.0464282	0.829436	-0.109213	0.611457	-0.216683	0.30915	-0.0947783	0.659558	-0.0994465	0.643846	0.00779942	0.971147	-0.106559	0.620192	-0.114465	0.594323	-0.22829	0.2833	-0.302644
n2476	known lncRNA	darkgrey	-0.145727	0.496856	0.289426	0.170135	0.170854	0.424741	0.0486391	0.821439	-0.0465858	0.828866	0.0922514	0.668121	-0.147723	0.490917	-0.0143183	0.947056	0.0783514	0.715924	-0.0331852	0.87766	-0.0554277	0.796993	0.074132	0.730652	-0.220393	0.300735	-0.223444	0.293923	-0.20162	0.344783	-0.286425	0.174808	-0.331689	0.113331	0.422363	0.0397789	0.78117	6.62309388706989e-06	0.460955	0.0233892	-0.161578	0.450676	-0.0402357	0.851922	0.166357	0.437212	-0.0859282
n263508	known lncRNA	turquoise	0.284633	0.177641	0.434467	0.0338812	0.527762	0.00803613	0.451986	0.0265978	0.43875	0.031969	0.414354	0.0441071	0.238964	0.260771	0.225433	0.289534	0.196744	0.35682	0.257474	0.224507	0.447179	0.0284577	0.962263	6.39537848044163e-14	-0.389507	0.0599174	-0.353254	0.0903994	-0.25472	0.229677	-0.394696	0.0562997	-0.713901	8.94627339939347e-05	-0.28597	0.175525	-0.296685	0.159192	0.0588999	0.784559	-0.288908	0.170936	-0.314238	0.134798	-0.666486	0.000376407	-0.931681
n263546	known lncRNA	pink	-0.20995	0.324788	-0.273022	0.196768	-0.279727	0.185558	-0.267167	0.206925	-0.275547	0.192494	-0.325632	0.120477	-0.235889	0.26714	-0.249644	0.239412	-0.201275	0.345628	-0.280109	0.184934	-0.428217	0.0368331	-0.724388	6.26496378423404e-05	0.266504	0.208096	0.188538	0.377621	-0.0333532	0.877045	-0.011372	0.95794	0.341144	0.102805	0.0281063	0.896276	-0.0382387	0.859199	0.0368287	0.864343	0.396177	0.0552994	0.334423	0.110209	0.778402	7.49926744332643e-06	0.796467
n263564	known lncRNA	black	-0.21288	0.317927	-0.255045	0.229063	-0.264504	0.211659	-0.252555	0.233798	-0.260741	0.218473	-0.260961	0.218072	-0.183573	0.390538	-0.2014	0.345322	-0.174154	0.415714	-0.28638	0.174879	-0.430297	0.035829	-0.631879	0.000925799	0.0828347	0.700382	0.160912	0.45257	0.661389	0.000432819	0.90678	1.02891497238925e-09	0.694152	0.000168115	-0.0915894	0.670371	-0.0420747	0.845232	-0.505131	0.0118123	0.03822	0.859267	0.0121442	0.955087	0.124391	0.562511	0.481598
n263567	known lncRNA	salmon	0.00235883	0.991272	0.00227195	0.991594	-0.0109249	0.959592	-0.0160323	0.940729	0.990189	2.66985601146574e-20	0.00711138	0.973691	-0.0180063	0.933446	0.00958713	0.964537	-0.00647546	0.976043	-0.0216238	0.920114	0.0352172	0.870228	0.325397	0.120761	-0.112148	0.601859	-0.099208	0.644646	-0.0759209	0.724396	-0.109164	0.611617	-0.209475	0.32591	-0.110312	0.607856	-0.105506	0.623671	-0.0869154	0.686336	-0.102624	0.633235	-0.106236	0.621258	-0.230554	0.278424	-0.297294
n263626	known lncRNA	brown	-0.387068	0.0616778	-0.352752	0.0908908	-0.305979	0.145917	-0.333583	0.111161	-0.369572	0.0754999	-0.425747	0.0380541	-0.2724	0.19783	-0.175553	0.411919	-0.117364	0.584953	0.00437753	0.983804	-0.203498	0.340213	-0.736652	4.04588687998258e-05	0.73025	5.09799232577948e-05	0.325245	0.120944	0.242456	0.253656	0.443389	0.0299964	0.802414	2.39657004279799e-06	0.0955935	0.656804	0.176517	0.409316	-0.237041	0.264741	0.104365	0.627452	0.0866441	0.687267	0.239301	0.260078	0.689522
n263636	known lncRNA	blue	-0.21018	0.324246	-0.167725	0.433399	-0.131199	0.541147	-0.188437	0.377881	-0.175962	0.410814	-0.183126	0.391714	-0.0955374	0.656993	-0.209195	0.32657	-0.0840605	0.696153	-0.18177	0.395288	-0.254171	0.230717	-0.471667	0.0199735	-0.0852418	0.692085	-0.167165	0.434958	-0.226147	0.287968	-0.284057	0.178558	-0.126608	0.555512	0.540645	0.00637833	0.428428	0.0367303	0.559564	0.00446802	0.302205	0.151209	0.540063	0.00644654	0.851618	1.30976293126436e-07	0.518128
n263640	known lncRNA	pink	-0.329121	0.116322	-0.351221	0.0923995	-0.368973	0.076012	-0.170849	0.424755	-0.198966	0.351304	-0.414682	0.0439228	-0.29963	0.154897	-0.313436	0.135851	-0.113693	0.596829	-0.365237	0.0792627	-0.42876	0.0365687	-0.789013	4.61183410279753e-06	0.500412	0.0127599	0.475184	0.018945	-0.070787	0.742395	0.335306	0.109215	0.69434	0.000167148	-0.0454015	0.833156	0.0232775	0.914025	-0.276063	0.191627	0.329857	0.115458	0.208193	0.328947	0.49913	0.0130278	0.821564
n263656	known lncRNA	cyan	-0.0705989	0.743057	0.035964	0.8675	0.664151	0.000401404	0.0159376	0.941079	0.468938	0.0208025	0.0277316	0.897652	-0.0174265	0.935585	0.0570406	0.791211	0.121832	0.570638	0.0311015	0.88529	0.0735061	0.732845	0.404428	0.0499739	-0.0982701	0.647792	-0.196455	0.357539	-0.107635	0.616645	-0.0973898	0.650751	-0.269408	0.202996	-0.0956313	0.656676	-0.213329	0.316881	-0.0689353	0.748919	-0.234553	0.269938	-0.0358037	0.868085	-0.304459	0.148032	-0.389544
n263666	known lncRNA	blue	-0.159115	0.457701	-0.298	0.157264	-0.222833	0.295279	-0.27593	0.191851	-0.281229	0.183109	-0.177335	0.407114	-0.297983	0.157288	-0.172196	0.421059	-0.106634	0.619943	-0.251708	0.235422	-0.365299	0.0792078	-0.645716	0.000654566	0.100159	0.641462	-0.0417033	0.846582	-0.223958	0.292784	-0.24847	0.241702	0.0454331	0.833042	0.42983	0.0360522	0.290878	0.167906	0.414425	0.044067	0.317562	0.1305	0.541251	0.00630797	0.956519	2.95804591515302e-13	0.723488
n263667	known lncRNA	turquoise	0.549241	0.00543958	0.145761	0.496756	0.565932	0.00394492	0.162413	0.448308	0.356859	0.0869335	0.376045	0.0701363	0.163638	0.444847	0.0670362	0.755628	-0.00387596	0.985659	0.236024	0.266857	0.235199	0.268581	0.780289	6.8916674481513e-06	-0.315361	0.133334	-0.247048	0.244496	-0.0748032	0.728303	-0.229258	0.281208	-0.50778	0.0113063	-0.0950033	0.658797	-0.26454	0.211594	-0.0507184	0.813933	-0.297938	0.157355	-0.309306	0.141362	-0.621142	0.00119818	-0.773949
n263672	known lncRNA	turquoise	0.529649	0.00777307	0.356094	0.0876607	-0.0121895	0.95492	0.144046	0.501888	0.495525	0.0138062	0.307262	0.144148	0.527947	0.00801002	0.251689	0.23546	0.166667	0.436345	-0.0382895	0.859013	0.115442	0.591157	0.684689	0.000223617	-0.215763	0.311259	-0.216957	0.308525	-0.143452	0.503671	-0.23415	0.270784	-0.445057	0.0293114	-0.221148	0.29904	-0.228735	0.282338	-0.100051	0.641824	-0.218812	0.304305	-0.235212	0.268555	-0.505869	0.0116694	-0.643433
n263674	known lncRNA	pink	-0.341078	0.102875	-0.351048	0.0925715	-0.179455	0.401437	-0.160712	0.45314	-0.373343	0.0723387	-0.183633	0.390381	-0.28851	0.171553	-0.347657	0.0959861	-0.269971	0.202016	-0.396497	0.0550847	-0.521991	0.00888733	-0.788888	4.63907133559944e-06	0.149168	0.486636	0.442998	0.0301586	-0.0934078	0.664197	-0.0484034	0.82229	0.389203	0.0601343	0.350108	0.0935092	0.283117	0.180062	0.0734964	0.732879	0.29088	0.167902	0.391662	0.0583936	0.799146	2.82385493501876e-06	0.851985
n263676	known lncRNA	blue	-0.261001	0.217997	-0.293521	0.163899	-0.297113	0.158563	-0.27259	0.197506	-0.29592	0.160321	-0.33973	0.10433	-0.237189	0.264433	-0.257316	0.224801	-0.203349	0.340575	-0.299985	0.154385	-0.437151	0.0326727	-0.76877	1.14048519288872e-05	-0.00837826	0.969007	0.0437458	0.839162	0.228441	0.282974	0.168433	0.431429	0.293771	0.163523	0.0832588	0.698918	0.220908	0.299579	0.117024	0.586049	0.415945	0.0432194	0.37911	0.0677005	0.823119	7.86192814350187e-07	0.761577
n263677	known lncRNA	blue	-0.229722	0.280208	-0.227413	0.285204	-0.241851	0.25488	-0.207795	0.329893	-0.235303	0.268363	-0.270819	0.200549	-0.19021	0.373329	-0.137325	0.522249	-0.148442	0.488784	-0.216541	0.309475	-0.272961	0.196872	-0.583285	0.0027741	-0.0135647	0.949839	0.0985494	0.646855	-0.148679	0.488084	-0.141053	0.510907	0.0930355	0.665459	0.836616	3.51005014385404e-07	0.533288	0.00728587	0.491366	0.014751	0.212366	0.319123	0.109473	0.610604	0.725144	6.10248149610778e-05	0.59542
n263681	known lncRNA	purple	0.225459	0.289477	-0.0332167	0.877544	0.310694	0.139493	0.102621	0.633245	0.00861853	0.968118	0.0436835	0.839388	0.191921	0.368963	0.114854	0.593062	0.330622	0.114567	0.340234	0.103785	0.637693	0.000801926	0.420947	0.0405187	-0.466338	0.0216183	-0.564314	0.00407264	-0.33151	0.113537	-0.412868	0.0449494	-0.724735	6.18979879326045e-05	0.0152234	0.943715	-0.0237571	0.91226	0.675267	0.000294093	0.197393	0.355204	0.151478	0.479836	0.0985176	0.646961	-0.415979
n263682	known lncRNA	turquoise	0.0487336	0.821097	0.0528438	0.806277	0.0793231	0.712546	0.677182	0.000278383	0.636421	0.000827721	0.0661793	0.75866	0.30898	0.141804	0.0042509	0.984272	0.134937	0.529578	0.103651	0.629821	0.375123	0.0708823	0.614748	0.00139099	-0.242134	0.254306	-0.220911	0.299571	-0.166414	0.437053	-0.248048	0.242529	-0.455221	0.025402	-0.182802	0.392566	-0.209887	0.324938	0.0526183	0.807088	-0.194274	0.36301	-0.224309	0.292009	-0.434714	0.0337687	-0.598758
n263685	known lncRNA	pink	-0.3168	0.131476	-0.331644	0.113384	-0.343329	0.100478	-0.316812	0.131461	-0.339111	0.105004	-0.393003	0.057461	-0.274735	0.193862	-0.300427	0.153749	-0.243759	0.251035	-0.350501	0.0931159	-0.503199	0.0121929	-0.875321	2.16674895361028e-08	0.303363	0.149571	0.16795	0.432771	0.31688	0.131373	0.271647	0.199122	0.551095	0.00525315	0.18988	0.374173	0.347255	0.0963962	-0.0406477	0.850422	0.171247	0.423661	0.471641	0.0199815	0.707321	0.000111006	0.849583
n263688	known lncRNA	grey60	0.940612	8.4728402936658e-12	0.191854	0.369132	0.189506	0.375133	-0.0475555	0.825357	0.192501	0.367491	0.00536309	0.980158	-0.0800654	0.709969	-0.0576571	0.789004	-0.0814108	0.705306	-0.0652898	0.761812	-0.0472426	0.826489	0.372029	0.073429	-0.148063	0.489907	-0.106682	0.619786	-0.0608969	0.777431	-0.120294	0.575549	-0.241596	0.255397	-0.115807	0.589978	-0.129079	0.547759	-0.151514	0.47973	-0.115657	0.590463	-0.125582	0.558748	-0.26525	0.210326	-0.341672
n263691	known lncRNA	purple	0.0735215	0.732791	-0.00113841	0.995788	-0.00307967	0.988605	-0.00320673	0.988135	-0.0101177	0.962576	-0.011034	0.959189	0.0280798	0.896373	0.0220034	0.918715	0.100058	0.641798	0.144244	0.501294	0.888489	6.76353302366389e-09	0.227597	0.284804	-0.11194	0.602536	-0.10699	0.61877	-0.0375235	0.861807	-0.0919849	0.669027	-0.185367	0.385843	-0.096091	0.655125	-0.0840867	0.696063	0.257813	0.223875	-0.0999629	0.642117	-0.0996069	0.643309	-0.207937	0.329554	-0.272681
n263696	known lncRNA	black	0.0579421	0.787984	-0.165621	0.439272	-0.23694	0.26495	-0.0647904	0.763583	0.0238821	0.911801	-0.176975	0.408083	-0.129988	0.54492	-0.189195	0.375932	-0.110141	0.608416	-0.185832	0.384629	-0.29777	0.1576	-0.277945	0.188494	0.185671	0.385049	0.392669	0.0576922	0.735122	4.27831137690111e-05	0.837849	3.24907485269485e-07	0.736932	4.00460581059888e-05	-0.235419	0.26812	-0.291959	0.166259	-0.801578	2.49994684938409e-06	-0.145881	0.496398	-0.198502	0.352453	-0.400235	0.0526282	0.14587
n263700	known lncRNA	black	-0.166103	0.437923	-0.21324	0.317088	-0.22675	0.28665	-0.201388	0.34535	-0.234924	0.269159	-0.261781	0.216576	-0.19524	0.360581	-0.213909	0.315537	-0.15851	0.459434	-0.246732	0.245118	-0.380761	0.0664154	-0.54793	0.00557478	0.155389	0.468433	0.43231	0.0348778	0.688745	0.000198129	0.947032	2.48109982935783e-12	0.835795	3.6939275516036e-07	-0.110138	0.608423	-0.141846	0.508511	-0.693364	0.000172222	-0.0196176	0.927505	-0.0279526	0.89684	-0.127958	0.55127	0.401452
n263701	known lncRNA	blue	-0.15171	0.479157	-0.248406	0.241828	-0.319461	0.128089	-0.233256	0.27267	-0.289505	0.170014	-0.283274	0.17981	-0.251952	0.234953	-0.25493	0.22928	-0.181057	0.397178	-0.266242	0.208562	-0.321667	0.125329	-0.681682	0.000244303	-0.0547452	0.799443	0.0595965	0.78207	-0.239796	0.259064	-0.0988331	0.645903	0.0886049	0.68055	0.33476	0.109829	0.42833	0.0367777	0.403692	0.0504322	0.428116	0.0368826	0.500061	0.0128326	0.936712	1.67462290226677e-11	0.730537
n263706	known lncRNA	turquoise	0.323634	0.122905	0.527823	0.0080276	0.189368	0.375488	0.102971	0.632081	0.399172	0.0533181	0.460954	0.0233893	0.360492	0.0835413	0.413893	0.0443673	0.143895	0.502342	0.150808	0.481803	0.5774	0.00313268	0.89447	3.79585557447857e-09	-0.346498	0.0971738	-0.319915	0.127517	-0.166728	0.436175	-0.303599	0.149238	-0.617314	0.00131063	-0.231302	0.276823	-0.287745	0.172742	0.0846087	0.694264	-0.30198	0.151528	-0.321448	0.125601	-0.669249	0.000348588	-0.877808
n263707	known lncRNA	brown	-0.27573	0.192186	-0.284942	0.177151	-0.343225	0.100588	-0.299466	0.155134	-0.325746	0.12034	-0.271657	0.199104	-0.23525	0.268476	-0.299867	0.154554	-0.232673	0.273906	-0.231506	0.276387	-0.491466	0.0147277	-0.74577	2.8778162585327e-05	0.255785	0.227669	0.270694	0.200764	0.706284	0.000114784	0.729054	5.31928842258885e-05	0.77819	7.57070541908265e-06	-0.0282437	0.895772	-0.171151	0.423924	-0.491397	0.0147439	0.309965	0.140472	0.162666	0.447592	0.26835	0.204844	0.642799
n263710	known lncRNA	turquoise	0.449584	0.0275145	0.396705	0.054946	0.383505	0.0643216	0.346287	0.0973911	0.46807	0.0210722	0.441742	0.0306852	0.33729	0.107004	0.321831	0.125125	0.158723	0.458822	0.328166	0.117449	0.413816	0.0444104	0.988755	1.18924227502703e-19	-0.405572	0.0492687	-0.349859	0.0937579	-0.22951	0.280666	-0.372636	0.0729235	-0.712343	9.41992609089271e-05	-0.292315	0.165718	-0.281579	0.182542	0.0581421	0.787269	-0.316526	0.131829	-0.333779	0.110939	-0.700105	0.00013973	-0.956888
n263711	known lncRNA	turquoise	0.167457	0.434144	0.399635	0.0530168	0.213284	0.316986	0.308807	0.142039	0.538399	0.00664473	0.732313	4.73541213246445e-05	0.0881356	0.682156	0.138835	0.51764	0.0361633	0.866772	0.00413234	0.984711	0.130536	0.543211	0.775924	8.36947644953578e-06	-0.293246	0.164312	-0.250096	0.238535	-0.184995	0.386814	-0.27937	0.186145	-0.532574	0.00737939	-0.260586	0.218756	-0.256819	0.225729	-0.137819	0.520739	-0.232875	0.273477	-0.263229	0.213952	-0.55654	0.00473616	-0.735549
n263714	known lncRNA	lightcyan	-0.118366	0.581729	-0.126006	0.557409	-0.140481	0.512639	-0.12502	0.560523	-0.121196	0.572668	-0.119391	0.57844	-0.0996769	0.643075	-0.123762	0.564505	-0.0973764	0.650796	-0.137433	0.521919	-0.208143	0.329066	-0.338123	0.106086	0.211351	0.321495	0.0589415	0.78441	-0.0296458	0.890627	0.101319	0.637586	0.228536	0.282768	-0.0405767	0.850681	-0.0673994	0.754343	-0.118545	0.581156	0.00207382	0.992327	0.942689	5.78389092040303e-12	0.343351	0.100455	0.374527
n263719	known lncRNA	blue	-0.246972	0.244645	-0.13387	0.53287	-0.212144	0.319641	-0.288652	0.171333	-0.316926	0.131315	-0.350391	0.0932257	-0.23943	0.259813	-0.274644	0.194015	-0.140241	0.513367	-0.288074	0.17223	-0.310857	0.139274	-0.688789	0.000197867	0.183649	0.390339	0.0550518	0.798342	-0.228312	0.283253	-0.221233	0.298851	0.135363	0.528267	0.393684	0.0569921	0.547568	0.00561254	0.402254	0.0513367	0.250938	0.236906	0.426002	0.0379267	0.901285	1.88177257728771e-09	0.754114
n263721	known lncRNA	black	-0.150943	0.481408	-0.15212	0.477956	-0.16008	0.454941	-0.154617	0.470673	-0.170072	0.426895	-0.193731	0.364379	-0.139985	0.514146	-0.153605	0.473618	-0.122635	0.568083	-0.131117	0.541403	-0.27766	0.188966	-0.393709	0.0569744	-0.00868037	0.967889	0.0693008	0.74763	0.832321	4.57170284740158e-07	0.958071	1.99772359900154e-13	0.613822	0.001421	-0.0953681	0.657565	-0.126134	0.557008	-0.56001	0.00442958	-0.0271204	0.899896	-0.0445346	0.836299	-0.168489	0.431274	0.200279
n263724	known lncRNA	turquoise	0.305202	0.146995	0.383701	0.0641734	0.333898	0.110804	0.152839	0.475853	0.104105	0.628314	0.456618	0.0248994	0.26392	0.212708	0.360753	0.0833018	0.300982	0.152952	0.355564	0.0881668	0.792226	3.95902403910784e-06	0.858118	8.26009733419212e-08	-0.352479	0.0911588	-0.328456	0.117105	-0.203298	0.340699	-0.350691	0.0929272	-0.641305	0.000732384	-0.257077	0.225247	-0.224202	0.292244	0.241769	0.255046	-0.305617	0.146418	-0.326738	0.119149	-0.620844	0.00120662	-0.85744
n263725	known lncRNA	tan	0.0155027	0.942684	0.056501	0.793144	0.0456468	0.832267	0.238676	0.261361	0.063595	0.767828	0.0721987	0.737432	0.0319004	0.882364	0.925264	9.87935942756427e-11	0.0430132	0.841822	0.237379	0.264041	0.273862	0.195338	0.426015	0.0379203	-0.15988	0.455513	-0.148304	0.489195	-0.0978359	0.649251	-0.166425	0.437023	-0.300532	0.153597	-0.102923	0.632241	-0.116156	0.588851	0.168612	0.430934	-0.150455	0.482843	-0.146237	0.495335	-0.297934	0.15736	-0.408204
n263728	known lncRNA	greenyellow	0.0944021	0.66083	-0.0394588	0.854752	0.129371	0.546845	0.102316	0.63426	-0.0141432	0.947703	0.77573	8.44155707710906e-06	0.254902	0.229333	0.530343	0.00767813	-0.0231439	0.914517	0.0849624	0.693046	0.156015	0.46662	0.508299	0.0112091	-0.201734	0.344506	-0.173878	0.416467	-0.0288176	0.893665	-0.13678	0.523919	-0.329962	0.115336	-0.173306	0.418023	-0.197904	0.353933	-0.0311778	0.885011	-0.208584	0.328018	-0.172685	0.41972	-0.398671	0.0536457	-0.501149
n263730	known lncRNA	cyan	-0.127934	0.551345	-0.121879	0.570491	0.656515	0.000493462	-0.115935	0.589563	-0.170423	0.425928	-0.134461	0.531044	-0.0461243	0.830537	-0.175181	0.412928	-0.0960421	0.65529	0.229036	0.281687	-0.154869	0.46994	-0.0764506	0.722547	0.127672	0.552169	-0.0940315	0.662084	-0.103006	0.631966	-0.187215	0.381038	-0.0620294	0.773396	0.0341078	0.874284	0.250231	0.238274	0.117545	0.58437	-0.0147081	0.945617	0.114346	0.59471	0.180812	0.397827	0.101098
n263731	known lncRNA	brown	-0.264794	0.211141	-0.312648	0.13689	-0.316384	0.132012	-0.296619	0.159289	-0.328355	0.117226	-0.372708	0.0728644	-0.241638	0.255312	-0.24152	0.25555	-0.119636	0.577654	-0.236518	0.265827	-0.277301	0.189562	-0.715309	8.53600502679144e-05	0.761747	1.52933812774766e-05	0.554218	0.00495109	0.273152	0.196546	0.371707	0.0736979	0.879432	1.52851366213143e-08	-0.0139233	0.948515	-0.0511782	0.812275	-0.443556	0.0299271	0.00405616	0.984992	0.00185543	0.993135	0.168507	0.431226	0.710564
n263743	known lncRNA	pink	-0.236495	0.265875	-0.212427	0.31898	-0.205393	0.335638	-0.238239	0.262263	-0.326322	0.119647	-0.354052	0.0896233	-0.235156	0.268671	-0.249931	0.238855	-0.205182	0.336145	-0.328612	0.116921	-0.453375	0.0260792	-0.720586	7.14153148714547e-05	0.198136	0.353359	0.62607	0.00106567	-0.101939	0.635519	-0.0244798	0.909602	0.470924	0.0201967	0.25351	0.231973	0.253026	0.232896	-0.015916	0.941158	0.140132	0.513698	0.159001	0.458026	0.609098	0.00158289	0.792569
n263754	known lncRNA	blue	-0.114526	0.594126	-0.375069	0.0709264	-0.302229	0.151175	-0.351743	0.0918833	-0.399106	0.0533609	-0.270826	0.200536	-0.22473	0.291079	-0.176077	0.410504	-0.0965001	0.653746	-0.319371	0.128202	-0.452963	0.0262322	-0.76984	1.08963550247628e-05	0.163095	0.446379	0.0142294	0.947385	0.0318959	0.88238	0.075096	0.727279	0.27752	0.189199	0.509379	0.0110095	0.366064	0.0785343	0.254156	0.230747	0.453046	0.0262012	0.293448	0.164009	0.823411	7.73172776501125e-07	0.770897
n263756	known lncRNA	brown	-0.0660402	0.759153	0.0823809	0.70195	-0.221876	0.297413	-0.235636	0.267667	0.0433699	0.840527	-0.219207	0.303411	-0.224084	0.292506	-0.221077	0.2992	-0.203127	0.341114	-0.282026	0.18182	-0.394209	0.0566323	-0.354416	0.0892715	0.546935	0.00567922	0.714571	8.74888149088436e-05	0.315754	0.132826	0.388085	0.0609389	0.792496	3.90799508264316e-06	-0.0572746	0.790373	-0.210568	0.323333	-0.734653	4.3518359308955e-05	-0.131651	0.53974	-0.141021	0.511002	-0.242908	0.252745	0.361632
n263759	known lncRNA	pink	-0.375222	0.0708019	-0.341204	0.10274	-0.395018	0.0560816	-0.270056	0.201869	-0.208856	0.327374	-0.472121	0.0198382	-0.246073	0.246423	-0.235745	0.267441	-0.158962	0.458137	-0.287167	0.173644	-0.535823	0.00696172	-0.833742	4.1923459169722e-07	0.378885	0.0678772	0.535305	0.00702693	0.418418	0.0418673	0.375358	0.0706916	0.771161	1.02967443438787e-05	0.185775	0.384778	0.111523	0.603896	-0.288681	0.171287	0.269026	0.203662	0.138104	0.51987	0.429963	0.0359885	0.811251
n263762	known lncRNA	turquoise	0.490449	0.0149664	-0.156078	0.466438	0.215767	0.31125	-0.100219	0.641261	0.187627	0.379972	0.223426	0.293962	0.578705	0.00304998	0.164792	0.441598	0.131504	0.540197	0.0256713	0.905221	0.240453	0.25772	0.411757	0.045587	-0.294941	0.161775	-0.367789	0.0770311	-0.27351	0.195937	-0.479147	0.0178379	-0.594178	0.00220174	-0.00819239	0.969694	-0.0998068	0.64264	0.361896	0.0822572	-0.0403333	0.851567	0.215953	0.310823	0.0536012	0.803553	-0.342409
n263764	known lncRNA	brown	-0.184354	0.388489	-0.114493	0.594232	-0.23652	0.265825	-0.246155	0.24626	-0.25412	0.230814	-0.284801	0.177375	-0.144275	0.501202	-0.230319	0.278927	-0.130926	0.541995	-0.294236	0.162828	-0.408306	0.0476138	-0.56204	0.00425807	0.212808	0.318093	0.726047	5.91301413664641e-05	0.410925	0.0460694	0.356752	0.0870349	0.711623	9.64626286548814e-05	-0.159484	0.456643	-0.211731	0.320607	-0.50794	0.0112763	0.0196134	0.927521	0.0515882	0.810798	0.135066	0.529181	0.56949
n263770	known lncRNA	turquoise	-0.0698081	0.745841	0.583285	0.00277409	0.117036	0.58601	0.016706	0.938243	0.367003	0.0777136	0.654449	0.000521301	0.282923	0.180374	0.0425219	0.843607	-0.00469316	0.982636	-0.0163197	0.939668	0.224765	0.291003	0.627268	0.00103542	-0.293998	0.163184	-0.252421	0.234054	0.0020495	0.992417	-0.0820429	0.703119	-0.394292	0.0565755	-0.243509	0.251537	-0.0963422	0.654278	-0.102523	0.633574	-0.258544	0.222518	-0.268684	0.20426	-0.5269	0.00815889	-0.642657
n263777	known lncRNA	purple	0.000673901	0.997506	0.0154741	0.942789	0.0264422	0.902388	0.0447459	0.835533	0.358375	0.0855051	0.18409	0.389182	0.486541	0.0159129	0.418674	0.041729	0.198234	0.353117	0.467218	0.0213394	0.804323	2.17444764117437e-06	0.586764	0.002579	-0.310288	0.140037	-0.315664	0.132942	-0.221467	0.298326	-0.366624	0.0780437	-0.567286	0.00384062	-0.0331726	0.877706	0.0566472	0.79262	0.498376	0.0131875	-0.218981	0.303921	-0.142708	0.505911	-0.32215	0.124731	-0.593054
n263784	known lncRNA	turquoise	0.466286	0.0216347	0.507121	0.0114304	0.457425	0.0246126	0.365438	0.0790847	0.426113	0.0378714	0.481144	0.0173002	0.137723	0.521033	0.191408	0.370268	0.0915288	0.670578	0.126912	0.554557	0.284913	0.177196	0.92619	8.65219496345504e-11	-0.39222	0.0580039	-0.339603	0.104469	-0.258733	0.222168	-0.410743	0.0461756	-0.705819	0.000116517	-0.268203	0.205102	-0.271514	0.199351	-0.000196083	0.999274	-0.244088	0.250375	-0.278658	0.187316	-0.601613	0.00187162	-0.877193
n263788	known lncRNA	darkred	-0.00490355	0.981858	0.00565859	0.979065	0.0625219	0.771643	0.0103076	0.961874	0.0196559	0.927364	0.0242268	0.910533	0.0225665	0.916642	0.0261103	0.903607	0.972089	2.42542121943179e-15	0.0759059	0.724449	0.239931	0.258788	0.174066	0.415955	-0.0874859	0.68438	-0.080835	0.707301	-0.0419652	0.84563	0.0312774	0.884646	-0.106152	0.621536	-0.0723478	0.736909	-0.0582312	0.78695	0.10666	0.619858	-0.0848981	0.693268	-0.0878502	0.683133	-0.18446	0.388213	-0.205708
n263815	known lncRNA	brown	-0.273813	0.195422	-0.277666	0.188956	-0.290805	0.168017	-0.275378	0.192778	-0.313437	0.135848	-0.351289	0.0923323	-0.228301	0.283278	-0.0462747	0.829992	-0.180376	0.398985	-0.196759	0.356782	-0.347141	0.0965136	-0.677772	0.000273694	0.180103	0.39971	0.331771	0.113237	0.361888	0.0822649	0.600648	0.00191193	0.654764	0.000516968	-0.139384	0.515971	-0.109038	0.612033	-0.327205	0.118591	0.508279	0.0112129	0.128079	0.55089	0.2969	0.158876	0.609821
n263820	known lncRNA	tan	-0.0514469	0.811307	-0.0353907	0.869594	-0.0309132	0.88598	-0.0176663	0.9347	0.0211557	0.921838	-0.00594755	0.977996	0.0492849	0.819106	0.82057	9.08670796345995e-07	0.206045	0.334073	0.121569	0.571479	0.200916	0.346506	0.215599	0.311637	-0.145559	0.497359	-0.1659	0.438489	-0.133546	0.533869	-0.210349	0.323849	-0.273679	0.19565	0.176037	0.41061	-0.0492	0.819412	0.35112	0.0925005	0.126133	0.557008	0.0121917	0.954911	-0.00788265	0.970839	-0.190449
n263822	known lncRNA	purple	-0.0819565	0.703418	-0.0169031	0.937516	-0.0523728	0.807972	0.0330748	0.878064	-0.0760696	0.723877	-0.0573491	0.790106	0.076644	0.721872	0.118416	0.581569	0.00408823	0.984874	0.277592	0.189078	0.821163	8.78734711942725e-07	0.168629	0.430888	-0.147658	0.491109	-0.164278	0.443044	-0.13136	0.540647	-0.195048	0.361063	-0.259987	0.219856	-0.0975984	0.650049	0.0684129	0.750763	0.440093	0.0313879	-0.134401	0.531231	-0.102307	0.634291	-0.02126	0.921454	-0.189906
n263827	known lncRNA	turquoise	0.272784	0.197173	0.164878	0.441354	0.507177	0.0114198	0.226018	0.28825	0.245154	0.248248	0.208646	0.327872	0.232472	0.274333	0.438067	0.0322681	0.313543	0.13571	0.491414	0.0147398	0.757145	1.84372576871935e-05	0.838083	3.20154776888147e-07	-0.37498	0.0709989	-0.329507	0.115868	-0.25734	0.224756	-0.389253	0.0600988	-0.669754	0.000343696	-0.161274	0.451541	-0.228469	0.282914	0.327651	0.118059	-0.286312	0.174985	-0.297296	0.158293	-0.566039	0.00393655	-0.832435
n263835	known lncRNA	turquoise	0.265532	0.209822	0.170001	0.427091	0.157055	0.463619	0.174054	0.415986	0.224124	0.292418	0.0342748	0.873673	0.594829	0.00217094	0.38776	0.0611746	0.22437	0.291873	0.273812	0.195423	0.505434	0.0117535	0.621253	0.00119504	-0.395807	0.0555479	-0.386937	0.0617734	-0.286912	0.174044	-0.427669	0.037101	-0.66983	0.00034297	0.259378	0.220977	0.0821301	0.702817	0.554791	0.00489731	-0.0742703	0.730168	-0.313346	0.135969	-0.25406	0.230929	-0.614438
n263864	known lncRNA	turquoise	0.079104	0.713307	0.186644	0.38252	0.277472	0.189278	0.485879	0.016078	0.394852	0.0561942	0.278921	0.186883	0.0936492	0.663379	0.0457228	0.831992	0.242454	0.253661	0.582049	0.00284639	0.410223	0.0464794	0.705319	0.000118402	-0.333941	0.110755	-0.316123	0.132348	-0.229782	0.28008	-0.379814	0.0671501	-0.615288	0.00137375	-0.227942	0.284056	-0.172831	0.41932	0.219042	0.303782	-0.275981	0.191765	-0.288682	0.171285	-0.41378	0.0444311	-0.676226
n263919	known lncRNA	tan	0.00286631	0.989395	-0.011401	0.957833	-0.0290288	0.89289	-0.0291891	0.892302	0.0587811	0.784984	-0.000589281	0.99782	-0.0228685	0.915531	0.91442	4.16570487511641e-10	0.101644	0.636503	0.0300132	0.88928	0.156562	0.465039	0.199787	0.349281	-0.0774296	0.719134	0.25382	0.231384	-0.0801751	0.709589	-0.085086	0.692621	-0.0142127	0.947446	-0.109575	0.61027	-0.107214	0.618032	-0.00904823	0.966529	-0.112303	0.60135	-0.111186	0.604997	-0.241627	0.255333	-0.165594
n263931	known lncRNA	blue	-0.13595	0.526463	-0.148359	0.48903	-0.156302	0.46579	-0.131205	0.541127	-0.0994704	0.643766	-0.176909	0.408261	-0.131613	0.539859	-0.131187	0.541183	-0.100182	0.641383	-0.154338	0.471482	-0.210034	0.324591	-0.388854	0.0603847	0.0054158	0.979963	-0.0434189	0.840348	-0.121349	0.572178	-0.142941	0.505208	0.00154891	0.994269	-0.0185002	0.931625	0.0522626	0.808369	0.22775	0.284472	0.908372	8.57764226482133e-10	0.092197	0.668306	0.605626	0.00171167	0.437184
n263999	known lncRNA	purple	-0.0246013	0.909155	0.0392973	0.85534	0.0287751	0.893821	0.0758888	0.724509	0.0210679	0.922161	0.0109243	0.959595	0.0940938	0.661873	0.0367174	0.864749	0.0518643	0.809803	0.103082	0.631712	0.903395	1.49880498332139e-09	0.274003	0.1951	-0.122799	0.567562	-0.120845	0.573789	-0.0774681	0.719	-0.123735	0.564589	-0.225273	0.289886	-0.107572	0.616851	-0.0944848	0.66055	0.266051	0.2089	-0.09377	0.66297	-0.110096	0.608563	-0.229851	0.279931	-0.311833
n264000	known lncRNA	turquoise	0.506325	0.0115818	0.106239	0.621248	0.332964	0.111867	0.205272	0.335928	0.0635966	0.767822	0.148782	0.487777	0.447441	0.0283539	0.347822	0.0958178	0.25019	0.238353	0.232035	0.27526	0.703572	0.000125206	0.729842	5.17255753326197e-05	-0.327977	0.117672	-0.294995	0.161695	-0.202127	0.343548	-0.326819	0.119051	-0.583676	0.00275156	-0.203335	0.340609	-0.203414	0.340417	0.269315	0.203157	-0.237518	0.263753	-0.264261	0.212095	-0.48982	0.0151156	-0.723409
n264004	known lncRNA	darkturquoise	-0.0247982	0.908431	0.180497	0.398665	0.00825809	0.969451	0.109713	0.609817	0.00453833	0.983209	-0.00446523	0.983479	0.141755	0.508784	0.186209	0.383648	0.37086	0.0744087	0.809469	1.66419380365537e-06	0.706323	0.00011464	0.430807	0.0355862	-0.197387	0.355218	-0.210342	0.323866	-0.151966	0.478406	-0.258886	0.221886	-0.389729	0.0597587	-0.184888	0.387094	-0.144084	0.501775	0.412806	0.0449848	-0.17142	0.423185	-0.192219	0.368207	-0.242271	0.254031	-0.429212
n264062	known lncRNA	greenyellow	0.0178183	0.93414	0.0106571	0.960582	-0.00087716	0.996754	-0.0277346	0.897641	-0.00355316	0.986853	0.957528	2.29607500839829e-13	0.132239	0.537916	0.00586511	0.978301	-0.00586424	0.978304	-0.0364613	0.865684	0.00750291	0.972243	0.308723	0.142152	-0.154604	0.470711	-0.133114	0.535206	-0.111727	0.603229	-0.166462	0.436919	-0.271559	0.199273	-0.0574856	0.789618	0.0746715	0.728764	0.000879752	0.996745	-0.129092	0.547717	-0.12153	0.571604	-0.183962	0.389516	-0.297781
n264082	known lncRNA	brown	-0.0232759	0.914031	-0.161714	0.450291	-0.0908865	0.672764	-0.0642137	0.76563	0.211889	0.320237	-0.0154706	0.942802	0.0645056	0.764594	0.259008	0.22166	0.144879	0.499391	-0.243273	0.252011	-0.199077	0.35103	-0.017854	0.934008	0.526558	0.0082079	-0.205437	0.335534	0.160909	0.452579	0.213339	0.316859	0.237505	0.263779	-0.0609366	0.777289	-0.116254	0.588532	-0.305016	0.147254	-0.276624	0.19069	-0.0970185	0.652	-0.214983	0.313056	-0.00386977
n264103	known lncRNA	pink	-0.296099	0.160057	-0.373776	0.0719823	-0.329412	0.11598	-0.308787	0.142066	-0.395712	0.0556117	-0.376985	0.0693829	-0.344882	0.0988489	-0.304334	0.148207	-0.199187	0.35076	-0.351302	0.0923194	-0.562295	0.00423691	-0.894662	3.72409683930027e-09	0.345259	0.0984553	0.317162	0.131012	0.582637	0.00281182	0.505236	0.0117919	0.764574	1.36056879513046e-05	0.192643	0.36713	0.284438	0.177951	-0.269201	0.203357	0.224746	0.291044	0.216217	0.310217	0.487443	0.0156902	0.815572
n264111	known lncRNA	lightyellow	-0.120792	0.573956	-0.1267	0.555224	-0.0141374	0.947725	0.61396	0.00141649	-0.0315007	0.883828	0.0534422	0.804125	0.147959	0.490215	0.33003	0.115257	0.213747	0.315911	-0.0520606	0.809096	0.0875755	0.684074	0.191476	0.370096	-0.110235	0.608108	-0.197414	0.355152	-0.204371	0.338102	-0.186204	0.383662	-0.282619	0.180863	-0.0371803	0.863059	0.373742	0.0720109	0.241527	0.255536	-0.170443	0.425873	-0.0555794	0.796448	-0.037367	0.862378	-0.191483
n264129	known lncRNA	blue	-0.229883	0.279862	-0.261413	0.217246	-0.260688	0.218569	-0.233609	0.271925	-0.237562	0.263661	-0.27395	0.195189	-0.108464	0.613919	-0.155618	0.46777	-0.0848513	0.693429	-0.0628669	0.770416	-0.195063	0.361026	-0.562376	0.00423022	-0.0748151	0.728262	-0.184738	0.387485	-0.194143	0.363338	-0.269044	0.203631	-0.10701	0.618705	0.536049	0.00693338	0.557603	0.00464038	0.66265	0.000418216	0.317102	0.131089	0.466144	0.02168	0.931811	3.71721346212147e-11	0.59799
n264155	known lncRNA	turquoise	0.0247871	0.908472	0.0626326	0.771249	0.709803	0.000102398	0.263007	0.214352	0.0104183	0.961465	0.360773	0.0832834	0.172798	0.41941	0.384638	0.0634713	-0.026739	0.901297	0.262585	0.215117	0.483838	0.016596	0.629505	0.000980923	-0.306107	0.145739	-0.186505	0.38288	-0.139045	0.517002	-0.228298	0.283284	-0.458292	0.0243072	-0.249451	0.239788	-0.339404	0.104685	0.0549078	0.798859	-0.183308	0.391234	-0.202125	0.343552	-0.460086	0.0236857	-0.625378
n264162	known lncRNA	orange	-0.249031	0.240607	-0.184112	0.389123	-0.0266861	0.901492	-0.114735	0.593448	-0.232491	0.274291	-0.258708	0.222214	0.0121855	0.954934	0.175437	0.412234	0.247754	0.243106	0.16215	0.449054	0.291786	0.166521	-0.220426	0.300661	-0.175936	0.410883	-0.277662	0.188962	-0.264806	0.211118	-0.383709	0.0641676	-0.319568	0.127954	0.410136	0.0465305	0.553703	0.00499987	0.8177	1.06663967214378e-06	-0.0513334	0.811716	0.312429	0.13718	0.603	0.00181494	0.231303
n264163	known lncRNA	turquoise	0.652133	0.000554126	0.467511	0.0212472	0.0638369	0.766968	0.579768	0.00298395	-0.0284124	0.895153	-0.00967096	0.964227	-0.103348	0.630827	-0.0697094	0.746189	0.0680543	0.752029	0.035514	0.869144	0.00502481	0.981409	0.451879	0.0266384	-0.18317	0.391596	-0.126486	0.555899	-0.0922718	0.668052	-0.159497	0.456606	-0.305764	0.146214	-0.154959	0.46968	-0.160578	0.453521	-0.119136	0.579258	-0.118762	0.580457	-0.168889	0.430167	-0.326232	0.119755	-0.424449
n264166	known lncRNA	cyan	0.100539	0.640192	0.0550027	0.798518	0.817713	1.06585142014251e-06	0.589838	0.00241639	0.0478736	0.824206	0.10382	0.62926	-0.0223571	0.917413	-0.0686779	0.749827	-0.000148328	0.999451	-0.0164298	0.939262	0.0310407	0.885513	0.445641	0.0290745	-0.19807	0.353522	-0.148219	0.489444	-0.0370604	0.863497	-0.125098	0.560277	-0.298732	0.156198	-0.16122	0.451694	-0.17066	0.425275	-0.154261	0.471707	-0.155544	0.467984	-0.167604	0.433734	-0.369344	0.0756946	-0.456018
n264167	known lncRNA	pink	-0.274713	0.193898	-0.301627	0.152031	-0.308564	0.142369	-0.317301	0.130834	-0.310228	0.140117	-0.25853	0.222544	-0.199792	0.349267	-0.204749	0.337188	0.0276472	0.897961	-0.207231	0.331237	-0.331646	0.113381	-0.69805	0.000149011	0.399263	0.0532584	0.0599655	0.780753	0.115616	0.590596	0.170169	0.42663	0.431324	0.0353411	0.215945	0.310842	0.105689	0.623068	-0.00869626	0.967831	0.0212303	0.921563	0.784683	5.64219052588751e-06	0.622716	0.00115439	0.70997
n264175	known lncRNA	brown	-0.0444773	0.836507	-0.182754	0.392691	-0.19078	0.37187	-0.0913734	0.671106	-0.0639086	0.766714	-0.138141	0.519756	-0.0469913	0.827398	-0.18673	0.382297	-0.045847	0.831542	-0.215034	0.312936	-0.251264	0.236277	-0.306614	0.14504	0.76303	1.45058238622469e-05	0.338674	0.105482	0.391825	0.0582796	0.53958	0.00650358	0.780637	6.7842591548094e-06	-0.163365	0.445616	-0.206796	0.332276	-0.727151	5.68855100918501e-05	-0.0905659	0.673856	-0.191511	0.370006	-0.353874	0.0897961	0.249683
n264183	known lncRNA	black	-0.116615	0.587369	-0.119172	0.579144	-0.125016	0.560535	-0.120756	0.574071	-0.131432	0.540423	-0.149052	0.48698	-0.111203	0.604943	-0.123681	0.564762	-0.106903	0.619058	-0.153303	0.474496	-0.233971	0.271162	-0.317235	0.130918	-0.040748	0.850058	0.0462226	0.830181	0.545461	0.00583702	0.971946	2.56353074881891e-15	0.531536	0.00751709	-0.0939974	0.6622	-0.119673	0.577536	-0.522657	0.00878547	-0.0513003	0.811835	-0.0774119	0.719195	-0.195479	0.359983	0.138868
n264189	known lncRNA	lightcyan	-0.0547194	0.799535	0.459864	0.0237619	-0.1303	0.543945	-0.0438372	0.83883	-0.120257	0.575667	-0.162266	0.448724	-0.0799362	0.710417	-0.0670862	0.755451	-0.0170167	0.937097	-0.124372	0.562573	-0.155955	0.466794	-0.0757539	0.72498	-0.208208	0.328911	-0.185433	0.38567	0.0973588	0.650855	0.319111	0.128531	0.007971	0.970512	-0.206538	0.332893	-0.0319642	0.88213	-0.0842461	0.695513	0.261841	0.216467	0.396445	0.0551194	0.122344	0.56901	0.0374717
n264193	known lncRNA	turquoise	0.368892	0.0760813	0.243428	0.251699	0.537762	0.00672204	0.436021	0.0331773	0.424567	0.038649	0.472588	0.0197	0.211352	0.321492	0.129795	0.545521	0.167612	0.433712	0.402987	0.0508744	0.354085	0.0895914	0.932472	3.35001025426902e-11	-0.372232	0.0732601	-0.313456	0.135825	-0.205421	0.335571	-0.346655	0.0970123	-0.659208	0.000459103	-0.280119	0.184917	-0.289477	0.170056	0.0164157	0.939314	-0.301244	0.152578	-0.322684	0.124071	-0.681481	0.000245749	-0.908629
n264198	known lncRNA	turquoise	0.52162	0.00894452	0.460787	0.0234463	0.232908	0.273408	0.208347	0.328581	0.422493	0.0397118	0.496748	0.0135379	0.122467	0.568617	0.166621	0.436475	0.288184	0.172058	0.424193	0.0388388	0.367152	0.0775838	0.912654	5.17155337160709e-10	-0.368108	0.0767556	-0.320315	0.127015	-0.196125	0.358365	-0.344685	0.0990542	-0.649921	0.000587132	-0.264104	0.212377	-0.216176	0.310313	0.0630514	0.76976	-0.316269	0.13216	-0.308553	0.142384	-0.650278	0.000581683	-0.8825
n264200	known lncRNA	pink	-0.332996	0.11183	-0.395732	0.0555988	-0.379926	0.0670635	-0.384226	0.0637795	-0.397513	0.0544085	-0.387661	0.0612464	-0.212061	0.319835	-0.341445	0.102481	-0.299452	0.155154	-0.310559	0.139674	-0.567318	0.00383815	-0.936975	1.60166990426375e-11	0.349245	0.0943755	0.390454	0.0592439	0.369767	0.0753347	0.513877	0.0102093	0.768798	1.13912570610389e-05	0.326425	0.119523	0.215846	0.311069	-0.220527	0.300434	0.355839	0.0879038	0.27777	0.188785	0.553018	0.00506535	0.880844
n264205	known lncRNA	salmon	0.0134057	0.950427	0.00782318	0.971059	0.0407153	0.850176	-0.0431023	0.841498	0.980827	4.05854878703831e-17	-0.0209346	0.922652	-0.0361553	0.866801	0.0511724	0.812296	0.0846512	0.694118	-0.00337809	0.987501	0.0237319	0.912353	0.336072	0.108358	-0.119464	0.578206	-0.116803	0.586761	-0.0879564	0.682769	-0.130223	0.544185	-0.23162	0.276145	-0.0344761	0.872937	-0.098665	0.646466	-0.0455169	0.832738	-0.117453	0.584668	-0.117899	0.583232	-0.225614	0.289137	-0.30808
n264208	known lncRNA	turquoise	0.0437961	0.838979	0.0538761	0.802565	0.0477165	0.824774	0.787417	4.97031062542255e-06	-0.0311713	0.885035	0.525615	0.0083445	0.0930433	0.665433	0.26926	0.203255	0.214528	0.314104	0.163882	0.444157	0.111736	0.603201	0.511023	0.0107113	-0.256066	0.22714	-0.170498	0.425722	-0.184563	0.387942	-0.197272	0.355504	-0.399576	0.0530546	-0.116635	0.587303	-0.0110916	0.958976	0.0501584	0.815953	-0.14373	0.502836	-0.144581	0.500283	-0.355887	0.0878579	-0.506307
n264213	known lncRNA	purple	0.190387	0.372875	0.195189	0.360709	0.410287	0.0464416	0.279592	0.185781	0.0416937	0.846617	0.187221	0.381023	0.553264	0.00504179	0.363254	0.0810298	0.144354	0.500963	0.452554	0.0263847	0.755119	1.99933247968581e-05	0.75267	2.20286184727074e-05	-0.352842	0.0908024	-0.326169	0.11983	-0.235672	0.267593	-0.387105	0.0616509	-0.637434	0.000807111	-0.204881	0.336871	-0.203807	0.339466	0.355397	0.0883265	-0.159932	0.455363	-0.221054	0.299251	-0.470758	0.0202467	-0.746562
n264219	known lncRNA	turquoise	0.464701	0.0221449	0.0863141	0.6884	0.333326	0.111454	0.210027	0.324608	0.204343	0.338169	0.223956	0.292789	0.356101	0.0876539	0.281718	0.182316	0.428277	0.0368039	0.639646	0.000763652	0.650387	0.000580029	0.809309	1.67828157936372e-06	-0.337297	0.106997	-0.300195	0.154083	-0.180737	0.398027	-0.326319	0.119651	-0.601848	0.00186193	-0.266743	0.207674	-0.211718	0.320637	0.256499	0.226329	-0.292877	0.164869	-0.297018	0.158702	-0.582884	0.0027974	-0.806231
n264221	known lncRNA	lightyellow	0.0323855	0.880587	0.194319	0.362896	0.146526	0.494475	0.54627	0.00574998	0.262628	0.215039	-0.0971273	0.651634	0.022096	0.918375	-0.122309	0.569122	-0.257489	0.224478	-0.275333	0.192854	-0.247135	0.244324	0.155813	0.467204	-0.0388748	0.856879	0.176308	0.409879	-0.414228	0.0441782	-0.364059	0.0803093	-0.183267	0.391341	0.114927	0.592827	0.000566663	0.997903	-0.0224663	0.917011	0.258108	0.223326	-0.102469	0.633752	0.0199706	0.926204	-0.055142
n264225	known lncRNA	greenyellow	0.022997	0.915058	0.0662234	0.758504	0.0569629	0.791489	0.0157696	0.941699	0.0366611	0.864955	0.946259	2.89903188562558e-12	0.122126	0.569702	0.048725	0.821128	0.130614	0.542968	0.255625	0.22797	0.118339	0.581817	0.451013	0.0269664	-0.201856	0.344209	-0.169785	0.427689	-0.124183	0.563171	-0.196105	0.358415	-0.350253	0.0933633	-0.138941	0.517318	0.0518918	0.809704	0.0508587	0.813427	-0.167547	0.433892	-0.170256	0.426389	-0.312689	0.136836	-0.445489
n264231	known lncRNA	purple	0.0615364	0.775152	0.141477	0.509624	0.0012852	0.995245	0.0804797	0.708532	-0.0176289	0.934838	0.132038	0.53854	0.146924	0.493289	0.120293	0.575553	0.348635	0.0949911	0.436067	0.0331564	0.915649	3.57373019553953e-10	0.445382	0.0291793	-0.266536	0.208039	-0.261265	0.217515	-0.178179	0.404849	-0.291923	0.166313	-0.457918	0.0244386	0.117414	0.584793	0.210097	0.324442	0.565942	0.0039441	-0.200844	0.346682	-0.211932	0.320136	-0.272246	0.198093	-0.490298
n264245	known lncRNA	blue	-0.140763	0.511786	-0.151139	0.480831	-0.147398	0.491882	-0.0893944	0.677852	-0.148122	0.489733	-0.151392	0.480088	-0.0788637	0.714143	-0.0672264	0.754955	0.0343452	0.873416	-0.023306	0.91392	0.28097	0.18353	-0.228316	0.283244	-0.0333517	0.87705	-0.116055	0.589176	-0.142114	0.5077	-0.179678	0.400842	-0.0951977	0.65814	0.00419664	0.984473	0.501766	0.0124817	0.459686	0.0238232	-0.0640328	0.766272	0.017552	0.935122	0.368391	0.0765118	0.21904
n264249	known lncRNA	pink	-0.326942	0.118904	-0.320388	0.126924	-0.340621	0.103367	-0.314988	0.13382	-0.387852	0.0611079	-0.467732	0.0211777	-0.327319	0.118454	-0.340213	0.103808	-0.230333	0.278897	-0.235715	0.267503	-0.488215	0.0155016	-0.888213	6.94121561985068e-09	0.274158	0.194837	0.277865	0.188627	0.601174	0.00188987	0.635024	0.000856879	0.771468	1.01617376426317e-05	0.238851	0.261001	0.176081	0.410492	-0.267091	0.207059	0.268647	0.204324	0.289993	0.169261	0.460656	0.0234907	0.784091
n264256	known lncRNA	turquoise	0.419484	0.0412946	0.300436	0.153735	-0.0450606	0.834392	0.0102966	0.961915	0.586132	0.00261354	0.148632	0.488222	0.145435	0.497729	0.0276804	0.89784	0.127596	0.552407	0.615647	0.00136239	0.357822	0.0860245	0.643605	0.000690857	-0.277665	0.188958	-0.252426	0.234045	-0.161022	0.452257	-0.289325	0.170291	-0.495966	0.0137089	0.00493641	0.981736	-0.147623	0.491213	0.198805	0.351703	-0.235033	0.26893	-0.177843	0.405751	-0.416067	0.0431514	-0.619025
n264259	known lncRNA	turquoise	0.139092	0.516858	-0.0558679	0.795414	0.202086	0.343646	0.24075	0.257116	0.293755	0.163547	0.144672	0.500011	0.2036	0.339968	0.617468	0.00130595	0.265596	0.20971	0.227712	0.284554	0.437196	0.0326528	0.594483	0.00218728	-0.168373	0.431597	0.145498	0.497542	0.109416	0.610791	0.0820172	0.703208	-0.0975555	0.650193	-0.264388	0.211867	-0.338686	0.105468	-0.213882	0.315598	-0.36938	0.0756641	-0.390319	0.0593397	-0.793003	3.81392051731978e-06	-0.633619
n264260	known lncRNA	turquoise	0.515425	0.00994529	0.416799	0.0427483	0.392379	0.0578939	0.319265	0.128337	0.547742	0.00559443	0.3804	0.0666951	0.158145	0.460481	0.145501	0.497533	0.139227	0.516449	0.23975	0.259158	0.395467	0.0557774	0.932128	3.53668126737563e-11	-0.3627	0.0815289	-0.30493	0.147374	-0.205485	0.335416	-0.339724	0.104337	-0.646189	0.000646652	-0.310767	0.139394	-0.300268	0.153977	-0.0274069	0.898844	-0.289528	0.169978	-0.326749	0.119136	-0.684218	0.000226751	-0.900982
n264263	known lncRNA	blue	-0.351398	0.0922246	-0.142217	0.507391	-0.212456	0.318914	0.207455	0.330702	-0.318021	0.129914	-0.293083	0.164559	-0.198761	0.351812	-0.16994	0.427261	0.0657708	0.760107	-0.191258	0.370651	-0.357581	0.0862509	-0.514132	0.0101653	-0.00195069	0.992782	0.0087432	0.967657	-0.0700931	0.744838	0.256642	0.226061	0.203078	0.341231	0.534588	0.00711805	0.325828	0.120241	0.173645	0.4171	0.0569733	0.791452	0.0567721	0.792173	0.483827	0.0165987	0.469654
n264267	known lncRNA	turquoise	0.730695	5.01791404196063e-05	0.502444	0.0123444	0.0269048	0.900688	0.00633792	0.976552	0.0129967	0.951937	0.00682285	0.974758	0.178305	0.404512	0.251243	0.236318	-0.0195186	0.92787	0.317431	0.130667	0.124523	0.562094	0.531072	0.00757945	-0.115094	0.592284	-0.111421	0.604231	-0.0326138	0.879751	-0.0355219	0.869115	-0.233975	0.271154	-0.272983	0.196835	-0.209204	0.326549	-0.137663	0.521217	-0.193824	0.364144	-0.289428	0.170133	-0.513617	0.0102541	-0.516173
n264275	known lncRNA	purple	-0.0263828	0.902606	-0.0142552	0.947289	-0.088921	0.679469	-0.0502632	0.815575	0.320439	0.12686	-0.050832	0.813523	-0.00717041	0.973473	0.0101767	0.962358	0.0215735	0.920299	0.0155647	0.942455	0.757912	1.787671705677e-05	0.198583	0.352252	-0.160572	0.453539	-0.165831	0.438683	-0.0980456	0.648546	-0.0709218	0.74192	-0.219023	0.303827	-0.151037	0.481131	-0.146082	0.495797	0.228895	0.281992	-0.15059	0.482446	-0.0236835	0.912531	-0.101728	0.63622	-0.222149
n264280	known lncRNA	turquoise	0.723132	6.54344850449892e-05	0.038988	0.856467	0.106777	0.619472	0.119552	0.577926	0.0898765	0.676207	0.28152	0.182638	0.262498	0.215274	0.440601	0.0311698	0.227568	0.284869	0.45649	0.0249451	0.473525	0.0194247	0.708771	0.000105902	-0.283762	0.17903	-0.245269	0.248018	-0.137802	0.520791	-0.265286	0.210262	-0.50324	0.0121847	-0.209771	0.32521	-0.218891	0.304126	0.166124	0.437864	-0.24661	0.24536	-0.237892	0.262979	-0.511584	0.010611	-0.6927
n264288	known lncRNA	turquoise	0.392495	0.057813	0.514791	0.0100527	0.66307	0.000413456	0.0876258	0.683901	0.0719393	0.738343	0.468441	0.0209565	0.0884519	0.681073	0.235849	0.267222	0.11689	0.586481	0.256615	0.226112	0.394158	0.0566668	0.82775	6.00820223024519e-07	-0.328473	0.117086	-0.278708	0.187233	-0.170782	0.424939	-0.302502	0.150788	-0.577693	0.00311394	-0.271423	0.199507	-0.262264	0.215698	0.0148387	0.945135	-0.277389	0.189416	-0.287944	0.172433	-0.615189	0.00137689	-0.809301
n264294	known lncRNA	lightyellow	0.197301	0.355432	0.0123042	0.954496	-0.000958447	0.996454	0.848526	1.61853959034769e-07	0.289578	0.169901	0.0396396	0.854093	0.0245583	0.909313	0.370278	0.0749004	0.234377	0.270308	0.0474574	0.825711	0.20881	0.327482	0.520493	0.00912007	-0.226339	0.287548	-0.200705	0.347025	-0.16382	0.444334	-0.235121	0.268744	-0.411843	0.0455376	0.0507963	0.813652	-0.142831	0.505541	0.103555	0.630139	-0.151664	0.479292	-0.164723	0.441792	-0.342456	0.101402	-0.506898
n264309	known lncRNA	pink	-0.34176	0.102145	-0.345493	0.0982124	-0.337512	0.106759	-0.315434	0.13324	-0.354797	0.088904	-0.347165	0.0964885	-0.22266	0.295663	-0.296621	0.159286	0.320399	0.126911	0.0110635	0.95908	-0.0377629	0.860934	-0.679435	0.000260839	0.157068	0.46358	0.308988	0.141793	0.0915764	0.670416	0.00242977	0.99101	0.365264	0.0792385	0.144288	0.501162	0.152091	0.47804	0.237642	0.263497	0.292586	0.165308	0.394744	0.0562673	0.641238	0.000733621	0.694461
n264322	known lncRNA	turquoise	0.184351	0.388498	0.645491	0.000658343	0.0249928	0.907716	0.0443419	0.836998	0.257673	0.224136	0.0947382	0.659693	0.159617	0.456265	0.0638101	0.767063	0.277578	0.189103	0.405612	0.0492441	0.735739	4.1832091559729e-05	0.652397	0.000550302	-0.258314	0.222945	-0.248498	0.241649	-0.142483	0.506587	-0.254659	0.229792	-0.473923	0.0193087	-0.225346	0.289726	-0.205143	0.336241	0.214506	0.314156	-0.231702	0.275969	-0.199587	0.349774	-0.476742	0.0185031	-0.648812
n264324	known lncRNA	purple	-0.088818	0.679821	-0.0796189	0.711519	-0.0756131	0.725472	-0.104332	0.627562	-0.0895428	0.677346	-0.0922743	0.668044	0.0240193	0.911296	-0.0568163	0.792014	0.00382597	0.985844	-0.0272209	0.899527	0.626227	0.00106166	-0.0595672	0.782175	-0.0831259	0.699377	-0.138121	0.519817	-0.128133	0.550723	-0.185106	0.386525	-0.172556	0.420073	-0.0751554	0.727071	-0.077893	0.71752	0.346858	0.0968034	0.220677	0.300098	0.310247	0.140093	0.247847	0.242923	0.0679424
n264330	known lncRNA	turquoise	0.206363	0.333311	0.472466	0.0197362	0.564328	0.00407151	0.23104	0.277383	0.34587	0.0978216	0.555954	0.00478969	0.229257	0.281211	0.21069	0.323047	0.253497	0.231999	0.257883	0.223746	0.426768	0.0375459	0.928635	6.04202611707278e-11	-0.360433	0.0835958	-0.315569	0.133065	-0.203665	0.339809	-0.341135	0.102814	-0.650074	0.000584786	-0.304813	0.147537	-0.288259	0.171942	0.0248915	0.908088	-0.311115	0.138929	-0.317747	0.130264	-0.685224	0.000220099	-0.905634
n264333	known lncRNA	turquoise	0.412897	0.0449328	0.627854	0.00102089	0.583378	0.00276873	0.116927	0.58636	0.12769	0.552111	0.533975	0.00719685	0.0816987	0.70431	0.040581	0.850665	0.0559313	0.795186	0.139074	0.516915	0.188173	0.378563	0.787317	4.99354540989756e-06	-0.312682	0.136845	-0.260942	0.218105	-0.159555	0.456442	-0.281842	0.182116	-0.544429	0.00594964	-0.256997	0.225396	-0.246371	0.245832	-0.0918001	0.669655	-0.257537	0.22439	-0.272576	0.197529	-0.576308	0.00320338	-0.758091
n264360	known lncRNA	brown	-0.195602	0.359675	-0.202238	0.343275	-0.212306	0.319263	-0.199967	0.348837	-0.215759	0.31127	-0.239747	0.259163	-0.169229	0.429224	-0.175866	0.411073	-0.156223	0.46602	-0.214662	0.313796	-0.310265	0.140068	-0.524935	0.00844422	0.546512	0.00572417	0.508258	0.0112169	-0.113895	0.596173	0.0862541	0.688606	0.571272	0.00354702	0.0466601	0.828597	0.355311	0.0884096	-0.166775	0.436044	-0.0505104	0.814683	-0.00718459	0.973421	0.212467	0.318888	0.560413
n264370	known lncRNA	pink	-0.15483	0.470054	-0.151237	0.480545	-0.156367	0.465602	-0.143207	0.504409	-0.164847	0.441441	-0.188292	0.378255	-0.142887	0.505371	-0.136132	0.525905	-0.107176	0.618157	-0.163641	0.444838	-0.227871	0.28421	-0.409892	0.0466739	0.0449428	0.834819	0.607216	0.00165163	-0.0922317	0.668188	-0.0606907	0.778166	0.315574	0.133058	0.627553	0.00102834	0.073379	0.733291	0.0479435	0.823953	-0.0338819	0.87511	-0.0274802	0.898575	0.283369	0.179659	0.454597
n264377	known lncRNA	pink	-0.311624	0.13825	-0.321523	0.125508	-0.335097	0.10945	-0.301124	0.15275	-0.324102	0.122333	-0.368276	0.076611	-0.255316	0.228552	-0.25895	0.221767	-0.19305	0.366099	-0.262248	0.215728	-0.403936	0.0502799	-0.817008	1.10821419698245e-06	0.250283	0.238173	0.444628	0.0294862	-0.191648	0.369657	-0.103425	0.630572	0.398822	0.0535468	0.324486	0.121865	0.422872	0.0395156	0.210558	0.323356	0.324957	0.121293	0.273374	0.196168	0.823989	7.47921351607585e-07	0.891168
n264390	known lncRNA	black	-0.150726	0.482046	-0.155589	0.467853	-0.165365	0.439989	-0.155434	0.468304	-0.167952	0.432768	-0.192514	0.367457	-0.144337	0.501015	-0.156501	0.465217	-0.13162	0.539839	-0.192738	0.366891	-0.29119	0.167429	-0.420361	0.040828	0.0329252	0.878611	0.172134	0.421228	0.341601	0.102314	0.913405	4.71932153068165e-10	0.581368	0.00288685	-0.0912275	0.671603	-0.114661	0.593688	-0.500735	0.012693	0.087632	0.68388	0.00626029	0.976839	-0.0603596	0.779347	0.283634
n264397	known lncRNA	turquoise	0.268709	0.204216	0.258355	0.222868	-0.0169407	0.937377	0.165729	0.438969	0.209309	0.326301	0.586854	0.00257408	0.604251	0.00176512	0.421879	0.0400309	0.173856	0.416525	0.310766	0.139396	0.298165	0.157023	0.716854	8.10495520473411e-05	-0.321209	0.125899	-0.219973	0.301682	-0.180869	0.397676	-0.283029	0.180204	-0.528177	0.00797773	-0.263843	0.212846	-0.285465	0.176322	0.0709646	0.74177	-0.175678	0.411581	-0.279098	0.186591	-0.484962	0.016309	-0.67919
n264404	known lncRNA	blue	-0.164016	0.443781	-0.135713	0.527192	-0.129214	0.547338	0.326635	0.119272	0.235584	0.267775	-0.134468	0.531024	-0.114755	0.593383	-0.088262	0.681723	-0.0346505	0.8723	0.219939	0.301759	0.3135	0.135766	0.0515118	0.811073	-0.19703	0.356107	-0.231729	0.275913	-0.242665	0.253235	-0.318818	0.128901	-0.333589	0.111155	0.110428	0.607475	-0.0601803	0.779987	0.454824	0.0255465	0.169619	0.428145	0.29202	0.166165	0.296448	0.159541	-0.0162851
n264405	known lncRNA	white	0.00526535	0.980519	-0.0196301	0.927459	-0.0111379	0.958805	0.00564283	0.979123	0.00188477	0.993026	0.0396713	0.853978	0.934479	2.42665433124114e-11	0.0341992	0.87395	-0.0235952	0.912856	0.167021	0.435359	0.123626	0.564936	0.20557	0.335213	-0.109494	0.610536	-0.127373	0.553106	-0.0837198	0.697328	-0.147932	0.490297	-0.218377	0.305292	0.0498213	0.817169	-0.077902	0.717488	0.186596	0.382644	-0.098971	0.64544	-0.0634841	0.768222	-0.0645888	0.764299	-0.19133
n264410	known lncRNA	greenyellow	0.0269658	0.900464	0.0530354	0.805588	-0.0529701	0.805823	-0.0159083	0.941187	0.0783111	0.716064	0.679127	0.000263177	0.139282	0.516279	0.565155	0.00400586	0.160649	0.453318	0.0107839	0.960113	0.278141	0.188169	0.430026	0.0359583	-0.244672	0.249208	-0.231816	0.275726	-0.19545	0.360055	-0.292878	0.164867	-0.432655	0.034717	-0.0276268	0.898037	-0.00307375	0.988627	0.254464	0.230162	0.246779	0.245027	-0.172963	0.418959	-0.182496	0.393371	-0.409803
n264426	known lncRNA	turquoise	0.650927	0.000571918	0.0610365	0.776933	0.0506172	0.814298	0.282076	0.181739	0.524166	0.00855813	0.378593	0.068107	0.217014	0.308394	0.0557086	0.795985	0.311697	0.138152	0.246793	0.244998	0.467047	0.0213934	0.774541	8.89302105566334e-06	-0.326415	0.119535	-0.273064	0.196696	-0.187237	0.380982	-0.311877	0.137913	-0.572336	0.00347188	-0.221634	0.297952	-0.240658	0.257304	0.0798582	0.710688	-0.284842	0.177309	-0.258287	0.222995	-0.538455	0.00663807	-0.75198
n264447	known lncRNA	turquoise	0.157938	0.461077	0.749556	2.48784751910637e-05	0.409032	0.0471815	0.0760464	0.723958	0.0445942	0.836083	0.262115	0.215968	0.124394	0.562502	0.321048	0.1261	0.0437298	0.83922	0.46773	0.0211783	0.373443	0.0722569	0.741636	3.36426401416145e-05	-0.299114	0.155643	-0.270843	0.200507	-0.160622	0.453396	-0.291228	0.16737	-0.533927	0.00720301	-0.225387	0.289635	-0.188855	0.376806	0.1283	0.550199	-0.241791	0.255002	-0.264586	0.211513	-0.521025	0.00903672	-0.717071
n264453	known lncRNA	lightyellow	0.0265422	0.90202	0.00283478	0.989511	0.0923215	0.667883	0.945301	3.5051037831743e-12	0.120693	0.574273	0.138726	0.517972	0.0542626	0.801176	0.0561099	0.794546	0.161143	0.451914	0.341468	0.102457	0.211457	0.321247	0.47688	0.0184643	-0.203999	0.339001	-0.172889	0.419163	-0.12949	0.546475	-0.195777	0.359236	-0.363693	0.0806362	-0.133673	0.533476	-0.125729	0.558284	0.060272	0.77966	-0.16002	0.455111	-0.170142	0.426703	-0.341426	0.102502	-0.475539
n264454	known lncRNA	darkturquoise	0.0743508	0.729886	-0.03074	0.886615	-0.0207919	0.923178	-0.0252513	0.906765	0.162455	0.448189	-0.0322434	0.881107	-0.0382724	0.859075	-0.0332273	0.877506	-0.0189933	0.929806	0.91473	4.00825823908429e-10	0.120162	0.57597	0.209289	0.32635	-0.13083	0.542293	-0.119722	0.577378	-0.0602091	0.779884	-0.142393	0.506861	-0.213501	0.316483	0.0643508	0.765143	0.102662	0.63311	0.284569	0.177743	-0.111049	0.605445	-0.108105	0.615099	-0.0975049	0.650364	-0.207846
n264457	known lncRNA	brown	-0.168307	0.43178	-0.223381	0.294063	-0.20612	0.333892	-0.119685	0.5775	-0.240749	0.257118	-0.26998	0.202001	-0.204013	0.338968	-0.210819	0.322744	-0.184175	0.388959	-0.252522	0.233861	-0.331414	0.113648	-0.534309	0.00715381	0.166376	0.437158	0.903723	1.44597371039419e-09	0.217428	0.307451	0.494658	0.0139989	0.779978	6.98874726668629e-06	-0.0595483	0.782243	-0.0236982	0.912477	-0.538224	0.00666588	-0.0490382	0.819997	-0.0525673	0.807272	-0.0203874	0.924668	0.5125
n264458	known lncRNA	brown	-0.305354	0.146784	-0.314366	0.134631	-0.333928	0.11077	-0.190776	0.37188	-0.330956	0.114179	-0.381932	0.0655156	-0.288937	0.17089	-0.298937	0.1559	-0.206195	0.333714	-0.361423	0.0826881	-0.509944	0.0109063	-0.803664	2.24901336600753e-06	0.29391	0.163314	0.517345	0.00962559	0.484915	0.016321	0.755144	1.99732382070366e-05	0.881357	1.29249901658565e-08	0.0746493	0.728842	-0.110507	0.607218	-0.532154	0.00743489	0.141713	0.508912	0.0650143	0.762789	0.247535	0.243536	0.719426
n264460	known lncRNA	purple	-0.0545643	0.800092	-0.0158404	0.941438	-0.0451126	0.834203	0.0115954	0.957115	-0.0314877	0.883875	0.0957553	0.656258	-0.0137424	0.949183	0.121405	0.571999	0.0177709	0.934314	0.0609929	0.777089	0.519795	0.00923015	0.1893	0.375662	-0.156674	0.464717	-0.151803	0.478883	-0.0151361	0.944037	-0.0646131	0.764212	-0.195055	0.361045	-0.0822437	0.702425	0.220016	0.301585	0.288218	0.172005	-0.135204	0.528755	-0.117197	0.58549	-0.125916	0.557694	-0.227038
n264465	known lncRNA	darkturquoise	-0.0924127	0.667573	-0.00873798	0.967677	0.00516275	0.980899	-0.0681723	0.751612	-0.08988	0.676195	-0.029372	0.891631	-0.0663595	0.758022	0.00501921	0.98143	0.169259	0.429141	0.850036	1.4604259364901e-07	0.169759	0.427759	0.0891875	0.678559	0.256069	0.227135	0.109962	0.609002	-0.0102321	0.962153	-0.0225122	0.916842	0.115892	0.589704	-0.121434	0.571908	-0.0708364	0.742221	0.0109952	0.959333	-0.130769	0.542485	-0.0830321	0.699701	-0.237029	0.264765	-0.084652
n264468	known lncRNA	turquoise	0.451611	0.0267393	0.0093214	0.96552	0.0514877	0.81116	0.46864	0.0208949	0.0761339	0.723653	0.0231617	0.914452	0.0612637	0.776123	0.493135	0.0143429	-0.00107672	0.996016	0.0504901	0.814756	0.160945	0.452476	0.469918	0.0205018	-0.21432	0.314584	-0.188862	0.376787	-0.151239	0.480538	-0.228539	0.282761	-0.380306	0.0667676	-0.156088	0.46641	-0.170839	0.424783	0.109292	0.611198	-0.0472134	0.826594	-0.169597	0.428207	-0.265021	0.210735	-0.434343
n264470	known lncRNA	greenyellow	-0.00692653	0.974375	0.00409754	0.984839	0.447478	0.0283392	0.0195525	0.927745	-0.0726902	0.735706	0.778228	7.55784485763775e-06	0.0819549	0.703423	0.313494	0.135774	0.164822	0.441512	0.294458	0.162495	0.21448	0.314216	0.497067	0.0134687	-0.294891	0.161849	-0.270646	0.200848	-0.21723	0.3079	-0.337582	0.106682	-0.505283	0.0117827	-0.195917	0.358886	0.0757018	0.725162	0.227424	0.285181	-0.0928098	0.666225	-0.091084	0.672091	-0.224125	0.292416	-0.480023
n264478	known lncRNA	darkturquoise	0.0508947	0.813297	0.0300814	0.889029	0.0328984	0.878709	0.223926	0.292855	0.10684	0.619267	0.0800331	0.710081	0.0813385	0.705556	0.0977704	0.649471	0.217854	0.306479	0.969978	5.35619251874943e-15	0.269428	0.20296	0.408408	0.0475528	-0.175523	0.412002	-0.161024	0.452252	-0.0880354	0.682499	-0.177013	0.407979	-0.312438	0.137168	-0.139578	0.51538	-0.122113	0.569746	0.23311	0.27298	-0.153782	0.473102	-0.0679504	0.752396	-0.269833	0.202257	-0.40102
n264484	known lncRNA	turquoise	-0.0561181	0.794516	0.0372443	0.862826	-0.040575	0.850687	0.739559	3.63500831481835e-05	0.485955	0.0160591	-0.0395609	0.854379	0.0893458	0.678018	0.029116	0.892571	0.0624882	0.771763	0.221322	0.298652	0.0885669	0.68068	0.400422	0.0525074	-0.150216	0.483545	0.184439	0.388267	-0.102495	0.633664	-0.0289479	0.893187	-0.109232	0.611396	-0.291379	0.167141	-0.252308	0.234271	-0.224045	0.292592	-0.125355	0.559463	-0.284159	0.178395	-0.457895	0.0244466	-0.380045
n264496	known lncRNA	turquoise	0.352336	0.0912991	0.21588	0.310992	0.354593	0.0891002	0.34437	0.0993838	0.61498	0.00138355	0.436295	0.0330545	0.273138	0.19657	0.245501	0.247557	0.25537	0.22845	0.398273	0.0539064	0.468347	0.0209858	0.948906	1.68409571474797e-12	-0.374865	0.0710919	-0.330418	0.114804	-0.223455	0.293899	-0.36906	0.0759374	-0.681617	0.000244772	-0.31788	0.130094	-0.308801	0.142046	0.0701019	0.744806	-0.297116	0.158558	-0.315918	0.132614	-0.676289	0.000285612	-0.919333
n264523	known lncRNA	brown	-0.291527	0.166916	-0.300158	0.154135	-0.321767	0.125205	-0.297546	0.157927	-0.32014	0.127235	-0.372118	0.0733544	-0.271499	0.199376	-0.283941	0.178743	-0.231395	0.276625	-0.348086	0.0955484	-0.510531	0.0107998	-0.811014	1.53337499450793e-06	0.529382	0.0078099	0.574546	0.0033202	0.375198	0.0708218	0.487434	0.0156925	0.883592	1.05984639043073e-08	0.106571	0.620154	-0.0752459	0.726755	-0.47976	0.0176713	0.405295	0.0494389	0.278762	0.187144	0.316137	0.13233	0.788088
n264544	known lncRNA	blue	-0.217305	0.307729	-0.228048	0.283826	-0.241708	0.255169	-0.221242	0.298829	-0.225804	0.288719	-0.263745	0.213022	-0.179509	0.401294	-0.0918063	0.669634	-0.157491	0.462363	-0.222788	0.295379	-0.291673	0.166693	-0.57804	0.0030919	0.0161861	0.940161	0.391789	0.058305	-0.184668	0.387668	-0.152432	0.477042	0.224126	0.292414	0.166854	0.435825	0.40432	0.0500415	0.213093	0.317429	0.0291092	0.892595	0.602331	0.0018421	0.689559	0.000193331	0.653889
n264551	known lncRNA	turquoise	0.443655	0.029886	0.209872	0.324973	0.474044	0.0192735	0.274511	0.19424	0.312583	0.136976	0.706721	0.000113179	0.214296	0.31464	0.21237	0.319114	0.0761497	0.723598	0.184764	0.387416	0.232581	0.274102	0.87561	2.115148118737e-08	-0.353931	0.0897414	-0.289224	0.170447	-0.206354	0.333332	-0.327224	0.118568	-0.62071	0.00121043	-0.264549	0.211579	-0.250587	0.237585	-0.0418721	0.845969	-0.300125	0.154183	-0.26502	0.210737	-0.623371	0.00113659	-0.841937
n264569	known lncRNA	blue	-0.248208	0.242216	-0.264498	0.211669	-0.277904	0.188563	-0.243251	0.252054	-0.263722	0.213064	-0.307313	0.144078	-0.209573	0.325678	-0.228373	0.283121	-0.145105	0.498717	-0.242624	0.253317	-0.336925	0.107408	-0.686705	0.000210613	0.0508077	0.813611	-0.0317846	0.882788	-0.177346	0.407085	-0.111161	0.605078	0.104731	0.626239	0.367976	0.0768689	0.603261	0.00180445	0.443497	0.0299517	0.347525	0.0961202	0.543235	0.00608229	0.907601	9.37142117382398e-10	0.716008
n264571	known lncRNA	brown	0.0993271	0.644246	0.0733344	0.733447	-0.105987	0.622081	-0.113246	0.59828	-0.294307	0.162721	-0.165317	0.440123	-0.202399	0.342885	-0.13345	0.534167	-0.165156	0.440576	-0.226009	0.28827	-0.275209	0.193062	-0.274383	0.194456	0.399212	0.0532919	0.604436	0.00175786	0.572114	0.00348747	0.461086	0.0233447	0.738258	3.81412237511747e-05	-0.185636	0.38514	-0.167582	0.433796	-0.713729	8.99750785658234e-05	-0.123226	0.566206	-0.250547	0.237662	-0.355826	0.0879163	0.223394
n264582	known lncRNA	turquoise	0.316456	0.131918	0.354081	0.0895955	0.407808	0.0479116	0.122288	0.569187	0.416888	0.0426998	0.651325	0.000565994	0.143644	0.503094	0.108022	0.615371	0.298297	0.15683	0.306351	0.145402	0.492894	0.014398	0.895229	3.51902966401076e-09	-0.395601	0.0556872	-0.325242	0.120948	-0.234279	0.270513	-0.379448	0.0674361	-0.679443	0.000260778	-0.21318	0.317228	-0.162877	0.446996	0.130619	0.54295	-0.297528	0.157955	-0.295101	0.161536	-0.620914	0.00120466	-0.877071
n264592	known lncRNA	midnightblue	0.578628	0.00305479	0.787015	5.06430571665896e-06	0.0211123	0.921998	0.187518	0.380254	-0.0494963	0.818343	0.0208767	0.922865	-0.0463976	0.829547	-0.00623624	0.976928	-0.0105887	0.960835	-0.0353452	0.869761	0.0980505	0.64853	0.465207	0.021981	-0.18753	0.380224	-0.187961	0.37911	-0.074815	0.728262	-0.149342	0.486123	-0.32435	0.12203	-0.106198	0.621385	-0.060076	0.780359	-0.0380553	0.859867	-0.178369	0.40434	-0.181855	0.395063	-0.326088	0.119928	-0.442937
n264601	known lncRNA	blue	-0.166249	0.437514	-0.181824	0.395147	-0.194467	0.362523	-0.169127	0.429508	-0.16849	0.431271	-0.20699	0.331812	-0.148431	0.488817	-0.162427	0.448268	-0.125259	0.559767	-0.18409	0.389181	-0.26388	0.21278	-0.489271	0.0152467	0.0427774	0.842679	-0.0652201	0.762059	-0.146953	0.493202	-0.16536	0.440002	0.0255855	0.905536	0.00119195	0.99559	0.0176167	0.934883	0.236817	0.265206	0.25634	0.226626	0.694658	0.000165519	0.771258	1.02540157980356e-05	0.566662
n264602	known lncRNA	cyan	0.644935	0.000667784	0.0260678	0.903763	0.734284	4.41038646808391e-05	-0.00199552	0.992616	-0.0159005	0.941215	0.0441295	0.837769	-0.0212627	0.921444	-0.00630062	0.97669	-0.00447622	0.983438	0.121692	0.571085	0.107754	0.616254	0.417424	0.0424064	-0.21952	0.302703	-0.204312	0.338243	-0.149993	0.484202	-0.253361	0.232258	-0.38696	0.0617565	-0.131638	0.539781	-0.178045	0.405207	0.0290211	0.892919	-0.183998	0.389421	-0.00111823	0.995862	-0.200404	0.347764	-0.387761
n264607	known lncRNA	brown	-0.300346	0.153864	-0.303758	0.149015	-0.292475	0.165476	-0.171225	0.423722	-0.309719	0.140804	-0.327545	0.118185	-0.0845028	0.694629	0.0218296	0.919356	-0.01059	0.96083	-0.0663035	0.758221	-0.0649558	0.762997	-0.49915	0.0130235	0.739048	3.70446073874823e-05	0.461952	0.0230524	0.162586	0.447818	0.269671	0.202538	0.727898	5.54095241248634e-05	0.195267	0.360512	0.0508743	0.813371	-0.243952	0.250648	0.0223686	0.917371	-0.112888	0.599446	-0.0122874	0.954558	0.479569
n264610	known lncRNA	salmon	0.00340113	0.987416	0.14518	0.49849	-0.0134946	0.950098	-0.016272	0.939844	0.983997	5.6403689848662e-18	0.0162237	0.940023	0.017454	0.935483	0.011518	0.957401	0.0444978	0.836433	0.00982128	0.963672	0.0472459	0.826477	0.390363	0.059308	-0.136882	0.523605	-0.124136	0.56332	-0.0632989	0.76888	-0.118275	0.582021	-0.245448	0.247663	-0.133573	0.533786	-0.133206	0.534922	-0.0903124	0.67472	-0.125724	0.558298	-0.131044	0.541629	-0.285171	0.176787	-0.361543
n264621	known lncRNA	pink	-0.297627	0.15781	-0.309694	0.140837	-0.326959	0.118884	-0.301907	0.151633	-0.323159	0.123487	-0.371828	0.0735964	-0.26113	0.217761	-0.286699	0.174377	-0.235245	0.268485	-0.341094	0.102858	-0.492716	0.0144387	-0.819344	9.73386299681081e-07	0.184446	0.388249	0.230409	0.278733	0.423714	0.0390832	0.706267	0.000114848	0.701516	0.000133651	0.0991889	0.64471	0.262645	0.215007	-0.28823	0.171988	0.19156	0.369881	0.40223	0.0513517	0.430933	0.0355263	0.715216
n264644	known lncRNA	brown	-0.189578	0.374948	-0.188014	0.378972	-0.204135	0.338672	-0.193919	0.363904	-0.214378	0.31445	-0.243249	0.252058	-0.179372	0.401657	-0.192798	0.366736	-0.16526	0.440283	-0.241277	0.256045	-0.366771	0.077915	-0.511371	0.010649	0.362488	0.0817206	0.335645	0.108835	0.798955	2.85089553690171e-06	0.873873	2.44309779343416e-08	0.862377	6.03120497560032e-08	-0.125387	0.559362	-0.161012	0.452284	-0.733131	4.59810728026198e-05	-0.033014	0.878286	-0.0820203	0.703197	-0.199622	0.349687	0.365944
n264652	known lncRNA	turquoise	0.135995	0.526324	0.414008	0.0443019	0.0986044	0.64667	0.0932349	0.664783	0.0532596	0.804781	0.464282	0.0222814	0.152619	0.476495	0.309414	0.141216	0.166771	0.436056	0.469102	0.0207522	0.69404	0.000168695	0.671816	0.000324355	-0.379334	0.0675251	-0.417448	0.0423933	-0.350845	0.0927738	-0.523054	0.00872514	-0.73042	5.06726681189746e-05	-0.150206	0.483574	0.0105058	0.961141	0.522291	0.0088413	-0.16584	0.438658	-0.160186	0.45464	-0.232077	0.275171	-0.632817
n264665	known lncRNA	purple	0.015224	0.943713	0.0377076	0.861135	0.0258676	0.904499	-0.00795513	0.970571	0.0200981	0.925734	0.00258954	0.990419	0.090152	0.675267	0.0482752	0.822754	0.114066	0.595618	0.107931	0.615672	0.904425	1.33866829530841e-09	0.257499	0.224459	-0.123127	0.566522	-0.117621	0.584127	-0.0534888	0.803957	-0.0855893	0.69089	-0.201388	0.345351	-0.108909	0.612455	-0.0965911	0.653439	0.251057	0.236676	-0.111352	0.604454	-0.111798	0.602999	-0.236584	0.265692	-0.303584
n264698	known lncRNA	turquoise	0.278134	0.188181	0.40552	0.0493003	-0.00142109	0.994742	0.0439135	0.838553	0.353633	0.0900309	0.126086	0.557156	0.0387189	0.857448	0.443524	0.0299404	-0.0283016	0.895559	-0.0425321	0.84357	0.048608	0.821551	0.476364	0.0186096	-0.258295	0.22298	-0.0849978	0.692924	0.464739	0.0221326	0.367617	0.0771795	-0.0284556	0.894994	-0.317551	0.130514	-0.324457	0.121901	-0.457608	0.0245479	-0.287985	0.172369	-0.323091	0.12357	-0.699084	0.000144275	-0.561163
n264720	known lncRNA	blue	-0.146187	0.495483	-0.152568	0.476644	0.0150708	0.944278	-0.135854	0.526758	-0.150515	0.482665	-0.169101	0.429578	-0.139232	0.516433	-0.14025	0.513341	-0.0911404	0.671899	-0.147789	0.490721	-0.216527	0.309507	-0.364472	0.0799409	0.0137182	0.949272	-0.0610617	0.776843	-0.132863	0.535982	-0.152613	0.476512	-0.0175643	0.935076	0.0692311	0.747875	0.0268401	0.900926	0.21241	0.31902	0.0366834	0.864873	0.111091	0.605309	0.568038	0.00378374	0.416352
n264723	known lncRNA	darkturquoise	-0.0207223	0.923434	0.00302073	0.988823	0.00697514	0.974195	0.00629183	0.976722	-0.0116798	0.956803	-0.00656662	0.975706	-0.00850736	0.968529	-0.00849445	0.968577	0.0183228	0.932279	0.959124	1.51766274466851e-13	0.13368	0.533454	0.165842	0.438652	-0.0759016	0.724464	-0.064553	0.764426	-0.0142258	0.947398	-0.0696024	0.746567	-0.123917	0.564014	-0.0547194	0.799535	-0.0430647	0.841635	0.187888	0.379298	-0.0662049	0.75857	-0.0689888	0.74873	-0.117092	0.58583	-0.169307
n264745	known lncRNA	purple	0.028362	0.895337	0.0797139	0.711189	0.0474926	0.825584	0.0284287	0.895093	0.044029	0.838134	0.0858801	0.689891	0.525389	0.00837749	0.809919	1.62502908098326e-06	-0.0166398	0.938487	0.22204	0.297046	0.443348	0.0300132	0.453679	0.0259665	-0.197323	0.355378	-0.201013	0.34627	-0.136658	0.524291	-0.229324	0.281067	-0.374031	0.0717734	-0.12021	0.575818	-0.155095	0.469284	0.273767	0.195499	-0.164905	0.441281	-0.147359	0.491997	-0.261219	0.2176	-0.433048
n264753	known lncRNA	turquoise	0.380393	0.0667007	0.0292054	0.892242	0.424071	0.0389009	0.31296	0.136478	0.326432	0.119515	0.783055	6.07950111931085e-06	0.150221	0.48353	0.0806409	0.707973	0.0643627	0.765101	0.197078	0.355988	0.239269	0.260143	0.78122	6.60817634715907e-06	-0.357237	0.0865758	-0.300687	0.153375	-0.22498	0.29053	-0.348603	0.0950237	-0.617731	0.00129798	-0.209759	0.325239	-0.108742	0.613004	0.0346333	0.872363	-0.163476	0.445303	-0.284404	0.178006	-0.515076	0.0100043	-0.759715
n264754	known lncRNA	turquoise	0.142173	0.507522	0.386873	0.0618205	0.433886	0.0341474	0.253741	0.231534	0.149054	0.486974	0.459005	0.0240588	0.106696	0.619741	0.174684	0.414274	0.183925	0.389614	0.282783	0.180599	0.58291	0.00279586	0.748736	2.56806356930919e-05	-0.495312	0.0138532	-0.474554	0.0191259	-0.279949	0.185195	-0.503666	0.0121	-0.79727	3.09859000297844e-06	0.153246	0.474665	0.113089	0.598793	0.510894	0.0107344	-0.0898625	0.676254	-0.262636	0.215025	-0.331996	0.112977	-0.754193
n264762	known lncRNA	turquoise	0.45716	0.0247064	0.49314	0.0143417	0.564445	0.0040622	0.165719	0.438998	0.16888	0.430192	0.635429	0.000848354	0.145645	0.497103	0.104051	0.628494	0.0787589	0.714507	0.189567	0.374975	0.201288	0.345596	0.840822	2.68972611368747e-07	-0.3305	0.114709	-0.275475	0.192615	-0.177508	0.406648	-0.304062	0.148589	-0.582286	0.00283238	-0.273923	0.195235	-0.267592	0.206175	-0.086673	0.687168	-0.273538	0.195888	-0.281763	0.182243	-0.614503	0.00139889	-0.809985
n264829	known lncRNA	grey60	0.948602	1.79521477209182e-12	0.0212334	0.921551	0.0130096	0.95189	0.0198021	0.926825	-0.00835764	0.969083	0.00553611	0.979518	0.0187198	0.930815	0.120905	0.573596	0.00709078	0.973768	0.117457	0.584654	0.227192	0.285686	0.361042	0.083037	-0.15775	0.461617	-0.111372	0.604388	-0.0847152	0.693897	-0.158189	0.460354	-0.269899	0.202142	-0.130856	0.542213	-0.131319	0.540774	0.0210121	0.922367	-0.13358	0.533764	-0.14402	0.501965	-0.241239	0.256121	-0.339361
n264922	known lncRNA	turquoise	0.0692405	0.747842	0.0441224	0.837795	0.423531	0.0391767	0.378342	0.0683047	0.370366	0.0748263	0.736795	4.02478282375262e-05	0.0368535	0.864252	0.0730297	0.734515	0.00660156	0.975577	0.149485	0.485701	0.334821	0.10976	0.725815	5.96118183945033e-05	-0.28236	0.181279	-0.234914	0.26918	-0.170925	0.424545	-0.26465	0.211398	-0.507422	0.0113735	-0.241728	0.25513	-0.235209	0.268561	-0.0387463	0.857348	-0.241811	0.25496	-0.249515	0.239664	-0.544407	0.00595203	-0.712134
n264935	known lncRNA	brown	-0.16754	0.433913	0.219474	0.302808	-0.149393	0.485974	-0.174755	0.414081	-0.195737	0.359335	-0.19069	0.372099	0.26335	0.213733	-0.128294	0.550217	-0.0957157	0.656391	0.449425	0.0275762	-0.0641453	0.765873	-0.110129	0.608455	0.230526	0.278483	0.343739	0.100046	0.255645	0.227932	0.0834403	0.698292	0.333366	0.111409	0.167221	0.434801	0.138413	0.518927	-0.098618	0.646624	-0.181462	0.396105	-0.0675735	0.753728	-0.186319	0.383364	0.0877936
n264956	known lncRNA	greenyellow	0.0332548	0.877405	0.0267571	0.901231	0.0286651	0.894225	0.65143	0.000564438	0.00766911	0.971629	0.751579	2.29923718065026e-05	0.0177535	0.934379	-0.0155838	0.942384	0.0552489	0.797634	0.191271	0.370617	0.0919073	0.669291	0.479474	0.0177489	-0.190325	0.373034	-0.154812	0.470107	-0.129526	0.54636	-0.183322	0.391196	-0.345601	0.0981011	-0.161454	0.451028	-0.153539	0.47381	-0.0573157	0.790226	-0.162912	0.446896	-0.169049	0.429723	-0.345239	0.0984764	-0.466597
n264967	known lncRNA	darkturquoise	0.000283805	0.99895	0.0702981	0.744116	0.026855	0.900871	0.0290923	0.892657	0.0585653	0.785755	0.0650765	0.762568	0.537652	0.00673547	0.0419025	0.845858	0.0947214	0.65975	0.878231	1.69475947318498e-08	0.300096	0.154225	0.368482	0.076433	-0.146033	0.495944	-0.137242	0.522505	-0.0569827	0.791418	-0.142776	0.505705	-0.267124	0.207	-0.117986	0.58295	-0.109925	0.609124	0.225802	0.288724	-0.12941	0.546725	-0.137297	0.522334	-0.26993	0.202089	-0.370362
n264970	known lncRNA	darkturquoise	-0.0150307	0.944426	0.0249333	0.907934	0.0352491	0.870112	0.0151718	0.943905	0.00739405	0.972646	0.0370952	0.86337	0.0583892	0.786385	0.00724498	0.973197	0.0715796	0.739607	0.960155	1.15133120249017e-13	0.207341	0.330973	0.262711	0.214889	-0.112622	0.600311	-0.101741	0.636176	-0.00630646	0.976668	-0.0900794	0.675514	-0.183864	0.389775	-0.0857283	0.690412	-0.0725316	0.736263	0.211717	0.320639	-0.101155	0.638133	-0.10331	0.630954	-0.196383	0.35772	-0.267164
n264976	known lncRNA	brown	-0.284702	0.177531	-0.304461	0.148029	-0.327031	0.118798	-0.310373	0.139924	-0.324097	0.122339	-0.380608	0.0665337	-0.288708	0.171246	-0.285406	0.176415	-0.232103	0.275117	-0.26242	0.215415	-0.502546	0.0123238	-0.804315	2.17538567886324e-06	0.705019	0.000119549	0.472325	0.0197778	0.222217	0.296651	0.533217	0.00729515	0.901127	1.91375043538747e-09	0.0182806	0.932435	0.114793	0.593261	-0.464973	0.0220568	0.170372	0.426068	0.0526883	0.806837	0.267292	0.206704	0.777274
n265012	known lncRNA	cyan	0.00981242	0.963704	0.00706102	0.973878	0.628017	0.00101688	-0.0359536	0.867538	0.485861	0.0160826	0.22648	0.287239	-0.0843926	0.695008	-0.0431627	0.841279	0.0109783	0.959395	-0.0793213	0.712552	-0.019454	0.928108	0.348653	0.0949738	-0.249874	0.238965	-0.209479	0.325899	-0.140194	0.51351	-0.184184	0.388934	-0.354985	0.0887229	-0.0902903	0.674795	0.375293	0.0707444	0.0597672	0.781461	-0.19152	0.369985	-0.168733	0.430598	-0.191849	0.369145	-0.358147
n265024	known lncRNA	brown	-0.214871	0.313312	0.095699	0.656448	0.139095	0.516848	0.268852	0.203967	-0.143768	0.502721	-0.0970145	0.652014	-0.355509	0.0882195	-0.343161	0.100656	-0.283211	0.179911	-0.401639	0.0517273	-0.417291	0.0424789	-0.27911	0.186572	0.453388	0.0260741	0.530189	0.00769903	0.0591609	0.783626	0.127317	0.553283	0.521651	0.00893963	-0.0549477	0.798715	-0.22122	0.298879	-0.595932	0.0021197	0.10673	0.619628	0.115568	0.590752	-0.0490774	0.819855	0.32754
n265028	known lncRNA	black	-0.217879	0.306423	-0.21869	0.30458	-0.227516	0.284982	-0.170853	0.424744	-0.189718	0.374589	-0.253208	0.23255	-0.045032	0.834496	-0.104484	0.627055	0.0719208	0.738408	-0.207926	0.329582	-0.233988	0.271126	-0.47911	0.0178478	-0.0494633	0.818462	-0.00365742	0.986468	0.135732	0.527134	0.480156	0.0175645	0.291535	0.166903	0.587808	0.00252277	0.378487	0.0681902	0.0918223	0.66958	-0.0782956	0.716118	0.227879	0.284192	0.290561	0.168389	0.367979
n265033	known lncRNA	brown	-0.327335	0.118436	-0.336015	0.108421	-0.352647	0.0909939	-0.333791	0.110925	-0.353613	0.0900496	-0.408863	0.0472818	-0.293146	0.164463	-0.312339	0.137299	-0.251115	0.236565	-0.373693	0.0720511	-0.542806	0.00613042	-0.891459	5.09832114363532e-09	0.311693	0.138157	0.561046	0.0043413	0.470121	0.02044	0.594372	0.00219253	0.864518	5.12888463643323e-08	0.107959	0.615578	0.160535	0.453643	-0.398599	0.0536928	0.0901019	0.675438	0.200305	0.348006	0.396215	0.0552738	0.829381
n265035	known lncRNA	turquoise	0.44137	0.0308427	0.297201	0.158434	0.173993	0.416153	0.166092	0.437954	0.297931	0.157364	0.159396	0.456896	0.496857	0.0135141	0.424493	0.0386863	0.280876	0.183683	0.549848	0.00537793	0.601445	0.00187857	0.838169	3.18429835810899e-07	-0.216201	0.310256	-0.287777	0.172691	-0.161745	0.450202	-0.310636	0.13957	-0.544351	0.00595826	-0.29791	0.157395	-0.29565	0.160721	0.152547	0.476706	-0.296163	0.159962	-0.330652	0.114532	-0.654905	0.00051505	-0.817814
n265037	known lncRNA	turquoise	0.103078	0.631726	0.0927036	0.666586	0.321235	0.125866	0.53398	0.00719615	0.463826	0.0224305	0.0990735	0.645096	0.112891	0.599436	0.623578	0.00113102	0.1187	0.580657	0.417323	0.0424614	0.297438	0.158086	0.739464	3.64777379293481e-05	-0.26369	0.213122	-0.222121	0.296864	-0.151387	0.480104	-0.255195	0.22878	-0.488091	0.0155319	-0.246919	0.24475	-0.240422	0.257784	0.0580257	0.787685	-0.250765	0.237241	-0.263308	0.213809	-0.5632	0.00416261	-0.716076
n265040	known lncRNA	pink	-0.268102	0.20528	-0.277936	0.188509	-0.29897	0.155853	-0.271999	0.198518	-0.28627	0.175052	-0.333941	0.110756	-0.227219	0.285628	-0.259011	0.221653	-0.205988	0.334211	-0.298347	0.156758	-0.355185	0.0885299	-0.730816	4.99622287305353e-05	-0.0222775	0.917706	0.0888685	0.679649	0.374648	0.0712686	0.462141	0.0229891	0.439692	0.0315604	0.0556277	0.796275	0.196655	0.35704	-0.0819715	0.703366	0.174756	0.414078	0.706914	0.000112477	0.603606	0.00179069	0.664588
n265049	known lncRNA	turquoise	0.119293	0.578753	0.67546	0.000292476	0.0632319	0.769118	0.163361	0.445627	0.134951	0.529534	0.117316	0.585107	0.325288	0.120893	0.245351	0.247855	0.173838	0.416575	0.445317	0.0292054	0.293961	0.163238	0.641099	0.000736192	-0.303394	0.149526	-0.292447	0.165519	-0.195823	0.35912	-0.335874	0.108578	-0.549449	0.00541842	-0.174534	0.414683	-0.062958	0.770092	0.257947	0.223626	-0.174207	0.415571	-0.163484	0.445279	-0.34827	0.0953619	-0.59868
n265075	known lncRNA	turquoise	0.102089	0.635016	0.064962	0.762975	0.0698282	0.745771	0.376913	0.0694398	0.554515	0.00492319	0.086979	0.686118	0.263953	0.212647	0.292823	0.16495	0.238435	0.261858	0.429428	0.036246	0.453018	0.0262118	0.684887	0.000222303	-0.257774	0.223948	-0.242859	0.252845	-0.120288	0.575568	-0.237357	0.264086	-0.472823	0.0196306	-0.181167	0.396886	-0.209641	0.325518	0.162456	0.448188	-0.239877	0.258897	-0.245328	0.247902	-0.510765	0.0107577	-0.67322
n265082	known lncRNA	purple	0.0102764	0.961989	-0.0610433	0.776909	-0.0909234	0.672638	-0.16232	0.448573	-0.0588641	0.784687	-0.0653339	0.761656	0.0647424	0.763754	0.01938	0.928381	0.494974	0.0139283	0.0678965	0.752586	0.716159	8.29652758927064e-05	0.0633911	0.768552	-0.182423	0.393565	0.0149949	0.944558	-0.33564	0.10884	-0.361878	0.0822743	-0.279242	0.186355	-0.0250107	0.90765	0.0138204	0.948895	0.51353	0.0102692	0.0713894	0.740276	0.0633125	0.768831	0.181163	0.396896	-0.0236147
n265108	known lncRNA	purple	0.0817614	0.704093	-0.104142	0.62819	-0.0391317	0.855943	0.513647	0.0102489	0.213353	0.316826	0.141132	0.510667	0.0954225	0.657381	0.0149069	0.944883	0.344935	0.0987928	0.597812	0.00203468	0.619167	0.00125512	0.502967	0.0122394	-0.350117	0.0935001	-0.218692	0.304577	-0.179744	0.400668	-0.307766	0.143458	-0.496329	0.0136294	0.0576205	0.789135	0.0332314	0.87749	0.456737	0.0248569	-0.13614	0.525882	-0.337621	0.106638	-0.289466	0.170073	-0.523299
n265143	known lncRNA	turquoise	0.0498594	0.817032	0.332166	0.112782	0.375949	0.0702141	0.0488163	0.820798	0.26683	0.207519	0.443029	0.0301458	0.379141	0.0676764	0.207269	0.331145	0.176565	0.409186	0.655471	0.000507372	0.560873	0.00435598	0.79231	3.94310947112797e-06	-0.343924	0.099851	-0.383366	0.0644259	-0.249536	0.239623	-0.43409	0.0340536	-0.682403	0.0002392	-0.1583	0.460037	-0.0822157	0.702521	0.362801	0.0814381	-0.250059	0.238608	-0.232534	0.274201	-0.465508	0.0218839	-0.770876
n265147	known lncRNA	turquoise	0.199827	0.34918	0.263254	0.213907	0.44008	0.0313933	0.249631	0.239439	0.234264	0.270544	0.0324133	0.880485	0.143362	0.503941	0.170256	0.426388	0.530651	0.00763622	0.30661	0.145045	0.697742	0.000150451	0.674778	0.000298227	-0.395532	0.0557335	-0.446653	0.0286673	-0.298406	0.156672	-0.480335	0.0175162	-0.723808	6.3922397706383e-05	-0.104911	0.625643	0.0434675	0.840172	0.49877	0.0131038	-0.226451	0.287304	0.0258463	0.904578	-0.27005	0.20188	-0.663085
n265196	known lncRNA	turquoise	0.375018	0.0709679	0.0298999	0.889695	0.206264	0.333548	0.281499	0.182672	0.236816	0.265209	0.559234	0.00449664	0.372048	0.0734127	0.462992	0.0227056	0.32767	0.118037	0.0718889	0.73852	0.622909	0.00114912	0.790045	4.39240957818957e-06	-0.293155	0.164449	-0.348847	0.094777	-0.257847	0.223812	-0.394382	0.0565143	-0.635662	0.000843462	-0.29599	0.160218	-0.136137	0.52589	0.206022	0.334127	-0.23236	0.274571	-0.195458	0.360035	-0.51163	0.0106028	-0.770545
n265217	known lncRNA	turquoise	0.283915	0.178785	0.307628	0.143647	0.227914	0.284117	0.367425	0.0773466	0.472668	0.0196764	0.340839	0.103132	0.301241	0.152582	0.413743	0.0444521	0.268645	0.204327	0.496201	0.0136573	0.603179	0.00180776	0.934489	2.42259488883779e-11	-0.432357	0.034856	-0.406395	0.0487655	-0.315794	0.132774	-0.496265	0.0136433	-0.792932	3.82700174879886e-06	-0.108432	0.614024	-0.192486	0.367529	0.3551	0.0886122	-0.255345	0.228498	-0.244319	0.249913	-0.544335	0.00596005	-0.898306
n265219	known lncRNA	purple	0.0108085	0.960023	0.0282022	0.895924	-0.0142922	0.947153	0.0395531	0.854408	0.00331266	0.987743	0.0194113	0.928266	0.0770514	0.720452	0.0672718	0.754794	0.0404447	0.851162	0.136969	0.523339	0.908709	8.2502310475878e-10	0.262413	0.215427	-0.126244	0.556658	-0.122105	0.56977	-0.0809926	0.706754	-0.131924	0.538892	-0.227753	0.284467	-0.0727541	0.735482	-0.0812253	0.705948	0.295674	0.160686	-0.0797621	0.711022	-0.107895	0.61579	-0.210876	0.32261	-0.299844
n265281	known lncRNA	greenyellow	0.0177244	0.934486	0.00906449	0.966469	-0.00547553	0.979742	0.0435465	0.839885	-0.039934	0.853021	0.948335	1.89778591412838e-12	0.144744	0.499796	-0.0186853	0.930942	0.024237	0.910495	0.037659	0.861313	0.0984672	0.647131	0.335098	0.109449	-0.146698	0.493962	-0.134304	0.53153	-0.118418	0.581562	-0.173958	0.416249	-0.283039	0.180188	-0.107455	0.617237	-0.118139	0.582459	-0.0210634	0.922178	-0.129767	0.545609	-0.135191	0.528798	-0.20014	0.348413	-0.316856
n265290	known lncRNA	blue	-0.261662	0.216792	-0.293047	0.164612	-0.303027	0.150044	-0.270171	0.201669	-0.29381	0.163465	-0.341364	0.102568	-0.233158	0.272879	-0.246354	0.245867	-0.176974	0.408085	-0.257032	0.225332	-0.376256	0.0699671	-0.752196	2.24423683830033e-05	0.0548034	0.799234	0.306163	0.145663	-0.219072	0.303715	-0.185462	0.385595	0.219316	0.303164	0.389383	0.0600053	0.383703	0.0641719	0.354825	0.0888766	0.458632	0.0241885	0.436726	0.0328617	0.923994	1.18206625399914e-10	0.828687
n265292	known lncRNA	blue	-0.196753	0.356797	-0.21071	0.322999	-0.212912	0.317852	-0.177614	0.406364	-0.197231	0.355607	-0.241641	0.255306	-0.175577	0.411854	-0.184386	0.388406	-0.138506	0.518645	-0.204758	0.337168	-0.294343	0.162667	-0.562124	0.00425108	0.0272451	0.899438	-0.0773499	0.719411	-0.167898	0.432917	-0.211752	0.320557	-0.00518584	0.980813	0.134489	0.53096	0.193694	0.364471	0.334935	0.109632	0.335205	0.109328	0.404146	0.0501492	0.866179	4.51441269867117e-08	0.636496
n265355	known lncRNA	darkturquoise	-0.0518168	0.809974	0.0195441	0.927776	-0.0248404	0.908276	-0.0130759	0.951645	0.605693	0.00170911	-0.0520924	0.808982	-0.0150222	0.944457	-0.0735331	0.732751	0.0275456	0.898335	0.657944	0.000474967	0.0897701	0.67657	0.266545	0.208025	-0.182763	0.392668	-0.18444	0.388266	-0.127534	0.5526	-0.222683	0.295614	-0.311154	0.138877	0.224908	0.290688	0.0865773	0.687496	0.293142	0.164469	-0.155331	0.468602	0.0282038	0.895918	-0.0686725	0.749846	-0.250537
n265358	known lncRNA	blue	-0.222073	0.296971	-0.274186	0.194789	-0.254816	0.229497	-0.212899	0.317882	-0.278044	0.18833	-0.298276	0.156861	-0.210105	0.324424	-0.236595	0.265668	-0.1713	0.423515	-0.212188	0.319538	-0.338447	0.105731	-0.673508	0.000309195	0.0437674	0.839083	-0.00476075	0.982386	-0.177003	0.408008	-0.19854	0.352357	0.0653283	0.761676	0.331317	0.113761	0.386968	0.0617509	0.414447	0.0440546	0.230534	0.278465	0.435933	0.0332167	0.947952	2.05502663478273e-12	0.736903
n265435	known lncRNA	black	-0.204279	0.338323	-0.211353	0.321491	-0.219448	0.302866	-0.211059	0.32218	-0.227431	0.285167	-0.25677	0.225821	-0.180374	0.398991	-0.185291	0.386042	-0.170235	0.426447	-0.244205	0.250142	-0.358888	0.0850262	-0.553917	0.00497955	-0.00870084	0.967814	0.332154	0.112796	0.479295	0.0177974	0.897618	2.76177500534193e-09	0.681223	0.000247606	-0.0294015	0.891523	0.169797	0.427656	-0.465849	0.0217743	-0.0190357	0.92965	0.0889628	0.679326	0.0168584	0.937681	0.404333
n265535	known lncRNA	turquoise	0.0881077	0.682251	0.08871	0.680191	0.0549607	0.798669	0.143267	0.504227	0.211888	0.320239	0.42248	0.0397184	0.219714	0.302266	0.326237	0.119749	0.648793	0.000604601	0.638588	0.000784169	0.484799	0.0163505	0.641659	0.000725858	-0.325764	0.120318	-0.306968	0.144553	-0.224643	0.291271	-0.365444	0.0790796	-0.582913	0.00279569	0.0235736	0.912936	-0.0785988	0.715064	0.419758	0.0411485	-0.216632	0.309267	-0.257591	0.224289	-0.357584	0.0862477	-0.630335
n265596	known lncRNA	pink	-0.0992889	0.644375	-0.102964	0.632106	-0.096304	0.654407	-0.0994197	0.643936	-0.109166	0.611612	-0.129405	0.54674	-0.0953044	0.65778	-0.0980922	0.648389	-0.0782322	0.716339	-0.118419	0.58156	-0.183074	0.39185	-0.293634	0.16373	0.0710703	0.741398	0.412303	0.0452725	-0.0736888	0.732205	-0.0431646	0.841272	0.222291	0.296487	-0.0284124	0.895153	-0.00970558	0.964099	-0.101472	0.637075	0.00363058	0.986567	-0.0104546	0.961331	0.230914	0.277653	0.352749
n265637	known lncRNA	blue	-0.194855	0.361548	-0.204766	0.337149	-0.217852	0.306485	-0.176298	0.409906	-0.19592	0.358879	-0.243359	0.251839	-0.173904	0.416394	-0.18734	0.380716	-0.111634	0.603533	-0.204602	0.337544	-0.293332	0.164183	-0.560339	0.00440137	0.0257497	0.904933	-0.0779106	0.717458	-0.169938	0.427265	-0.21151	0.321124	-0.00414574	0.984661	0.0737206	0.732093	0.169639	0.428091	0.322707	0.124043	0.580183	0.00295853	0.496548	0.0135815	0.879794	1.48143999049347e-08	0.637683
n265706	known lncRNA	turquoise	0.330645	0.114541	0.558991	0.00451781	0.371972	0.0734761	0.338244	0.105953	0.362725	0.0815066	0.503742	0.0120849	0.142107	0.507722	0.288458	0.171632	0.16864	0.430858	0.299541	0.155025	0.35894	0.0849783	0.937312	1.5122855639321e-11	-0.346176	0.0975059	-0.247628	0.243353	-0.208188	0.328959	-0.341037	0.102919	-0.621816	0.00117927	-0.271842	0.198787	-0.270665	0.200815	-0.0209935	0.922435	-0.388785	0.0604344	-0.393784	0.0569233	-0.720801	7.08921173386396e-05	-0.902258
n265737	known lncRNA	blue	-0.19376	0.364305	-0.210748	0.322911	-0.206533	0.332905	-0.144082	0.501779	-0.180686	0.398162	-0.240999	0.25661	-0.144586	0.500268	-0.19045	0.372714	-0.134598	0.530623	-0.194433	0.36261	-0.288176	0.17207	-0.537441	0.00676119	0.0148832	0.944971	-0.0819725	0.703362	-0.17434	0.415209	-0.212883	0.31792	-0.0139213	0.948523	0.0536203	0.803484	0.141476	0.509627	0.320263	0.127081	0.657297	0.000483261	0.426041	0.0379073	0.865389	4.7979996248126e-08	0.614312
n265764	known lncRNA	blue	-0.208598	0.327985	-0.223711	0.293331	-0.23066	0.278195	-0.194342	0.362837	-0.203247	0.340823	-0.259604	0.22056	-0.183818	0.389896	-0.191601	0.369778	-0.143896	0.502338	-0.215197	0.312562	-0.311534	0.138369	-0.59496	0.00216484	0.0197238	0.927114	-0.0859283	0.689725	-0.176711	0.408792	-0.217377	0.307566	-0.000943785	0.996508	0.116576	0.587493	0.217585	0.307092	0.358052	0.0858077	0.517632	0.00957866	0.604387	0.00175977	0.9301	4.84268517575686e-11	0.67203
n265775	known lncRNA	lightyellow	0.125069	0.560368	-0.0531161	0.805297	0.0218514	0.919275	0.562666	0.00420637	0.116595	0.587432	-0.0921202	0.668567	0.0358892	0.867773	0.0311314	0.885181	0.0456846	0.83213	-0.0711487	0.741122	0.0158533	0.94139	0.20013	0.348435	-0.219749	0.302185	-0.120592	0.574596	-0.229813	0.280013	-0.323223	0.123408	-0.344467	0.0992819	0.433925	0.0341294	-0.0851123	0.692531	0.292569	0.165334	0.133603	0.533694	0.0956203	0.656713	0.0768481	0.721161	-0.156942
n265786	known lncRNA	darkorange	-0.0735672	0.732631	-0.0645744	0.76435	-0.102149	0.634818	-0.0568244	0.791985	-0.096775	0.65282	-0.11628	0.588451	-0.0611605	0.776491	-0.0721621	0.737561	-0.0655198	0.760997	-0.10334	0.630853	-0.129271	0.547159	-0.235478	0.267997	-0.0116124	0.957052	-0.0359216	0.867655	-0.082512	0.701497	-0.102391	0.634012	-0.0138125	0.948924	-0.0283119	0.895521	0.00542862	0.979915	0.158583	0.459223	0.970813	3.94187894203892e-15	0.103037	0.631862	0.39407	0.0567272	0.266038
n265806	known lncRNA	black	0.116677	0.587168	0.114041	0.595697	0.0343648	0.873345	0.0432855	0.840833	-0.0937228	0.66313	0.188578	0.377519	-0.0527447	0.806634	-0.00124794	0.995382	-0.0514054	0.811456	-0.00233818	0.991349	0.146415	0.494805	0.154032	0.472373	-0.310144	0.140231	-0.155451	0.468252	0.579635	0.00299214	0.74739	2.70479615669863e-05	0.154776	0.47021	-0.321531	0.125497	-0.300901	0.153069	-0.45025	0.0272581	-0.110325	0.607812	-0.157146	0.463354	-0.497327	0.0134125	-0.33209
n265809	known lncRNA	black	-0.184182	0.388941	-0.195581	0.359725	-0.200536	0.347439	-0.190529	0.372512	-0.201082	0.346099	-0.226562	0.287061	-0.153251	0.474649	-0.194117	0.363404	-0.141488	0.509591	-0.153805	0.473034	-0.324616	0.121707	-0.487617	0.0156477	-0.0277295	0.897659	0.13584	0.526801	0.60713	0.00165485	0.942272	6.25200764793187e-12	0.611991	0.00148198	0.0101825	0.962336	-0.0897493	0.676641	-0.479106	0.017849	-0.0724363	0.736598	0.0115683	0.957215	-0.0090734	0.966436	0.322196
n265835	known lncRNA	blue	-0.153783	0.473098	0.163622	0.444892	-0.236576	0.265708	-0.076552	0.722193	-0.198532	0.352378	-0.207751	0.329997	-0.171903	0.421859	-0.0863455	0.688292	0.0776466	0.718378	-0.247256	0.244085	-0.188681	0.377253	-0.340525	0.103471	-0.0348303	0.871643	-0.0656637	0.760487	-0.152267	0.477523	-0.117256	0.5853	-0.0400362	0.852649	-0.0867181	0.687013	0.0518901	0.80971	0.19256	0.367342	0.481085	0.0173157	0.164432	0.442611	0.573204	0.00341167	0.401174
n265847	known lncRNA	lightcyan	-0.106682	0.619786	-0.11002	0.608812	-0.12671	0.555191	-0.101429	0.637219	-0.101546	0.636828	-0.132096	0.538359	-0.0851709	0.692329	-0.0998106	0.642627	-0.0762507	0.723245	-0.109885	0.609254	-0.152239	0.477606	-0.299923	0.154474	0.00651483	0.975898	-0.0606699	0.77824	-0.0939991	0.662194	-0.103886	0.629041	0.00364829	0.986501	0.281926	0.18198	0.0274074	0.898842	0.19387	0.364027	0.0160386	0.940706	0.923859	1.20459578488064e-10	0.502586	0.0123159	0.342489
n265849	known lncRNA	turquoise	0.38163	0.0657468	0.683925	0.000228721	0.0445843	0.836119	0.304388	0.148132	0.408389	0.0475643	0.453377	0.0260782	0.0818924	0.703639	0.0394625	0.854738	-0.0147791	0.945355	0.203302	0.340688	0.1401	0.513796	0.754763	2.02783597473038e-05	-0.20187	0.344175	-0.246105	0.246359	-0.158414	0.459709	-0.273777	0.195482	-0.481307	0.0172569	-0.264022	0.212523	-0.265416	0.210031	-0.138714	0.518009	-0.274953	0.193493	-0.167642	0.433628	-0.556114	0.00477498	-0.704342
n265850	known lncRNA	blue	-0.188721	0.377149	-0.20322	0.340888	-0.2036	0.339966	-0.183305	0.391241	-0.20432	0.338225	-0.24048	0.257666	-0.177183	0.407524	-0.190052	0.373731	-0.143071	0.504817	-0.223506	0.293786	-0.318327	0.129525	-0.547914	0.00557639	0.104327	0.627579	0.0438858	0.838654	0.102219	0.634584	0.137956	0.520321	0.245955	0.246656	0.126627	0.555454	-0.00161755	0.994015	0.0273158	0.899178	0.652859	0.000543652	0.135884	0.526667	0.537471	0.00675754	0.549062
n265886	known lncRNA	midnightblue	-0.0758832	0.724528	0.917861	2.69618625770408e-10	0.0106067	0.960768	0.0781352	0.716677	0.0595331	0.782297	0.111641	0.603511	0.165269	0.440257	0.134489	0.530959	-0.0236598	0.912619	0.154576	0.470793	0.179708	0.400763	0.44724	0.0284335	-0.21038	0.323775	-0.173292	0.418062	-0.108048	0.615285	-0.0780175	0.717086	-0.299305	0.155366	-0.100127	0.641567	0.0670421	0.755607	0.0546469	0.799796	-0.199975	0.348817	-0.231829	0.275699	-0.36037	0.0836531	-0.451701
n265997	known lncRNA	brown	0.138098	0.519887	-0.182772	0.392644	-0.186889	0.381883	-0.20275	0.34203	-0.208436	0.328369	-0.227488	0.285041	-0.187757	0.379637	-0.190945	0.37145	-0.169943	0.427252	-0.243026	0.252507	-0.363482	0.0808257	-0.413464	0.04461	0.573235	0.0034095	0.614919	0.00138552	0.484446	0.0164402	0.567956	0.00378989	0.869071	3.60026244821021e-08	-0.140239	0.513373	-0.20312	0.341131	-0.778621	7.42645322929399e-06	-0.0994321	0.643895	-0.130066	0.544677	-0.274482	0.194288	0.367159
n266007	known lncRNA	blue	-0.212105	0.319731	-0.215791	0.311197	-0.237866	0.263033	-0.19476	0.361786	-0.213688	0.316048	-0.258704	0.222222	-0.182555	0.393216	-0.195797	0.359185	-0.138649	0.518209	-0.217352	0.307622	-0.296991	0.158742	-0.593699	0.00222459	0.010632	0.960675	-0.0908471	0.672898	-0.186118	0.383887	-0.227594	0.284812	-0.0116625	0.956867	0.10445	0.627169	0.212535	0.318728	0.385411	0.0628963	0.519574	0.00926524	0.412041	0.0454231	0.934765	2.31587433240079e-11	0.670179
n266031	known lncRNA	black	0.00808261	0.9701	-0.216462	0.309657	-0.119177	0.579126	-0.208586	0.328014	-0.23866	0.261395	-0.249692	0.23932	-0.17858	0.403775	-0.215034	0.312938	-0.139211	0.516497	-0.0951174	0.658411	-0.319341	0.12824	-0.443284	0.0300401	0.0870781	0.685778	-0.0120592	0.955401	0.441117	0.0309499	0.898231	2.59279523886954e-09	0.543022	0.0061061	0.0244191	0.909825	-0.0562342	0.7941	-0.427709	0.0370818	-0.00992896	0.963274	0.0849504	0.693088	-0.00166298	0.993847	0.289657
n266044	known lncRNA	blue	-0.209305	0.326312	-0.221153	0.29903	-0.230043	0.279519	-0.169456	0.428598	-0.202773	0.341975	-0.258813	0.222021	-0.185944	0.384339	-0.178341	0.404416	-0.121209	0.572626	-0.210709	0.323003	-0.290069	0.169145	-0.579078	0.00302667	0.0129261	0.952198	-0.0896057	0.677131	-0.184826	0.387255	-0.227679	0.284628	-0.0155185	0.942625	0.121909	0.570395	0.188586	0.377498	0.370788	0.0744699	0.589065	0.00245642	0.506699	0.0115105	0.915756	3.52606419471794e-10	0.655034
n266078	known lncRNA	turquoise	0.318097	0.129817	0.131541	0.540083	0.408884	0.0472694	0.110673	0.606674	0.38543	0.0628828	0.489053	0.0152991	0.428353	0.0367667	0.557309	0.00466672	0.135762	0.527042	0.340181	0.103842	0.545717	0.00580932	0.878941	1.59461807746189e-08	-0.375964	0.0702018	-0.338231	0.105968	-0.228534	0.282772	-0.3845	0.0635743	-0.675413	0.000292872	-0.260937	0.218114	-0.222415	0.29621	0.185116	0.386498	-0.265983	0.209021	-0.275213	0.193055	-0.590484	0.00238334	-0.855174
n266099	known lncRNA	blue	-0.118043	0.582767	0.141672	0.509034	0.0275527	0.898309	-0.0162755	0.939832	-0.106912	0.619028	0.0523042	0.808219	-0.139731	0.514917	-0.084747	0.693788	-0.131026	0.541685	-0.0809786	0.706803	-0.123672	0.564791	-0.0464736	0.829272	-0.102307	0.63429	-0.108551	0.613631	-0.111022	0.605532	0.150825	0.481755	-0.0352787	0.870004	-0.137053	0.523082	-0.12437	0.562577	-0.0360401	0.867222	0.359085	0.0848424	0.204631	0.337474	0.142636	0.506128	0.0563826
n266116	known lncRNA	blue	-0.206654	0.332615	-0.226855	0.28642	-0.22829	0.2833	-0.170341	0.426155	-0.197586	0.354724	-0.25779	0.223917	-0.184046	0.389298	-0.197677	0.354499	-0.130391	0.543663	-0.217284	0.307777	-0.304138	0.148482	-0.585346	0.00265706	0.0110275	0.959213	-0.088753	0.680044	-0.18361	0.390442	-0.227575	0.284854	-0.0153189	0.943362	0.124435	0.562372	0.246566	0.245446	0.378285	0.0683499	0.590332	0.00239107	0.432563	0.0347599	0.91643	3.23816758968911e-10	0.658149
n266120	known lncRNA	turquoise	0.0322039	0.881252	0.221881	0.2974	0.590332	0.00239107	0.143325	0.504052	0.232833	0.273567	0.241426	0.255741	0.371368	0.0739818	-0.0284551	0.894996	0.208472	0.328283	0.26395	0.212653	0.553879	0.00498316	0.624049	0.00111841	-0.31738	0.130732	-0.426617	0.0376205	-0.349725	0.0938928	-0.528346	0.00795396	-0.700272	0.000138999	-0.113725	0.596726	-0.170784	0.424933	0.399572	0.0530574	-0.148431	0.488817	-0.0574137	0.789875	-0.185513	0.385461	-0.581296
n266147	known lncRNA	blue	-0.194413	0.36266	-0.210491	0.323514	-0.212797	0.318118	-0.172342	0.420657	-0.192186	0.36829	-0.242239	0.254094	-0.175013	0.413381	-0.185509	0.385473	-0.133104	0.535236	-0.196233	0.358095	-0.295226	0.161351	-0.557676	0.0046339	0.0280269	0.896567	-0.0791037	0.713308	-0.169245	0.429181	-0.213751	0.315903	-0.00739348	0.972648	0.0980382	0.648571	0.178045	0.405209	0.323601	0.122944	0.360973	0.0831002	0.443368	0.0300048	0.870415	3.23483642467746e-08	0.635915
n266192	known lncRNA	turquoise	0.32772	0.117978	0.0765325	0.722262	0.169315	0.428988	0.0551264	0.798074	0.227379	0.28528	0.0455836	0.832496	0.0824596	0.701678	0.167753	0.433321	0.072173	0.737522	-0.0147038	0.945633	0.0938333	0.662755	0.359392	0.0845575	-0.246501	0.245576	0.381821	0.0656002	0.0123608	0.954287	0.404226	0.0500993	0.129332	0.546968	-0.428321	0.0367822	-0.404993	0.0496245	-0.518163	0.00949203	-0.25075	0.23727	-0.298444	0.156616	-0.659927	0.000450293	-0.391827
n266287	known lncRNA	blue	-0.180936	0.397497	-0.170425	0.425923	-0.203704	0.339713	-0.140736	0.511867	-0.163697	0.444679	-0.232269	0.274764	-0.160186	0.45464	-0.164589	0.442167	-0.117611	0.584158	-0.206646	0.332634	-0.270723	0.200714	-0.507538	0.0113516	0.0147659	0.945404	-0.0810009	0.706726	-0.162038	0.449372	-0.213803	0.315782	-0.0267615	0.901215	0.110752	0.606415	0.236874	0.265089	0.323869	0.122618	0.468682	0.0208817	0.33214	0.112811	0.796182	3.26874959266449e-06	0.575398
n266292	known lncRNA	turquoise	0.301078	0.152815	0.296741	0.15911	0.329781	0.115548	0.00135434	0.994989	0.089199	0.678519	0.20694	0.33193	-0.139555	0.51545	0.05486	0.79903	0.155816	0.467196	0.113944	0.596012	0.559496	0.00447394	0.481827	0.0171194	-0.331835	0.113163	-0.519455	0.00928427	-0.220375	0.300777	-0.498265	0.0132112	-0.686163	0.000214042	0.0137999	0.948971	-0.0113083	0.958176	0.48318	0.0167656	-0.00676282	0.97498	-0.0561848	0.794277	-0.0289132	0.893315	-0.454861
n266299	known lncRNA	blue	-0.199716	0.349455	-0.215919	0.3109	-0.226027	0.288232	-0.143762	0.502741	-0.200812	0.346762	-0.246511	0.245556	-0.124496	0.56218	-0.175355	0.412457	-0.130416	0.543584	-0.198966	0.351306	-0.275597	0.19241	-0.547184	0.00565298	0.0034356	0.987288	-0.0884186	0.681187	-0.177363	0.40704	-0.217099	0.308199	-0.0183151	0.932307	0.0859403	0.689684	0.217841	0.30651	0.362869	0.081377	0.729176	5.29626037827173e-05	0.494942	0.0139356	0.875375	2.1570386619123e-08	0.616441
n266363	known lncRNA	darkgrey	-0.0968815	0.652461	0.49584	0.0137366	-0.0928831	0.665977	-0.0908759	0.6728	-0.110151	0.608383	-0.100778	0.639391	-0.0913169	0.671298	-0.0831334	0.699351	-0.0814236	0.705262	-0.089198	0.678523	-0.0690284	0.74859	-0.0576159	0.789151	-0.11003	0.608779	-0.110299	0.607899	-0.0916087	0.670306	-0.133289	0.534665	-0.133979	0.532531	0.510111	0.010876	0.721712	6.87136097668984e-05	0.361406	0.0827035	-0.0655851	0.760765	-0.052647	0.806985	0.1531	0.475089	0.0301116
n266386	known lncRNA	salmon	-0.161684	0.450376	0.0701759	0.744546	0.113427	0.597693	-0.0375606	0.861672	0.554439	0.00493034	0.370707	0.0745383	-0.0814111	0.705305	-0.15414	0.472059	-0.13536	0.528278	-0.0768841	0.721035	-0.191789	0.369298	0.169127	0.429506	-0.252904	0.23313	-0.282864	0.180469	-0.346573	0.097096	-0.437464	0.0325339	-0.472131	0.0198354	0.194614	0.362155	0.225578	0.289216	0.305837	0.146113	-0.0503445	0.815281	0.0272974	0.899246	0.273368	0.196178	-0.0931048
n266442	known lncRNA	blue	-0.256908	0.225563	-0.274943	0.193509	-0.28215	0.181618	-0.241131	0.25634	-0.268404	0.20475	-0.312599	0.136955	-0.0241381	0.910859	-0.231032	0.2774	-0.0220718	0.918464	-0.0729095	0.734937	-0.199393	0.35025	-0.607607	0.00163716	-0.0316596	0.883246	-0.11245	0.600871	-0.172456	0.420346	-0.20563	0.335068	-0.0203823	0.924687	0.490177	0.0150306	0.543667	0.00603395	0.622821	0.00115154	0.426926	0.0374676	0.249913	0.23889	0.886695	7.99271833624319e-09	0.626771
n266444	known lncRNA	turquoise	0.341519	0.102402	0.230943	0.27759	0.198593	0.352228	0.465599	0.0218546	0.330926	0.114214	0.380486	0.0666286	0.452559	0.0263828	0.208071	0.329235	0.0721682	0.737539	0.5696	0.00366774	0.517477	0.00960398	0.868431	3.78688339390261e-08	-0.289018	0.170764	-0.320242	0.127107	-0.273679	0.19565	-0.435301	0.0335018	-0.66142	0.000432453	-0.221248	0.298816	-0.271323	0.199679	0.184513	0.388073	-0.198713	0.351929	-0.227197	0.285675	-0.573018	0.0034245	-0.827902
n266484	known lncRNA	purple	-0.0812588	0.705832	-0.0126872	0.953081	-0.0744644	0.729489	-0.0744501	0.729539	-0.024736	0.90866	-0.029072	0.892732	0.0102692	0.962016	0.0428244	0.842508	0.57155	0.00352728	0.0520795	0.809028	0.728884	5.35128814176633e-05	0.107724	0.616353	-0.139866	0.514506	-0.17881	0.40316	-0.154531	0.470922	-0.215642	0.311539	-0.25973	0.220329	0.102296	0.634329	-0.0529659	0.805838	0.461377	0.023246	-0.120175	0.57593	0.0106443	0.96063	0.0769623	0.720763	-0.120712
n266495	known lncRNA	darkturquoise	-0.0105662	0.960918	0.0289751	0.893088	0.0479713	0.823853	0.0368363	0.864315	0.064751	0.763723	0.130263	0.54406	0.112892	0.599434	0.231725	0.275921	0.701526	0.000133607	0.736998	3.99498447162681e-05	0.625903	0.00106995	0.448344	0.0279978	-0.228858	0.282073	-0.230119	0.279356	-0.138711	0.51802	-0.251447	0.235924	-0.408245	0.0476501	-0.0696222	0.746497	-0.124844	0.56108	0.440615	0.0311642	-0.159741	0.455908	-0.188348	0.378112	-0.264732	0.211251	-0.458144
n266502	known lncRNA	brown	-0.175238	0.412772	-0.190308	0.373076	-0.207381	0.330878	-0.205517	0.33534	-0.220697	0.300054	-0.250039	0.238646	-0.184664	0.38768	-0.178766	0.403276	-0.163277	0.445864	-0.182174	0.394222	-0.367743	0.0770705	-0.509182	0.0110457	0.675831	0.000289387	0.598251	0.00201522	0.351793	0.0918335	0.664631	0.000396149	0.939477	1.03790499157556e-11	-0.115261	0.591745	-0.17551	0.412036	-0.751761	2.28292077609842e-05	-0.0722574	0.737226	-0.10219	0.634681	-0.214541	0.314073	0.457687
n266521	known lncRNA	turquoise	0.317318	0.130812	0.617635	0.00130088	0.20943	0.326016	0.347145	0.0965093	0.437258	0.0326254	0.291604	0.166798	0.275783	0.192097	0.321064	0.126079	0.26728	0.206726	0.36269	0.0815382	0.492105	0.0145794	0.939376	1.0566005791555e-11	-0.359737	0.0842379	-0.321769	0.125202	-0.216202	0.310253	-0.355513	0.088216	-0.660736	0.00044055	-0.261229	0.217582	-0.212603	0.31857	0.115496	0.590982	-0.325826	0.120243	-0.329771	0.11556	-0.685216	0.000220149	-0.912652
n266525	known lncRNA	turquoise	0.207233	0.331232	0.253666	0.231678	0.614554	0.00139723	0.0453665	0.833283	0.239512	0.259646	0.335169	0.109368	0.440272	0.0313107	0.230935	0.277608	0.0520961	0.808969	0.182071	0.394495	0.335423	0.109084	0.693305	0.000172534	-0.465908	0.0217555	-0.399703	0.0529725	-0.140372	0.512969	-0.00253917	0.990605	-0.536016	0.00693752	-0.172703	0.419671	-0.152832	0.475873	0.046586	0.828865	-0.227862	0.28423	-0.276133	0.191511	-0.526314	0.00824312	-0.742437
n266560	known lncRNA	lightyellow	-0.0406183	0.850529	-0.0271791	0.899681	-0.0878599	0.683099	0.899237	2.33580131433846e-09	0.0134475	0.950273	-0.0857449	0.690355	-0.0528386	0.806296	-0.0209223	0.922697	-0.0314166	0.884136	-0.0719417	0.738335	-0.0217538	0.919635	0.136553	0.524615	-0.0893887	0.677872	-0.11079	0.60629	-0.0557848	0.795712	0.0399287	0.85304	-0.111573	0.603733	0.253577	0.231847	-0.0350259	0.870928	9.94848578755453e-05	0.999632	-0.0877471	0.683486	-0.131991	0.538687	-0.130125	0.544491	-0.168166
n266568	known lncRNA	purple	-0.00946794	0.964978	-0.0193836	0.928368	-0.0738299	0.731711	-0.0246621	0.908932	-0.0333077	0.877211	-0.00734561	0.972825	0.069249	0.747812	0.080597	0.708125	0.320663	0.12658	0.0307574	0.886551	0.890284	5.70683776383625e-09	0.192081	0.368557	-0.164603	0.442127	-0.172233	0.420956	-0.106089	0.621743	-0.119106	0.579353	-0.245736	0.24709	-0.0607628	0.777909	0.0448111	0.835297	0.399176	0.0533154	-0.148395	0.488924	-0.111405	0.60428	-0.106064	0.621826	-0.237356
n266603	known lncRNA	turquoise	0.0213668	0.92106	0.273232	0.196409	0.685367	0.000219164	0.245419	0.24772	0.129526	0.546361	0.161225	0.451679	0.174564	0.4146	0.23221	0.274888	0.0950728	0.658562	0.557654	0.00463581	0.584026	0.00273155	0.709158	0.000104577	-0.371464	0.0739011	-0.341431	0.102496	-0.237286	0.264234	-0.39631	0.0552105	-0.640785	0.000742052	-0.0677038	0.753267	-0.0404131	0.851276	0.368728	0.0762219	-0.242616	0.253333	-0.267042	0.207145	-0.423155	0.0393702	-0.71123
n266613	known lncRNA	blue	-0.199921	0.348951	-0.209371	0.326154	-0.214022	0.315275	-0.181047	0.397204	-0.204847	0.336954	-0.235828	0.267266	-0.106325	0.620965	-0.179925	0.400186	0.0325268	0.88007	-0.195577	0.359737	-0.232113	0.275095	-0.520794	0.00907283	-0.0221661	0.918117	-0.0937505	0.663036	-0.156115	0.46633	-0.171733	0.422328	-0.0216425	0.920045	0.458682	0.0241711	0.262097	0.216002	0.454177	0.0257832	0.626975	0.00104276	0.231039	0.277386	0.769489	1.1060995291445e-05	0.551225
n266647	known lncRNA	blue	-0.222591	0.295819	-0.253617	0.23177	-0.265788	0.209367	-0.250579	0.237599	-0.239219	0.260246	-0.295308	0.161228	-0.162992	0.446669	-0.163338	0.445692	-0.128365	0.549996	-0.245541	0.247478	-0.282304	0.18137	-0.639535	0.000765778	0.0573084	0.790252	0.00677389	0.974939	-0.219154	0.30353	-0.229223	0.281285	0.0482223	0.822945	0.236668	0.265515	0.268239	0.205039	0.407598	0.0480381	0.593847	0.0022175	0.358301	0.0855744	0.92701	7.68138003441425e-11	0.714616
n266666	known lncRNA	brown	-0.23173	0.275909	-0.293013	0.164664	-0.149975	0.484257	-0.268603	0.204401	-0.309402	0.141232	-0.332147	0.112803	-0.00191241	0.992924	-0.0912881	0.671397	-0.0860979	0.689142	0.311742	0.138092	-0.239912	0.258825	-0.471599	0.0199939	0.585589	0.00264356	0.550449	0.00531745	0.078506	0.715386	0.143088	0.504765	0.634201	0.000874486	0.221851	0.297469	0.0378851	0.860488	-0.167468	0.434114	0.00493823	0.981729	-0.0712903	0.740624	0.0701626	0.744593	0.489929
n266696	known lncRNA	darkturquoise	0.0230495	0.914864	0.312526	0.137052	0.00433794	0.98395	0.267461	0.206406	0.00110608	0.995907	0.0813164	0.705633	0.283332	0.179717	0.138343	0.519142	0.319216	0.128398	0.731547	4.86734855921012e-05	0.659457	0.000456031	0.535944	0.00694652	-0.291774	0.16654	-0.3012	0.152641	-0.219766	0.302148	-0.353596	0.0900667	-0.532101	0.00744193	-0.227663	0.284662	-0.104679	0.626411	0.446124	0.0288796	-0.12716	0.553777	-0.0588992	0.784562	-0.227452	0.28512	-0.517082
n266702	known lncRNA	blue	0.114224	0.595104	-0.13692	0.52349	0.703503	0.000125484	-0.16656	0.436645	-0.17698	0.408068	-0.116455	0.587886	-0.120434	0.575102	-0.176604	0.409081	-0.065419	0.761354	-0.0849571	0.693064	-0.18095	0.39746	-0.0890938	0.678879	-0.19531	0.360406	0.0586043	0.785616	-0.284516	0.177827	-0.337194	0.107111	-0.205706	0.334886	0.219578	0.302572	0.0938358	0.662747	0.248432	0.241777	0.19782	0.354142	0.108621	0.613402	0.363558	0.0807576	0.153145
n266723	known lncRNA	brown	-0.182713	0.392799	-0.187576	0.380106	-0.199001	0.351219	-0.199992	0.348776	-0.211444	0.321277	-0.239558	0.259551	-0.177993	0.405347	-0.17969	0.400809	-0.156727	0.464565	-0.233466	0.272226	-0.360241	0.083772	-0.503026	0.0122275	0.544914	0.00589646	0.67871	0.000266374	0.513219	0.0103232	0.669327	0.000347833	0.948325	1.90180892283816e-12	-0.131704	0.539576	-0.186814	0.38208	-0.77854	7.45333744374135e-06	-0.0599029	0.780977	-0.104173	0.628089	-0.239255	0.260173	0.437561
n266727	known lncRNA	brown	-0.142076	0.507814	-0.144172	0.501509	-0.148751	0.487869	-0.157689	0.461793	-0.140451	0.512731	-0.103005	0.631969	-0.136933	0.523449	-0.14515	0.498581	-0.124538	0.562047	-0.106213	0.621333	-0.26802	0.205424	-0.337031	0.10729	0.146779	0.49372	0.489672	0.0151508	0.838707	3.0778973434109e-07	0.534416	0.00714016	0.678171	0.000270557	-0.111906	0.602646	-0.155546	0.467979	-0.598243	0.0020156	-0.0777111	0.718153	-0.0981259	0.648277	-0.23532	0.268328	0.236161
n266780	known lncRNA	pink	-0.284287	0.178191	-0.29636	0.159671	-0.306986	0.144528	-0.284152	0.178407	-0.305106	0.147129	-0.344844	0.0988883	-0.155014	0.469519	-0.26423	0.21215	-0.218963	0.303963	-0.315462	0.133203	-0.452366	0.026455	-0.757072	1.84909660736188e-05	0.187831	0.379447	0.6997	0.000141516	-0.0207983	0.923154	0.36624	0.0783796	0.667566	0.000365312	0.2182	0.305693	0.195249	0.360558	-0.211124	0.322028	0.297138	0.158525	0.137209	0.522604	0.435428	0.0334447	0.764965
n266802	known lncRNA	black	-0.0970522	0.651887	-0.122344	0.56901	-0.0714999	0.739887	-0.0746925	0.728691	-0.169621	0.428142	-0.104446	0.627184	0.310739	0.139432	-0.0896553	0.676961	-0.0506483	0.814186	-0.0913246	0.671272	0.251173	0.236452	-0.103646	0.629837	0.288169	0.172081	0.193341	0.365364	0.229479	0.280733	0.651966	0.000556558	0.494775	0.0139727	-0.249731	0.239244	-0.203349	0.340574	-0.466737	0.0214913	-0.145276	0.498203	-0.167471	0.434104	-0.430493	0.0357355	-0.00911668
n266829	known lncRNA	turquoise	0.309443	0.141177	0.532948	0.0073303	0.148922	0.487365	0.405612	0.0492438	0.0776796	0.718263	0.696311	0.000157286	0.192884	0.366519	0.123576	0.565095	0.148649	0.488173	-0.00686022	0.97462	0.0923295	0.667856	0.729134	5.30412129376979e-05	-0.294935	0.161783	-0.220029	0.301554	-0.0981866	0.648072	-0.22838	0.283106	-0.479054	0.0178632	-0.248772	0.241112	-0.196056	0.358537	-0.123952	0.563902	-0.256175	0.226935	-0.268185	0.205133	-0.554444	0.00492984	-0.704424
n266831	known lncRNA	turquoise	0.656632	0.000491926	0.204098	0.33876	0.246722	0.24514	-0.0205164	0.924193	0.050592	0.814389	0.551677	0.0051957	0.182478	0.393419	0.422787	0.0395597	-0.0194442	0.928144	0.0748304	0.728208	0.121626	0.571296	0.634524	0.000867539	-0.290888	0.16789	-0.180924	0.39753	0.140682	0.512031	-0.0894561	0.677641	-0.34724	0.0964119	-0.257965	0.223593	-0.265373	0.210106	-0.187235	0.380987	-0.253002	0.232942	-0.260788	0.218387	-0.567242	0.00384396	-0.643305
n266840	known lncRNA	greenyellow	-0.0757923	0.724846	0.161448	0.451045	0.204118	0.338713	0.426256	0.0377999	0.0911144	0.671988	0.699164	0.000143913	0.00313577	0.988398	-0.11995	0.576649	-0.0600181	0.780566	0.0206829	0.92358	-0.12242	0.568766	0.396888	0.0548241	0.0839083	0.696677	0.158002	0.460893	-0.180032	0.399901	-0.214956	0.313118	-0.109535	0.610402	-0.0442967	0.837163	-0.0925151	0.667226	-0.276259	0.1913	-0.25023	0.238275	-0.298067	0.157166	-0.442078	0.0305438	-0.347463
n266846	known lncRNA	black	0.191752	0.369394	0.197022	0.356127	0.0985748	0.646769	0.240413	0.257803	0.208312	0.328663	0.0727534	0.735485	0.0333749	0.876965	0.0336252	0.87605	0.00895527	0.966873	-0.0235164	0.913146	-0.0179308	0.933725	0.329266	0.116152	-0.141759	0.508773	0.241065	0.256475	0.499652	0.0129181	0.612417	0.00146761	0.279041	0.186684	-0.373388	0.0723015	-0.398879	0.0535092	-0.729653	5.20740280912662e-05	-0.329914	0.115392	-0.372597	0.0729559	-0.822228	8.27240410631282e-07	-0.443128
n266849	known lncRNA	salmon	-0.0447549	0.8355	0.109394	0.610864	-0.0487176	0.821155	-0.00464184	0.982826	0.930879	4.29697583654615e-11	0.134962	0.529502	0.0450375	0.834475	-0.051725	0.810305	0.0903441	0.674612	-0.0460182	0.830921	0.00791004	0.970738	0.373564	0.0721569	-0.138305	0.519257	-0.094029	0.662093	-0.0095302	0.964748	-0.02328	0.914016	-0.187446	0.380441	-0.164258	0.4431	-0.166628	0.436454	-0.168921	0.430077	-0.151846	0.478758	-0.159023	0.457964	-0.329135	0.116306	-0.35886
n266851	known lncRNA	blue	-0.204275	0.338332	-0.219831	0.302002	-0.22745	0.285125	-0.183697	0.390212	-0.202923	0.341608	-0.255349	0.228489	-0.181599	0.395741	-0.192351	0.367871	-0.13853	0.518571	-0.20864	0.327886	-0.30311	0.149927	-0.583146	0.00278217	0.016469	0.939118	-0.0862385	0.688659	-0.18212	0.394365	-0.221603	0.298023	-0.00761581	0.971826	0.0668649	0.756234	0.193631	0.364632	0.35346	0.0901989	0.57526	0.00327245	0.517805	0.00955039	0.92186	1.58683869946765e-10	0.662035
n266880	known lncRNA	orange	0.182875	0.392374	-0.180131	0.399635	-0.190586	0.372367	0.092141	0.668496	-0.177497	0.406679	-0.208974	0.327095	0.0295581	0.890949	0.104261	0.627795	0.465071	0.0220251	0.4836	0.0166571	0.256221	0.22685	0.00135352	0.994992	-0.20861	0.327956	-0.297926	0.157372	-0.294968	0.161735	-0.436606	0.0329151	-0.420276	0.0408734	0.166169	0.437737	0.303154	0.149866	0.737452	3.92899373037753e-05	0.20889	0.327293	0.0760231	0.72404	0.424273	0.0387982	0.0379181
n266886	known lncRNA	cyan	-0.0922703	0.668057	-0.0807989	0.707426	0.607265	0.00164981	-0.0650317	0.762728	-0.0983689	0.64746	-0.0392603	0.855475	0.389779	0.0597229	-0.0847307	0.693844	-0.0885991	0.68057	-0.0288278	0.893628	-0.041763	0.846365	0.0590286	0.784099	-0.152182	0.477774	-0.141343	0.51003	-0.110159	0.608356	-0.177138	0.407644	-0.218298	0.305469	0.38977	0.0597295	0.476824	0.01848	0.293093	0.164544	-0.0994543	0.64382	-0.0193831	0.92837	0.0645947	0.764278	-0.0887246
n266889	known lncRNA	grey60	0.931404	3.96142170452191e-11	0.12474	0.561408	0.284004	0.178644	0.0922286	0.668199	0.072755	0.735479	0.225952	0.288394	-0.0923046	0.667941	-0.0707625	0.742481	-0.0960656	0.655211	-0.0772508	0.719757	-0.0569088	0.791683	0.428627	0.0366335	-0.174044	0.416015	-0.120773	0.57402	-0.078898	0.714024	-0.142186	0.507485	-0.284016	0.178624	-0.135525	0.527768	-0.149225	0.48647	-0.182064	0.394511	-0.134892	0.529718	-0.14615	0.495595	-0.311978	0.137778	-0.401063
n266894	known lncRNA	black	-0.355157	0.0885575	-0.141241	0.510337	0.147826	0.490611	-0.104478	0.627078	-0.281925	0.181982	-0.114419	0.594473	-0.248992	0.240682	-0.134784	0.53005	-0.0910509	0.672204	0.278206	0.188062	-0.0280125	0.89662	-0.246003	0.246562	-0.00523866	0.980618	0.0904181	0.67436	0.73104	4.95636513678889e-05	0.541456	0.00628436	0.420841	0.0405745	-0.116799	0.586775	0.020984	0.92247	-0.25772	0.224049	-0.0259243	0.904291	-0.0422861	0.844464	-0.165841	0.438654	0.0953917
n266902	known lncRNA	midnightblue	0.032435	0.880406	0.929852	5.02937605119202e-11	-0.0110697	0.959057	0.101164	0.638102	-0.0573925	0.789951	0.229086	0.281579	-0.00448144	0.983419	0.137174	0.522712	-0.0213453	0.921139	0.120963	0.573411	0.0625577	0.771516	0.427488	0.0371903	-0.113725	0.596724	-0.0320392	0.881855	-0.0752483	0.726747	-0.100822	0.639244	-0.201361	0.345417	-0.102628	0.633223	-0.0410962	0.848791	-0.0877277	0.683552	-0.203156	0.341043	-0.24061	0.257401	-0.39735	0.0545166	-0.407768
n266916	known lncRNA	turquoise	0.289084	0.170663	0.343154	0.100663	0.290121	0.169065	0.652021	0.00055576	0.426226	0.037815	0.276741	0.190495	0.32157	0.125449	0.319458	0.128093	0.185408	0.385736	0.379252	0.0675894	0.423018	0.0394404	0.922518	1.4503126384589e-10	-0.377451	0.0690108	-0.333533	0.111219	-0.229903	0.27982	-0.371086	0.0742186	-0.680284	0.000254484	-0.237616	0.263551	-0.234488	0.270074	0.11259	0.600416	-0.302827	0.150328	-0.312466	0.137131	-0.64639	0.000643326	-0.897151
n266981	known lncRNA	cyan	-0.100786	0.639366	0.241382	0.25583	0.39758	0.0543643	0.209206	0.326545	-0.112352	0.601192	-0.111198	0.604957	-0.0701274	0.744717	-0.00834859	0.969116	0.472071	0.0198532	-0.133789	0.533119	-0.00421853	0.984392	0.109205	0.611482	0.0590818	0.783909	-0.172369	0.420583	-0.176714	0.408785	-0.2699	0.20214	-0.20252	0.342589	-0.211602	0.320909	-0.165811	0.43874	0.0840481	0.696195	0.442753	0.030261	-0.0339477	0.87487	0.077285	0.719638	-0.059845
n266989	known lncRNA	tan	-0.00781938	0.971073	-0.0111783	0.958656	0.00682495	0.974751	0.010863	0.959821	0.0268944	0.900726	0.0117423	0.956572	0.00679642	0.974856	0.98396	5.78418712399664e-18	-0.0174269	0.935583	0.0376214	0.86145	0.139998	0.514106	0.21421	0.314839	-0.0750711	0.727366	-0.0652078	0.762103	-0.0492971	0.819062	-0.0803552	0.708964	-0.140573	0.512359	-0.067278	0.754773	-0.0571278	0.790899	0.097007	0.652039	-0.066408	0.757851	-0.0685365	0.750326	-0.151778	0.478957	-0.200376
n267030	known lncRNA	greenyellow	-0.0824278	0.701788	0.544216	0.00597317	-0.0836187	0.697676	-0.0445916	0.836093	0.00439579	0.983736	0.69405	0.000168641	-0.114714	0.593517	-0.130562	0.543129	0.0253636	0.906352	-0.119457	0.578229	-0.0947793	0.659554	0.24937	0.239947	0.0299019	0.889688	-0.145135	0.498627	0.02178	0.919538	-0.0406618	0.850371	-0.114761	0.593364	-0.152366	0.477235	-0.157377	0.46269	-0.23638	0.266116	-0.147382	0.491929	0.126015	0.55738	-0.207339	0.33098	-0.227628
n267058	known lncRNA	salmon	0.0241484	0.910821	-0.00797555	0.970496	-0.00982532	0.963657	0.205732	0.334824	0.847351	1.75210870337237e-07	0.0604932	0.77887	0.525429	0.00837171	0.00808153	0.970104	-0.0140738	0.947959	-0.0107541	0.960224	0.0691296	0.748233	0.430935	0.0355252	-0.156005	0.46665	-0.14649	0.49458	-0.107941	0.615636	-0.161412	0.451147	-0.300604	0.153494	-0.150513	0.482673	-0.16013	0.454798	-0.0688466	0.749232	-0.137906	0.520473	-0.0574714	0.789668	-0.290597	0.168334	-0.40039
n267074	known lncRNA	orange	-0.234934	0.269137	0.132922	0.535801	0.0106088	0.960761	-0.0905276	0.673986	0.0786265	0.714967	0.0330756	0.878061	0.166716	0.43621	0.212654	0.318452	0.194331	0.362864	0.303265	0.149708	0.695987	0.000158871	0.244907	0.248739	-0.23528	0.268412	-0.382805	0.0648508	-0.417119	0.0425731	-0.594103	0.0022053	-0.596268	0.00210429	0.0956977	0.656452	0.267919	0.205601	0.816443	1.14324411505022e-06	0.115155	0.592087	0.0344595	0.872998	0.249089	0.240494	-0.196945
n267076	known lncRNA	cyan	-0.0181016	0.933095	-0.0497505	0.817425	0.912419	5.32052026105682e-10	-0.0323345	0.880774	0.111572	0.603736	-0.0168788	0.937605	0.0304734	0.887592	-0.00782098	0.971067	-0.0316716	0.883202	-0.0361676	0.866756	-0.0598072	0.781318	0.229881	0.279866	-0.103545	0.630175	0.172029	0.421514	-0.116366	0.588173	-0.0717208	0.739111	-0.0691173	0.748277	-0.195191	0.360705	-0.195399	0.360183	-0.205714	0.334868	-0.0226623	0.91629	-0.147253	0.492313	-0.253904	0.231225	-0.207422
n267090	known lncRNA	turquoise	0.378236	0.0683885	0.355042	0.0886677	0.469313	0.0206871	0.23945	0.259771	0.247863	0.242892	0.489328	0.0152331	0.273476	0.195995	0.460061	0.023694	0.206418	0.33318	0.433979	0.0341047	0.53738	0.00676869	0.954419	4.9220630490771e-13	-0.374865	0.0710921	-0.321979	0.124942	-0.203548	0.340092	-0.353494	0.0901663	-0.669705	0.000344173	-0.312689	0.136835	-0.300244	0.154011	0.103836	0.629207	-0.319469	0.128079	-0.323256	0.123367	-0.704936	0.000119866	-0.934345
n267099	known lncRNA	turquoise	0.326035	0.119992	0.492029	0.0145969	0.614214	0.00140824	0.113896	0.596171	0.0993673	0.644112	0.675376	0.000293181	0.137195	0.522647	0.106339	0.620918	0.145108	0.498706	0.159138	0.457635	0.235706	0.267522	0.801009	2.57258918066978e-06	-0.314499	0.134456	-0.26275	0.214817	-0.169799	0.42765	-0.291624	0.166767	-0.556029	0.0047828	-0.263202	0.214001	-0.255338	0.22851	-0.0667197	0.756747	-0.267619	0.206128	-0.276619	0.190698	-0.592424	0.00228646	-0.776919
n267100	known lncRNA	turquoise	0.092051	0.668802	0.28495	0.177137	0.00822457	0.969575	0.24332	0.251916	0.029182	0.892328	0.404567	0.0498878	0.236919	0.264995	0.0879082	0.682934	0.306274	0.145508	0.320961	0.126207	0.43492	0.0336747	0.500656	0.0127094	-0.426175	0.0378405	-0.446295	0.0288109	-0.383024	0.0646843	-0.588541	0.0024839	-0.761371	1.55309510640317e-05	0.217462	0.307373	0.331165	0.113937	0.684276	0.000226362	-0.188704	0.377193	-0.214404	0.31439	-0.00560425	0.979266	-0.470108
n267111	known lncRNA	salmon	-0.000466647	0.998273	0.0285227	0.894748	-0.0194295	0.928199	-0.0189549	0.929948	0.992882	7.91685682904885e-22	0.0135342	0.949952	0.058248	0.78689	0.0139373	0.948463	0.0277486	0.897589	-0.00623532	0.976931	0.0453059	0.833503	0.34708	0.0965758	-0.119066	0.579482	-0.106873	0.619156	-0.0791793	0.713046	-0.116205	0.588692	-0.223916	0.292878	-0.117641	0.584062	-0.118462	0.581422	-0.082596	0.701207	-0.109085	0.611877	-0.113911	0.596121	-0.24739	0.243821	-0.318735
n267115	known lncRNA	greenyellow	-0.066416	0.757822	-0.118834	0.580228	-0.118402	0.581616	-0.0785499	0.715234	-0.114046	0.595681	0.667303	0.000367992	-0.061381	0.775705	-0.0996056	0.643313	-0.0778733	0.717588	-0.0926968	0.666609	0.135551	0.527691	0.0622841	0.772489	-0.0045236	0.983263	-0.0629281	0.770198	-0.0996003	0.643331	-0.104595	0.62669	-0.0988091	0.645983	-0.13185	0.539123	-0.066964	0.755883	-0.00509049	0.981166	-0.13956	0.515436	0.445656	0.0290682	0.0536028	0.803547	-0.0295284
n267117	known lncRNA	purple	0.0291453	0.892463	0.00269371	0.990033	-0.147706	0.490965	-0.0704908	0.743437	0.122496	0.568527	0.00100077	0.996297	0.100645	0.639837	0.194071	0.36352	-0.0797547	0.711047	-0.0215238	0.920482	0.608294	0.00161197	0.144468	0.500623	-0.222927	0.29507	-0.237148	0.264519	-0.205779	0.334712	-0.310752	0.139415	-0.375232	0.070794	0.3896	0.0598509	0.509216	0.0110395	0.605783	0.00170568	-0.0800398	0.710058	-0.164675	0.441926	0.0774626	0.719019	-0.171354
n267138	known lncRNA	brown	-0.213324	0.316893	-0.27199	0.198533	-0.324621	0.121701	-0.273929	0.195225	-0.35454	0.0891517	-0.359081	0.0848465	-0.272772	0.197195	-0.318543	0.12925	-0.233279	0.272623	-0.388335	0.060758	-0.462524	0.0228614	-0.784015	5.81802650101532e-06	0.705028	0.000119513	0.581815	0.00286023	0.178722	0.403395	0.512647	0.0104232	0.924323	1.12874569498865e-10	0.0223655	0.917382	-0.0444607	0.836568	-0.549073	0.00545677	0.14651	0.494521	0.196246	0.358062	0.240107	0.258428	0.779051
n267146	known lncRNA	brown	-0.202095	0.343625	-0.20024	0.348165	-0.210706	0.32301	-0.205422	0.33557	-0.217183	0.308009	-0.206256	0.333568	-0.135501	0.527844	-0.168995	0.429873	0.445742	0.0290334	-0.148532	0.488517	0.0134633	0.950214	-0.384802	0.063349	0.509012	0.0110771	0.442902	0.0301988	0.386843	0.061842	0.471999	0.0198746	0.712843	9.26567671905782e-05	-0.146266	0.49525	-0.129037	0.547891	-0.45893	0.0240849	0.0186349	0.931128	-0.034276	0.873669	-0.197147	0.355816	0.315577
n267158	known lncRNA	black	-0.0032835	0.987851	-0.029534	0.891037	-0.106838	0.619271	-0.0283756	0.895287	0.0202712	0.925096	-0.0470046	0.82735	-0.0953005	0.657793	-0.0933453	0.664409	-0.142383	0.506889	-0.0956147	0.656732	-0.253368	0.232245	-0.126291	0.556513	-0.0973383	0.650924	0.136478	0.524842	0.905496	1.18871019619832e-09	0.815125	1.22877858424483e-06	0.50413	0.0120081	-0.192792	0.366752	-0.232137	0.275044	-0.665272	0.000389229	-0.148594	0.488334	-0.179115	0.402345	-0.421279	0.0403444	-0.0461287
n267161	known lncRNA	lightgreen	-0.115374	0.591378	-0.118156	0.582404	-0.124741	0.561403	-0.129444	0.546618	-0.135198	0.528775	-0.150953	0.481377	-0.114615	0.593835	-0.112822	0.599661	-0.09871	0.646316	-0.153257	0.474633	-0.237213	0.264385	-0.327156	0.118649	0.226172	0.287913	0.985776	1.55590915357165e-18	-0.0317118	0.883054	0.243162	0.252233	0.656262	0.000496797	-0.0769254	0.720891	-0.114482	0.594269	-0.495023	0.0139175	-0.0494998	0.81833	-0.0643952	0.764986	-0.139319	0.516168	0.369738
n267162	known lncRNA	turquoise	0.359053	0.0848729	0.184777	0.387384	0.243422	0.251712	-0.0226485	0.916341	0.138344	0.519139	0.261858	0.216436	0.264756	0.211209	0.190532	0.372504	0.371551	0.0738288	0.508803	0.0111156	0.682693	0.000237167	0.690305	0.000189027	-0.242039	0.2545	-0.438279	0.0321754	-0.0535527	0.803727	-0.207423	0.330779	-0.521869	0.00890601	0.0128568	0.952454	0.0452235	0.833801	0.345177	0.098541	-0.334092	0.110584	-0.30968	0.140856	-0.543299	0.00607502	-0.743581
n267172	known lncRNA	black	0.022283	0.917686	0.20294	0.341568	0.0832175	0.699061	0.112277	0.601435	0.0277865	0.89745	0.244099	0.250354	-0.151639	0.479363	-0.188237	0.378396	-0.140004	0.514085	-0.0851605	0.692365	-0.304563	0.147887	0.0882034	0.681924	-0.0680791	0.751941	0.224298	0.292034	0.22781	0.284342	0.677855	0.000273036	0.336531	0.107846	-0.327689	0.118014	-0.407411	0.0481507	-0.724656	6.20694410946749e-05	-0.110655	0.606733	-0.276807	0.190384	-0.505861	0.011671	-0.16741
n267177	known lncRNA	purple	-0.00397796	0.985282	0.152534	0.476742	-0.0358016	0.868093	0.614523	0.00139824	0.232325	0.274645	0.0245507	0.909341	0.15261	0.476522	0.0381751	0.85943	0.313418	0.135874	0.426682	0.0375881	0.736787	4.02594471383084e-05	0.554067	0.0049654	-0.295111	0.161522	-0.169283	0.429077	-0.177115	0.407704	-0.20058	0.34733	-0.42342	0.0392339	-0.11995	0.57665	-0.157301	0.462909	0.272938	0.196911	-0.110502	0.607235	-0.255191	0.228787	-0.419857	0.0410954	-0.576408
n267179	known lncRNA	skyblue	-0.187685	0.379822	0.171667	0.422509	-0.304273	0.148292	-0.241275	0.256048	-0.423608	0.0391376	-0.0891221	0.678782	0.124248	0.562965	0.177264	0.407305	0.088579	0.680639	0.067587	0.75368	0.218897	0.304111	-0.180971	0.397406	0.536149	0.00692093	0.204274	0.338337	-0.0590506	0.78402	-0.0842718	0.695425	0.295328	0.161199	-0.155664	0.467637	-0.181693	0.395493	-0.0345301	0.87274	-0.000406738	0.998495	0.16	0.455169	0.0305874	0.887174	0.239575
n267184	known lncRNA	pink	-0.339574	0.1045	-0.351415	0.0922074	-0.36936	0.0756811	-0.345863	0.0978291	-0.361907	0.0822475	-0.419156	0.0414702	-0.30199	0.151515	-0.320446	0.126851	-0.24643	0.245715	-0.37888	0.0678814	-0.538855	0.00658994	-0.934979	2.23602024239698e-11	0.528635	0.00791359	0.566436	0.00390585	0.103082	0.631711	0.209967	0.324747	0.755674	1.9555902988022e-05	0.201617	0.344791	0.188614	0.377426	-0.198447	0.352588	0.26469	0.211326	0.312027	0.137713	0.644286	0.000678963	0.973581
n267185	known lncRNA	brown	-0.276923	0.190192	-0.301199	0.152643	-0.310452	0.139816	-0.291002	0.167715	-0.312844	0.136631	-0.34428	0.099478	-0.214222	0.314813	-0.231642	0.276098	-0.198381	0.352753	-0.340453	0.103548	-0.444595	0.0294995	-0.745654	2.89052487750558e-05	0.475533	0.0188451	0.458837	0.024117	0.70662	0.000113549	0.680989	0.000249303	0.924656	1.07694425960338e-10	3.98293757232302e-05	0.999853	-0.0324815	0.880235	-0.587437	0.00254258	0.0974948	0.650398	0.0927498	0.666429	0.117185	0.585529	0.650951
n267186	known lncRNA	turquoise	0.840552	2.73663168666456e-07	0.379772	0.0671829	0.430832	0.0355741	0.106061	0.621838	0.128309	0.55017	0.25782	0.223863	0.139726	0.51493	-0.00649306	0.975978	0.076309	0.723042	0.0614904	0.775315	0.206252	0.333576	0.688778	0.000197931	-0.276109	0.191552	-0.225705	0.288936	-0.138376	0.519041	-0.247908	0.242803	-0.478392	0.0180444	-0.216166	0.310336	-0.22936	0.280989	-0.0811601	0.706174	-0.21898	0.303924	-0.22819	0.283519	-0.501143	0.012609	-0.662238
n267190	known lncRNA	pink	-0.340989	0.102971	-0.338635	0.105525	-0.360051	0.0839473	-0.327277	0.118505	-0.35621	0.08755	-0.419493	0.0412899	-0.297481	0.158023	-0.30705	0.144439	-0.143113	0.50469	-0.133251	0.53478	-0.460512	0.0235399	-0.867979	3.92363273349758e-08	0.245445	0.24767	0.452056	0.0265717	-0.0296261	0.890699	0.0875489	0.684165	0.510959	0.0107228	0.325665	0.120437	0.381234	0.066051	0.124764	0.561332	0.255576	0.228062	0.17006	0.426929	0.758065	1.77663248440166e-05	0.90085
n267223	known lncRNA	turquoise	0.361037	0.0830416	0.0653695	0.76153	0.703027	0.000127399	0.345869	0.0978226	-0.0170729	0.936889	0.135217	0.528717	0.444262	0.0296363	0.170511	0.425685	0.232063	0.275202	0.356146	0.0876105	0.475235	0.0189304	0.702521	0.000129465	-0.289874	0.169445	-0.252865	0.233204	-0.0967715	0.652832	-0.237006	0.264814	-0.492951	0.0143849	-0.246093	0.246383	-0.232642	0.273972	0.0912462	0.671539	-0.242072	0.254432	-0.228462	0.282928	-0.553621	0.00500766	-0.716751
n267224	known lncRNA	grey60	0.801346	2.52937884178654e-06	-0.119405	0.578395	-0.0811781	0.706112	-0.142531	0.506443	-0.132448	0.537269	-0.0505903	0.814395	-0.156928	0.463984	-0.138205	0.519561	-0.132731	0.536391	-0.166176	0.437719	-0.211459	0.321242	-0.0674567	0.754141	-0.0716603	0.739323	0.231885	0.275579	-0.112752	0.599889	-0.106318	0.620988	0.0255956	0.905499	-0.0984825	0.647079	-0.11353	0.597357	-0.104986	0.625393	0.187423	0.3805	-0.0433967	0.840429	0.133197	0.53495	0.132867
n267225	known lncRNA	pink	-0.204886	0.336858	-0.216965	0.308507	-0.209979	0.324719	-0.188202	0.378488	-0.234802	0.269413	-0.196633	0.357096	-0.166682	0.436304	-0.125305	0.559623	-0.0180882	0.933144	-0.202763	0.341998	-0.230907	0.277667	-0.4913	0.0147665	-0.152265	0.47753	-0.118447	0.58147	0.33706	0.107258	0.390932	0.0589064	0.209861	0.324997	0.405985	0.0490154	0.684032	0.000227998	0.2207	0.300047	0.378028	0.0685531	-0.0960392	0.6553	0.346712	0.096953	0.34799
n267230	known lncRNA	blue	0.370501	0.0747121	-0.00141564	0.994762	-0.21082	0.322742	-0.237962	0.262834	-0.0474705	0.825664	-0.178498	0.403995	-0.18217	0.394231	-0.199692	0.349514	-0.259665	0.220448	-0.445404	0.0291702	-0.391387	0.0585862	-0.335305	0.109216	0.0667576	0.756613	0.35772	0.0861201	-0.356298	0.087466	-0.300329	0.153889	0.0791094	0.713289	0.07488	0.728034	0.0623225	0.772353	0.0143104	0.947086	0.222973	0.294969	0.286418	0.174819	0.528089	0.00799008	0.480111
n267233	known lncRNA	turquoise	0.253824	0.231377	0.215551	0.311748	0.526908	0.00815772	0.584894	0.00268236	0.389398	0.0599946	0.385079	0.0631432	0.0853167	0.691827	0.270104	0.201787	0.0581208	0.787345	0.417838	0.0421813	0.242402	0.253765	0.859391	7.52678342587775e-08	-0.341844	0.102055	-0.278108	0.188225	-0.137724	0.521031	-0.252505	0.233893	-0.567676	0.00381102	-0.282766	0.180626	-0.2807	0.183969	-0.0603613	0.779341	-0.30815	0.142933	-0.319406	0.128158	-0.671331	0.00032882	-0.847621
n267238	known lncRNA	turquoise	0.0652492	0.761956	0.0301282	0.888858	0.310369	0.139929	0.526063	0.00827933	0.030526	0.8874	0.217876	0.306429	0.270206	0.201609	0.212913	0.317849	0.135641	0.527412	0.664094	0.000402028	0.298837	0.156045	0.595675	0.00213154	-0.328096	0.117531	-0.253402	0.23218	0.207281	0.331116	0.109277	0.611248	-0.301944	0.15158	-0.23127	0.276891	-0.293592	0.163793	-0.0514782	0.811194	-0.265288	0.210257	-0.295629	0.160752	-0.623727	0.00112702	-0.675658
n267239	known lncRNA	pink	-0.429361	0.0362782	-0.251783	0.235279	-0.293139	0.164475	-0.393729	0.0569611	-0.329107	0.116338	-0.522596	0.00879473	-0.353972	0.0897015	-0.327008	0.118825	-0.0608191	0.777708	-0.165622	0.439268	-0.315999	0.132509	-0.838819	3.05617196171119e-07	0.55617	0.00476987	0.481643	0.0171679	0.189112	0.376144	0.205282	0.335906	0.726383	5.84403188419596e-05	0.294682	0.16216	0.212116	0.319707	-0.0807584	0.707566	0.17017	0.426626	0.172699	0.419682	0.503996	0.0120347	0.842432
n267250	known lncRNA	turquoise	0.460968	0.0233847	0.233088	0.273025	0.246799	0.244988	0.18204	0.394576	0.572383	0.00346866	0.551078	0.00525477	0.43187	0.035084	0.319273	0.128326	0.139775	0.514783	0.125084	0.56032	0.371992	0.07346	0.896104	3.22228814752945e-09	-0.357656	0.0861799	-0.31349	0.135779	-0.215439	0.312006	-0.347775	0.0958656	-0.645113	0.000664757	-0.275139	0.193179	-0.274625	0.194047	0.0159328	0.941096	-0.253508	0.231978	-0.281069	0.183369	-0.626885	0.00104502	-0.8606
n267251	known lncRNA	orange	-0.0185351	0.931496	-0.0662111	0.758548	-0.0148972	0.944919	0.0740993	0.730767	-0.0617826	0.774275	0.250925	0.236931	-0.140249	0.513342	0.0534078	0.804248	-0.111099	0.60528	0.413957	0.0443308	0.344434	0.0993161	0.157044	0.46365	-0.227566	0.284872	-0.260788	0.218387	-0.227466	0.28509	-0.35121	0.0924109	-0.403973	0.0502568	0.571895	0.00350285	0.30767	0.143588	0.618259	0.00128207	0.255735	0.227763	-0.141427	0.509777	0.114016	0.59578	-0.172562
n267261	known lncRNA	brown	-0.235246	0.268484	-0.0968666	0.652511	-0.301358	0.152414	-0.309762	0.140746	-0.344729	0.0990079	-0.285719	0.175921	-0.280321	0.184588	-0.320279	0.12706	-0.273622	0.195746	-0.26821	0.20509	-0.550329	0.0053295	-0.710655	9.95823043178091e-05	0.582518	0.00281877	0.4211	0.0404383	0.597141	0.00206469	0.59746	0.00205034	0.893767	4.06964702094907e-09	-0.0191212	0.929335	0.0659895	0.759333	-0.598071	0.00202319	0.020316	0.924931	0.0241655	0.910758	0.108797	0.612822	0.642819
n267262	known lncRNA	cyan	0.321991	0.124927	0.0460764	0.830711	0.876457	1.97011485866791e-08	-0.0180774	0.933184	0.283392	0.179621	0.0809719	0.706826	0.0698197	0.745801	0.129166	0.547488	0.119398	0.578419	0.0858834	0.689879	0.10677	0.619496	0.543981	0.00599908	-0.242184	0.254205	-0.194018	0.363654	-0.119632	0.577669	-0.185114	0.386502	-0.390317	0.0593409	-0.175832	0.411164	-0.0669572	0.755907	-0.0216428	0.920043	-0.186636	0.382541	-0.200556	0.347389	-0.406102	0.0489444	-0.538571
n267268	known lncRNA	white	-0.0650501	0.762662	-0.11588	0.589741	-0.0804263	0.708717	-0.0549482	0.798714	-0.0881487	0.682111	0.130605	0.542996	0.660861	0.00043906	0.275504	0.192566	-0.0480186	0.823682	0.00450281	0.98334	0.258645	0.222331	0.105094	0.625036	-0.214054	0.315202	-0.233088	0.273026	-0.218886	0.304138	-0.314749	0.134131	-0.360656	0.083391	0.0122623	0.954651	0.504003	0.0120333	0.521651	0.00893964	0.118052	0.58274	-0.112481	0.60077	0.176053	0.410568	-0.100452
n267275	known lncRNA	turquoise	0.572867	0.00343497	0.310298	0.140024	0.000988164	0.996344	0.13791	0.520461	0.0420012	0.845499	0.598605	0.00199967	0.268676	0.204273	0.209392	0.326104	0.120218	0.575792	0.362674	0.081553	0.249129	0.240416	0.692807	0.000175184	-0.37193	0.0735114	-0.182331	0.393808	-0.083511	0.698048	-0.238383	0.261966	-0.482985	0.0168162	-0.21778	0.306647	-0.308196	0.142871	0.0354353	0.869432	-0.188671	0.377279	-0.282628	0.180849	-0.484694	0.0163772	-0.668799
n267277	known lncRNA	blue	-0.203322	0.340639	-0.211792	0.320464	-0.217315	0.307708	-0.182019	0.394632	-0.203229	0.340867	-0.240859	0.256894	-0.157057	0.463613	0.116734	0.586985	-0.136575	0.524546	-0.185175	0.386344	-0.210192	0.324219	-0.483304	0.0167335	-0.049464	0.818459	-0.114614	0.59384	-0.177235	0.407382	-0.225331	0.289757	-0.0641808	0.765747	0.489597	0.0151688	0.575704	0.003243	0.546729	0.00570106	0.589308	0.00244377	0.367652	0.0771494	0.772015	9.92489624760513e-06	0.509456
n267282	known lncRNA	salmon	0.217064	0.308279	0.105424	0.623944	0.304957	0.147337	-0.0127778	0.952746	0.926378	8.41930536096888e-11	0.0364711	0.865648	0.0154911	0.942727	-0.0152306	0.943688	-0.0361802	0.86671	-0.0104858	0.961215	0.0348219	0.871673	0.489654	0.015155	-0.183758	0.390051	-0.125905	0.55773	-0.116583	0.58747	-0.17116	0.4239	-0.317079	0.131118	-0.175474	0.412134	-0.161612	0.450579	-0.138284	0.519321	-0.168247	0.431947	-0.147424	0.491803	-0.356196	0.0875633	-0.4531
n267283	known lncRNA	turquoise	0.721832	6.84310287080124e-05	0.295561	0.160854	0.0645263	0.764521	0.0513214	0.811759	0.263015	0.214339	0.340409	0.103595	0.0765581	0.722172	-0.0524632	0.807647	0.183025	0.391979	0.419035	0.0415349	0.392237	0.0579922	0.676453	0.000284275	-0.373274	0.0723961	-0.230596	0.278333	-0.315149	0.13361	-0.41059	0.0462647	-0.607688	0.00163418	-0.0967145	0.653024	-0.0860874	0.689178	0.255271	0.228637	-0.126984	0.55433	-0.267022	0.207181	-0.353233	0.0904205	-0.62833
n267284	known lncRNA	brown	0.17365	0.417085	0.0929515	0.665745	-0.0979291	0.648938	-0.138379	0.519031	-0.418881	0.0416175	-0.210491	0.323515	-0.180924	0.397531	-0.140185	0.513538	0.137074	0.523018	-0.293804	0.163474	-0.305711	0.146288	-0.306918	0.14462	0.151754	0.479027	0.654853	0.000515757	0.376404	0.0698478	0.434009	0.0340907	0.625511	0.00108005	0.0914403	0.670879	-0.0194008	0.928304	-0.497159	0.0134487	-0.152747	0.47612	-0.114231	0.59508	-0.21017	0.324271	0.257863
n267286	known lncRNA	orange	-0.0364818	0.865609	-0.0715549	0.739694	-0.0875731	0.684082	-0.161579	0.450673	-0.215996	0.310724	0.110759	0.606394	0.13578	0.526986	0.0829905	0.699844	0.24483	0.248893	0.356904	0.0868904	0.517508	0.00959896	0.0674331	0.754224	-0.421807	0.0400681	-0.0592422	0.783336	-0.201578	0.344887	-0.172613	0.419918	-0.304553	0.147901	0.265714	0.209499	0.581041	0.00290651	0.65908	0.000460685	0.111636	0.603528	-0.0908692	0.672823	0.100017	0.641935	-0.123544
n267298	known lncRNA	cyan	0.0211155	0.921986	0.0862702	0.688551	0.794393	3.56642038175901e-06	0.595647	0.00213284	0.00830499	0.969277	0.0541939	0.801423	-0.0320477	0.881824	-0.0128696	0.952407	0.0384326	0.858491	0.0779372	0.717366	0.0095681	0.964607	0.436178	0.0331065	-0.202519	0.342592	-0.00557734	0.979365	-0.0720607	0.737917	-0.115363	0.591412	-0.241946	0.254687	-0.186117	0.383888	-0.193914	0.363917	-0.165755	0.438897	-0.114746	0.593412	-0.191915	0.368978	-0.39906	0.0533909	-0.433723
n267299	known lncRNA	darkturquoise	-0.0491677	0.819529	0.0555866	0.796423	-0.0322204	0.881191	0.498615	0.0131366	0.0696971	0.746233	-0.0147507	0.94546	0.482685	0.0168944	0.225043	0.290391	0.246702	0.245177	0.687753	0.000204117	0.573434	0.00339587	0.494336	0.0140709	-0.249702	0.239301	-0.222856	0.295229	-0.141353	0.510001	-0.14629	0.495179	-0.390054	0.0595277	-0.0175404	0.935165	0.0546581	0.799755	0.356036	0.0877155	-0.22248	0.296065	-0.221131	0.299079	-0.389738	0.0597525	-0.534843
n267304	known lncRNA	turquoise	0.0239074	0.911707	0.0897481	0.676645	0.0481099	0.823352	0.753389	2.14122748242338e-05	0.65569	0.000504417	0.07349	0.732902	-0.00986771	0.9635	0.0720946	0.737797	0.0989828	0.645401	0.0270545	0.900138	0.102252	0.634473	0.529706	0.00776521	-0.22241	0.296221	-0.176308	0.409881	-0.173223	0.418251	-0.231486	0.276431	-0.400032	0.052759	-0.152117	0.477965	-0.126705	0.555209	-0.0246121	0.909115	-0.133603	0.533695	-0.142697	0.505943	-0.344037	0.0997322	-0.497543
n267315	known lncRNA	turquoise	0.175007	0.413399	0.495344	0.0138461	0.0724855	0.736425	0.0702781	0.744186	0.319377	0.128194	0.271492	0.199389	0.38836	0.0607403	0.326176	0.119822	0.310516	0.139731	0.568366	0.00375912	0.571998	0.00349562	0.781157	6.62706528597826e-06	-0.323584	0.122966	-0.328934	0.116541	-0.0228838	0.915474	-0.220717	0.300009	-0.526264	0.00825026	-0.169474	0.428547	-0.208339	0.328599	0.207462	0.330685	-0.188895	0.376703	-0.380977	0.066249	-0.622639	0.0011565	-0.802548
n267319	known lncRNA	brown	-0.332028	0.112941	-0.293657	0.163694	-0.379606	0.0673125	-0.312526	0.137051	-0.323599	0.122947	-0.317832	0.130155	-0.242028	0.254521	-0.353153	0.0904982	-0.176308	0.40988	-0.348637	0.0949892	-0.415008	0.0437402	-0.810962	1.53757287255483e-06	0.48595	0.0160603	0.790509	4.29673869252554e-06	0.20386	0.339337	0.389272	0.0600851	0.88544	8.96738841982565e-09	0.0857369	0.690383	0.0976548	0.649859	-0.411323	0.0458384	0.212658	0.318444	0.110916	0.605881	0.300657	0.153418	0.811484
n267329	known lncRNA	black	-0.215679	0.311452	-0.273218	0.196433	-0.169718	0.427873	-0.245923	0.24672	-0.285661	0.176013	-0.316414	0.131973	-0.162768	0.447304	-0.146251	0.495295	0.00129211	0.995219	-0.12019	0.575882	-0.136397	0.525093	-0.51021	0.0108579	0.20026	0.348117	0.375134	0.0708731	0.545234	0.00586165	0.698214	0.000148252	0.701508	0.000133683	0.0667354	0.756692	0.226253	0.287737	-0.350392	0.0932251	0.00490056	0.981869	-0.0596715	0.781803	-0.0866011	0.687415	0.367857
n267331	known lncRNA	blue	-0.23678	0.265283	-0.243871	0.25081	-0.253234	0.232499	0.00116224	0.9957	-0.233974	0.271155	-0.269632	0.202606	-0.149392	0.485974	-0.198776	0.351774	0.10128	0.637715	-0.195738	0.359333	-0.0219276	0.918995	-0.491491	0.0147218	-0.0777175	0.718131	-0.162931	0.446841	-0.231705	0.275962	-0.287175	0.173632	-0.127903	0.551445	0.473503	0.0194311	0.472443	0.019743	0.634493	0.0008682	0.188388	0.378009	0.434028	0.0340823	0.828029	5.91013314946681e-07	0.518601
n267338	known lncRNA	brown	-0.238896	0.260909	-0.249501	0.239692	-0.263901	0.212742	-0.240577	0.257469	-0.218471	0.305078	-0.149441	0.485832	-0.0762907	0.723106	-0.0912483	0.671532	-0.179196	0.402128	-0.129722	0.54575	-0.348443	0.095186	-0.493747	0.0142038	0.354356	0.0893295	0.458503	0.0242337	0.618259	0.00128206	0.875869	2.06984278245595e-08	0.873408	2.53823933471185e-08	-0.130863	0.542192	-0.17433	0.415235	-0.717632	7.89531951869686e-05	-0.122593	0.568218	-0.12655	0.555696	-0.229298	0.281122	0.369289
n267339	known lncRNA	brown	-0.174413	0.415009	-0.0108439	0.959892	-0.18663	0.382556	-0.190757	0.371929	-0.201591	0.344855	-0.223115	0.294652	-0.17654	0.409254	-0.181128	0.396988	-0.1592	0.457456	-0.208941	0.327173	-0.344116	0.0996493	-0.426669	0.0375949	0.178187	0.404828	0.609136	0.00158153	0.594364	0.0021929	0.8528	1.20640241167722e-07	0.839843	2.8636215825678e-07	-0.139661	0.515127	-0.18792	0.379216	-0.757206	1.83917485142361e-05	-0.0895272	0.677399	-0.120432	0.575107	-0.28313	0.180042	0.31168
n267349	known lncRNA	lightgreen	-0.0686536	0.749913	-0.0525657	0.807278	0.124073	0.563519	0.0564726	0.793246	0.103603	0.629979	-0.116032	0.58925	-0.24453	0.249492	-0.138114	0.519839	-0.176323	0.409841	-0.148629	0.488231	-0.286439	0.174786	-0.132664	0.536598	0.187562	0.380141	0.744058	3.07118428014343e-05	-0.0337644	0.87554	-0.0466082	0.828785	0.388698	0.060497	-0.328893	0.116591	-0.368917	0.0760598	-0.488889	0.0153385	-0.0282647	0.895695	-0.090857	0.672864	-0.0967341	0.652958	0.233497
n267354	known lncRNA	turquoise	0.131757	0.539413	0.0229806	0.915118	0.105788	0.622738	0.639031	0.000775525	0.454881	0.0255259	-0.0881995	0.681937	0.147789	0.49072	-0.0781746	0.71654	0.0342849	0.873637	-0.135386	0.528196	0.259063	0.221559	0.412887	0.0449384	-0.33326	0.111529	-0.267994	0.205468	0.107518	0.617032	0.155789	0.467275	-0.262448	0.215365	-0.0426264	0.843227	0.00996303	0.963148	-0.0677739	0.75302	-0.251491	0.235841	-0.183223	0.391459	-0.418029	0.0420773	-0.500497
n267355	known lncRNA	brown	-0.281311	0.182976	-0.18406	0.38926	-0.227395	0.285245	-0.295557	0.160859	-0.0854909	0.691228	-0.136575	0.524547	-0.112982	0.59914	-0.193243	0.36561	-0.143943	0.502197	-0.274437	0.194365	-0.404166	0.0501371	-0.500316	0.0127797	0.43323	0.0344501	0.367927	0.0769116	0.604381	0.00176001	0.864318	5.20755660686135e-08	0.863653	5.47783149638419e-08	-0.141912	0.50831	-0.168699	0.430693	-0.755012	2.00784227362467e-05	0.0550022	0.79852	-0.156734	0.464542	-0.204786	0.337099	0.378864
n267357	known lncRNA	cyan	-0.0607549	0.777937	-0.0435618	0.83983	0.879357	1.53841368424162e-08	0.0425646	0.843452	-0.0654428	0.76127	-0.0316076	0.883436	-0.0226105	0.91648	-0.0391514	0.855872	0.0688785	0.749119	0.0722978	0.737084	0.00775987	0.971293	0.182565	0.39319	-0.189854	0.374241	-0.170601	0.425438	-0.146182	0.495498	-0.209624	0.325557	-0.285788	0.175811	0.0775874	0.718584	-0.0298868	0.889743	0.172957	0.418977	0.118716	0.580606	-0.0474035	0.825907	0.00398885	0.985241	-0.180665
n267361	known lncRNA	darkturquoise	0.0155422	0.942538	0.0539483	0.802305	0.0535393	0.803776	0.0382805	0.859046	0.0549214	0.79881	0.0401075	0.852389	0.0683111	0.751122	0.452353	0.0264601	0.467117	0.0213712	0.857411	8.69450942622349e-08	0.331169	0.113932	0.395558	0.055716	-0.168631	0.430881	-0.153389	0.474247	-0.0694203	0.747208	-0.13982	0.514647	-0.285437	0.176366	-0.135231	0.528674	-0.112513	0.600666	0.26868	0.204267	-0.0983542	0.64751	-0.155738	0.467422	-0.293042	0.16462	-0.400392
n267369	known lncRNA	brown	-0.0692275	0.747888	-0.105698	0.623037	-0.125266	0.559746	-0.170809	0.424866	-0.066655	0.756976	-0.265485	0.209907	0.0270803	0.900043	0.0869491	0.686221	0.100149	0.641495	-0.0605163	0.778788	-0.0169904	0.937194	-0.183685	0.390243	0.145879	0.496402	0.5735	0.00339134	0.522792	0.0087649	0.728133	5.49520794945753e-05	0.694412	0.000166778	-0.262611	0.215069	-0.259528	0.2207	-0.64878	0.000604795	-0.242987	0.252587	-0.257235	0.224953	-0.493726	0.0142086	0.0748653
n267377	known lncRNA	brown	-0.212606	0.318563	-0.205631	0.335068	-0.270656	0.200831	-0.166681	0.436308	-0.279198	0.186427	-0.297154	0.158502	-0.204884	0.336863	-0.0538637	0.802609	-0.206611	0.332718	-0.29544	0.161032	-0.393588	0.057058	-0.576809	0.00317076	0.537662	0.00673422	0.7504	2.40756110666917e-05	0.42204	0.0399468	0.552817	0.00508477	0.935079	2.19945766350057e-11	-0.110078	0.60862	-0.116068	0.589135	-0.685956	0.00021536	-0.0577269	0.788754	-0.037529	0.861787	-0.0933083	0.664535	0.544277
n267384	known lncRNA	brown	-0.280662	0.184031	-0.232951	0.273317	-0.297903	0.157405	-0.281266	0.183049	-0.310304	0.140016	-0.343049	0.100774	-0.239942	0.258765	-0.246055	0.246457	-0.232153	0.275009	-0.30818	0.142893	-0.506579	0.0115333	-0.742091	3.30736059845688e-05	0.305482	0.146606	0.817217	1.09553623330669e-06	0.392265	0.0579726	0.521034	0.00903543	0.890282	5.70803568942843e-09	0.0239411	0.911583	-0.07526	0.726706	-0.547987	0.00556881	0.0874498	0.684504	0.157513	0.462299	0.202413	0.34285	0.723387
n267385	known lncRNA	turquoise	0.402451	0.0512118	0.424323	0.0387728	0.349168	0.0944526	0.556339	0.00475443	0.371347	0.0739996	0.372952	0.0726623	0.142281	0.507196	0.22575	0.288838	0.115541	0.590839	0.387546	0.0613299	0.376792	0.0695371	0.91448	4.13476834340853e-10	-0.463323	0.0225963	-0.399342	0.0532067	-0.327434	0.118318	-0.500687	0.012703	-0.803561	2.2608608780723e-06	-0.171348	0.423384	-0.131783	0.539333	0.230444	0.27866	-0.270469	0.201154	-0.286789	0.174236	-0.503706	0.0120921	-0.867492
n267386	known lncRNA	midnightblue	0.0460724	0.830725	0.752077	2.25479467222436e-05	0.0566556	0.79259	0.00333977	0.987643	0.02088	0.922853	0.0336841	0.875834	0.055328	0.797351	-0.0367391	0.86467	0.135342	0.528333	0.645991	0.000649957	0.161703	0.45032	0.419608	0.0412281	-0.161584	0.45066	-0.157708	0.461739	-0.0876155	0.683937	-0.141933	0.508247	-0.289837	0.169502	-0.034521	0.872773	-0.126138	0.556994	0.120124	0.576092	-0.164953	0.441144	-0.165632	0.43924	-0.302382	0.150958	-0.406149
n267402	known lncRNA	black	-0.0989875	0.645385	-0.0555029	0.796723	-0.345011	0.0987137	-0.180774	0.397929	0.211908	0.320193	-0.134624	0.530544	-0.207891	0.329665	-0.201543	0.344973	-0.237729	0.263317	-0.16547	0.439694	-0.401556	0.0517804	-0.315983	0.13253	-0.0332524	0.877414	0.113092	0.598784	0.661316	0.000433679	0.798697	2.88757493019099e-06	0.519391	0.00929439	-0.260812	0.218343	-0.148534	0.488513	-0.589551	0.0024312	0.106939	0.618939	-0.0453984	0.833167	-0.122354	0.568976	0.189585
n267406	known lncRNA	turquoise	0.56476	0.00403714	0.414077	0.044263	0.418231	0.041968	0.408273	0.0476335	0.258068	0.2234	0.496622	0.0135653	0.149416	0.485903	0.0968651	0.652517	0.0846421	0.694149	0.324194	0.122221	0.295414	0.161072	0.891074	5.29087778327667e-09	-0.393789	0.0569198	-0.199893	0.349018	-0.265564	0.209765	-0.408178	0.0476901	-0.64424	0.000679759	-0.273721	0.195578	-0.275196	0.193084	-0.00396606	0.985326	-0.284415	0.177987	-0.310193	0.140165	-0.615182	0.00137711	-0.839147
n267409	known lncRNA	brown	-0.207212	0.331282	0.0728814	0.735036	-0.238007	0.262742	-0.265098	0.210597	-0.136633	0.524368	-0.288831	0.171055	-0.0786893	0.714749	0.0191544	0.929213	-0.200501	0.347525	-0.318656	0.129107	-0.433423	0.0343606	-0.435848	0.0332551	0.54203	0.00621852	0.515162	0.00998974	0.466923	0.0214325	0.672795	0.000315512	0.859922	7.23874506208814e-08	-0.186606	0.382619	-0.241211	0.256179	-0.78584	5.34851837799653e-06	-0.100295	0.641006	-0.0511923	0.812225	-0.222179	0.296735	0.386856
n267448	known lncRNA	purple	0.00113714	0.995792	0.0108284	0.959949	0.0481518	0.8232	-0.0529641	0.805844	-0.0372818	0.862689	0.243681	0.251191	0.282491	0.181069	0.0178963	0.933852	-2.6518072876638e-05	0.999902	0.0765391	0.722239	0.853993	1.10957983485224e-07	0.303187	0.149819	-0.157635	0.461949	-0.092241	0.668156	-0.0577596	0.788637	-0.0826667	0.700963	-0.216578	0.30939	-0.136938	0.523436	-0.0649518	0.763011	0.206409	0.333201	-0.14492	0.499268	-0.14577	0.496729	-0.288473	0.171609	-0.3491
n267455	known lncRNA	saddlebrown	-0.0914594	0.670814	-0.0935138	0.663838	-0.0964366	0.65396	-0.0996998	0.642998	-0.104742	0.626203	-0.119055	0.579519	-0.0834837	0.698142	-0.093713	0.663163	-0.0794737	0.712023	-0.11506	0.592393	-0.175012	0.413384	-0.238147	0.262453	-0.0511607	0.812338	-0.0166295	0.938525	0.991332	6.8726481463716e-21	0.577205	0.00314517	0.410343	0.0464091	-0.070407	0.743732	-0.0968671	0.65251	-0.399328	0.0532161	-0.0443729	0.836886	-0.0591999	0.783487	-0.160641	0.453343	0.0775076
n267462	known lncRNA	turquoise	0.2954	0.161092	0.225894	0.288523	0.0378923	0.860462	0.110875	0.606012	0.241604	0.255381	0.359341	0.0846047	0.433369	0.0343858	0.351428	0.0921949	0.226512	0.287169	0.117343	0.585021	0.293296	0.164238	0.642746	0.000706118	-0.171558	0.422808	-0.153074	0.475167	0.387714	0.0612073	0.136083	0.526056	-0.167607	0.433725	-0.349295	0.0943246	-0.361795	0.0823493	-0.303504	0.149373	-0.354415	0.0892724	-0.349552	0.0940668	-0.794341	3.57540523372538e-06	-0.707156
n267471	known lncRNA	darkturquoise	-0.0126984	0.95304	0.0192738	0.928773	0.014115	0.947807	0.00277906	0.989717	-0.00697476	0.974197	0.066011	0.759257	-0.0205468	0.924081	0.00225409	0.99166	0.0984384	0.647227	0.963341	4.6728679466163e-14	0.217654	0.306936	0.224001	0.292689	-0.114514	0.594164	-0.102188	0.634687	-0.047356	0.826078	-0.11426	0.594989	-0.188589	0.377491	-0.0835927	0.697766	-0.0724054	0.736706	0.237647	0.263486	-0.0969709	0.65216	-0.0967613	0.652866	-0.137155	0.522769	-0.225602
n267498	known lncRNA	purple	-0.176582	0.409141	-0.216001	0.310714	-0.00778331	0.971207	-0.07348	0.732937	-0.229459	0.280777	0.201524	0.345018	0.348981	0.0946413	0.270931	0.200355	0.118932	0.579913	0.379049	0.0677481	0.738857	3.730730814914e-05	0.173477	0.417559	0.0193888	0.928348	0.00443248	0.9836	-0.123877	0.564141	-0.181922	0.394888	-0.127569	0.552491	-0.0813487	0.705521	0.0333539	0.877042	0.331052	0.114068	-0.157364	0.462727	-0.167111	0.435109	-0.161206	0.451733	-0.186874
n267502	known lncRNA	turquoise	0.300214	0.154054	0.515215	0.00998075	0.333445	0.111319	0.069664	0.746349	0.3218	0.125164	0.206177	0.333756	0.281047	0.183405	0.267552	0.206246	0.109653	0.610015	0.0566761	0.792517	0.524513	0.00850657	0.712954	9.23160648409065e-05	-0.420858	0.0405657	-0.413329	0.0446866	-0.327028	0.118802	-0.495961	0.01371	-0.736061	4.13433839601904e-05	-0.0794077	0.712252	0.0559393	0.795158	0.37809	0.0685044	-0.174759	0.414072	-0.0189426	0.929994	-0.291648	0.166731	-0.678541
n267529	known lncRNA	blue	-0.185499	0.385498	-0.200309	0.347995	-0.21375	0.315906	-0.182425	0.39356	-0.190857	0.371675	-0.23369	0.271754	-0.160277	0.454379	-0.17702	0.40796	-0.135816	0.526875	-0.200453	0.347642	-0.279866	0.185331	-0.539288	0.00653817	0.0241297	0.91089	-0.0783264	0.716011	-0.159569	0.456402	-0.182581	0.393149	0.0157116	0.941913	0.0918717	0.669412	0.174253	0.415445	0.312925	0.136524	0.497709	0.0133302	0.770699	1.05032600449977e-05	0.844798	2.07658827530245e-07	0.607888
n267541	known lncRNA	brown	-0.297242	0.158373	-0.301952	0.151569	-0.322235	0.124625	-0.305923	0.145995	-0.3252	0.120998	-0.358008	0.0858498	-0.262222	0.215775	-0.282073	0.181742	-0.197745	0.354329	-0.336727	0.107628	-0.483431	0.0167007	-0.800925	2.58359259269421e-06	0.695067	0.000163445	0.445541	0.0291147	0.330354	0.114879	0.334843	0.109736	0.829112	5.54305290523161e-07	0.105422	0.62395	0.260612	0.218709	-0.358213	0.0856571	0.114162	0.595305	0.211588	0.32094	0.347464	0.0961827	0.787565
n267590	known lncRNA	blue	-0.1661	0.437931	-0.186669	0.382455	-0.153132	0.474998	-0.116913	0.586408	-0.125628	0.558602	-0.171115	0.424024	0.223518	0.293758	-0.0463549	0.829702	-0.0190524	0.929589	-0.0557074	0.795989	-0.0657648	0.760129	-0.292973	0.164724	-0.200077	0.348565	-0.296228	0.159865	-0.334379	0.11026	-0.443183	0.030082	-0.357752	0.0860898	0.48909	0.0152901	0.426714	0.0375723	0.751902	2.27031626175325e-05	0.313909	0.135229	0.350537	0.0930806	0.802371	2.40176222782185e-06	0.353895
n267606	known lncRNA	blue	-0.17231	0.420745	-0.206587	0.332776	-0.20727	0.331144	-0.147621	0.491217	-0.188203	0.378484	-0.144708	0.499904	-0.105253	0.62451	-0.0857251	0.690423	0.0846145	0.694244	-0.0633798	0.768592	0.00171792	0.993644	-0.38312	0.0646118	-0.136289	0.525423	-0.220572	0.300333	-0.267075	0.207087	-0.370287	0.0748933	-0.245354	0.24785	0.564252	0.00407765	0.510294	0.0108427	0.722762	6.62751240370271e-05	0.144803	0.49962	0.184984	0.386842	0.771994	9.93383517482316e-06	0.416955
n267630	known lncRNA	black	-0.151094	0.480965	-0.155166	0.469079	-0.162702	0.44749	-0.162127	0.44912	-0.172944	0.419012	-0.194616	0.362148	-0.14717	0.49256	-0.155055	0.4694	-0.134073	0.532242	-0.199826	0.349183	-0.30669	0.144935	-0.421466	0.0402467	0.0970772	0.651803	0.62454	0.0011054	0.294084	0.163055	0.822329	8.22492819585472e-07	0.749348	2.50795305288526e-05	-0.110674	0.606671	-0.148595	0.488331	-0.643814	0.00068719	-0.0641592	0.765824	-0.0905343	0.673963	-0.19791	0.353919	0.328752
n267635	known lncRNA	turquoise	0.367808	0.0770144	0.0942234	0.661435	0.349538	0.0940807	0.166675	0.436323	0.058422	0.786267	0.508461	0.0111792	0.186194	0.383688	0.250183	0.238366	0.2903	0.168791	0.604146	0.00176925	0.338859	0.105279	0.723846	6.3837777740625e-05	-0.238114	0.26252	-0.246009	0.246549	0.16517	0.440537	-0.0364932	0.865567	-0.352793	0.0908507	-0.325373	0.12079	-0.320943	0.12623	-0.100457	0.640465	-0.318485	0.129324	-0.320626	0.126626	-0.726389	5.842705559149e-05	-0.768784
n267640	known lncRNA	black	-0.155346	0.468559	-0.156061	0.466487	-0.166351	0.437229	-0.161397	0.45119	-0.165581	0.439383	-0.189925	0.374058	-0.147588	0.491316	-0.162639	0.447669	-0.132309	0.537699	-0.186755	0.382232	-0.287744	0.172744	-0.419388	0.041346	-0.0464293	0.829433	0.0315828	0.883527	0.545734	0.00580755	0.950004	1.33281160730073e-12	0.540026	0.00645086	-0.0398582	0.853297	-0.055909	0.795266	-0.45668	0.024877	-0.0483786	0.82238	-0.0467845	0.828146	-0.0501584	0.815953	0.245814
n267641	known lncRNA	turquoise	0.0451081	0.83422	0.744691	2.99836050723242e-05	-0.00249682	0.990762	0.0335924	0.87617	-0.00762959	0.971775	0.184138	0.389057	0.307442	0.143902	0.262153	0.215899	0.0370939	0.863375	0.0137894	0.94901	0.584678	0.00269455	0.516182	0.00981822	-0.2285	0.282846	-0.25231	0.234266	-0.173935	0.416309	-0.268841	0.203985	-0.440759	0.0311025	0.0373719	0.86236	-0.0429203	0.842159	0.269312	0.203163	-0.127195	0.553666	-0.174606	0.414488	-0.322918	0.123783	-0.514056
n267644	known lncRNA	black	-0.128675	0.549024	-0.120949	0.573456	-0.121311	0.572301	-0.113083	0.598813	-0.124127	0.563349	-0.161284	0.45151	-0.114552	0.594039	-0.124407	0.562461	-0.0991882	0.644712	-0.132807	0.536156	-0.220356	0.300819	-0.308648	0.142255	-0.0570037	0.791343	0.0281897	0.89597	0.758912	1.71678429986147e-05	0.975639	5.52112880854622e-16	0.552739	0.00509224	-0.114525	0.594127	-0.141776	0.508721	-0.553615	0.00500823	-0.0722223	0.737349	-0.0926216	0.666864	-0.23793	0.262901	0.110704
n267652	known lncRNA	darkturquoise	0.00111832	0.995862	0.0469369	0.827595	0.0383465	0.858805	0.0346349	0.872357	0.015447	0.942889	0.0232409	0.91416	0.050648	0.814187	0.00685967	0.974622	0.10425	0.627834	0.978834	1.19359364669526e-16	0.186158	0.383782	0.253877	0.231277	-0.122441	0.568701	-0.110585	0.606962	-0.0496175	0.817905	-0.12198	0.570168	-0.206197	0.333709	-0.08907	0.67896	-0.060721	0.778058	0.22969	0.280278	-0.0992799	0.644405	-0.0813464	0.705529	-0.159098	0.457749	-0.252739
n267663	known lncRNA	blue	-0.231891	0.275568	-0.246652	0.245278	-0.256691	0.225968	-0.226068	0.288141	-0.239093	0.260504	-0.284302	0.178168	-0.184366	0.388458	-0.219524	0.302694	-0.167226	0.434787	-0.240279	0.258075	-0.344464	0.0992851	-0.655894	0.000501686	0.143857	0.502454	-0.0686881	0.749791	-0.191568	0.369861	-0.220241	0.301079	0.0660565	0.759095	0.212121	0.319694	0.206371	0.333292	0.352256	0.0913777	0.406089	0.0489519	0.524537	0.00850304	0.951314	1.00141966821764e-12	0.738059
n267673	known lncRNA	greenyellow	0.0678308	0.752818	0.0068613	0.974616	0.0401607	0.852195	0.0634552	0.768324	0.0462744	0.829993	0.931828	3.70738702980484e-11	0.0605713	0.778592	0.125182	0.560011	0.0694417	0.747133	0.0803546	0.708966	0.38275	0.0648921	0.47762	0.0182581	-0.191994	0.368777	-0.15925	0.457314	-0.118333	0.581835	-0.166283	0.437419	-0.337372	0.106913	-0.167448	0.434168	-0.15604	0.466548	0.0134868	0.950127	-0.163311	0.445768	-0.171381	0.423294	-0.369795	0.0753101	-0.480319
n267690	known lncRNA	blue	-0.262303	0.215627	-0.162032	0.449387	-0.302985	0.150105	-0.288387	0.171744	-0.282572	0.180938	-0.0623617	0.772213	-0.156511	0.465187	-0.155536	0.468008	-0.0533534	0.804444	0.0468741	0.827822	-0.177864	0.405694	-0.461275	0.0232807	0.015945	0.941051	0.226982	0.286143	-0.275506	0.192563	-0.249187	0.240303	0.0715307	0.739779	0.110875	0.606015	0.423145	0.0393751	0.410869	0.0461017	0.401095	0.0520748	0.141848	0.508503	0.645694	0.000654923	0.537143
n267709	known lncRNA	lightgreen	-0.00991487	0.963326	-0.213932	0.315484	-0.224483	0.291625	-0.217877	0.306427	-0.238254	0.262232	-0.274491	0.194273	-0.1932	0.36572	-0.192767	0.366816	-0.154686	0.470473	-0.253782	0.231456	-0.271262	0.199784	-0.496504	0.0135911	0.259853	0.220102	0.935092	2.19473094875209e-11	0.18572	0.384922	0.365358	0.0791557	0.771511	1.01430075546008e-05	0.0334006	0.876871	-0.020443	0.924463	-0.494882	0.0139489	-0.015028	0.944436	0.00866476	0.967947	-0.0383696	0.858721	0.49713
n267713	known lncRNA	darkturquoise	-0.0596516	0.781874	-0.0360137	0.867318	-0.0306678	0.88688	0.00206131	0.992373	-0.0515535	0.810923	-0.0732195	0.73385	-0.0663621	0.758013	-0.0264746	0.902269	0.0086592	0.967968	0.771715	1.00539284001447e-05	0.0743634	0.729842	0.0485972	0.82159	-0.115691	0.590352	-0.115933	0.589572	-0.0934889	0.663922	-0.155066	0.469368	-0.171539	0.422859	-0.054434	0.80056	0.0908123	0.673016	0.336745	0.107608	-0.0854125	0.691498	-0.072478	0.736451	0.102752	0.632809	-0.0376834
n267717	known lncRNA	brown	-0.308495	0.142463	-0.336705	0.107652	-0.335199	0.109335	-0.333027	0.111795	-0.327408	0.118349	-0.407858	0.047882	-0.215086	0.312818	-0.273992	0.195118	-0.226528	0.287136	-0.293774	0.163519	-0.490294	0.015003	-0.826625	6.41836121626892e-07	0.615004	0.0013828	0.696678	0.000155509	0.280188	0.184805	0.406194	0.0488883	0.922491	1.4557704120413e-10	0.175147	0.413019	0.0727156	0.735618	-0.424986	0.0384367	0.118044	0.582766	0.0872592	0.685158	0.289791	0.169573	0.820761
n267719	known lncRNA	blue	-0.271132	0.200008	-0.292064	0.166099	-0.311661	0.138201	-0.273254	0.196373	-0.291427	0.167068	-0.341758	0.102146	-0.246792	0.245	-0.262547	0.215185	-0.127637	0.552277	-0.300421	0.153758	-0.413154	0.0447862	-0.775036	8.70266126305664e-06	0.253881	0.231269	0.11845	0.58146	-0.170943	0.424497	-0.0815565	0.704802	0.274283	0.194625	0.216829	0.308817	0.230818	0.277857	0.217401	0.30751	0.411203	0.0459078	0.56766	0.00381223	0.929395	5.38998997994081e-11	0.850176
n267725	known lncRNA	darkturquoise	0.122523	0.568441	0.499983	0.0128489	-0.0155206	0.942618	0.0396068	0.854212	0.094999	0.658812	0.0102322	0.962153	0.00811521	0.969979	0.103591	0.63002	0.116906	0.58643	0.764468	1.36661833792562e-05	0.263414	0.213619	0.438131	0.03224	-0.195614	0.359644	-0.235389	0.268183	-0.0609067	0.777396	-0.215621	0.311586	-0.364543	0.0798778	0.257499	0.22446	0.0234584	0.91336	0.323522	0.123042	-0.217665	0.30691	-0.196038	0.358583	-0.285589	0.176126	-0.444625
n267762	known lncRNA	tan	0.0700947	0.744832	-0.166653	0.436384	0.0669472	0.755943	-0.020901	0.922776	0.127047	0.554133	-0.17928	0.401905	0.200285	0.348055	0.541597	0.00626817	-0.0341209	0.874236	0.382948	0.0647423	0.0934691	0.663989	0.160687	0.453211	-0.327819	0.11786	0.234445	0.270165	-0.285503	0.176262	-0.0322539	0.881069	-0.127663	0.552198	0.192966	0.366313	0.168869	0.430222	0.239795	0.259065	-0.146326	0.495071	-0.11549	0.591003	-0.124291	0.562828	-0.154722
n267766	known lncRNA	pink	-0.323257	0.123367	-0.339083	0.105035	-0.352631	0.0910094	-0.323832	0.122663	-0.347798	0.095842	-0.403455	0.0505803	-0.291099	0.167568	-0.31174	0.138095	-0.245276	0.248004	-0.365381	0.0791355	-0.527284	0.00810395	-0.898923	2.41347918080472e-09	0.192896	0.36649	0.1531	0.475089	0.406144	0.0489185	0.44139	0.0308343	0.581861	0.00285753	0.111504	0.603957	0.161676	0.450397	-0.118832	0.580234	0.40833	0.0475991	0.255002	0.229144	0.693226	0.000172954	0.846035
n267774	known lncRNA	turquoise	0.143921	0.502263	0.309401	0.141233	0.317474	0.130613	0.307386	0.143978	0.194883	0.361478	0.150396	0.483016	0.410101	0.0465507	0.516866	0.00970463	0.450186	0.0272824	0.399167	0.0533209	0.769478	1.10660642179165e-05	0.803217	2.30075991693577e-06	-0.42367	0.0391059	-0.378405	0.0682548	-0.304571	0.147876	-0.453715	0.0259532	-0.734458	4.38273701567671e-05	-0.153317	0.474458	-0.132338	0.537611	0.451956	0.0266093	-0.240333	0.257967	-0.248844	0.240972	-0.44872	0.0278505	-0.788219
n267778	known lncRNA	pink	-0.262486	0.215296	-0.283195	0.179937	-0.23727	0.264267	-0.236462	0.265944	-0.274037	0.195041	-0.322375	0.124453	-0.217768	0.306675	-0.245498	0.247564	-0.126519	0.555795	0.00756297	0.972021	-0.263812	0.212901	-0.63436	0.000871054	0.0128468	0.952491	0.519159	0.00933151	-0.185106	0.386523	-0.0912087	0.671667	0.305462	0.146634	0.195537	0.359837	0.309377	0.141266	0.22866	0.2825	0.500849	0.0126694	0.279208	0.186411	0.643469	0.000693258	0.690403
n267782	known lncRNA	brown	-0.333235	0.111558	-0.342613	0.101236	-0.357912	0.0859398	-0.338909	0.105225	-0.364723	0.0797179	-0.417376	0.0424325	-0.30557	0.146484	-0.310835	0.139303	-0.242885	0.252792	-0.339667	0.1044	-0.549803	0.00538251	-0.901074	1.92462932081698e-09	0.581864	0.00285733	0.564037	0.00409484	0.39881	0.0535546	0.553589	0.00501074	0.944855	3.82502600706195e-12	0.142277	0.50721	0.0591863	0.783536	-0.466002	0.0217255	0.224324	0.291976	0.144583	0.500277	0.351807	0.0918199	0.862182
n267798	known lncRNA	turquoise	0.806564	1.93725256397559e-06	0.040072	0.852518	0.510339	0.0108346	0.0568008	0.79207	0.145155	0.498567	0.0688886	0.749083	0.085324	0.691802	0.136034	0.526206	0.0430659	0.84163	0.354403	0.0892838	0.190091	0.373632	0.599678	0.00195315	-0.264005	0.212555	-0.209933	0.324828	-0.123039	0.566798	-0.239399	0.259877	-0.440891	0.0310461	-0.068941	0.748899	-0.161858	0.449882	0.059232	0.783372	-0.214139	0.315003	-0.211741	0.320583	-0.420592	0.040706	-0.583326
n267820	known lncRNA	blue	-0.277673	0.188944	-0.304418	0.14809	-0.316176	0.13228	-0.290086	0.16912	-0.300787	0.153232	-0.352698	0.0909435	-0.253931	0.231174	-0.268721	0.204194	-0.202313	0.343094	-0.312711	0.136806	-0.439367	0.0317011	-0.801042	2.56835372972907e-06	0.322478	0.124325	0.0271119	0.899928	-0.0362679	0.86639	-0.0397762	0.853595	0.310714	0.139465	0.283623	0.179252	0.280678	0.184006	0.204843	0.336962	0.424983	0.0384382	0.595231	0.00215216	0.914588	4.07965192316629e-10	0.850907
n267834	known lncRNA	blue	-0.105293	0.624378	-0.0980929	0.648387	-0.114129	0.595414	-0.0844525	0.694802	-0.0994093	0.643971	-0.123577	0.565092	-0.0828861	0.700205	-0.0876028	0.68398	-0.063123	0.769505	-0.0932769	0.664641	-0.113335	0.597993	-0.263843	0.212846	-0.0135424	0.949922	-0.0642856	0.765375	-0.0735126	0.732822	-0.10078	0.639386	-0.0163349	0.939612	0.782446	6.25060633003857e-06	0.126863	0.554712	0.310246	0.140093	-0.00360384	0.986666	0.61675	0.00132795	0.411305	0.0458486	0.270702
n267838	known lncRNA	turquoise	0.729604	5.216518864962e-05	0.164154	0.443391	0.174858	0.413803	0.600518	0.00191741	0.306961	0.144561	0.126301	0.556481	-0.0892705	0.678275	0.0381267	0.859607	0.0603714	0.779305	-0.0238656	0.911862	0.140551	0.512426	0.622937	0.00114838	-0.246051	0.246465	-0.194207	0.363178	-0.134903	0.529682	-0.216265	0.310107	-0.426624	0.0376168	-0.203454	0.340319	-0.21083	0.322718	-0.113127	0.59867	-0.157798	0.461479	-0.217237	0.307886	-0.455443	0.0253215	-0.596063
n267846	known lncRNA	grey60	0.891731	4.96585477111117e-09	0.175849	0.411118	-0.0285635	0.894598	-0.0746878	0.728707	-0.0584718	0.786089	-0.0541631	0.801533	-0.114097	0.595516	-0.0765667	0.722142	0.0782827	0.716163	-0.0939155	0.662477	-0.0190118	0.929738	0.197356	0.355297	-0.162674	0.44757	-0.0627133	0.770962	-0.0937984	0.662874	-0.0751064	0.727243	-0.179487	0.401353	0.0919647	0.669095	-0.0900436	0.675637	0.00013436	0.999503	0.0429952	0.841887	-0.135254	0.528604	-0.0829168	0.700099	-0.175746
n267884	known lncRNA	pink	-0.318802	0.128922	-0.357293	0.0865224	-0.369636	0.0754461	-0.343419	0.100383	-0.365956	0.0786289	-0.421386	0.0402883	-0.289428	0.170131	-0.272196	0.19818	-0.210579	0.323307	-0.318911	0.128784	-0.435946	0.0332109	-0.895422	3.45161382939981e-09	0.288237	0.171976	0.529036	0.0078578	-0.0692912	0.747664	0.152727	0.47618	0.584228	0.00272004	0.250425	0.237897	0.197138	0.355839	0.00258841	0.990423	0.295694	0.160656	0.279427	0.186051	0.747309	2.71327779092874e-05	0.941356
n267946	known lncRNA	brown	-0.258611	0.222395	-0.264773	0.211177	-0.280826	0.183764	-0.258374	0.222834	-0.286525	0.174651	-0.327553	0.118176	-0.240282	0.25807	-0.254526	0.230044	-0.212257	0.319378	-0.307259	0.144153	-0.465255	0.0219654	-0.708326	0.000107447	0.19228	0.368051	0.598595	0.00200011	0.554779	0.00489843	0.827596	6.06297217150022e-07	0.89079	5.43719223755575e-09	0.0254249	0.906127	-0.0707295	0.742597	-0.607073	0.00165696	0.0191752	0.929136	0.104435	0.627221	0.0846585	0.694093	0.604585
n267956	known lncRNA	darkturquoise	0.0119149	0.955934	0.0337594	0.875559	0.0713863	0.740287	0.105887	0.622412	0.0203668	0.924744	0.0208758	0.922869	0.203853	0.339353	0.0138792	0.948678	0.0553862	0.797142	0.966148	1.97088015477413e-14	0.196388	0.357707	0.297306	0.158279	-0.124929	0.560809	-0.10916	0.611632	-0.0426038	0.843309	-0.116859	0.58658	-0.21655	0.309455	-0.0964641	0.653868	-0.0869515	0.686213	0.194989	0.361211	-0.108096	0.615129	-0.114456	0.594352	-0.216251	0.310139	-0.299301
n267962	known lncRNA	grey60	0.759239	1.69423189450829e-05	-0.0869931	0.68607	0.07497	0.72772	-0.0120269	0.95552	-0.0924458	0.667461	-0.0560007	0.794937	0.181037	0.39723	-0.022009	0.918695	-0.0293001	0.891895	-0.0657599	0.760146	0.0307599	0.886542	0.157925	0.461114	-0.177302	0.407203	-0.183056	0.391897	-0.166512	0.436778	-0.182832	0.392487	-0.2827	0.180733	0.157917	0.461137	-0.069151	0.748158	0.163118	0.446315	0.0403211	0.851611	-0.0603112	0.77952	0.0834008	0.698428	-0.126352
n267982	known lncRNA	pink	-0.33374	0.110983	-0.345209	0.0985082	-0.359606	0.084359	-0.336858	0.107483	-0.36489	0.07957	-0.413439	0.0446244	-0.295643	0.160732	-0.313194	0.136169	-0.237463	0.263866	-0.372307	0.0731975	-0.483303	0.0167339	-0.893458	4.195658684315e-09	0.268011	0.205439	0.459817	0.0237781	0.488525	0.0154265	0.559757	0.00445135	0.797114	3.12252118280976e-06	0.210375	0.323787	0.248133	0.242363	-0.268839	0.203988	0.176801	0.408551	0.0612333	0.776232	0.437688	0.0324353	0.812127
n267986	known lncRNA	midnightblue	-0.15624	0.46597	0.781585	6.49991869150497e-06	-0.139181	0.516587	-0.0776413	0.718396	-0.0683376	0.751029	-0.0514396	0.811333	-0.0770835	0.72034	-0.097445	0.650565	0.0505023	0.814712	-0.0601619	0.780052	0.260521	0.218876	0.107184	0.61813	-0.172637	0.419852	-0.235433	0.268091	-0.215132	0.312712	-0.310341	0.139966	-0.337523	0.106747	0.126141	0.556985	0.0403024	0.85168	0.365717	0.0788393	0.0373431	0.862465	0.117978	0.582976	0.220422	0.30067	-0.0588913
n267987	known lncRNA	pink	-0.259205	0.221296	-0.27165	0.199116	-0.277803	0.188729	-0.26444	0.211775	-0.282395	0.181224	-0.323623	0.122918	-0.236904	0.265026	-0.245456	0.247646	-0.196049	0.358555	-0.295259	0.161301	-0.428972	0.0364661	-0.731182	4.93134522539839e-05	0.320665	0.126577	0.695281	0.000162374	-0.0963263	0.654332	-0.0412846	0.848105	0.545955	0.00578372	0.147077	0.492834	0.178427	0.404184	-0.0827819	0.700565	0.191762	0.369367	0.128289	0.550232	0.571211	0.00355132	0.818533
n267988	known lncRNA	blue	-0.129203	0.547371	0.118244	0.582122	-0.130781	0.542446	-0.148549	0.488468	-0.252091	0.234686	-0.166571	0.436614	-0.206097	0.333948	-0.226436	0.287335	-0.139542	0.515491	-0.113048	0.598927	-0.27991	0.18526	-0.394402	0.0565007	-0.120117	0.576115	-0.174618	0.414454	-0.253047	0.232857	-0.309926	0.140524	-0.182783	0.392614	0.357943	0.0859107	0.452989	0.0262224	0.518307	0.00946869	0.367655	0.0771467	0.228641	0.282541	0.769861	1.08865998797601e-05	0.447589
n267995	known lncRNA	grey60	0.995245	9.46803468486201e-24	0.03096	0.885809	0.0611367	0.776576	0.0160736	0.940577	0.00964546	0.964322	0.0365484	0.865366	0.0722756	0.737162	0.00235683	0.99128	-0.00581211	0.978497	-0.00273732	0.989872	0.0370292	0.863611	0.33876	0.105387	-0.136925	0.523475	-0.0989571	0.645487	-0.0539833	0.80218	-0.11214	0.601884	-0.225801	0.288726	-0.101826	0.635894	-0.114743	0.593423	-0.0771519	0.720102	-0.107107	0.618385	-0.116442	0.587928	-0.244038	0.250476	-0.317675
n268029	known lncRNA	purple	0.102639	0.633185	0.0227038	0.916137	-0.00889	0.967114	-0.025789	0.904788	-0.0148977	0.944917	0.0083169	0.969233	0.0313737	0.884293	0.0393503	0.855147	0.0756341	0.725398	0.103593	0.630015	0.894623	3.73840835119817e-09	0.24624	0.246092	-0.112582	0.600442	-0.10972	0.609793	-0.0660519	0.759112	-0.110811	0.606223	-0.202851	0.341784	-0.0960804	0.655161	-0.0834474	0.698267	0.26561	0.209684	-0.101489	0.637017	-0.0998658	0.642442	-0.210429	0.323661	-0.283779
n268048	known lncRNA	salmon	-0.0367807	0.864518	-8.31552869342484e-05	0.999692	-0.032892	0.878733	-0.0421193	0.84507	0.982251	1.74799974268938e-17	-0.00473509	0.982481	0.0129381	0.952154	0.0234134	0.913525	0.0195551	0.927736	-0.0262763	0.902998	0.00527253	0.980493	0.292041	0.166134	-0.10659	0.620091	-0.0800833	0.709907	-0.0611308	0.776597	-0.0809687	0.706837	-0.179218	0.402071	-0.0469003	0.827727	-0.110882	0.60599	-0.0892193	0.67845	-0.0935268	0.663794	-0.109295	0.611187	-0.217847	0.306494	-0.269144
n268081	known lncRNA	turquoise	-0.00248862	0.990792	0.171392	0.423262	0.0986745	0.646435	0.176253	0.410028	0.499008	0.0130534	0.111112	0.605237	-0.107	0.618737	0.334901	0.10967	0.432273	0.0348953	0.56785	0.00379785	0.561272	0.00432227	0.622681	0.00115536	-0.222592	0.295817	-0.288529	0.171523	-0.0980659	0.648478	-0.297553	0.157917	-0.478776	0.0179391	-0.191762	0.369366	-0.165859	0.438604	0.261795	0.21655	-0.23674	0.265367	-0.116261	0.588511	-0.417542	0.0423421	-0.610897
n268119	known lncRNA	salmon	0.0206711	0.923623	0.0368794	0.864158	0.149244	0.486414	-0.0322659	0.881025	0.934973	2.23828417418623e-11	0.00696538	0.974231	-0.00565587	0.979075	0.174038	0.416029	-0.0317176	0.883033	0.00208148	0.992298	0.247303	0.243994	0.437405	0.0325602	-0.184473	0.388178	-0.160824	0.45282	4.48675521137216e-05	0.999834	-0.108736	0.613023	-0.276703	0.190558	-0.16992	0.427314	-0.138909	0.517417	-0.0564276	0.793407	-0.16371	0.444641	-0.16299	0.446676	-0.351273	0.0923486	-0.434788
n268121	known lncRNA	lightgreen	-0.13306	0.535371	-0.118086	0.58263	-0.143634	0.503124	-0.147961	0.490209	-0.155082	0.469324	-0.173144	0.418465	-0.132	0.538656	-0.131503	0.540201	-0.114955	0.592735	-0.176035	0.410616	-0.271183	0.19992	-0.36909	0.0759119	0.335974	0.108466	0.968075	1.04365017538482e-14	0.0423958	0.844065	0.309739	0.140777	0.739704	3.6154494557573e-05	-0.0895946	0.677169	-0.133554	0.533846	-0.570526	0.00360048	-0.0581982	0.787068	-0.0767527	0.721493	-0.16621	0.437622	0.400545
n268137	known lncRNA	pink	-0.24748	0.243644	0.469835	0.0205273	-0.247068	0.244455	0.125375	0.559399	-0.338963	0.105166	-0.0448905	0.835008	-0.218904	0.304097	-0.27402	0.19507	0.0410618	0.848916	0.283474	0.179491	-0.207181	0.331356	-0.155918	0.466902	0.273042	0.196733	0.152926	0.475598	-0.023303	0.913931	-0.203772	0.33955	0.128011	0.551104	0.0614304	0.775529	0.218397	0.305246	0.0622783	0.77251	0.0867741	0.686821	-0.0185933	0.931281	0.137961	0.520306	0.208793
n268156	known lncRNA	lightyellow	0.133041	0.535432	0.0198506	0.926646	0.0814251	0.705257	0.893953	3.99554679970223e-09	0.055096	0.798183	0.0927471	0.666438	0.187596	0.380052	0.1126	0.600385	0.267617	0.206131	0.0898778	0.676202	0.200575	0.347344	0.462915	0.0227312	-0.264578	0.211527	-0.165337	0.440068	-0.115017	0.592535	-0.182476	0.393426	-0.373155	0.0724945	-0.19575	0.359303	0.0481173	0.823325	0.0869468	0.686229	0.0433378	0.840643	-0.208566	0.328062	-0.32524	0.120951	-0.473299
n268165	known lncRNA	midnightblue	0.0221188	0.918291	0.995864	2.0480537336818e-24	0.0417613	0.846372	0.00671383	0.975162	-0.000575617	0.99787	0.0416611	0.846736	0.0144669	0.946508	0.0111174	0.958881	-0.00801974	0.970332	-0.00465115	0.982791	0.0904746	0.674167	0.357743	0.0860981	-0.123624	0.564942	-0.123118	0.566549	-0.0684207	0.750735	-0.120084	0.576221	-0.232675	0.273901	-0.115177	0.592016	-0.109254	0.611324	-0.042497	0.843697	-0.111148	0.605121	-0.119423	0.578337	-0.254869	0.229395	-0.331129
n268204	known lncRNA	pink	-0.24689	0.244808	-0.255835	0.227574	-0.27369	0.195631	-0.257742	0.224008	-0.266995	0.207229	-0.307751	0.143478	-0.229518	0.280648	-0.236869	0.265098	-0.185563	0.385332	-0.286747	0.174302	-0.420211	0.0409078	-0.697909	0.00014967	0.630851	0.000949327	0.638725	0.000781495	-0.161423	0.451116	-0.0681571	0.751666	0.62282	0.00115155	0.107036	0.61862	0.0156729	0.942056	-0.199817	0.349206	0.137295	0.522343	0.268512	0.204561	0.504349	0.0119652	0.814333
n268240	known lncRNA	blue	0.255006	0.229136	0.00208759	0.992276	-0.208838	0.327417	-0.199858	0.349104	-0.195955	0.358791	-0.224767	0.290999	-0.207785	0.329916	-0.123043	0.566787	-0.162811	0.447182	-0.213064	0.317498	-0.267467	0.206396	-0.344841	0.0988913	-0.0541906	0.801435	-0.138297	0.51928	-0.187194	0.381093	-0.259968	0.219891	-0.12436	0.56261	0.258126	0.223293	-0.0060805	0.977504	0.30842	0.142565	0.516205	0.00981431	0.494209	0.0140995	0.720836	7.080783871275e-05	0.432806
n268241	known lncRNA	darkturquoise	-0.0345945	0.872505	-0.269722	0.20245	-0.011715	0.956673	0.0604249	0.779114	0.157323	0.462847	-0.0832059	0.699101	0.426167	0.0378443	0.481657	0.0171643	0.0154587	0.942846	0.340302	0.103711	0.234608	0.269822	0.214637	0.313853	-0.00632196	0.976611	-0.216873	0.308717	0.0434648	0.840182	-0.276927	0.190185	-0.24181	0.254963	0.394682	0.0563094	0.0883248	0.681508	0.385806	0.0626044	-0.121092	0.572998	-0.0341071	0.874287	-0.0857175	0.690449	-0.220121
n268254	known lncRNA	pink	0.119922	0.576739	-0.038929	0.856682	-0.176772	0.40863	-0.018312	0.932319	0.071549	0.739715	0.39587	0.0555054	-0.294944	0.161769	-0.0982356	0.647908	-0.308952	0.141841	-0.381795	0.0656205	-0.445437	0.0291569	-0.128772	0.548718	-0.0506802	0.814071	0.408787	0.0473269	-0.256662	0.226024	-0.181587	0.395773	0.0721437	0.737625	-0.148769	0.487818	0.0476937	0.824857	-0.216951	0.308538	-0.0731555	0.734074	0.200415	0.347737	0.217696	0.306839	0.243044
n268261	known lncRNA	turquoise	0.179183	0.402162	0.365833	0.0787366	0.216376	0.309854	0.322805	0.123922	0.369938	0.0751887	0.614342	0.00140407	0.326534	0.119393	0.409418	0.0469533	0.0952778	0.65787	0.475716	0.0187931	0.468311	0.020997	0.914459	4.14529984572013e-10	-0.368324	0.0765691	-0.343918	0.0998575	-0.235237	0.268501	-0.387428	0.0614157	-0.684095	0.000227576	-0.255796	0.227648	-0.273518	0.195924	0.144717	0.499876	-0.313218	0.136137	-0.310146	0.140228	-0.617788	0.00129626	-0.881245
n268272	known lncRNA	blue	-0.140079	0.513859	0.308498	0.142459	-0.200437	0.347683	-0.169124	0.429515	-0.191157	0.370908	-0.132508	0.537083	0.418483	0.041832	-0.141793	0.508669	-0.070102	0.744806	-0.0248373	0.908287	-0.126467	0.555958	-0.162377	0.448411	-0.172589	0.419981	-0.183503	0.390723	0.0305563	0.887289	-0.026857	0.900864	-0.106097	0.621717	-0.0653999	0.761422	0.146163	0.495555	0.231826	0.275706	0.604883	0.0017404	0.173087	0.418622	0.347187	0.0964664	0.158892
n268278	known lncRNA	blue	-0.073836	0.731689	-0.031497	0.883841	-0.0753637	0.726343	-0.0731021	0.734261	0.00252065	0.990673	-0.044668	0.835816	0.570226	0.00362216	-0.0667407	0.756673	-0.0688864	0.749091	-0.0491226	0.819692	-0.0413286	0.847945	-0.0351917	0.870322	-0.0412256	0.84832	-0.0863949	0.688123	-0.106922	0.618995	-0.172507	0.420207	-0.144594	0.500246	-0.0665125	0.757481	0.0511234	0.812473	0.15584	0.467127	-0.0604204	0.77913	-0.0294107	0.891489	0.203899	0.339243	0.0809967
n268289	known lncRNA	greenyellow	0.021702	0.919825	0.039214	0.855644	0.0614493	0.775462	-0.0254281	0.906115	0.00715149	0.973543	0.989002	9.32473510131923e-20	0.0754485	0.726047	0.04101	0.849104	-0.0408541	0.849672	-0.0140278	0.948129	0.0739451	0.731307	0.366642	0.0780277	-0.139861	0.51452	-0.112435	0.600923	-0.0881422	0.682133	-0.132271	0.537818	-0.252755	0.233415	-0.123006	0.566905	-0.116825	0.58669	-0.0872015	0.685355	-0.119819	0.577069	-0.12351	0.565303	-0.27241	0.197812	-0.354463
n268302	known lncRNA	purple	0.127726	0.551997	-0.0293931	0.891554	-0.0512919	0.811865	-0.0234765	0.913293	-0.018496	0.93164	-0.0366886	0.864854	0.0822421	0.70243	0.0884864	0.680956	0.7599	1.64927252305295e-05	0.178404	0.404245	0.648856	0.000603612	0.210966	0.322399	-0.162446	0.448214	-0.20441	0.338007	-0.1663	0.437372	-0.250769	0.237233	-0.326233	0.119754	-0.0318649	0.882493	-0.00627892	0.97677	0.420294	0.0408637	-0.147415	0.49183	0.16922	0.42925	-0.00265718	0.990168	-0.210894
n268326	known lncRNA	midnightblue	-0.0192005	0.929043	0.934412	2.45349131237803e-11	-0.0226774	0.916234	-0.049791	0.817279	0.222967	0.294981	0.219568	0.302594	-0.0811042	0.706368	-0.0553914	0.797123	-0.0768037	0.721316	-0.0713161	0.740533	-0.0341408	0.874163	0.355132	0.088581	-0.118321	0.581875	-0.113964	0.595948	-0.0713431	0.740438	-0.114688	0.5936	-0.222986	0.294939	-0.116191	0.588736	-0.111211	0.604916	-0.125962	0.557547	-0.106972	0.618831	-0.115035	0.592477	-0.248131	0.242367	-0.318684
n268358	known lncRNA	pink	-0.234071	0.270951	-0.248148	0.242333	-0.257852	0.223803	-0.247403	0.243796	-0.260989	0.21802	-0.300173	0.154113	-0.220905	0.299587	-0.228569	0.282698	-0.1829	0.392308	-0.283652	0.179206	-0.417248	0.0425024	-0.670408	0.000337455	0.281642	0.18244	0.792847	3.84276479442564e-06	0.139112	0.516797	0.123408	0.565627	0.661769	0.000428375	-0.0392411	0.855545	-0.0181545	0.9329	-0.301851	0.151712	0.409692	0.0467913	0.133745	0.533254	0.369967	0.075164	0.725949
n268361	known lncRNA	blue	-0.115611	0.590613	-0.0601383	0.780137	-0.14311	0.504699	0.21499	0.31304	0.423299	0.0392959	-0.155525	0.468039	-0.139436	0.515812	0.0614009	0.775634	0.43188	0.0350792	-0.124315	0.562752	0.108552	0.613628	0.0536133	0.80351	-0.180839	0.397755	-0.239157	0.260373	-0.242049	0.254479	-0.333816	0.110897	-0.349196	0.0944245	0.168948	0.430004	0.215924	0.31089	0.404252	0.0500832	-0.171823	0.422079	0.176866	0.408377	0.281741	0.182279	-0.00925238
n268437	known lncRNA	blue	-0.197139	0.355835	-0.165766	0.438864	-0.213034	0.317568	-0.142502	0.50653	-0.224475	0.291644	-0.241628	0.255332	-0.143706	0.502908	-0.116299	0.588389	-0.0912112	0.671658	-0.182682	0.392881	-0.272878	0.197012	-0.503374	0.012158	-0.00391487	0.985515	0.0243107	0.910224	-0.179693	0.400804	-0.0106388	0.96065	0.104956	0.625492	0.0247187	0.908723	0.217473	0.307347	0.227956	0.284025	0.0510736	0.812652	0.392696	0.0576737	0.671698	0.000325433	0.543103
n268452	known lncRNA	black	-0.172992	0.418882	-0.181614	0.395703	-0.189432	0.375323	-0.187222	0.381022	-0.199226	0.350662	-0.226331	0.287566	-0.16809	0.432383	-0.18092	0.39754	-0.15153	0.479684	-0.22292	0.295086	-0.341125	0.102825	-0.477974	0.0181599	0.130891	0.542105	0.326795	0.11908	0.759404	1.68289131491456e-05	0.965335	2.54949240842197e-14	0.785391	5.46089588133512e-06	-0.125777	0.558133	-0.168621	0.43091	-0.690363	0.000188695	-0.0439011	0.838598	-0.084431	0.694876	-0.193542	0.364856	0.31362
n268468	known lncRNA	turquoise	0.253617	0.23177	0.135877	0.526688	0.586733	0.00258066	0.444253	0.0296397	0.197403	0.355179	0.424653	0.0386051	0.101477	0.637058	0.202063	0.343703	0.395201	0.0559573	0.22818	0.283539	0.625128	0.00108997	0.81625	1.15544177183161e-06	-0.391996	0.0581601	-0.335251	0.109277	-0.262604	0.215081	-0.409027	0.0471845	-0.683384	0.0002324	-0.136888	0.523587	-0.156048	0.466525	0.236356	0.266165	-0.287208	0.17358	-0.221994	0.297148	-0.530284	0.0076861	-0.813122
n268469	known lncRNA	purple	0.0176554	0.93474	0.0379993	0.860072	0.00777645	0.971232	0.0128272	0.952564	-0.00548485	0.979707	0.0144993	0.946388	0.065808	0.759976	0.0348599	0.871534	0.132084	0.538396	0.100775	0.639401	0.910562	6.64278190603705e-10	0.254792	0.229542	-0.120769	0.57403	-0.0847754	0.69369	-0.0767426	0.721529	-0.112616	0.600332	-0.200597	0.347289	-0.105131	0.624914	-0.0714209	0.740165	0.266109	0.208797	-0.11225	0.601523	-0.111471	0.604064	-0.229941	0.279738	-0.294332
n268477	known lncRNA	darkturquoise	-0.0201332	0.925605	0.049843	0.817091	0.0338694	0.875156	0.0365	0.865543	0.0775799	0.71861	0.0566634	0.792562	0.0747645	0.728438	0.0573783	0.790002	0.362035	0.0821317	0.960261	1.11887325439873e-13	0.445634	0.0290772	0.370093	0.0750575	-0.154477	0.47108	-0.144593	0.500247	-0.0651837	0.762188	-0.149346	0.486112	-0.275567	0.19246	-0.120863	0.573731	-0.100619	0.639922	0.296495	0.159472	-0.139709	0.514982	-0.142127	0.507661	-0.276074	0.191609	-0.381113
n268481	known lncRNA	blue	-0.316422	0.131962	-0.296867	0.158925	-0.255619	0.227982	-0.363745	0.0805897	-0.394509	0.0564271	-0.401566	0.0517737	-0.315245	0.133486	-0.294302	0.162728	-0.241473	0.255646	-0.386024	0.0624433	-0.459553	0.023869	-0.884484	9.78129914517577e-09	0.304128	0.148496	0.209924	0.324851	0.0429841	0.841927	0.0321421	0.881478	0.434426	0.0339	0.388417	0.0606994	0.35638	0.0873881	0.159657	0.456149	0.41536	0.0435438	0.399049	0.0533983	0.873622	2.494089260826e-08	0.913617
n268511	known lncRNA	brown	-0.22328	0.294287	-0.228773	0.282256	-0.241326	0.255944	-0.231762	0.275841	-0.250094	0.23854	-0.283427	0.179566	-0.209815	0.325107	-0.218174	0.305752	-0.183498	0.390734	-0.274084	0.194962	-0.409869	0.0466874	-0.618301	0.00128082	0.735159	4.27249334828643e-05	0.734112	4.43796584542449e-05	0.0800163	0.710139	0.389017	0.0602677	0.896087	3.22798486775564e-09	0.0106372	0.960656	-0.0417187	0.846527	-0.57128	0.00354641	0.0994668	0.643778	-0.0187882	0.930563	0.0295461	0.890993	0.636573
n268519	known lncRNA	darkturquoise	-0.0206205	0.923809	0.0844884	0.694678	0.044168	0.837629	0.0667005	0.756815	-0.00478045	0.982313	0.0178724	0.93394	-0.0122738	0.954608	0.0111825	0.95864	0.0890341	0.679083	0.978386	1.49943116526748e-16	0.184272	0.388704	0.256374	0.226563	-0.109074	0.611914	-0.0962077	0.654732	-0.0344403	0.873068	-0.102216	0.634594	-0.186835	0.382023	-0.0823945	0.701903	-0.0684049	0.750791	0.203366	0.340533	-0.0962526	0.65458	-0.0995456	0.643515	-0.183784	0.389983	-0.257469
n268522	known lncRNA	salmon	-0.0221393	0.918215	0.0544342	0.800559	0.118784	0.580389	0.0139856	0.948285	0.94479	3.87329811981019e-12	0.0156645	0.942087	0.333579	0.111166	0.0648959	0.763209	-0.0224866	0.916937	-0.0261625	0.903415	0.0578811	0.788202	0.424117	0.0388778	-0.147215	0.492425	-0.133409	0.534292	-0.0930105	0.665544	-0.144083	0.501777	-0.278517	0.187548	-0.141418	0.509802	-0.146051	0.49589	-0.0832576	0.698922	-0.131903	0.53896	-0.139466	0.515722	-0.305694	0.146312	-0.395167
n268540	known lncRNA	lightcyan	0.00165417	0.993879	-0.0984002	0.647355	-0.103821	0.629256	-0.0894806	0.677558	-0.0875075	0.684306	0.0504871	0.814767	-0.0809657	0.706848	0.183417	0.390947	-0.081045	0.706573	-0.09644	0.653949	-0.0953821	0.657517	-0.13208	0.53841	-0.0380894	0.859743	-0.0913489	0.67119	-0.100322	0.640917	-0.133144	0.535113	-0.0815705	0.704753	0.382129	0.0653647	0.0226853	0.916205	0.189009	0.376409	-0.0295633	0.890929	0.834956	3.89087844578851e-07	0.334803	0.10978	0.16945
n268543	known lncRNA	greenyellow	0.0883311	0.681486	0.0182373	0.932594	0.513522	0.0102706	0.040466	0.851084	0.0039653	0.985329	0.89433	3.84890812528444e-09	0.00401495	0.985145	0.00879386	0.96747	-0.0325607	0.879945	0.0253246	0.906496	0.0211208	0.921966	0.469538	0.0206179	-0.20457	0.33762	-0.153798	0.473054	-0.0325724	0.879903	-0.105356	0.624167	-0.299853	0.154575	-0.174207	0.41557	-0.173335	0.417946	-0.169663	0.428024	-0.168773	0.430488	-0.176591	0.409117	-0.389967	0.0595891	-0.47418
n268553	known lncRNA	turquoise	0.665399	0.000387869	0.213924	0.315502	-0.0282022	0.895924	0.370334	0.0748535	0.0229856	0.915099	0.0330354	0.878208	0.275987	0.191755	0.0501627	0.815937	0.0920005	0.668974	-0.000672009	0.997513	0.541755	0.00625002	0.527031	0.00814008	-0.233849	0.27142	0.0462409	0.830115	-0.151155	0.480783	-0.21106	0.322178	-0.306433	0.145289	-0.147107	0.492745	-0.223307	0.294227	0.017732	0.934458	-0.206949	0.331909	-0.232243	0.274818	-0.4583	0.0243044	-0.509484
n268564	known lncRNA	turquoise	0.462522	0.0228618	0.301483	0.152236	0.119534	0.577981	0.170963	0.424442	0.0975717	0.650139	0.382143	0.0653541	0.477703	0.018235	0.47064	0.0202824	0.176116	0.410397	0.431489	0.0352634	0.560007	0.00442982	0.822279	8.24817860851932e-07	-0.312085	0.137636	-0.279846	0.185365	-0.165085	0.440774	-0.300037	0.15431	-0.573029	0.00342371	-0.259711	0.220364	-0.250209	0.238317	0.174942	0.413575	-0.275173	0.193123	-0.2845	0.177853	-0.605801	0.00170499	-0.803676
n268591	known lncRNA	grey60	0.53972	0.00648696	-0.0668991	0.756113	0.137398	0.522026	0.0965222	0.653672	0.366996	0.0777195	0.206841	0.332169	-0.15002	0.484124	-0.0154239	0.942975	0.246153	0.246263	0.0315831	0.883526	0.0539172	0.802417	0.376827	0.0695089	-0.293912	0.163313	-0.0227188	0.916082	-0.307461	0.143875	-0.44725	0.0284294	-0.42628	0.0377879	0.304417	0.14809	-0.143887	0.502364	0.210283	0.324004	-0.138743	0.51792	0.088283	0.681651	-0.0521236	0.808869	-0.297609
n268614	known lncRNA	turquoise	0.31299	0.136438	0.483278	0.0167403	0.0200096	0.926061	0.329856	0.11546	0.464382	0.0222487	0.165104	0.440722	0.300639	0.153445	0.506062	0.0116322	0.244263	0.250026	0.447941	0.0281562	0.247759	0.243097	0.796767	3.17624273278388e-06	-0.298298	0.156829	-0.268155	0.205186	-0.16983	0.427562	-0.291323	0.167226	-0.548415	0.00552439	-0.257895	0.223723	-0.248718	0.241218	0.0709872	0.74169	-0.215598	0.311638	-0.276445	0.190989	-0.562396	0.00422861	-0.755757
n268633	known lncRNA	brown	-0.333001	0.111825	-0.194384	0.362733	-0.353572	0.0900901	-0.317961	0.129991	-0.351408	0.0922146	-0.407736	0.0479551	-0.305295	0.146866	-0.304105	0.148528	-0.224114	0.29244	-0.308957	0.141835	-0.514068	0.0101764	-0.820069	9.34634877939638e-07	0.415554	0.0434358	0.609858	0.00155585	0.506288	0.011589	0.691985	0.00017963	0.951356	9.9214449258503e-13	0.0513188	0.811769	-0.0243473	0.91009	-0.564691	0.00404257	0.101176	0.638063	0.195676	0.359489	0.22108	0.299193	0.755212
n268692	known lncRNA	pink	-0.273284	0.19632	-0.376883	0.0694642	-0.345307	0.0984056	-0.312476	0.137117	-0.421578	0.0401877	-0.471041	0.0201615	-0.317539	0.130529	-0.347009	0.0966484	-0.16178	0.450102	-0.219359	0.303066	-0.508693	0.0111361	-0.907987	8.96568272035609e-10	0.424879	0.0384912	0.269979	0.202004	0.447277	0.0284188	0.540469	0.00639892	0.769036	1.12761965078308e-05	0.0569974	0.791366	0.0665065	0.757502	-0.283592	0.179301	0.263742	0.213027	0.190907	0.371546	0.528601	0.00791824	0.849607
n268718	known lncRNA	greenyellow	0.467737	0.0211762	0.497259	0.013427	0.0594505	0.782592	0.121703	0.57105	-0.0108088	0.960021	0.766832	1.23789603327835e-05	0.020439	0.924478	-0.0314654	0.883957	0.0137393	0.949195	-0.0274427	0.898713	0.0194024	0.928298	0.569101	0.00370447	-0.230748	0.278006	-0.140703	0.511966	-0.0235038	0.913192	-0.0739331	0.731349	-0.312096	0.137622	-0.220887	0.299626	-0.225965	0.288366	-0.244046	0.25046	-0.223246	0.294361	-0.236839	0.26516	-0.494991	0.0139246	-0.559446
n268736	known lncRNA	blue	-0.211368	0.321456	-0.137659	0.521229	-0.185567	0.385321	-0.152253	0.477567	-0.2226	0.295797	-0.27557	0.192455	-0.18609	0.383958	-0.215714	0.311372	-0.149466	0.485758	-0.11131	0.604592	-0.302519	0.150763	-0.546133	0.00576459	-0.0255488	0.905671	-0.131438	0.540404	-0.212391	0.319065	-0.267937	0.205568	-0.0766692	0.721785	0.234005	0.27109	0.268713	0.204209	0.441439	0.0308134	0.408554	0.0474659	0.508371	0.0111958	0.917913	2.67793607889151e-10	0.621498
n268743	known lncRNA	darkgreen	-0.102906	0.632296	-0.0872725	0.685112	-0.0630584	0.769735	-0.0691531	0.748151	-0.0893347	0.678056	-0.102283	0.63437	-0.0742563	0.730217	-0.062896	0.770312	0.428281	0.0368017	-0.0456445	0.832275	0.0270278	0.900237	-0.153428	0.474134	-0.071405	0.740221	-0.0983513	0.64752	-0.0954329	0.657346	-0.137366	0.522125	-0.10003	0.641893	0.82819	5.8544229286708e-07	0.152108	0.477989	0.443399	0.029992	-0.0508829	0.81334	0.00303261	0.988779	0.271742	0.198959	0.131992
n268747	known lncRNA	darkturquoise	-0.068939	0.748906	-0.0525764	0.807239	-0.0945304	0.660396	-0.054562	0.800101	-0.0886123	0.680525	-0.103222	0.631245	-0.061308	0.775965	-0.0697917	0.745899	0.135642	0.527409	0.863185	5.67493042140687e-08	0.120004	0.576476	0.00019783	0.999268	-0.0742568	0.730215	-0.108826	0.612729	-0.0804626	0.708591	-0.172142	0.421206	-0.148322	0.48914	-0.0132452	0.95102	-0.00458297	0.983044	0.353939	0.0897329	0.134986	0.529428	0.140513	0.512543	0.182154	0.394274	0.0220328
n268748	known lncRNA	blue	-0.201458	0.34518	-0.209657	0.32548	-0.205371	0.335693	-0.189314	0.375624	-0.198331	0.352875	-0.240876	0.256859	-0.156362	0.465617	-0.179663	0.400884	-0.124891	0.560929	-0.123473	0.565421	-0.265275	0.210281	-0.530315	0.00768196	-0.00245292	0.990924	-0.0724829	0.736434	-0.159412	0.45685	-0.193773	0.364273	-0.0115635	0.957232	0.1494	0.485952	0.332637	0.112242	0.377728	0.0687913	0.138479	0.518725	0.303509	0.149365	0.807512	1.84409024832476e-06	0.587822
n268749	known lncRNA	turquoise	0.366401	0.078239	0.213351	0.316831	0.42054	0.0407335	0.243794	0.250964	0.347786	0.0958541	0.321619	0.125389	0.263713	0.213079	0.438437	0.0321058	0.274419	0.194395	0.529769	0.00775651	0.640174	0.000753565	0.92415	1.1565504305556e-10	-0.36777	0.0770474	-0.32307	0.123596	-0.199258	0.350585	-0.35014	0.0934763	-0.659479	0.000455762	-0.283685	0.179153	-0.263106	0.214174	0.19163	0.369704	-0.319026	0.128638	-0.326564	0.119357	-0.681603	0.000244872	-0.912315
n268771	known lncRNA	turquoise	0.383523	0.064308	-0.00232062	0.991414	0.298575	0.156426	0.0233634	0.913709	0.142214	0.507398	0.349318	0.0943014	0.0278384	0.89726	0.31492	0.133909	0.258556	0.222495	0.100204	0.641312	0.37803	0.0685518	0.521473	0.00896713	-0.409657	0.0468123	-0.515328	0.0099616	-0.329574	0.11579	-0.580036	0.00296749	-0.765288	1.32066885181826e-05	0.0978152	0.64932	0.353848	0.0898216	0.616352	0.0013403	-0.137775	0.520875	0.00638797	0.976367	0.00496852	0.981617	-0.487001
n268812	known lncRNA	blue	-0.311668	0.138191	-0.241173	0.256255	-0.331968	0.11301	-0.288774	0.171143	-0.310958	0.139139	-0.367326	0.0774322	-0.264087	0.212408	0.152118	0.477962	-0.0896833	0.676866	-0.297829	0.157513	-0.314419	0.134562	-0.697122	0.000153381	0.0132599	0.950965	-0.0235324	0.913087	-0.0272881	0.89928	0.0544029	0.800672	0.178604	0.403712	0.497365	0.0134043	0.374032	0.0717722	0.389764	0.0597336	0.454943	0.0255031	0.329754	0.11558	0.820396	9.17588566512964e-07	0.692841
n268813	known lncRNA	tan	0.0750892	0.727303	0.0135318	0.949961	0.0294229	0.891445	0.011229	0.958468	0.160292	0.454338	0.0559892	0.794979	0.129837	0.545391	0.978193	1.65193807438705e-16	0.00370146	0.986305	0.0530598	0.8055	0.196087	0.35846	0.340536	0.103459	-0.13627	0.525482	-0.125771	0.558151	-0.0872163	0.685305	-0.145299	0.498135	-0.25058	0.237597	0.00245477	0.990917	-0.0709746	0.741734	0.141505	0.509541	-0.125652	0.558525	-0.121874	0.570505	-0.228083	0.283751	-0.324659
n268825	known lncRNA	purple	-0.00542992	0.979911	0.0296244	0.890706	0.067659	0.753426	0.0373677	0.862376	0.503407	0.0121514	0.075863	0.724599	0.263171	0.214056	0.208538	0.328126	0.39307	0.0574146	0.57958	0.00299551	0.790998	4.19808129888542e-06	0.593434	0.00223734	-0.254613	0.229879	-0.247894	0.242832	-0.154719	0.470376	-0.268756	0.204134	-0.469684	0.0205735	-0.212753	0.318221	-0.148298	0.489212	0.348333	0.0952978	-0.232448	0.274383	-0.231016	0.277433	-0.414339	0.0441157	-0.59942
n268876	known lncRNA	black	-0.215453	0.311972	-0.201476	0.345136	-0.184098	0.38916	-0.0380676	0.859822	-0.253017	0.232913	-0.0608434	0.777622	-0.0329748	0.878429	-0.148933	0.487332	-0.0631222	0.769508	-0.102418	0.633923	0.0788141	0.714315	-0.301148	0.152715	-0.217097	0.308205	0.130987	0.541806	0.401828	0.051607	0.807657	1.83012589812198e-06	0.401072	0.0520898	-0.10504	0.625216	-0.0314019	0.88419	-0.28185	0.182104	-0.0664756	0.757611	-0.0844057	0.694963	-0.108229	0.614689	0.134078
n268893	known lncRNA	blue	-0.229836	0.279964	-0.236045	0.266813	-0.252225	0.234429	-0.224869	0.290774	-0.259564	0.220634	-0.280762	0.183868	-0.194385	0.36273	-0.212846	0.318005	-0.118126	0.582503	-0.237154	0.264506	-0.29617	0.159951	-0.620793	0.00120808	0.191024	0.371248	0.0492866	0.8191	-0.0708292	0.742246	-0.00203788	0.99246	0.227184	0.285704	0.732548	4.69557820678623e-05	0.756588	1.88537507219912e-05	0.364341	0.0800575	0.115254	0.591767	0.23694	0.264951	0.609479	0.00156926	0.597985
n268899	known lncRNA	salmon	0.00479558	0.982257	0.00768203	0.971581	-0.013523	0.949994	-0.0178109	0.934167	0.983603	7.35640266397952e-18	0.0154918	0.942724	0.106671	0.619821	-0.00337725	0.987504	-0.0680653	0.75199	-0.0371981	0.862994	0.0200163	0.926036	0.329935	0.115368	-0.11298	0.599147	-0.0520011	0.809311	-0.0798595	0.710684	-0.110728	0.606493	-0.193474	0.365027	-0.119322	0.578661	-0.124191	0.563145	-0.118191	0.582293	-0.108013	0.615402	-0.113808	0.596457	-0.248816	0.241027	-0.297274
n268911	known lncRNA	blue	-0.173601	0.41722	-0.187445	0.380443	-0.197053	0.356049	-0.173089	0.418617	-0.177321	0.40715	-0.216186	0.310288	-0.135808	0.526901	-0.172051	0.421454	-0.123072	0.566695	-0.166285	0.437412	-0.266513	0.208081	-0.503885	0.0120567	0.0375343	0.861768	-0.0769867	0.720677	-0.154176	0.471954	-0.186179	0.383727	0.00220588	0.991838	0.098772	0.646108	0.125315	0.55959	0.261901	0.216358	0.180604	0.39838	0.767742	1.1912484117819e-05	0.816704	1.12694929273889e-06	0.585564
n268914	known lncRNA	pink	-0.228064	0.283791	-0.304061	0.14859	-0.311755	0.138075	-0.325844	0.120222	-0.156527	0.465142	-0.340084	0.103947	-0.252027	0.23481	-0.288775	0.171142	-0.157563	0.462156	-0.293276	0.164268	-0.410978	0.0460385	-0.730898	4.98159385190405e-05	0.0612732	0.776089	0.464574	0.0221861	-0.0984537	0.647176	-0.12439	0.562515	0.32045	0.126846	0.206797	0.332272	0.27684	0.19033	0.163867	0.4442	0.47382	0.0193386	0.297664	0.157755	0.796157	3.27268356241358e-06	0.810402
n268930	known lncRNA	brown	-0.273992	0.195118	-0.0768217	0.721253	-0.29256	0.165348	-0.289052	0.170712	-0.298396	0.156687	-0.33917	0.10494	-0.253601	0.231801	-0.213465	0.316565	-0.132057	0.53848	-0.211608	0.320895	-0.451177	0.0269039	-0.652504	0.000548749	0.259033	0.221614	0.722392	6.71266831757542e-05	0.455167	0.0254217	0.589092	0.00245503	0.846866	1.80993471653434e-07	-0.126509	0.555824	-0.198102	0.353444	-0.58903	0.00245825	-0.00555101	0.979463	-0.0216321	0.920083	0.101556	0.636795	0.618115
n268943	known lncRNA	turquoise	0.204363	0.338119	0.434007	0.034092	0.524148	0.00856087	-0.0430716	0.84161	-0.0623942	0.772097	0.48824	0.0154955	-0.0563668	0.793625	0.432432	0.034821	0.273999	0.195107	0.261965	0.216242	0.263553	0.213368	0.623523	0.0011325	-0.239658	0.259346	-0.293997	0.163185	-0.217579	0.307104	-0.375476	0.0705963	-0.533659	0.00723764	-0.167229	0.434778	-0.162813	0.447177	0.166025	0.438141	0.00130481	0.995172	-0.187215	0.381039	-0.336659	0.107704	-0.583196
n268948	known lncRNA	purple	0.150128	0.483804	0.114581	0.593948	0.437946	0.0323212	0.218602	0.304781	0.124557	0.561985	0.317378	0.130735	0.247987	0.242649	0.351435	0.0921876	0.0697746	0.745959	0.382598	0.0650081	0.836763	3.47802752710622e-07	0.739547	3.6366192351201e-05	-0.302538	0.150737	-0.279374	0.186138	-0.180563	0.398487	-0.302633	0.150602	-0.553381	0.00503054	-0.249879	0.238957	-0.143668	0.503022	0.257833	0.223838	-0.253691	0.231629	-0.266808	0.207559	-0.557778	0.00462482	-0.755006
n268962	known lncRNA	blue	-0.258732	0.22217	-0.2743	0.194596	-0.289516	0.169996	-0.259423	0.220894	-0.271998	0.198519	-0.321307	0.125777	-0.225213	0.290018	-0.24621	0.246151	-0.186774	0.382183	-0.281954	0.181935	-0.398031	0.0540663	-0.738943	3.71883188692271e-05	0.145817	0.496589	0.107526	0.617003	-0.163061	0.446476	-0.102653	0.633141	0.211462	0.321236	0.17731	0.407182	0.301444	0.152292	0.246182	0.246206	0.423216	0.0393388	0.699597	0.000141975	0.935563	2.03033550367364e-11	0.811659
n268992	known lncRNA	brown	-0.151508	0.479748	-0.166423	0.437027	0.0934373	0.664097	-0.191218	0.370754	-0.211803	0.320437	-0.219542	0.302653	-0.185683	0.38502	-0.192286	0.368036	-0.170247	0.426412	-0.145108	0.498708	-0.350727	0.0928905	-0.393817	0.0569005	0.599156	0.0019757	0.653312	0.000537204	0.401562	0.0517763	0.533581	0.00724774	0.864398	5.17610743206767e-08	-0.148016	0.490047	-0.208488	0.328246	-0.767102	1.22385148822115e-05	-0.106655	0.619875	-0.136982	0.523298	-0.29956	0.154998	0.353282
n269007	known lncRNA	darkturquoise	-0.126508	0.555829	0.453113	0.0261765	-0.135505	0.527832	-0.12935	0.546911	0.36134	0.0827638	0.221237	0.298841	-0.0770993	0.720285	-0.115629	0.590555	-0.11713	0.585707	0.530611	0.00764169	-0.0892569	0.678322	0.263603	0.213277	0.0235343	0.91308	-0.148077	0.489866	0.0954117	0.657417	0.0421139	0.845089	-0.076155	0.723579	0.027539	0.898359	-0.137662	0.52122	-0.0951257	0.658384	-0.0315962	0.883478	-0.210779	0.322837	-0.293208	0.16437	-0.270855
n269016	known lncRNA	brown	-0.18428	0.388683	-0.187537	0.380205	-0.197834	0.354108	-0.198309	0.352931	-0.210451	0.323609	-0.23651	0.265844	-0.176269	0.409985	-0.183808	0.389921	-0.157882	0.461237	-0.236229	0.266431	-0.362307	0.0818846	-0.508838	0.0111092	0.633886	0.000881297	0.771327	1.02235597859425e-05	0.271043	0.200161	0.522068	0.00887549	0.9267	8.03609726695866e-11	-0.110682	0.606644	-0.130476	0.543397	-0.71885	7.57647674627305e-05	-0.0745037	0.729351	-0.0997739	0.64275	-0.179354	0.401707	0.492217
n269028	known lncRNA	blue	-0.260172	0.219516	-0.271597	0.199208	-0.282003	0.181856	-0.248186	0.242259	-0.272199	0.198174	-0.317154	0.131021	-0.224781	0.290968	-0.236631	0.265593	-0.181892	0.394966	-0.268515	0.204555	-0.36617	0.0784409	-0.721058	7.02727698365235e-05	0.00715018	0.973548	0.110942	0.605793	-0.198429	0.352633	-0.181826	0.39514	0.114856	0.593056	0.501139	0.0126098	0.43384	0.0341687	0.439724	0.0315468	0.388454	0.0606724	0.428353	0.0367667	0.955743	3.58054448283401e-13	0.777678
n269032	known lncRNA	turquoise	0.165103	0.440724	0.306634	0.145012	0.331118	0.113991	-0.193187	0.365753	0.19009	0.373635	0.367078	0.077648	0.252701	0.233517	0.279289	0.186277	0.131965	0.538768	0.465838	0.021778	0.387822	0.0611294	0.586514	0.00259263	-0.55933	0.00448834	-0.538225	0.00666578	-0.294838	0.161928	-0.423703	0.0390889	-0.783171	6.04716157487781e-06	-0.0324692	0.88028	0.0088082	0.967417	0.540664	0.00637616	-0.0784922	0.715435	0.107465	0.617205	-0.0608927	0.777446	-0.561001
n269035	known lncRNA	grey60	0.940982	7.92400126898563e-12	-0.018505	0.931607	0.0120878	0.955295	-0.0532384	0.804857	-0.0533039	0.804622	-0.0220339	0.918603	-0.077105	0.720265	-0.0457423	0.831921	-0.0575047	0.789549	-0.0320942	0.881654	-0.0681371	0.751737	0.169145	0.429457	-0.115206	0.591923	-0.0993418	0.644197	-0.0829976	0.69982	-0.14178	0.508708	-0.192927	0.366411	-0.0917847	0.669707	-0.0720382	0.737996	-0.0194611	0.928082	0.14094	0.511249	0.0264629	0.902312	-0.00769028	0.971551	-0.129705
n269055	known lncRNA	blue	-0.133797	0.533095	-0.117004	0.586113	-0.0353826	0.869624	-0.101797	0.635989	-0.149351	0.486096	0.606801	0.00166712	-0.0399836	0.85284	0.276524	0.190857	-0.0676712	0.753383	-0.107476	0.617168	-0.0351589	0.870441	0.0207463	0.923346	-0.182529	0.393286	-0.228839	0.282114	-0.240779	0.257056	-0.327797	0.117886	-0.328838	0.116655	0.232837	0.273559	0.113368	0.597885	0.343418	0.100384	0.0686184	0.750037	0.465208	0.0219805	0.348341	0.0952891	0.032696
n269124	known lncRNA	midnightblue	-0.0286438	0.894303	0.492171	0.0145641	0.00393336	0.985447	-0.0450388	0.834471	0.0351334	0.870535	-0.152149	0.47787	0.192199	0.368256	0.377319	0.0691165	0.150291	0.483325	-0.130406	0.543616	0.220598	0.300275	0.210045	0.324564	-0.280705	0.183961	-0.0748527	0.72813	-0.294244	0.162815	-0.372506	0.0730317	-0.373369	0.0723173	0.054508	0.800295	0.538741	0.00660358	0.444606	0.029495	-0.136507	0.524755	-0.0033142	0.987737	0.0591352	0.783718	-0.174246
n269140	known lncRNA	turquoise	0.538905	0.00658399	0.10396	0.628797	0.369966	0.0751655	-0.00192708	0.99287	0.144794	0.499646	0.699016	0.000144583	0.117668	0.583974	0.144203	0.501416	0.0317307	0.882985	0.422425	0.0397472	0.150554	0.48255	0.689424	0.000194119	-0.334999	0.10956	-0.296364	0.159665	-0.17461	0.414476	-0.312188	0.1375	-0.562879	0.00418882	-0.247369	0.243864	-0.244982	0.248589	0.0466606	0.828595	-0.164062	0.44365	-0.216602	0.309337	-0.402203	0.0513691	-0.650053
n269152	known lncRNA	greenyellow	0.0522206	0.80852	0.022467	0.917009	0.0153631	0.943199	-0.0108334	0.959931	-0.00930306	0.965587	0.982493	1.50503225245457e-17	0.072055	0.737936	-0.0432229	0.84106	-0.035854	0.867902	0.0126517	0.953212	0.0675219	0.75391	0.350587	0.0930299	-0.133012	0.535521	-0.10711	0.618375	-0.0831714	0.69922	-0.125955	0.55757	-0.241756	0.255072	-0.115859	0.589809	-0.110166	0.608332	-0.0808042	0.707407	-0.114091	0.595536	-0.117642	0.584059	-0.25925	0.221213	-0.338319
n269170	known lncRNA	midnightblue	0.014258	0.947279	0.870762	3.14610607792006e-08	0.0304073	0.887835	0.493471	0.0142663	0.0570435	0.791201	0.0440537	0.838044	-0.00284886	0.989459	0.0373242	0.862534	0.0439607	0.838382	0.00188185	0.993037	0.0964125	0.654041	0.466265	0.0216416	-0.19221	0.368228	-0.187696	0.379795	-0.11572	0.59026	-0.194445	0.362579	-0.349463	0.094156	-0.132018	0.538603	-0.0989856	0.645391	-0.013954	0.948402	-0.122478	0.568582	-0.0756129	0.725472	-0.296663	0.159224	-0.436946
n269194	known lncRNA	turquoise	0.0535433	0.803761	0.32867	0.116853	0.0342338	0.873824	0.0125497	0.953589	0.0385063	0.858223	0.741594	3.3695494030352e-05	0.120569	0.57467	0.291626	0.166765	0.555016	0.00487632	0.224097	0.292477	0.324261	0.122139	0.582132	0.00284147	-0.271512	0.199354	-0.256302	0.226697	-0.189384	0.375445	-0.29112	0.167535	-0.487889	0.015581	-0.197299	0.355437	-0.060628	0.77839	0.198567	0.352292	-0.113089	0.598794	-0.215106	0.312771	-0.353888	0.089783	-0.564261
n269243	known lncRNA	pink	-0.336526	0.107852	-0.378108	0.06849	-0.392996	0.0574657	-0.357446	0.086378	-0.394619	0.0563526	-0.450679	0.0270936	-0.287975	0.172383	-0.336473	0.107911	-0.24474	0.249073	-0.311575	0.138314	-0.546285	0.00574833	-0.954265	5.10454702905227e-13	0.446902	0.0285678	0.563948	0.00410205	0.230042	0.279521	0.336099	0.108327	0.79735	3.08641374655426e-06	0.298858	0.156015	0.265495	0.209888	-0.187819	0.379477	0.278034	0.188346	0.306562	0.145111	0.594921	0.00216663	0.948958
n269258	known lncRNA	turquoise	0.334106	0.110568	0.24681	0.244965	0.0659108	0.759611	0.356932	0.0868636	0.501442	0.0125478	0.220854	0.299701	0.176493	0.409379	0.166316	0.437326	0.352944	0.0907029	0.520459	0.00912535	0.67064	0.000335265	0.829524	5.40887661624615e-07	-0.345319	0.098393	-0.305092	0.147148	-0.114705	0.593545	-0.27479	0.193768	-0.579231	0.00301711	-0.282419	0.181185	-0.246189	0.246192	0.171353	0.42337	-0.281484	0.182695	-0.304048	0.148609	-0.633328	0.000893484	-0.832339
n269297	known lncRNA	grey60	0.947966	2.04879409576723e-12	0.163986	0.443866	0.182621	0.393042	0.18857	0.37754	0.18485	0.387191	0.13115	0.541299	0.0153306	0.943319	-0.0625876	0.771409	-0.0661858	0.758637	0.0745921	0.729042	-0.00296361	0.989035	0.509816	0.0109297	-0.20092	0.346497	-0.15062	0.482355	-0.0929279	0.665825	-0.170513	0.425679	-0.33938	0.104711	-0.159201	0.457454	-0.172431	0.420414	-0.137531	0.521621	-0.160891	0.452631	-0.174255	0.415439	-0.3682	0.0766762	-0.478113
n269305	known lncRNA	grey60	0.692824	0.000175091	0.0999171	0.642271	-0.0611893	0.776388	-0.135509	0.527819	0.0956266	0.656692	-0.132791	0.536205	0.383042	0.0646709	-0.0550556	0.798328	0.113649	0.596971	0.0646411	0.764113	0.170387	0.426027	0.239144	0.260399	-0.229586	0.280501	-0.20645	0.333104	-0.279078	0.186624	-0.374988	0.0709924	-0.420772	0.0406112	0.00927652	0.965685	-0.10293	0.632218	0.320966	0.126202	0.270494	0.20111	0.0211592	0.921825	0.130625	0.542932	-0.168466
n269306	known lncRNA	pink	-0.32181	0.125152	-0.351927	0.0917013	-0.322734	0.124009	-0.163111	0.446334	-0.0901536	0.675261	-0.392689	0.0576785	-0.273608	0.195769	-0.303366	0.149567	-0.23219	0.274931	-0.264066	0.212444	-0.435663	0.0333385	-0.739576	3.63267138733185e-05	0.180979	0.397384	0.378939	0.0678347	-0.0948781	0.65922	-0.0899558	0.675936	0.353439	0.0902197	0.355953	0.0877951	0.362259	0.0819279	0.181008	0.397308	0.369696	0.0753948	0.221502	0.298248	0.743982	3.08000142576288e-05	0.794113
n269320	known lncRNA	turquoise	0.297514	0.157975	0.674925	0.000296981	0.126968	0.554381	0.228303	0.283273	0.330421	0.114801	0.208896	0.327279	0.168742	0.430573	0.0996613	0.643127	0.138044	0.520052	0.0322368	0.881131	0.60533	0.00172308	0.743463	3.14106699752228e-05	-0.31006	0.140344	-0.265499	0.209882	-0.210796	0.322797	-0.325779	0.1203	-0.5617	0.00428637	-0.267556	0.206238	-0.157877	0.461253	0.107988	0.615481	-0.260714	0.218523	-0.142301	0.507136	-0.504006	0.0120327	-0.716917
n269336	known lncRNA	turquoise	0.40116	0.0520333	0.437084	0.0327023	0.411081	0.0459789	0.428785	0.0365568	0.483582	0.0166618	0.458385	0.0242747	0.0877656	0.683422	0.0724034	0.736713	0.120227	0.575765	0.203415	0.340415	0.268586	0.204431	0.896545	3.08144463623679e-09	-0.235586	0.267773	-0.248739	0.241177	-0.128735	0.548837	-0.2831	0.18009	-0.529821	0.00774941	-0.340099	0.103931	-0.352554	0.0910849	-0.180584	0.398433	-0.319967	0.127452	-0.324893	0.121371	-0.739726	3.61253816484392e-05	-0.866465
n269374	known lncRNA	purple	0.0356223	0.868748	0.076007	0.724096	0.0674215	0.754265	0.529431	0.0078031	-0.00386558	0.985698	0.015394	0.943085	0.243431	0.251692	0.0223153	0.917567	0.0195364	0.927805	0.0616006	0.774923	0.778713	7.39620870869695e-06	0.396498	0.0550846	-0.168441	0.43141	-0.154319	0.47154	-0.112316	0.601311	-0.157093	0.463508	-0.307388	0.143975	-0.148312	0.489171	-0.14293	0.505241	0.178681	0.403504	-0.146942	0.493236	-0.15498	0.469617	-0.32058	0.126683	-0.42626
n269401	known lncRNA	turquoise	0.541195	0.00631451	0.372039	0.0734204	0.195861	0.359026	0.320523	0.126755	0.35897	0.0849495	0.247758	0.243099	0.209897	0.324913	0.203797	0.33949	0.167839	0.43308	0.470449	0.0203403	0.245767	0.247029	0.80706	1.88794959608145e-06	-0.222576	0.295852	-0.257093	0.225217	0.0438063	0.838942	-0.0278238	0.897313	-0.385702	0.0626811	-0.259236	0.22124	-0.361974	0.0821866	-0.191084	0.371094	-0.35503	0.0886797	-0.426661	0.0375987	-0.793846	3.66195941167623e-06	-0.829881
n269408	known lncRNA	turquoise	0.192196	0.368264	0.267812	0.20579	0.423646	0.0391179	0.275681	0.192269	-0.000428349	0.998415	0.71931	7.45898526515526e-05	0.0947953	0.6595	0.118123	0.582512	0.368143	0.0767249	-0.0199733	0.926194	0.2045	0.337789	0.641511	0.000728566	-0.327092	0.118725	-0.0301367	0.888827	-0.214538	0.314081	-0.0788669	0.714132	-0.359131	0.0848001	-0.266813	0.20755	-0.274256	0.19467	-0.177342	0.407096	-0.281647	0.182432	-0.252886	0.233165	-0.58215	0.00284038	-0.638286
n269412	known lncRNA	blue	-0.156215	0.466042	-0.166104	0.437921	-0.177668	0.406218	-0.166653	0.436384	-0.16313	0.446279	-0.185084	0.38658	-0.14984	0.484654	-0.148633	0.48822	-0.10961	0.610157	-0.172364	0.420598	-0.246137	0.246296	-0.443239	0.0300584	0.0251509	0.907134	0.169749	0.427788	-0.0483387	0.822525	-0.0815913	0.704681	0.14546	0.497655	0.118244	0.582121	-0.0132978	0.950825	0.128853	0.548468	-0.0251577	0.907109	0.0293491	0.891715	0.547731	0.00559558	0.50027
n269427	known lncRNA	darkturquoise	-0.000605175	0.997761	0.0328961	0.878718	0.0469468	0.827559	0.0512341	0.812074	0.0267243	0.901351	0.0357128	0.868417	0.142597	0.506245	-0.00164516	0.993913	0.0848278	0.69351	0.978297	1.5684999378129e-16	0.204603	0.337541	0.276188	0.19142	-0.121441	0.571888	-0.107785	0.616153	-0.0425433	0.843529	-0.115958	0.589489	-0.208415	0.32842	-0.0783896	0.715791	-0.0789342	0.713898	0.215075	0.312842	-0.105215	0.624635	-0.109492	0.610542	-0.193887	0.363983	-0.278475
n269433	known lncRNA	darkturquoise	0.0239921	0.911396	0.036275	0.866364	0.0313388	0.884421	0.102188	0.634687	0.0576008	0.789205	0.0678183	0.752863	0.216206	0.310242	0.0655972	0.760723	0.620778	0.00120852	0.81373	1.32547624797483e-06	0.588691	0.00247601	0.434153	0.034025	-0.200908	0.346527	-0.196669	0.357006	-0.105063	0.62514	-0.203068	0.341257	-0.359393	0.0845569	-0.0519513	0.80949	-0.119904	0.576797	0.386464	0.0621196	-0.0310783	0.885375	-0.187697	0.379792	-0.303534	0.14933	-0.454481
n269470	known lncRNA	blue	-0.201903	0.344093	-0.154886	0.469891	-0.24912	0.240434	-0.21456	0.31403	-0.184815	0.387284	-0.267505	0.206329	-0.197394	0.355202	-0.206591	0.332765	-0.154635	0.470622	-0.0586976	0.785282	-0.281761	0.182247	-0.543899	0.00600825	-0.0332346	0.877479	-0.124703	0.561524	-0.198963	0.351312	-0.248835	0.24099	-0.054966	0.79865	0.216153	0.310364	0.293135	0.16448	0.471046	0.0201598	0.514583	0.0100881	0.584291	0.00271644	0.914183	4.28921991262167e-10	0.612795
n269476	known lncRNA	darkturquoise	-0.0899765	0.675866	-0.0633363	0.768747	-0.0956478	0.65662	-0.0935264	0.663795	0.467637	0.0212075	-0.0961493	0.654929	-0.0524714	0.807617	-0.0823659	0.702002	-0.0293991	0.891532	0.396422	0.0551351	-0.0314668	0.883952	0.0361262	0.866907	-0.15324	0.47468	-0.166856	0.435818	-0.161078	0.452097	-0.235543	0.267862	-0.251191	0.236418	-0.0427924	0.842624	0.568298	0.00376417	0.346384	0.097291	-0.101829	0.635884	-0.0699976	0.745174	0.182984	0.392088	-0.0180713
n269500	known lncRNA	grey60	0.724816	6.17254768816914e-05	0.0151467	0.943998	0.0718959	0.738495	-0.0605632	0.778621	-0.0136503	0.949524	0.620478	0.00121706	0.0127236	0.952946	-0.0377316	0.861048	0.00809679	0.970047	-0.132774	0.536258	-0.101499	0.636985	0.347431	0.0962167	-0.193582	0.364754	-0.0489724	0.820235	-0.109605	0.610171	-0.193099	0.365976	-0.266553	0.20801	-0.208643	0.327879	-0.137798	0.520803	-0.152105	0.477999	-0.187866	0.379356	0.0919632	0.669101	-0.178511	0.403959	-0.294244
n269503	known lncRNA	pink	-0.321434	0.125619	-0.333517	0.111237	-0.351827	0.0918	-0.312579	0.136982	-0.344672	0.0990681	-0.389976	0.059583	-0.271102	0.200061	-0.288832	0.171053	-0.21732	0.307695	-0.338199	0.106002	-0.386182	0.0623273	-0.863054	5.73164872383977e-08	0.125566	0.558799	0.277767	0.188789	-0.086186	0.68884	0.049085	0.819828	0.371023	0.074272	0.413148	0.0447896	0.447339	0.0283944	0.253434	0.232119	0.367633	0.0771657	0.436004	0.033185	0.888451	6.78788688949753e-09	0.887415
n269513	known lncRNA	brown	-0.310107	0.140281	-0.299642	0.154879	-0.329574	0.115791	0.0417984	0.846237	-0.385535	0.0628045	-0.0934475	0.664063	-0.264803	0.211124	-0.243248	0.252061	-0.262382	0.215483	-0.244368	0.249816	-0.208402	0.328451	-0.579299	0.00301292	0.399187	0.0533083	0.464521	0.0222034	0.514793	0.0100524	0.469114	0.0207485	0.737169	3.96997883172812e-05	-0.0989607	0.645475	-0.0789726	0.713764	-0.495715	0.0137642	0.15131	0.480329	0.0501937	0.815826	0.0750508	0.727437	0.52015
n269536	known lncRNA	cyan	0.582571	0.00281564	-0.0123857	0.954195	0.591774	0.00231855	0.160913	0.452568	0.0631568	0.769385	0.415282	0.0435876	0.444315	0.0296143	-0.0662489	0.758414	-0.0989017	0.645672	-0.0586705	0.785379	-0.00874052	0.967667	0.530855	0.00760875	-0.213938	0.315468	-0.162109	0.44917	-0.105486	0.623739	-0.185334	0.385929	-0.36638	0.0782571	-0.171769	0.422229	-0.188039	0.378909	-0.164105	0.44353	-0.167631	0.433659	-0.182317	0.393844	-0.396743	0.0549205	-0.513936
n269548	known lncRNA	turquoise	0.135847	0.526781	0.167769	0.433276	0.633238	0.000895464	0.170643	0.425323	0.0598606	0.781128	0.81796	1.0513821381627e-06	0.11786	0.583357	0.0495354	0.818201	0.111278	0.604696	0.0244428	0.909738	0.160089	0.454916	0.647273	0.000628852	-0.276822	0.190361	-0.226232	0.287781	-0.158757	0.458725	-0.222695	0.295586	-0.465084	0.0220206	-0.13861	0.518328	-0.161059	0.452152	-0.0683157	0.751106	-0.231083	0.27729	-0.23948	0.25971	-0.488135	0.015521	-0.64403
n269574	known lncRNA	blue	-0.272668	0.197372	-0.28922	0.170453	-0.304888	0.147433	-0.269686	0.202511	-0.286032	0.175427	-0.335218	0.109313	-0.236286	0.26631	-0.184073	0.389227	-0.195895	0.35894	-0.283888	0.178828	-0.371479	0.0738887	-0.746097	2.84218499668416e-05	0.138343	0.519141	0.0944885	0.660538	-0.200922	0.346492	-0.181814	0.395173	0.169078	0.429643	0.412137	0.0453681	0.395473	0.0557734	0.389819	0.0596947	0.377715	0.0688008	0.474042	0.0192743	0.968465	9.13284133654915e-15	0.815371
n269578	known lncRNA	salmon	0.0376156	0.861471	0.423761	0.039059	0.0267368	0.901305	-0.0495447	0.818168	0.823451	7.71392245342044e-07	-0.0441497	0.837696	-0.0216258	0.920106	-0.0423614	0.84419	-0.122719	0.567816	-0.0882122	0.681893	-0.0584245	0.786258	0.337629	0.10663	-0.18116	0.396905	-0.197939	0.353847	-0.163318	0.445748	-0.201812	0.344316	-0.330705	0.114471	-0.00347494	0.987143	-0.117781	0.58361	-0.0207002	0.923516	-0.142514	0.506495	0.0606353	0.778364	-0.100284	0.641044	-0.278505
n269638	known lncRNA	purple	-0.0154801	0.942767	0.00979615	0.963764	-0.0136946	0.94936	-0.0124502	0.953956	-0.00403218	0.985081	0.0128206	0.952588	0.129971	0.544972	0.0504511	0.814897	0.540177	0.00643305	0.082231	0.702468	0.882135	1.20679443173942e-08	0.246151	0.246267	-0.112042	0.602201	-0.117256	0.585303	-0.0713298	0.740485	-0.11286	0.599537	-0.208406	0.32844	-0.0939546	0.662345	-0.0762948	0.723091	0.302051	0.151427	-0.103901	0.62899	-0.102908	0.632292	-0.214821	0.313428	-0.290269
n269667	known lncRNA	turquoise	0.715877	8.37522553666577e-05	0.50922	0.0110388	-0.0125135	0.953723	-0.0680296	0.752116	0.433767	0.0342022	0.23394	0.271226	-0.0985411	0.646882	-0.0723284	0.736976	-0.104804	0.625996	-0.0889964	0.679212	-0.0522738	0.808329	0.488421	0.0154517	-0.17824	0.404686	-0.1435	0.503528	-0.091039	0.672245	-0.157185	0.463243	-0.311262	0.138733	-0.155271	0.468775	-0.162466	0.448157	-0.190301	0.373095	-0.149618	0.485308	-0.160874	0.452677	-0.343703	0.100084	-0.44214
n269674	known lncRNA	pink	-0.344188	0.0995738	-0.30891	0.141899	-0.309884	0.140581	-0.334196	0.110466	-0.360951	0.0831201	-0.409351	0.0469929	-0.294543	0.162368	-0.115776	0.590077	-0.0183295	0.932254	-0.25507	0.229016	-0.127529	0.552617	-0.74814	2.62790136559144e-05	0.197988	0.353727	0.355143	0.0885709	0.0858541	0.68998	0.265557	0.209779	0.5051	0.0118182	0.140443	0.512756	0.150155	0.483726	0.0246295	0.909051	0.0258352	0.904619	0.166327	0.437295	0.548502	0.00551544	0.734958
n269686	known lncRNA	black	-0.190806	0.371804	-0.0167955	0.937913	0.180483	0.3987	-0.177985	0.405368	-0.209931	0.324834	-0.197365	0.355273	-0.187222	0.381021	-0.202557	0.342498	-0.160453	0.453879	-0.230782	0.277936	-0.330879	0.114268	-0.337986	0.106236	0.118782	0.580393	0.168594	0.430983	0.806339	1.95999113431189e-06	0.833944	4.14082213538089e-07	0.641549	0.000727879	-0.16918	0.42936	-0.151168	0.480747	-0.677659	0.000274588	-0.0995505	0.643498	-0.152722	0.476195	-0.256692	0.225966	0.174554
n269687	known lncRNA	turquoise	0.31497	0.133843	0.481224	0.0172788	0.332415	0.112496	0.346498	0.097174	0.440365	0.031271	0.365802	0.0787646	0.338448	0.105729	0.380466	0.0666436	0.27885	0.187	0.376291	0.0699389	0.524876	0.00845288	0.979108	1.03571664190518e-16	-0.429779	0.0360772	-0.398583	0.0537033	-0.284934	0.177164	-0.454849	0.0255375	-0.779011	7.29817731966034e-06	-0.206847	0.332154	-0.171065	0.424161	0.236752	0.265342	-0.29643	0.159568	-0.313661	0.135554	-0.626582	0.00105266	-0.946263
n269705	known lncRNA	turquoise	0.303018	0.150058	0.206679	0.332554	0.599785	0.00194857	0.401308	0.0519384	0.321709	0.125277	0.448425	0.027966	0.20313	0.341107	0.0747281	0.728566	0.205528	0.335313	0.331319	0.113759	0.283678	0.179164	0.845906	1.92961514692144e-07	-0.30164	0.152012	-0.231974	0.27539	0.0289825	0.89306	-0.0899006	0.676124	-0.443497	0.0299517	-0.394938	0.0561355	-0.349799	0.093818	-0.215261	0.312414	-0.361359	0.0827464	-0.376871	0.0694733	-0.804054	2.20458967084746e-06	-0.870396
n269706	known lncRNA	black	-0.042534	0.843563	-0.0721984	0.737433	-0.142121	0.50768	-0.179129	0.402307	-0.182783	0.392616	-0.000658199	0.997565	-0.176166	0.410263	-0.179721	0.400728	-0.14426	0.501245	-0.196176	0.358239	-0.262277	0.215675	-0.292509	0.165425	-0.0543864	0.800731	0.0793576	0.712426	0.737877	3.86803303590508e-05	0.930415	4.61475830923202e-11	0.55171	0.00519243	0.0547906	0.79928	-0.154569	0.470813	-0.554627	0.00491263	-0.0658361	0.759876	-0.140278	0.513255	-0.255867	0.227514	0.102641
n269709	known lncRNA	brown	-0.22359	0.293599	-0.217656	0.306929	-0.220154	0.301274	-0.231247	0.27694	-0.250775	0.23722	-0.286138	0.17526	-0.169688	0.427957	0.182258	0.394001	-0.158236	0.460219	-0.0376229	0.861444	-0.223968	0.292762	-0.454549	0.025647	0.144104	0.501713	0.411554	0.0457043	0.321512	0.125522	0.452037	0.0265787	0.552572	0.00510839	0.609917	0.00155376	0.173503	0.417487	-0.125604	0.558677	-0.0982654	0.647808	-0.109814	0.609485	0.0233139	0.913891	0.366248
n269743	known lncRNA	turquoise	0.349342	0.0942781	0.311645	0.138221	0.639996	0.000756952	0.13532	0.528398	0.288712	0.171239	0.616553	0.00133405	0.118971	0.579787	0.0391918	0.855724	0.00955551	0.964654	0.0344228	0.873132	0.0731937	0.73394	0.73894	3.71930196384766e-05	-0.357034	0.0867673	-0.0941447	0.661701	-0.0893166	0.678118	-0.0923593	0.667755	-0.40239	0.0512509	-0.276108	0.191553	-0.205887	0.334451	-0.272993	0.196816	-0.321782	0.125186	-0.319202	0.128416	-0.677806	0.000273424	-0.739905
n269778	known lncRNA	greenyellow	-0.165391	0.439917	-0.116728	0.587003	-0.141873	0.508429	-0.161095	0.452049	-0.218939	0.304016	0.651407	0.000564774	-0.042716	0.842902	-0.181773	0.39528	-0.0801072	0.709824	-0.23092	0.27764	-0.225836	0.288649	-0.144704	0.499916	0.0755455	0.725708	0.0733416	0.733422	-0.0485688	0.821693	0.26949	0.202853	0.188761	0.377048	0.145356	0.497965	0.0878604	0.683098	-0.168712	0.430657	0.0745345	0.729243	-0.167566	0.43384	-0.0278429	0.897243	0.101502
n269780	known lncRNA	brown	-0.238764	0.261182	-0.267489	0.206357	-0.250224	0.238288	0.00911266	0.966291	-0.266477	0.208144	-0.306857	0.144705	-0.152982	0.475435	-0.127484	0.55276	0.101342	0.637509	-0.267925	0.20559	-0.146299	0.495151	-0.503012	0.0122303	0.198564	0.352299	0.702251	0.000130575	0.110303	0.607886	0.386707	0.0619421	0.650351	0.00058058	-0.0767443	0.721523	-0.0879547	0.682775	-0.371126	0.0741852	0.0827539	0.700661	0.426363	0.0377468	0.0937056	0.663188	0.493136
n269795	known lncRNA	turquoise	0.104576	0.626751	0.801397	2.5229287460096e-06	0.0439177	0.838538	0.0451583	0.834038	0.0781507	0.716623	0.516966	0.0096881	0.113573	0.597218	0.0320219	0.881918	0.247542	0.243522	0.363237	0.0810449	0.20137	0.345395	0.623164	0.0011422	-0.238936	0.260827	-0.220059	0.301487	-0.132755	0.536316	-0.231654	0.276072	-0.435333	0.0334874	-0.200839	0.346696	-0.151402	0.48006	0.0376401	0.861382	-0.20066	0.347135	-0.201331	0.345491	-0.441626	0.0307344	-0.595844
n269833	known lncRNA	blue	-0.251284	0.236238	-0.225501	0.289385	-0.246231	0.24611	-0.111638	0.603521	-0.140713	0.511938	-0.17943	0.401503	-0.137229	0.522545	-0.100186	0.641372	-0.0436948	0.839347	-0.161488	0.450933	-0.112114	0.601968	-0.460948	0.0233914	-0.123706	0.564684	-0.168438	0.431417	-0.274641	0.19402	-0.309329	0.141331	-0.170645	0.425318	0.210867	0.322632	0.34359	0.100203	0.580987	0.00290972	0.467242	0.0213318	0.286884	0.174089	0.858629	7.95856371633405e-08	0.518118
n269868	known lncRNA	turquoise	0.291281	0.16729	0.227931	0.284079	0.333184	0.111616	0.403123	0.0507887	0.668204	0.000358893	0.422858	0.0395228	0.256637	0.22607	0.246334	0.245905	0.191955	0.368877	0.323122	0.123533	0.411936	0.0454836	0.934638	2.36450611347775e-11	-0.363677	0.0806504	-0.315053	0.133736	-0.204723	0.337251	-0.335925	0.108521	-0.651531	0.000562942	-0.293899	0.163331	-0.286078	0.175355	0.0256536	0.905286	-0.314931	0.133894	-0.317581	0.130475	-0.686116	0.000214338	-0.908045
n269879	known lncRNA	midnightblue	-0.0389964	0.856436	0.966037	2.0424050843256e-14	-0.0200786	0.925806	-0.0533331	0.804517	-0.0133984	0.950454	0.00347136	0.987156	-0.0491861	0.819463	-0.00420304	0.984449	-0.0403769	0.851408	0.022159	0.918143	0.0147368	0.945511	0.254726	0.229665	-0.108306	0.614437	-0.122485	0.56856	-0.0752414	0.726771	-0.122448	0.568679	-0.202317	0.343084	0.0133198	0.950744	-0.0546693	0.799715	0.0133115	0.950775	-0.0967385	0.652943	0.0741839	0.730471	-0.125076	0.560344	-0.222924
n269931	known lncRNA	salmon	0.0134464	0.950276	-0.0284037	0.895184	-0.0709913	0.741676	-0.0517491	0.810218	0.910781	6.47261391178079e-10	-0.0219552	0.918893	-0.0441763	0.837599	0.228805	0.282187	-0.0944565	0.660646	-0.0759335	0.724352	-0.0184425	0.931837	0.256641	0.226062	-0.138142	0.519754	-0.127528	0.55262	-0.104508	0.626978	-0.152276	0.477497	-0.234182	0.270716	0.112995	0.599097	0.0787345	0.714592	0.0510921	0.812586	-0.116515	0.58769	-0.0889061	0.679521	-0.120774	0.574014	-0.233088
n269961	known lncRNA	brown	-0.223716	0.293321	-0.230946	0.277584	-0.240532	0.257561	-0.234431	0.270193	-0.245958	0.24665	-0.282248	0.18146	-0.212994	0.31766	-0.220908	0.29958	-0.180521	0.3986	-0.270845	0.200503	-0.410372	0.046392	-0.632133	0.000920068	0.775206	8.63800926069432e-06	0.575695	0.0032436	0.0209218	0.922699	0.16476	0.441688	0.750293	2.41761067279231e-05	-0.0852084	0.6922	-0.094439	0.660705	-0.450905	0.0270074	-0.0131534	0.951359	-0.0011477	0.995753	0.23452	0.270006	0.700679
n269967	known lncRNA	black	-0.133598	0.533709	-0.134718	0.530253	-0.143955	0.502161	-0.137873	0.520575	-0.148178	0.489568	-0.167132	0.435049	-0.122237	0.56935	-0.139028	0.517054	-0.114484	0.594261	-0.17127	0.423598	-0.256538	0.226256	-0.35609	0.0876641	-0.0455424	0.832645	0.0323599	0.880681	0.755938	1.93509286471147e-05	0.977118	2.79055872956535e-16	0.570549	0.0035988	-0.0880916	0.682306	-0.111069	0.605378	-0.541931	0.00622981	-0.0329388	0.878561	-0.077361	0.719373	-0.186611	0.382605	0.159234
n269971	known lncRNA	salmon	0.0938546	0.662683	0.00602538	0.977708	0.000617288	0.997716	-0.0363319	0.866156	0.955074	4.21060771568705e-13	-0.00273301	0.989888	-0.00411655	0.984769	0.0165407	0.938853	-0.00509011	0.981168	-0.0327791	0.879146	0.038061	0.859846	0.341925	0.101968	-0.14677	0.493748	-0.135263	0.528575	-0.100475	0.640405	-0.155857	0.467077	-0.264318	0.211992	0.116409	0.588032	-0.0891829	0.678575	0.00653522	0.975822	-0.131003	0.541758	-0.130251	0.544098	-0.208455	0.328325	-0.315613
n269979	known lncRNA	turquoise	0.481674	0.0171596	0.285109	0.176885	0.29852	0.156506	0.2798	0.185439	0.309161	0.141558	0.37777	0.0687579	0.489708	0.0151423	0.393676	0.0569977	0.22206	0.297001	0.357502	0.086325	0.610094	0.00154752	0.937999	1.34400885254916e-11	-0.415882	0.0432542	-0.371187	0.0741338	-0.256879	0.225616	-0.413546	0.0445635	-0.73465	4.35229434622981e-05	-0.247856	0.242906	-0.214995	0.313027	0.233349	0.272474	-0.235238	0.268501	-0.242622	0.253321	-0.616479	0.00133634	-0.914153
n269998	known lncRNA	turquoise	0.109919	0.609143	0.211948	0.320099	0.129398	0.546762	0.296057	0.160119	0.447686	0.0282569	0.184685	0.387622	0.46147	0.0232147	0.541844	0.00623974	0.510253	0.0108501	0.314247	0.134787	0.591916	0.00231148	0.779039	7.28899843986264e-06	-0.328019	0.117623	-0.30692	0.144618	-0.223271	0.294307	-0.367048	0.0776743	-0.618517	0.00127435	-0.260554	0.218816	-0.206989	0.331813	0.262443	0.215373	-0.280114	0.184925	-0.29012	0.169067	-0.510635	0.010781	-0.753405
n270015	known lncRNA	turquoise	0.859406	7.51870268835107e-08	0.516327	0.00979397	0.0597977	0.781352	0.164357	0.44282	0.0197017	0.927195	0.0899199	0.676058	0.0377235	0.861078	0.0570767	0.791082	0.0430726	0.841606	-0.00165471	0.993877	0.187391	0.380583	0.544825	0.00590626	-0.20982	0.325094	-0.172845	0.419283	-0.103579	0.630061	-0.18563	0.385157	-0.366181	0.0784313	-0.171264	0.423613	-0.177319	0.407157	-0.0641139	0.765984	-0.174586	0.414541	-0.187474	0.38037	-0.397227	0.0545986	-0.517157
n270019	known lncRNA	turquoise	0.188378	0.378033	0.445615	0.0290847	0.0308317	0.886279	0.256816	0.225734	0.445178	0.0292621	0.0430751	0.841597	0.309258	0.141427	0.653063	0.000540744	0.197117	0.355891	0.31595	0.132572	0.550347	0.00532769	0.7712	1.02793547876922e-05	-0.338463	0.105713	-0.323781	0.122725	-0.213564	0.316335	-0.357836	0.0860106	-0.612808	0.0014545	-0.159747	0.455893	-0.151264	0.480465	0.29076	0.168086	-0.16583	0.438685	-0.281383	0.18286	-0.48395	0.016567	-0.743
n270028	known lncRNA	salmon	-0.0432666	0.840902	-0.101463	0.637106	-0.0939835	0.662247	0.0322527	0.881073	0.709845	0.000102257	-0.0346305	0.872373	0.153908	0.472735	-0.0918575	0.66946	-0.0752467	0.726752	-0.112111	0.601977	-0.071992	0.738158	0.108886	0.61253	-0.192183	0.368299	-0.208652	0.327858	-0.219457	0.302845	-0.288343	0.171812	-0.321074	0.126067	0.0680712	0.751969	0.132677	0.53656	0.240567	0.257488	0.0344727	0.87295	0.0967467	0.652915	0.196485	0.357466	-0.0617607
n270041	known lncRNA	midnightblue	0.00975706	0.963909	0.918858	2.36827610286827e-10	-0.0178334	0.934084	0.157064	0.463592	0.0772726	0.719681	-0.00113546	0.995799	0.298943	0.155892	0.0733609	0.733354	0.0702622	0.744242	0.0818688	0.703721	0.247457	0.243691	0.466538	0.0215547	-0.190691	0.372099	-0.187673	0.379853	-0.115303	0.591608	-0.208862	0.32736	-0.357802	0.0860427	-0.172708	0.419658	-0.122122	0.569715	0.0721876	0.737471	-0.127049	0.554126	-0.185606	0.38522	-0.297221	0.158403	-0.436652
n270055	known lncRNA	orange	-0.158287	0.460074	-0.153345	0.474376	-0.208629	0.327912	-0.125089	0.560304	-0.16032	0.454256	-0.211958	0.320074	-0.0277821	0.897466	-0.055127	0.798072	0.132539	0.536986	0.169426	0.42868	0.358874	0.0850395	-0.19703	0.356106	-0.111315	0.604575	-0.241097	0.25641	-0.27691	0.190213	-0.356011	0.0877391	-0.277594	0.189076	0.377731	0.0687886	0.521098	0.00902543	0.764297	1.37634768641188e-05	0.250039	0.238647	0.438044	0.0322784	0.545899	0.00578973	0.21451
n270120	known lncRNA	greenyellow	0.0645948	0.764277	0.0781337	0.716682	0.539797	0.00647788	0.0542455	0.801237	0.0224363	0.917122	0.82445	7.28294980549877e-07	0.128824	0.548558	0.0181243	0.933011	0.366688	0.0779877	0.0688124	0.749352	0.213935	0.315477	0.564118	0.00408836	-0.22947	0.280752	-0.190185	0.373392	-0.12979	0.545538	-0.199314	0.350446	-0.399551	0.0530714	-0.189696	0.374645	-0.18059	0.398416	-0.0368393	0.864304	-0.193121	0.365919	-0.200033	0.348674	-0.434042	0.0340758	-0.564243
n270131	known lncRNA	cyan	-0.0572378	0.790505	-0.000821926	0.996959	0.809457	1.66524286105278e-06	-0.0171278	0.936687	-0.0972621	0.65118	-0.0558262	0.795563	-0.105535	0.623578	0.321861	0.125088	-0.00307911	0.988607	0.152771	0.476052	-0.0271315	0.899856	0.20092	0.346497	-0.0210494	0.922229	-0.132517	0.537055	-0.138997	0.517149	0.00317288	0.98826	-0.12731	0.553304	-0.133788	0.533123	-0.194021	0.363646	-0.0596441	0.781901	0.0827305	0.700742	0.0495141	0.818278	-0.159411	0.456852	-0.199341
n270133	known lncRNA	blue	-0.160826	0.452816	-0.195112	0.360903	-0.192072	0.36858	-0.123475	0.565416	-0.190597	0.372338	-0.190562	0.372427	-0.0810332	0.706614	-0.158817	0.458554	-0.0367161	0.864754	0.068104	0.751853	0.0866982	0.687081	-0.349985	0.0936324	-0.0964949	0.653763	-0.13831	0.51924	-0.178983	0.402698	-0.244362	0.249828	-0.133694	0.533413	0.314134	0.134934	0.465023	0.0220405	0.59628	0.00210372	0.762444	1.48606191589284e-05	0.0576796	0.788923	0.615642	0.00136253	0.354313
n270142	known lncRNA	greenyellow	0.0893888	0.677871	-0.0211126	0.921996	0.137789	0.520831	0.0705645	0.743178	0.0126485	0.953224	0.971029	3.63601887305605e-15	0.222675	0.29563	-0.0119271	0.955889	0.0328416	0.878917	-0.0163761	0.93946	0.0435273	0.839955	0.408853	0.0472878	-0.162106	0.449177	-0.131411	0.540489	-0.103468	0.630428	-0.155305	0.468675	-0.29215	0.165968	-0.139812	0.514669	-0.138796	0.51776	-0.100407	0.640633	-0.137232	0.522534	-0.140778	0.51174	-0.294369	0.162627	-0.395474
n270179	known lncRNA	blue	0.084736	0.693826	-0.330466	0.114749	-0.0922677	0.668066	-0.218233	0.305618	-0.283207	0.179917	-0.272577	0.197528	0.184758	0.387433	0.359196	0.0847395	-0.168597	0.430974	0.263713	0.21308	0.133783	0.533136	-0.186785	0.382155	0.210619	0.323213	0.0250165	0.907628	-0.233471	0.272217	-0.290014	0.169229	-0.0104842	0.961221	0.521927	0.00889717	0.345666	0.098033	0.488877	0.0153413	0.0481915	0.823057	0.108601	0.613466	0.289365	0.170229	0.222777
n270199	known lncRNA	tan	0.0746728	0.728759	0.0526476	0.806983	0.0535092	0.803884	0.0632542	0.769039	0.0641294	0.765929	0.196637	0.357086	0.0969627	0.652188	0.970493	4.43840497620388e-15	0.204187	0.338546	0.112411	0.601001	0.251199	0.236402	0.411081	0.0459784	-0.161093	0.452054	-0.144486	0.500569	-0.0991278	0.644914	-0.161278	0.45153	-0.292731	0.165089	-0.125553	0.55884	-0.0473473	0.82611	0.143943	0.502196	-0.145796	0.496651	-0.14372	0.502865	-0.295079	0.16157	-0.399672
n270208	known lncRNA	blue	-0.229409	0.280883	-0.132523	0.537037	-0.243232	0.252093	0.075516	0.725811	-0.16431	0.442953	-0.282128	0.181655	-0.189449	0.37528	-0.193545	0.364847	-0.113396	0.597795	-0.202714	0.342118	-0.18749	0.380327	-0.470094	0.0204481	-0.0769668	0.720747	-0.137444	0.521887	-0.246475	0.245627	-0.303503	0.149374	-0.130667	0.542804	0.244	0.250552	0.294424	0.162545	0.495598	0.0137901	0.706467	0.000114112	0.345416	0.0982924	0.850883	1.37790020950194e-07	0.531532
n270226	known lncRNA	turquoise	0.394464	0.056458	0.749044	2.5377215567674e-05	-0.013146	0.951386	0.325481	0.120659	0.416123	0.0431207	0.243835	0.250883	0.046517	0.829115	-0.0101553	0.962437	0.0855536	0.691013	0.153332	0.474413	0.168618	0.430918	0.706172	0.000115199	-0.146417	0.4948	-0.19044	0.37274	-0.128606	0.549238	-0.200382	0.347818	-0.393056	0.0574241	-0.259804	0.220192	-0.275426	0.192697	-0.16888	0.43019	-0.238061	0.26263	-0.283839	0.178907	-0.586686	0.00258322	-0.667227
n270230	known lncRNA	purple	-0.0650615	0.762622	0.0330017	0.878331	0.0232015	0.914305	-0.0247457	0.908624	-0.0116632	0.956864	0.00348144	0.987119	0.13109	0.541486	0.0919798	0.669044	0.213709	0.315999	0.0910665	0.672151	0.871319	3.00822239107063e-08	0.229053	0.281652	-0.156962	0.463885	-0.163481	0.445288	-0.111111	0.605241	-0.179572	0.401125	-0.271231	0.199838	0.277953	0.188481	-0.0375691	0.861641	0.442374	0.0304197	-0.136444	0.524949	-0.126473	0.555938	-0.137807	0.520776	-0.275129
n270271	known lncRNA	cyan	0.331867	0.113126	0.0124836	0.953833	0.91204	5.56952245697729e-10	0.0453286	0.83342	-0.0264487	0.902364	0.08686	0.686526	0.0147833	0.94534	0.0958309	0.656003	-0.0143997	0.946756	0.0330564	0.878131	0.282166	0.181593	0.443015	0.0301517	-0.217638	0.306972	-0.175321	0.412548	-0.116758	0.586907	-0.198013	0.353664	-0.355691	0.0880455	-0.135906	0.526598	-0.131906	0.538951	0.0263599	0.90269	-0.0889336	0.679426	-0.156431	0.465419	-0.310223	0.140124	-0.447964
n270280	known lncRNA	pink	-0.292538	0.165382	-0.270657	0.200828	-0.316945	0.13129	-0.285372	0.176469	-0.300077	0.154252	-0.352434	0.0912029	-0.211296	0.321624	-0.240861	0.25689	-0.170383	0.426039	-0.306672	0.144959	-0.430218	0.0358665	-0.771261	1.02524841423983e-05	0.212216	0.319473	0.634472	0.000868647	-0.142971	0.505117	-0.0641439	0.765878	0.472807	0.0196352	0.265294	0.210248	0.238074	0.262603	0.0483887	0.822344	0.304795	0.147562	0.326045	0.119979	0.706644	0.000113459	0.857601
n270305	known lncRNA	turquoise	0.232967	0.273282	0.313944	0.135183	0.346054	0.0976316	0.178445	0.404137	0.064581	0.764326	0.369313	0.0757209	0.508727	0.0111297	0.250405	0.237936	0.512122	0.0105157	0.163678	0.444733	0.669762	0.000343619	0.747177	2.72706182280576e-05	-0.410176	0.046507	-0.378979	0.0678038	-0.184123	0.389094	-0.369517	0.0755472	-0.664112	0.000401833	-0.11306	0.598886	0.0817836	0.704016	0.36753	0.0772556	-0.220586	0.300301	-0.216194	0.310271	-0.47474	0.0190724	-0.76882
n270308	known lncRNA	greenyellow	0.0665693	0.75728	0.0362698	0.866383	0.0527006	0.806792	-0.00542362	0.979934	-0.00506859	0.981247	0.983754	6.65242717300612e-18	0.0384161	0.858552	0.000897885	0.996678	-0.0433664	0.840539	-0.00518076	0.980832	0.0169983	0.937164	0.359435	0.0845174	-0.147959	0.490216	-0.11964	0.577642	-0.0981444	0.648214	-0.144085	0.50177	-0.261934	0.216297	-0.123246	0.566144	-0.106198	0.621385	-0.0795752	0.711671	-0.12337	0.565748	-0.125004	0.560573	-0.246205	0.24616	-0.341619
n270311	known lncRNA	turquoise	0.188092	0.378772	0.345046	0.0986777	0.176914	0.408245	0.241341	0.255914	0.405238	0.0494735	0.47504	0.0189862	0.224757	0.29102	0.318319	0.129535	0.145847	0.496498	0.622974	0.00114735	0.595209	0.00215319	0.885739	8.72587507945539e-09	-0.369157	0.0758541	-0.321714	0.125271	-0.215376	0.312149	-0.366023	0.0785697	-0.657033	0.000486682	-0.180006	0.39997	-0.198033	0.353614	0.23645	0.26597	-0.322717	0.124031	-0.304814	0.147536	-0.622141	0.00117023	-0.868751
n270318	known lncRNA	turquoise	0.156024	0.466593	0.0567374	0.792297	0.356191	0.0875678	0.882802	1.13740104780618e-08	0.347453	0.0961942	0.153015	0.475338	0.14234	0.507018	0.0313911	0.884229	0.00157941	0.994156	0.0375581	0.861681	0.107991	0.615475	0.591419	0.00233623	-0.247072	0.244448	-0.210878	0.322606	-0.171877	0.421931	-0.246657	0.245268	-0.447921	0.028164	-0.1884	0.377978	-0.204354	0.338141	-0.0719107	0.738444	-0.17903	0.402573	-0.202948	0.341547	-0.399154	0.0533298	-0.567927
n270321	known lncRNA	turquoise	0.364765	0.0796806	0.303972	0.148715	0.118172	0.582354	-0.0295016	0.891156	0.0156088	0.942292	0.651658	0.000561074	0.00291784	0.989204	0.00360446	0.986664	0.131092	0.541479	0.193671	0.364529	0.10975	0.609695	0.49977	0.0128935	-0.274607	0.194077	-0.248396	0.241847	-0.173668	0.417038	-0.297073	0.158621	-0.466966	0.0214188	0.379782	0.0671752	-0.0955548	0.656934	0.209158	0.326658	-0.0284658	0.894957	-0.183995	0.389431	-0.257783	0.22393	-0.483985
n270335	known lncRNA	darkturquoise	-0.119281	0.578793	-0.0316077	0.883436	0.00372107	0.986232	-0.0146889	0.945688	-0.0775155	0.718834	-0.0842172	0.695613	0.00214625	0.992059	-0.0690487	0.748519	-0.077885	0.717548	0.748257	2.61606311854513e-05	0.0246548	0.908958	-0.00114825	0.995751	-0.0873903	0.684708	0.300581	0.153528	-0.112613	0.600341	-0.139214	0.516486	0.0216564	0.919993	-0.1078	0.616103	-0.0533792	0.804351	0.121873	0.570508	-0.111533	0.603862	-0.0124464	0.95397	0.0146258	0.945921	0.0453011
n270368	known lncRNA	brown	-0.139216	0.516482	-0.199858	0.349106	-0.251276	0.236254	-0.268568	0.204462	0.130463	0.543439	-0.293372	0.164124	0.00723245	0.973244	-0.074234	0.730295	-0.234921	0.269165	-0.244114	0.250323	-0.318326	0.129526	-0.395509	0.0557487	0.555709	0.00481218	0.686068	0.000214647	0.159714	0.455986	0.397515	0.0544075	0.772711	9.63046758749446e-06	-0.159892	0.455478	-0.241055	0.256495	-0.633846	0.00088216	0.173225	0.418246	-0.12588	0.557806	-0.157599	0.462052	0.409877
n270388	known lncRNA	greenyellow	0.0237802	0.912175	0.00366132	0.986453	-0.0582351	0.786936	0.106388	0.620757	-0.0528103	0.806398	0.859802	7.30302140493313e-08	0.110672	0.606677	-0.0507699	0.813747	0.0256842	0.905174	0.0661562	0.758742	0.0526703	0.806901	0.287427	0.173239	-0.175729	0.411445	-0.219954	0.301724	-0.212753	0.318222	-0.285656	0.176019	-0.366881	0.0778193	-0.149269	0.48634	-0.176603	0.409085	0.0940795	0.661922	0.0261422	0.90349	0.235192	0.268596	0.00951115	0.964818	-0.233019
n270404	known lncRNA	purple	-0.00638317	0.976385	0.0417781	0.84631	0.0511138	0.812508	0.046003	0.830977	0.0459433	0.831193	0.0150647	0.944301	0.0386582	0.857669	0.0360504	0.867184	0.0982874	0.647734	0.609848	0.0015562	0.85428	1.08734872067682e-07	0.350981	0.0926381	-0.155553	0.467958	-0.146201	0.495444	-0.0780669	0.716914	-0.150992	0.481265	-0.276022	0.191697	-0.128864	0.548432	-0.110789	0.606295	0.327585	0.118137	-0.139167	0.516629	-0.1398	0.514705	-0.281719	0.182316	-0.384261
n270421	known lncRNA	blue	-0.268676	0.204274	-0.255742	0.22775	-0.288016	0.17232	-0.183085	0.391821	-0.271223	0.199851	-0.321065	0.126078	-0.199129	0.350902	-0.174642	0.414388	-0.030253	0.8884	0.0225622	0.916658	-0.245363	0.247832	-0.611963	0.00148292	0.0332803	0.877312	-0.111776	0.603071	-0.22356	0.293667	-0.262007	0.216165	-0.0251913	0.906986	0.280605	0.184125	0.416095	0.0431362	0.554745	0.0049016	0.496591	0.0135721	0.474099	0.0192575	0.95162	9.35672057848742e-13	0.673522
n270452	known lncRNA	greenyellow	0.0711182	0.741229	0.065691	0.76039	0.171116	0.424021	-0.036092	0.867032	-0.00873898	0.967673	0.973274	1.51344724604412e-15	0.117871	0.583322	-0.0252447	0.906789	0.142739	0.505816	-0.00290472	0.989252	0.0473853	0.825972	0.39989	0.0528511	-0.156234	0.465988	-0.125984	0.55748	-0.0935621	0.663674	-0.144503	0.500518	-0.278445	0.187667	-0.133233	0.534838	-0.127316	0.553287	-0.0944456	0.660683	-0.131546	0.540068	-0.13733	0.522235	-0.29935	0.155301	-0.389657
n270453	known lncRNA	orange	-0.011449	0.957656	-0.189784	0.37442	-0.18563	0.385158	-0.0692665	0.747751	-0.165528	0.439533	-0.18342	0.390941	-0.10391	0.628961	0.3255	0.120637	0.376433	0.069825	-0.0646878	0.763948	0.274832	0.193698	-0.151609	0.479452	-0.157204	0.463189	-0.206258	0.333562	-0.223334	0.294166	-0.301164	0.152692	-0.25703	0.225335	0.240065	0.258514	0.405826	0.0491127	0.649004	0.000601299	-0.0343953	0.873233	-0.0119817	0.955687	0.444924	0.0293653	0.161615
n270494	known lncRNA	darkturquoise	-0.101672	0.636409	0.34266	0.101186	0.498427	0.0131767	0.0151321	0.944052	-0.0175281	0.93521	-0.0361103	0.866966	-0.0610948	0.776725	0.0594705	0.78252	0.107726	0.616344	0.639157	0.000773078	0.46735	0.0212978	0.386896	0.0618032	-0.188101	0.378748	-0.140943	0.511239	-0.0844637	0.694763	-0.209597	0.325622	-0.313179	0.136188	-0.202134	0.34353	-0.187302	0.380813	0.202238	0.343275	-0.121423	0.571944	-0.203626	0.339903	-0.266543	0.208027	-0.389297
n270496	known lncRNA	greenyellow	0.0439549	0.838403	0.01675	0.938081	0.0749545	0.727774	0.0414664	0.847444	0.0216415	0.920048	0.991313	7.03245329890236e-21	0.0573718	0.790025	-0.0196276	0.927468	-0.0341393	0.874169	0.021752	0.919642	0.0443236	0.837065	0.383936	0.0639972	-0.146623	0.494185	-0.116518	0.587682	-0.0914596	0.670813	-0.137538	0.5216	-0.264273	0.212074	-0.127257	0.553472	-0.12201	0.570073	-0.0974758	0.650461	-0.124799	0.56122	-0.129212	0.547343	-0.284215	0.178307	-0.370152
n270533	known lncRNA	brown	-0.180831	0.397775	-0.184426	0.388302	-0.19395	0.363827	-0.160552	0.453596	-0.20627	0.333534	-0.233335	0.272504	-0.174386	0.415085	-0.184056	0.389271	-0.159338	0.457062	-0.235792	0.267341	-0.360812	0.0832473	-0.487515	0.0156727	0.313424	0.135866	0.652034	0.000555567	0.588101	0.00250718	0.819149	9.84064663101937e-07	0.910289	6.86022436834081e-10	-0.130497	0.543333	-0.184927	0.386992	-0.780934	6.69411581636524e-06	-0.0806213	0.708041	-0.0963293	0.654322	-0.256673	0.226002	0.383195
n270541	known lncRNA	turquoise	0.420795	0.0405991	0.316603	0.131729	0.556994	0.00469507	0.359802	0.084178	0.360381	0.0836438	0.375343	0.0707035	0.300395	0.153794	0.279475	0.185972	0.289289	0.170346	0.279567	0.185822	0.398464	0.0537809	0.946849	2.57445498534062e-12	-0.379633	0.0672914	-0.32531	0.120866	-0.208177	0.328984	-0.324596	0.121732	-0.662659	0.000418113	-0.30033	0.153888	-0.300643	0.153439	0.0311362	0.885163	-0.318085	0.129832	-0.330433	0.114787	-0.699223	0.00014365	-0.924978
n270543	known lncRNA	darkturquoise	0.117794	0.58357	0.0231324	0.914559	0.0346129	0.872437	0.160287	0.454351	0.189637	0.374797	0.0322898	0.880937	0.251444	0.235931	0.00909185	0.966368	0.249272	0.240136	0.866575	4.37782735914489e-08	0.37499	0.0709902	0.416836	0.0427283	-0.284052	0.178567	-0.24917	0.240337	-0.234356	0.27035	-0.363702	0.0806282	-0.496964	0.013491	-0.00484271	0.982083	-0.0217687	0.91958	0.449348	0.0276059	-0.163554	0.445084	-0.112139	0.601885	-0.111333	0.604517	-0.387477
n270546	known lncRNA	greenyellow	0.0924544	0.667432	0.052729	0.80669	0.0113752	0.957928	0.0484777	0.822022	-0.00201054	0.992561	0.606917	0.00166278	0.485273	0.0162305	0.0451048	0.834232	0.402379	0.0512576	0.0791655	0.713094	0.695505	0.000161253	0.510747	0.0107609	-0.233273	0.272635	-0.227691	0.2846	-0.158884	0.458361	-0.254111	0.230832	-0.43552	0.0334027	0.00277833	0.98972	-0.125592	0.558717	0.274366	0.194484	-0.206218	0.333658	-0.208123	0.329113	-0.350696	0.0929213	-0.528306
n270551	known lncRNA	turquoise	0.0264712	0.902281	0.695563	0.000160968	0.0862443	0.68864	-0.0119933	0.955644	0.56138	0.00431319	0.159002	0.458025	0.0926162	0.666882	0.0567641	0.792201	-0.00454257	0.983193	0.0281702	0.896041	0.107269	0.617852	0.555169	0.00486211	-0.220207	0.301154	-0.213605	0.31624	-0.148502	0.488607	-0.22626	0.287721	-0.40547	0.0493311	-0.195858	0.359034	-0.173922	0.416347	-0.00641203	0.976278	-0.195389	0.360208	-0.197931	0.353868	-0.346233	0.0974466	-0.505816
n270554	known lncRNA	white	0.00808465	0.970092	0.0417411	0.846445	0.0192218	0.928964	0.0321938	0.881289	0.047607	0.82517	0.111558	0.603781	0.88059	1.38235539437433e-08	0.0554078	0.797064	0.428035	0.0369222	0.420266	0.0408786	0.291891	0.166361	0.368996	0.0759924	-0.145678	0.497005	-0.144096	0.501739	-0.0700433	0.745013	-0.111747	0.603165	-0.264141	0.21231	-0.113768	0.596586	-0.118074	0.582667	0.175304	0.412595	-0.131958	0.538789	-0.142959	0.505155	-0.286543	0.174622	-0.378416
n270565	known lncRNA	brown	0.314163	0.134896	0.445359	0.0291887	-0.0861252	0.689049	0.123649	0.564862	-0.122056	0.569928	-0.0674752	0.754075	-0.11754	0.584388	-0.136906	0.523532	0.0588888	0.784599	-0.0277736	0.897498	-0.151889	0.47863	0.129154	0.547526	0.169609	0.428174	0.284545	0.177781	0.461025	0.0233653	0.489623	0.0151625	0.4162	0.0430781	-0.294937	0.161781	-0.318508	0.129294	-0.700505	0.000137981	-0.245354	0.24785	-0.249056	0.240557	-0.623524	0.00113246	-0.196901
n270566	known lncRNA	purple	0.00783865	0.971002	0.025655	0.905281	0.589271	0.0024457	0.24006	0.258524	0.0547198	0.799534	0.0812787	0.705764	0.256963	0.22546	0.0494521	0.818502	0.334653	0.109949	0.158389	0.459782	0.775995	8.34342232294432e-06	0.519184	0.00932759	-0.251264	0.236277	-0.226017	0.288254	-0.152167	0.477817	-0.231472	0.27646	-0.431231	0.0353851	-0.168281	0.431852	-0.0605323	0.778731	0.253625	0.231755	-0.202702	0.342146	-0.211521	0.321097	-0.394858	0.05619	-0.556777
n270576	known lncRNA	brown	-0.274106	0.194924	-0.233246	0.272691	-0.26028	0.219319	-0.255074	0.229009	-0.272892	0.196989	-0.0249547	0.907855	-0.18031	0.39916	-0.115583	0.590703	-0.198217	0.353158	-0.195858	0.359034	-0.414753	0.0438828	-0.52681	0.00817178	0.534264	0.00715958	0.578855	0.00304057	0.572426	0.0034656	0.476524	0.0185645	0.844335	2.14087002204211e-07	0.025215	0.906898	-0.0524255	0.807782	-0.608652	0.00159897	-0.0457781	0.831791	-0.0540738	0.801854	-0.0988964	0.64569	0.475076
n270597	known lncRNA	turquoise	0.337707	0.106543	0.371015	0.0742783	0.32247	0.124335	0.124663	0.56165	0.178842	0.403074	0.297931	0.157364	0.24653	0.245518	0.384883	0.0632888	0.198483	0.352499	0.325713	0.12038	0.561692	0.00428709	0.789242	4.56227503683035e-06	-0.379091	0.0677158	0.0923927	0.667641	-0.0699343	0.745397	-0.143722	0.50286	-0.362104	0.0820683	-0.32272	0.124027	-0.159079	0.457802	-0.0452826	0.833587	-0.369218	0.0758027	-0.438261	0.0321828	-0.805024	2.09761026343297e-06	-0.799953
n270598	known lncRNA	blue	-0.214099	0.315096	-0.228969	0.281832	0.293366	0.164133	-0.250954	0.236875	-0.257402	0.224641	0.431633	0.0351954	-0.239523	0.259623	-0.076305	0.723055	-0.19857	0.352283	-0.274298	0.1946	-0.156822	0.46429	-0.231663	0.276052	-0.0743358	0.729939	-0.00404113	0.985048	0.012762	0.952804	-0.0460729	0.830723	0.00199436	0.992621	0.00659153	0.975614	0.0251773	0.907037	-0.0110852	0.959	-0.04235	0.844232	0.200057	0.348616	0.343562	0.100233	0.248346
n270618	known lncRNA	turquoise	0.362501	0.081709	0.386709	0.06194	0.0929793	0.66565	0.757369	1.82715411941573e-05	0.130308	0.54392	0.418501	0.0418222	0.165945	0.438364	0.265106	0.210583	0.0438819	0.838668	0.0329488	0.878525	0.286729	0.174331	0.753258	2.15235009293298e-05	-0.282936	0.180353	-0.239039	0.260616	-0.174777	0.414023	-0.264962	0.210841	-0.516465	0.00977098	-0.242195	0.254184	-0.243007	0.252546	-0.0516146	0.810703	-0.243073	0.252413	-0.257914	0.223687	-0.559672	0.00445864	-0.728532
n270668	known lncRNA	tan	-0.0260787	0.903723	0.0213264	0.921209	0.00329563	0.987806	0.0513309	0.811725	0.0665729	0.757267	0.0534503	0.804095	0.115944	0.589534	0.936391	1.76777460231947e-11	0.0168491	0.937715	0.0699009	0.745515	0.502338	0.0123657	0.350867	0.0927517	-0.141682	0.509006	-0.135347	0.528317	-0.092895	0.665936	-0.132034	0.538553	-0.256687	0.225976	-0.0988761	0.645758	-0.107551	0.616921	0.206602	0.332738	-0.108994	0.612178	-0.10906	0.611961	-0.25703	0.225335	-0.352046
n270696	known lncRNA	lightgreen	-0.10563	0.623263	-0.157872	0.461266	-0.0998847	0.642379	-0.182158	0.394265	-0.196637	0.357086	0.214493	0.314184	-0.0524263	0.80778	-0.0996956	0.643012	-0.0980487	0.648536	-0.103711	0.629622	-0.174459	0.414885	-0.221239	0.298838	0.133383	0.534374	0.87834	1.67906179164854e-08	0.0225251	0.916795	0.184325	0.388566	0.537713	0.006728	0.0164212	0.939294	-0.186743	0.382263	-0.446184	0.0288553	-0.00667046	0.975322	0.0292003	0.892261	-0.175402	0.412327	0.253307
n270724	known lncRNA	purple	0.0294721	0.891264	0.0506329	0.814241	0.0607719	0.777876	0.0574494	0.789747	0.0431907	0.841177	0.0480446	0.823588	0.163201	0.44608	0.0783401	0.715964	0.699371	0.000142985	0.622941	0.00114827	0.779564	7.11984434057835e-06	0.430038	0.0359526	-0.204917	0.336785	-0.205971	0.334251	-0.112504	0.600696	-0.213692	0.31604	-0.368785	0.076173	-0.162181	0.448966	-0.127679	0.552145	0.395379	0.0558367	-0.0888226	0.679806	-0.154151	0.472028	-0.292938	0.164776	-0.453705
n270753	known lncRNA	blue	-0.144344	0.500993	-0.122836	0.567445	-0.152279	0.477489	-0.154549	0.470869	-0.156797	0.464362	0.458264	0.024317	-0.0286066	0.89444	-0.16189	0.449791	-0.0458125	0.831667	0.342799	0.101038	-0.0791729	0.713068	-0.0630771	0.769668	-0.119586	0.577817	-0.0515122	0.811072	-0.139573	0.515395	-0.183898	0.389684	-0.152618	0.476497	0.227703	0.284574	-0.0125903	0.953439	0.276411	0.191047	0.0482607	0.822807	-0.0892447	0.678364	0.244478	0.249595	0.0942187
n270770	known lncRNA	black	-0.106656	0.619874	0.138138	0.519767	0.172425	0.420431	0.389502	0.0599206	0.205796	0.334671	-0.0328584	0.878856	-0.0923235	0.667876	-0.147318	0.492118	-0.123192	0.566313	-0.171402	0.423236	-0.128441	0.549756	0.140621	0.512215	-0.195269	0.360508	0.0162297	0.940001	0.58301	0.00279003	0.673427	0.000309906	0.24627	0.246033	-0.247095	0.244404	-0.264792	0.211145	-0.623221	0.00114065	-0.216293	0.310043	-0.231731	0.275908	-0.548546	0.00551085	-0.28806
n270773	known lncRNA	pink	-0.306249	0.145544	-0.322693	0.12406	-0.33084	0.114314	-0.314905	0.133928	-0.332381	0.112535	-0.383849	0.064062	-0.277032	0.19001	-0.299728	0.154755	-0.236003	0.266901	-0.355636	0.0880978	-0.519915	0.00921114	-0.868818	3.6729408176883e-08	0.168814	0.430375	0.440107	0.0313818	0.224514	0.291557	0.372878	0.0727234	0.620788	0.00120822	0.0366164	0.865118	0.173698	0.416954	-0.196831	0.356603	0.212704	0.318336	0.313391	0.135909	0.641368	0.000731207	0.863485
n270774	known lncRNA	brown	-0.247057	0.244478	-0.331745	0.113267	-0.109891	0.609236	-0.348629	0.0949977	-0.157405	0.462609	-0.357208	0.0866024	-0.0438473	0.838793	-0.163895	0.444121	-0.195591	0.359701	-0.224409	0.291787	-0.365773	0.0787899	-0.609238	0.00157788	0.0547268	0.799508	0.291669	0.166699	0.143467	0.503628	0.652648	0.000546677	0.552532	0.00511231	0.116056	0.589174	0.00962992	0.964379	-0.255851	0.227545	0.182599	0.3931	0.166457	0.436933	0.284917	0.177191	0.537083
n270778	known lncRNA	cyan	0.224242	0.292157	-0.0789668	0.713784	0.734258	4.41454434151587e-05	0.0403158	0.851631	0.405571	0.0492694	0.103999	0.628666	0.0767265	0.721585	-0.041723	0.846511	0.00172145	0.99363	0.435093	0.033596	0.0037976	0.985949	0.481218	0.0172806	-0.169404	0.42874	-0.0848253	0.693518	-0.132795	0.536194	-0.238096	0.262557	-0.329517	0.115856	-0.182302	0.393883	-0.231389	0.276637	-0.0725803	0.736092	-0.226997	0.286111	-0.108084	0.615168	-0.339224	0.104881	-0.439573
n270779	known lncRNA	salmon	0.091125	0.671952	-0.0177991	0.93421	-0.0730994	0.734271	0.0977936	0.649393	0.74467	3.00084354151974e-05	-0.0434467	0.840248	0.195991	0.3587	-0.0569178	0.791651	-0.087921	0.68289	0.314612	0.13431	0.494152	0.0141125	0.417196	0.0425309	-0.142065	0.507848	-0.183747	0.39008	-0.081194	0.706057	-0.188574	0.37753	-0.317409	0.130695	-0.193934	0.363865	-0.186106	0.383917	0.0980011	0.648696	-0.181255	0.396651	-0.12577	0.558154	-0.283976	0.178687	-0.404344
n270783	known lncRNA	midnightblue	-0.156251	0.465939	0.622465	0.0011613	0.102336	0.634194	-0.154857	0.469975	-0.125295	0.559653	0.265449	0.209972	-0.0713344	0.740469	0.244177	0.250197	-0.0106447	0.960628	0.0638815	0.76681	0.060565	0.778614	0.208065	0.329251	-0.0871542	0.685517	-0.277742	0.18883	-0.210127	0.324372	-0.403827	0.0503479	-0.382004	0.0654602	-0.0307522	0.88657	0.196169	0.358254	0.295156	0.161454	0.0681785	0.75159	-0.00917905	0.966046	0.12885	0.548474	-0.143269
n270806	known lncRNA	blue	-0.269894	0.202151	-0.225484	0.289422	-0.28148	0.182702	-0.199983	0.348798	-0.241432	0.255729	-0.284725	0.177494	-0.21475	0.313593	-0.246037	0.246495	-0.193583	0.364752	-0.112899	0.599409	-0.353656	0.0900078	-0.646265	0.000645395	-0.0181546	0.932899	0.304514	0.147955	-0.204696	0.337317	-0.18351	0.390702	0.162282	0.44868	0.52163	0.00894286	0.438539	0.0320611	0.385627	0.0627363	0.350571	0.0930462	0.191545	0.369919	0.779809	7.04197116815593e-06	0.701803
n270857	known lncRNA	turquoise	0.211362	0.32147	0.0561296	0.794476	0.654145	0.000525516	0.386761	0.0619023	0.178052	0.405189	0.328385	0.11719	0.144986	0.499072	-0.0423747	0.844142	-0.0558711	0.795402	0.155251	0.468833	0.141893	0.508369	0.552752	0.00509098	-0.398298	0.0538905	-0.394264	0.0565945	-0.367639	0.0771612	-0.543825	0.00601639	-0.717719	7.87204999976203e-05	-0.192525	0.367429	-0.0182995	0.932365	0.270123	0.201753	-0.0011079	0.995901	0.164514	0.442379	-0.0390636	0.856192	-0.479783
n270858	known lncRNA	darkturquoise	0.00306432	0.988662	0.0706128	0.743008	0.0517795	0.810109	0.0453975	0.833171	0.0447067	0.835675	0.0483287	0.822561	0.0351496	0.870475	0.0528548	0.806237	0.101076	0.638396	0.968667	8.5193690160819e-15	0.25227	0.234344	0.325844	0.120222	-0.132516	0.537058	-0.12026	0.575658	-0.0486852	0.821272	-0.12735	0.553181	-0.234576	0.269888	-0.102312	0.634274	-0.0869873	0.68609	0.228631	0.282562	-0.118945	0.579872	-0.121077	0.573048	-0.233533	0.272086	-0.324121
n270859	known lncRNA	purple	-0.041711	0.846555	0.0392806	0.855401	-0.0638437	0.766944	-0.0855835	0.69091	0.0541676	0.801517	0.0928574	0.666064	0.159095	0.457758	0.0245956	0.909176	0.403746	0.0503983	0.164154	0.443391	0.891266	5.19388020747183e-09	0.28069	0.183986	-0.142777	0.505702	-0.0709478	0.741829	-0.0547256	0.799513	-0.0292202	0.892188	-0.175285	0.412645	-0.191795	0.369282	-0.176439	0.409525	0.218733	0.304483	-0.0490231	0.820052	-0.126443	0.556033	-0.287395	0.173288	-0.326494
n270876	known lncRNA	greenyellow	-0.00989042	0.963416	0.0675016	0.753982	0.0240696	0.911111	0.383301	0.0644751	-0.0607731	0.777872	0.818081	1.04433987808649e-06	0.121223	0.572583	-0.075423	0.726136	8.13739766795142e-05	0.999699	-0.00062519	0.997687	0.366494	0.078157	0.428015	0.0369315	-0.177167	0.407565	-0.170895	0.424629	-0.148089	0.48983	-0.196344	0.357817	-0.341837	0.102062	-0.13582	0.526863	-0.14492	0.499268	0.0293893	0.891568	-0.129944	0.545055	-0.159717	0.455978	-0.299637	0.154887	-0.43031
n270882	known lncRNA	midnightblue	-0.0512043	0.812181	0.784615	5.65994756063304e-06	-0.00875895	0.967599	0.241034	0.256538	0.487707	0.0156255	-0.00906719	0.966459	-0.0523806	0.807944	0.201293	0.345584	-0.00732267	0.97291	-0.0549463	0.79872	0.0427119	0.842916	0.458501	0.0242342	-0.218473	0.305074	-0.173068	0.418674	-0.186801	0.382111	-0.265225	0.21037	-0.385891	0.062542	-0.191548	0.369913	-0.0212844	0.921364	0.0152574	0.943589	-0.128654	0.54909	-0.0386412	0.857731	-0.221974	0.297192	-0.399577
n270885	known lncRNA	turquoise	0.159761	0.455852	0.247663	0.243284	0.364947	0.0795193	0.0740798	0.730835	0.366248	0.0783726	0.499076	0.0130391	0.521733	0.00892703	0.431002	0.0354936	0.28218	0.181571	0.398662	0.0536512	0.624037	0.00111873	0.884809	9.49746180796827e-09	-0.360661	0.0833856	-0.333415	0.111352	-0.214373	0.314463	-0.366894	0.0778083	-0.660918	0.000438383	-0.211598	0.320917	-0.209904	0.324898	0.227589	0.284822	-0.312206	0.137476	-0.295132	0.16149	-0.627185	0.0010375	-0.872993
n270888	known lncRNA	tan	0.0159684	0.940965	0.00535838	0.980175	0.00263058	0.990267	0.0317093	0.883063	0.0739724	0.731211	0.0146963	0.945661	0.0610352	0.776938	0.989294	6.94228130715972e-20	-0.0273585	0.899022	0.0600407	0.780485	0.152007	0.478287	0.267237	0.206801	-0.0946357	0.66004	-0.0905371	0.673954	-0.0643191	0.765256	-0.105958	0.622176	-0.183921	0.389626	-0.085947	0.689661	-0.0753571	0.726366	0.105541	0.623556	-0.092575	0.667022	-0.06207	0.773251	-0.178271	0.404603	-0.247148
n270894	known lncRNA	pink	-0.382975	0.0647215	-0.369992	0.0751428	-0.402517	0.0511705	-0.356844	0.0869473	-0.377422	0.0690338	-0.443846	0.0298072	-0.276991	0.190078	-0.0658107	0.759966	-0.203811	0.339456	-0.157696	0.461772	-0.262627	0.215039	-0.825049	7.03536374748622e-07	0.464484	0.0222154	0.502144	0.012405	0.178709	0.40343	0.321731	0.12525	0.726213	5.87888236938884e-05	0.0226151	0.916463	0.156782	0.464404	-0.160094	0.4549	0.166818	0.435925	0.101775	0.636065	0.462837	0.0227571	0.822743
n270910	known lncRNA	blue	-0.150633	0.482319	-0.128889	0.548354	-0.087728	0.683551	0.125258	0.559771	-0.0618167	0.774153	-0.20963	0.325542	-0.0518244	0.809947	0.0395061	0.854579	-0.0597837	0.781402	-0.093112	0.6652	-0.0260009	0.904009	-0.220066	0.301471	-0.0963719	0.654178	-0.146752	0.493802	-0.258123	0.223299	-0.331125	0.113983	-0.227554	0.284898	0.347763	0.0958772	0.538648	0.00661473	0.506967	0.0114596	-0.0103063	0.961879	0.0294195	0.891457	0.504509	0.0119337	0.253712
n270916	known lncRNA	purple	0.064785	0.763603	0.234567	0.269908	0.0243064	0.91024	0.0522218	0.808516	0.0522759	0.808321	0.0632235	0.769148	0.188783	0.37699	0.0920494	0.668808	0.18385	0.38981	0.125334	0.559532	0.859107	7.6854118497695e-08	0.436788	0.0328342	-0.172048	0.421464	-0.172241	0.420933	-0.10228	0.634382	-0.173812	0.416644	-0.326371	0.119588	-0.147761	0.490803	-0.13291	0.535838	0.268993	0.20372	-0.158282	0.460089	-0.158068	0.460704	-0.341279	0.10266	-0.45693
n270919	known lncRNA	turquoise	0.366233	0.0783859	0.18979	0.374405	0.362186	0.0819941	0.37921	0.0676225	0.374736	0.0711973	0.629109	0.000990384	0.227779	0.284411	0.296915	0.158854	0.302358	0.150991	0.323559	0.122997	0.529239	0.00782962	0.943986	4.52368094884709e-12	-0.368149	0.0767203	-0.320396	0.126914	-0.216152	0.310368	-0.353409	0.0902485	-0.667925	0.00036169	-0.308713	0.142166	-0.301379	0.152385	0.068169	0.751624	-0.307313	0.144078	-0.333653	0.111082	-0.698455	0.000147143	-0.926613
n270925	known lncRNA	salmon	0.309725	0.140796	-0.152229	0.477636	0.239309	0.260061	-0.149817	0.484721	0.527421	0.0080845	0.208252	0.328806	-0.0105324	0.961043	-0.22643	0.287349	0.0550756	0.798256	-0.0902566	0.67491	-0.080375	0.708895	0.245397	0.247764	-0.0608666	0.777539	0.174694	0.414247	0.122983	0.566977	0.0435415	0.839903	0.0307688	0.88651	-0.221833	0.297507	-0.393443	0.0571578	-0.424628	0.0386178	-0.276188	0.191419	0.268296	0.204939	-0.327829	0.117848	-0.22107
n270940	known lncRNA	midnightblue	0.401351	0.0519112	0.821724	8.51276666799562e-07	0.381545	0.0658119	0.202065	0.343697	-0.0449682	0.834727	0.00222457	0.991769	-0.113022	0.599009	-0.0765582	0.722172	-0.100497	0.640331	0.0653403	0.761633	-0.00467555	0.982701	0.472805	0.0196361	-0.187506	0.380287	-0.162228	0.448833	-0.0994333	0.643891	-0.176324	0.409835	-0.328946	0.116527	-0.160111	0.454854	-0.162406	0.448327	-0.112514	0.600665	-0.154952	0.469701	-0.116534	0.587628	-0.320968	0.126199	-0.437864
n270949	known lncRNA	pink	-0.357524	0.0863043	-0.369032	0.0759615	-0.378279	0.0683545	-0.354432	0.0892553	-0.379822	0.0671445	-0.441698	0.0307038	-0.311319	0.138656	-0.291978	0.166229	-0.174771	0.414039	-0.300292	0.153943	-0.5174	0.0096166	-0.93482	2.29498414306723e-11	0.394807	0.0562245	0.474262	0.0192103	0.191717	0.369482	0.239243	0.260198	0.693794	0.000169969	0.276267	0.191287	0.271077	0.200102	-0.0694286	0.747179	0.412968	0.0448921	0.171219	0.423737	0.671899	0.000323595	0.937894
n270956	known lncRNA	pink	-0.264513	0.211644	-0.201325	0.345506	-0.285183	0.176769	-0.260701	0.218547	-0.288074	0.17223	-0.328347	0.117235	-0.247105	0.244383	-0.245984	0.246598	-0.200122	0.348455	-0.288758	0.171168	-0.423785	0.0390469	-0.702312	0.000130324	0.237754	0.263264	0.802174	2.42579416081671e-06	-0.0321698	0.881377	0.135536	0.527737	0.634417	0.000869836	0.285889	0.175653	0.129826	0.545425	-0.162673	0.447571	0.447531	0.028318	0.162187	0.448949	0.424865	0.0384978	0.749073
n270962	known lncRNA	purple	0.0019442	0.992806	-0.124447	0.562335	-0.128542	0.549439	-0.084723	0.69387	-0.142419	0.50678	-0.131885	0.539015	-0.0563224	0.793784	-0.0881119	0.682237	-0.0258898	0.904418	0.0475505	0.825374	0.666644	0.000374766	-0.0734088	0.733186	-0.118133	0.582478	-0.0672759	0.75478	-0.0644876	0.764658	-0.143333	0.504028	-0.126173	0.556882	0.403938	0.050279	0.342392	0.101471	0.495919	0.0137192	-0.10233	0.634215	-0.00395456	0.985368	0.141356	0.509989	0.0218465
n270969	known lncRNA	brown	-0.195193	0.3607	-0.197187	0.355716	-0.207144	0.331443	-0.200246	0.34815	-0.218682	0.304598	-0.243562	0.251429	-0.167313	0.434546	-0.102585	0.633366	-0.130644	0.542875	-0.217675	0.306886	-0.289066	0.170692	-0.511025	0.010711	0.368895	0.0760788	0.824612	7.21516623612655e-07	-0.0920785	0.668709	0.0149669	0.944662	0.596262	0.00210456	0.0983333	0.64758	0.35879	0.0851174	-0.185575	0.3853	0.228161	0.283582	0.0223035	0.917611	0.176912	0.408253	0.565542
n270982	known lncRNA	turquoise	0.114319	0.594796	0.241628	0.255332	0.326332	0.119635	0.207534	0.330514	0.215423	0.312041	0.281445	0.182759	0.195408	0.36016	0.304162	0.148449	0.551259	0.00523691	0.50172	0.0124912	0.755375	1.97906817649612e-05	0.776611	8.11982725630302e-06	-0.397371	0.0545024	-0.381801	0.0656159	-0.256249	0.226797	-0.428315	0.0367851	-0.700315	0.00013881	-0.085663	0.690637	-0.0203096	0.924955	0.476164	0.0186662	-0.231019	0.277428	-0.260939	0.21811	-0.458961	0.0240741	-0.77834
n270987	known lncRNA	turquoise	0.0982574	0.647835	0.723866	6.37948983362237e-05	0.560203	0.00441302	0.303055	0.150006	0.0274044	0.898853	0.443973	0.0297551	0.082096	0.702935	0.0300652	0.889089	0.0386544	0.857683	0.0180209	0.933392	0.104542	0.626866	0.673394	0.000310198	-0.260096	0.219656	-0.238563	0.261594	-0.0527846	0.80649	-0.188054	0.37887	-0.434305	0.0339553	-0.244951	0.248651	-0.243534	0.251486	-0.155243	0.468857	-0.243249	0.252059	-0.255218	0.228737	-0.530543	0.00765098	-0.662447
n270989	known lncRNA	turquoise	0.398671	0.0536456	0.125192	0.559979	0.83127	4.87160330130779e-07	0.226252	0.287738	0.193737	0.364364	0.347602	0.0960419	0.0939111	0.662492	0.319706	0.12778	0.131508	0.540186	0.0766211	0.721953	0.244071	0.250409	0.742589	3.24611995569454e-05	-0.320316	0.127014	-0.265372	0.210108	-0.179608	0.401029	-0.300625	0.153464	-0.551528	0.00521031	-0.134736	0.530198	-0.196824	0.35662	0.0107507	0.960236	-0.261005	0.21799	-0.265263	0.210303	-0.530921	0.00759978	-0.729187
n271002	known lncRNA	lightgreen	-0.0791233	0.71324	-0.0961311	0.65499	0.0894489	0.677666	-0.0151699	0.943912	0.206691	0.332527	-0.107854	0.615924	-0.095158	0.658274	-0.094768	0.659592	-0.00143382	0.994695	-0.113843	0.596342	-0.038929	0.856682	-0.0457219	0.831995	-0.00571866	0.978842	0.882541	1.16410304638387e-08	-0.0899917	0.675814	-0.013806	0.948948	0.351137	0.0924833	-0.119968	0.576593	-0.146256	0.495279	-0.354548	0.0891435	-0.0904055	0.674402	-0.109612	0.610147	-0.235252	0.26847	0.107551
n271008	known lncRNA	pink	-0.342079	0.101804	-0.358531	0.0853598	-0.359102	0.0848271	-0.32982	0.115502	-0.355969	0.0877793	-0.402495	0.0511845	-0.29658	0.159347	-0.300572	0.15354	-0.232545	0.274177	-0.366971	0.0777412	-0.520504	0.00911832	-0.917399	2.86125351593669e-10	0.571181	0.00355348	0.144965	0.499134	0.0929886	0.665619	0.160288	0.454348	0.574756	0.00330613	0.291339	0.167202	0.250839	0.237097	-0.0112034	0.958563	0.313118	0.136269	0.339637	0.104432	0.779981	6.98768956181841e-06	0.938638
n271027	known lncRNA	turquoise	0.264657	0.211385	0.256689	0.225972	0.146565	0.494357	0.233432	0.272299	0.112247	0.601535	0.192705	0.366973	0.124076	0.56351	0.382425	0.0651393	0.111239	0.604825	0.786152	5.27175812047964e-06	0.548334	0.00553283	0.707448	0.000110549	-0.297128	0.15854	-0.262479	0.215308	-0.162531	0.447975	-0.300129	0.154178	-0.531165	0.00756685	-0.134346	0.531399	-0.187807	0.379507	0.293808	0.163468	-0.258476	0.222644	-0.24532	0.247918	-0.48863	0.0154011	-0.693981
n271044	known lncRNA	greenyellow	-0.0348412	0.871603	-0.051025	0.812828	-0.0328821	0.878769	-0.0663882	0.757921	-0.0734736	0.732959	0.92334	1.29494155115886e-10	-0.0678943	0.752594	-0.0789447	0.713861	-0.0821004	0.70292	-0.0944877	0.660541	-0.0900165	0.675729	0.139371	0.516009	-0.0887618	0.680013	-0.078445	0.715599	-0.0877677	0.683415	-0.113019	0.599019	-0.157775	0.461545	-0.0660752	0.759029	0.0595369	0.782283	-0.0553854	0.797145	-0.00884629	0.967276	0.0490581	0.819925	-0.0340121	0.874634	-0.12244
n271048	known lncRNA	orange	0.0655792	0.760786	0.00250068	0.990747	-0.184158	0.389003	-0.24289	0.252782	-0.115762	0.590124	-0.216806	0.308868	-0.101139	0.638186	0.0978396	0.649238	0.10045	0.640489	0.578099	0.00308812	0.149087	0.486876	-0.0921099	0.668602	-0.224051	0.29258	-0.281078	0.183355	-0.257108	0.225189	-0.407151	0.0483076	-0.374511	0.0713809	0.191571	0.369854	0.268091	0.205298	0.720359	7.19726287777026e-05	0.270574	0.200972	0.269668	0.202543	0.536586	0.00686651	0.144712
n271058	known lncRNA	purple	0.0717494	0.73901	0.068801	0.749393	-0.00289831	0.989276	-0.0170348	0.93703	0.0831016	0.699461	0.117631	0.584093	0.286901	0.174061	0.246595	0.245389	0.372033	0.073426	0.533524	0.00725518	0.82657	6.43921786732936e-07	0.464845	0.0220981	-0.393609	0.0570433	-0.420327	0.0408462	-0.318598	0.12918	-0.504315	0.0119718	-0.678907	0.000264859	0.0933211	0.664491	0.203658	0.339825	0.800828	2.59612709358457e-06	-0.0314508	0.88401	-0.0981609	0.648159	-0.0299604	0.889473	-0.460126
n271066	known lncRNA	tan	0.038987	0.856471	0.00412097	0.984753	0.0523629	0.808008	0.300233	0.154027	0.295153	0.161459	-0.0231119	0.914635	0.0311125	0.88525	0.79717	3.11401504924722e-06	0.0153914	0.943094	0.331579	0.113458	0.17834	0.404418	0.427061	0.0374004	-0.212405	0.319032	-0.203693	0.339741	-0.170694	0.425183	-0.256326	0.226652	-0.391239	0.0586907	-0.197654	0.354554	-0.168509	0.431221	0.200854	0.346659	0.204003	0.33899	-0.19134	0.370443	-0.191374	0.370355	-0.385335
n271079	known lncRNA	brown	-0.215294	0.312338	0.617906	0.0012927	-0.265224	0.210373	-0.175553	0.411921	-0.050205	0.815785	-0.27374	0.195545	-0.111846	0.602843	0.0220563	0.918521	0.00650111	0.975948	-0.248508	0.241629	-0.04144	0.84754	-0.138415	0.518922	-0.0287358	0.893966	0.221308	0.298683	0.353876	0.0897942	0.354574	0.0891187	0.308741	0.142129	-0.197734	0.354357	-0.147532	0.491484	-0.323081	0.123583	0.0148827	0.944973	0.127214	0.553608	-0.111838	0.602868	0.09694
n271097	known lncRNA	pink	-0.250604	0.237552	-0.0889907	0.679231	-0.326931	0.118918	-0.292755	0.165054	-0.326277	0.1197	-0.302822	0.150335	-0.26425	0.212114	-0.314213	0.134831	-0.203244	0.340829	-0.361116	0.0829693	-0.499202	0.0130127	-0.753792	2.10745682885673e-05	0.131672	0.539676	0.365015	0.0794591	-0.159738	0.455917	0.145274	0.49821	0.408654	0.0474064	0.0268575	0.900862	0.188088	0.378782	-0.0226896	0.916189	0.429579	0.0361729	0.403546	0.0505238	0.741324	3.40371360619703e-05	0.810933
n271104	known lncRNA	orange	-0.0456754	0.832164	0.11972	0.577385	0.0592593	0.783275	0.0616308	0.774815	-0.0135986	0.949714	0.0555484	0.79656	0.283633	0.179236	0.12399	0.563782	0.194782	0.361731	0.329936	0.115367	0.239234	0.260216	0.234898	0.269212	-0.388319	0.0607694	-0.475933	0.0187315	-0.437612	0.0324684	-0.629468	0.000981799	-0.718457	7.67812972535147e-05	0.257775	0.223945	0.285403	0.176421	0.82453	7.24941987423377e-07	0.169775	0.427716	0.16731	0.434554	0.401094	0.0520753	-0.162683
n271108	known lncRNA	turquoise	0.31527	0.133452	0.246124	0.246321	0.148247	0.489363	0.164617	0.44209	0.371077	0.0742261	0.504339	0.0119671	-0.188377	0.378037	-0.224763	0.291007	-0.0655328	0.760951	-0.178095	0.405074	-0.194623	0.36213	0.400801	0.0522633	-0.0986616	0.646478	0.245251	0.248055	0.0965554	0.65356	0.184035	0.389327	0.0546102	0.799927	-0.328446	0.117118	-0.375217	0.070806	-0.645805	0.000653058	-0.151321	0.480296	-0.319679	0.127814	-0.615535	0.00136592	-0.399768
n271117	known lncRNA	turquoise	0.0326205	0.879727	0.0890393	0.679065	0.459029	0.0240505	0.50908	0.0110646	0.310546	0.13969	0.319688	0.127802	0.364256	0.0801336	0.51563	0.00991071	0.352534	0.0911048	0.218452	0.30512	0.477844	0.0181958	0.805213	2.0773175013881e-06	-0.325767	0.120314	-0.295969	0.160249	-0.208472	0.328284	-0.326586	0.119331	-0.597757	0.00203712	-0.257104	0.225196	-0.104461	0.627135	0.168628	0.43089	-0.261213	0.21761	-0.29366	0.16369	-0.587187	0.00255605	-0.801082
n271124	known lncRNA	brown	-0.324566	0.121768	-0.315785	0.132785	-0.358179	0.0856892	-0.334563	0.110051	-0.37208	0.0733863	-0.417559	0.0423331	-0.290086	0.169118	-0.313983	0.135133	-0.260147	0.219561	-0.288358	0.171788	-0.522482	0.00881205	-0.882703	1.14748884724072e-08	0.263523	0.213421	0.592039	0.0023054	0.255583	0.228048	0.608309	0.00161142	0.8263	6.54177408288784e-07	0.205022	0.336531	0.207192	0.33133	-0.317513	0.130563	0.263129	0.214132	0.242562	0.253443	0.421947	0.0399953	0.827824
n271131	known lncRNA	turquoise	0.0361471	0.866831	0.0614794	0.775355	0.0589918	0.784231	0.0660988	0.758945	0.536622	0.00686215	0.641065	0.000736828	0.188096	0.378761	0.341607	0.102307	0.537183	0.00679282	0.146952	0.493206	0.258625	0.222368	0.63447	0.000868691	-0.235906	0.267104	-0.21111	0.322061	-0.147126	0.49269	-0.229276	0.281171	-0.43788	0.0323505	-0.206071	0.334009	-0.191562	0.369877	0.0328114	0.879028	-0.21244	0.318952	-0.217976	0.306201	-0.468918	0.0208089	-0.615251
n271134	known lncRNA	turquoise	0.506857	0.0114805	-0.026986	0.90039	0.0502799	0.815515	-0.0715116	0.739846	0.195929	0.358856	0.310424	0.139855	-0.0687108	0.749711	0.401792	0.0516299	0.206084	0.33398	-0.113356	0.597923	0.105751	0.622862	0.381654	0.0657287	0.0547182	0.799539	0.241812	0.254958	-0.0280026	0.896657	0.120934	0.573505	0.0764876	0.722418	-0.264255	0.212106	-0.214482	0.31421	-0.394221	0.0566236	-0.167769	0.433277	-0.397079	0.054697	-0.621471	0.00118891	-0.383688
n271139	known lncRNA	black	-0.185229	0.386203	0.0839998	0.696362	-0.18629	0.383439	-0.290137	0.16904	-0.343654	0.100135	0.0101869	0.96232	-0.316999	0.131221	-0.240152	0.258336	-0.192075	0.368573	-0.229946	0.279729	-0.326347	0.119617	-0.443198	0.0300756	0.136718	0.524108	0.249181	0.240314	0.207555	0.330463	0.753108	2.16512369723136e-05	0.579895	0.00297617	-0.160393	0.45405	-0.0750174	0.727554	-0.488214	0.0155019	0.162715	0.447454	0.00273509	0.98988	0.0164626	0.939141	0.357056
n271160	known lncRNA	black	0.321504	0.125531	-0.105524	0.623614	0.236432	0.266006	-0.0761084	0.723742	-0.178578	0.40378	0.205758	0.334761	0.126018	0.557372	0.295837	0.160443	0.0362915	0.866304	0.0230528	0.914852	0.139619	0.515257	0.256518	0.226293	-0.131149	0.541303	0.285221	0.176709	0.430113	0.0359171	0.405853	0.0490962	0.227307	0.285436	-0.320353	0.126968	-0.185268	0.386101	-0.450509	0.0271585	-0.0944295	0.660737	-0.313903	0.135236	-0.66755	0.000365479	-0.354156
n271188	known lncRNA	lightgreen	-0.0939134	0.662484	-0.117631	0.584095	-0.154562	0.470833	-0.129054	0.547839	-0.137644	0.521275	-0.180743	0.398009	-0.121642	0.571244	-0.138091	0.519908	-0.0961123	0.655053	-0.181143	0.39695	-0.225575	0.289221	-0.349333	0.0942864	0.0764619	0.722508	0.918164	2.5923703455434e-10	-0.0430735	0.841603	0.374039	0.0717672	0.620105	0.0012278	-0.0811004	0.706381	-0.00411949	0.984758	-0.455645	0.0252488	-0.0535668	0.803677	-0.0512202	0.812124	-0.106714	0.61968	0.359273
n271199	known lncRNA	blue	-0.25924	0.221232	-0.277641	0.188998	0.00449884	0.983355	-0.279112	0.186569	0.184007	0.389398	0.163441	0.445402	-0.0812479	0.70587	-0.204378	0.338083	-0.170421	0.425932	-0.166467	0.436905	-0.299409	0.155217	-0.290938	0.167814	-0.199556	0.349849	-0.274229	0.194716	0.0798336	0.710774	-0.0635013	0.768161	-0.13677	0.523947	0.110888	0.605972	0.493885	0.0141727	0.255346	0.228494	0.224202	0.292245	0.27164	0.199134	0.524973	0.00843863	0.274569
n271260	known lncRNA	salmon	-0.0260665	0.903768	0.0240103	0.911329	-0.00855023	0.968371	-0.0208057	0.923127	0.827405	6.13158590490639e-07	-0.0103825	0.961597	-0.0120363	0.955485	0.0219326	0.918976	0.115171	0.592034	0.393254	0.0572878	0.0827831	0.70056	0.343336	0.100471	-0.158161	0.460437	-0.144938	0.499214	-0.108464	0.613917	-0.177028	0.40794	-0.281974	0.181902	-0.149305	0.486233	-0.129259	0.547195	0.0753671	0.726331	0.242801	0.252961	-0.142547	0.506396	-0.183065	0.391873	-0.313401
n271335	known lncRNA	grey60	0.979178	9.98320777776229e-17	0.0771425	0.720134	0.110773	0.606345	0.028863	0.893499	0.0147465	0.945475	0.158404	0.459739	0.0663591	0.758024	0.0889908	0.679231	-0.0501548	0.815966	0.0655089	0.761036	0.0722229	0.737347	0.426059	0.0378984	-0.18972	0.374584	-0.151626	0.479404	-0.100899	0.638988	-0.180589	0.39842	-0.320243	0.127106	-0.14931	0.486218	-0.161161	0.451861	-0.0462828	0.829963	-0.126629	0.555448	-0.110422	0.607495	-0.263246	0.213921	-0.39347
n271342	known lncRNA	blue	-0.201707	0.344571	-0.222689	0.2956	-0.246675	0.245232	-0.191951	0.368888	-0.223352	0.294127	-0.249007	0.240653	-0.00912648	0.96624	-0.159316	0.457123	-0.111348	0.604467	-0.0914296	0.670915	-0.070671	0.742803	-0.488174	0.0155117	-0.0754345	0.726096	-0.145539	0.497419	-0.216629	0.309274	-0.278714	0.187223	-0.116286	0.588432	0.231249	0.276935	0.468164	0.0210428	0.60499	0.00173624	0.569868	0.00364818	0.0756553	0.725324	0.817993	1.04946836791386e-06	0.52303
n271391	known lncRNA	turquoise	-0.0856135	0.690807	0.278233	0.188018	-0.0920787	0.668708	-0.123513	0.565295	0.354241	0.0894407	0.514926	0.0100297	0.546295	0.00574727	-0.115744	0.590182	-0.130104	0.544557	-0.121132	0.572873	0.141572	0.509338	0.316197	0.132253	-0.171133	0.423973	-0.197646	0.354575	-0.176334	0.409811	-0.258498	0.222604	-0.354055	0.0896204	-0.171212	0.423756	-0.0781118	0.716758	0.0534582	0.804067	-0.0853904	0.691574	-0.0702925	0.744135	-0.0705599	0.743194	-0.26808
n271418	known lncRNA	orange	-0.134621	0.530553	-0.026354	0.902712	-0.145035	0.498924	-0.0181047	0.933083	-0.13312	0.535188	-0.157965	0.460999	-0.0408914	0.849536	0.0136821	0.949406	0.354535	0.0891559	0.113041	0.598949	0.580034	0.00296764	-0.0262096	0.903242	-0.0695459	0.746766	-0.235835	0.267252	-0.227555	0.284896	-0.294994	0.161695	-0.260258	0.219358	0.356659	0.0871228	0.390732	0.0590473	0.691677	0.000181317	-0.00430739	0.984063	-0.0927187	0.666534	0.228789	0.282222	0.00167648
n271422	known lncRNA	black	-0.147844	0.490558	-0.151135	0.480844	-0.159642	0.456193	-0.153028	0.475299	-0.165614	0.439291	-0.18807	0.378828	-0.141175	0.510538	-0.152918	0.475621	-0.13033	0.543852	-0.190038	0.373769	-0.287209	0.173579	-0.405771	0.0491465	0.0403646	0.851453	0.215868	0.311019	0.432288	0.0348881	0.955736	3.58687863060997e-13	0.628986	0.000993354	-0.064478	0.764692	-0.118389	0.581657	-0.555504	0.00483108	-0.0212249	0.921583	-0.0548483	0.799072	-0.143054	0.504867	0.254466
n271456	known lncRNA	darkorange	-0.0950483	0.658645	-0.102814	0.632604	-0.116767	0.586877	-0.097287	0.651097	-0.104154	0.628153	-0.122971	0.567016	-0.0959217	0.655696	-0.091686	0.670043	-0.0612249	0.776261	-0.108889	0.61252	-0.145199	0.498436	-0.28467	0.177583	0.00625801	0.976848	-0.0303554	0.888025	-0.0826266	0.701101	-0.0959857	0.65548	0.00978747	0.963797	-0.0121233	0.955164	0.00531377	0.98034	0.164058	0.443662	0.774601	8.86992815493828e-06	0.041746	0.846427	0.456637	0.0248924	0.321732
n271485	known lncRNA	greenyellow	0.0807598	0.707561	0.0335996	0.876143	0.0720599	0.737919	0.0223938	0.917278	0.0199553	0.92626	0.896652	3.04809164399322e-09	0.117747	0.583722	0.111386	0.604343	-0.00589186	0.978202	0.0465211	0.8291	0.455688	0.0252331	0.491231	0.0147825	-0.193321	0.365413	-0.165425	0.439819	-0.119157	0.57919	-0.185774	0.384782	-0.351668	0.0919571	-0.167589	0.433776	-0.156767	0.464447	0.040963	0.849275	-0.168703	0.430683	-0.171515	0.422925	-0.374821	0.0711276	-0.492858
n271577	known lncRNA	lightgreen	0.203688	0.339754	0.071902	0.738474	-0.066626	0.757079	-0.0517722	0.810135	-0.0413483	0.847873	-0.235707	0.267519	-0.159186	0.457497	-0.17521	0.412848	-0.153387	0.474254	-0.158043	0.460775	-0.252336	0.234217	-0.171044	0.424218	0.198091	0.35347	0.823082	7.8788455972143e-07	0.0509704	0.813024	-0.0046187	0.982911	0.462524	0.0228612	-0.0936399	0.66341	-0.221553	0.298133	-0.467445	0.021268	-0.123546	0.56519	-0.00833349	0.969172	-0.120592	0.574597	0.255188
n271603	known lncRNA	grey60	0.954322	5.03563567095107e-13	0.0317874	0.882777	0.00502281	0.981416	0.00773111	0.9714	0.203576	0.340024	0.0304503	0.887677	0.0396057	0.854217	-0.0240684	0.911115	0.0102627	0.96204	-0.0158096	0.941551	0.0116406	0.956948	0.351445	0.0921775	-0.156896	0.464078	-0.131141	0.541327	-0.0884525	0.681071	-0.164068	0.443634	-0.277057	0.189968	-0.119376	0.578487	-0.123206	0.566269	-0.0584525	0.786158	-0.133267	0.534732	-0.132208	0.538011	-0.203424	0.340392	-0.313937
n271610	known lncRNA	darkturquoise	-0.0416888	0.846635	-0.0325366	0.880034	-0.0303544	0.888028	-0.028842	0.893576	-0.0331404	0.877824	-0.0371285	0.863248	0.0113547	0.958004	-0.00537618	0.980109	0.448015	0.0281272	0.825174	6.98448630013619e-07	0.206192	0.333722	0.14743	0.491787	-0.169227	0.429229	-0.179973	0.400057	-0.111793	0.603015	-0.204781	0.337112	-0.268621	0.20437	0.0939348	0.662412	0.191038	0.371212	0.473106	0.0195475	-0.125587	0.558733	-0.110811	0.606224	0.0419488	0.84569	-0.151053
n271612	known lncRNA	greenyellow	-0.0313597	0.884344	0.441114	0.0309515	0.0957286	0.656348	0.02389	0.911772	-0.0121508	0.955063	0.679848	0.00025773	-0.0323643	0.880665	0.000796741	0.997052	-0.0223789	0.917333	-0.0205127	0.924207	0.154924	0.469781	0.41486	0.0438234	-0.238472	0.261783	-0.221967	0.297208	-0.165286	0.440211	-0.258836	0.221978	-0.405291	0.0494412	0.303241	0.149743	0.168555	0.431091	0.215675	0.311463	-0.183425	0.390928	-0.177965	0.405423	-0.220884	0.299633	-0.413154
n271685	known lncRNA	brown	-0.325497	0.12064	-0.278012	0.188382	-0.347571	0.096073	-0.272586	0.197512	-0.345685	0.0980136	-0.40682	0.0485076	-0.2862	0.175162	-0.316561	0.131784	-0.183989	0.389447	-0.236376	0.266123	-0.436767	0.0328436	-0.803106	2.31376563832225e-06	0.490234	0.0150173	0.75267	2.20278045345309e-05	0.35185	0.0917779	0.425709	0.0380731	0.907577	9.39706451567919e-10	0.0780838	0.716855	0.0438416	0.838814	-0.440241	0.031324	0.228577	0.28268	0.0929968	0.665591	0.2644	0.211846	0.788605
n271686	known lncRNA	brown	-0.339912	0.104133	-0.33833	0.105859	-0.359649	0.0843197	-0.348674	0.0949525	-0.360923	0.0831458	-0.400016	0.0527694	-0.295279	0.161272	-0.282891	0.180425	-0.214055	0.3152	-0.229524	0.280635	-0.433339	0.0343993	-0.84701	1.79265733912491e-07	0.315998	0.13251	0.729222	5.28767883013068e-05	0.321661	0.125336	0.565489	0.00397953	0.88818	6.96232640225048e-09	0.0659526	0.759463	0.0772397	0.719796	-0.396718	0.0549373	0.150121	0.483824	0.121118	0.572918	0.326072	0.119947	0.808095
n271690	known lncRNA	turquoise	0.894181	3.90650321200602e-09	0.0989972	0.645352	0.404334	0.0500324	0.00296113	0.989044	0.226281	0.287676	0.0576318	0.789094	0.0364632	0.865677	0.115289	0.591652	0.123928	0.563979	0.0246774	0.908875	0.14785	0.490538	0.545135	0.00587244	-0.237772	0.263227	-0.202486	0.342671	-0.135815	0.526879	-0.23796	0.262839	-0.416874	0.0427072	-0.186869	0.381936	-0.19002	0.373813	-0.0305666	0.887251	-0.195214	0.360646	-0.179941	0.400142	-0.344473	0.0992752	-0.509906
n271694	known lncRNA	greenyellow	0.0287923	0.893758	0.0404747	0.851052	0.0079409	0.970624	-0.0217013	0.919828	-0.0281913	0.895964	0.93354	2.82519993347721e-11	0.0941822	0.661574	0.01992	0.926391	0.00567322	0.979011	0.2898	0.169558	0.139012	0.517103	0.396003	0.055416	-0.190508	0.372565	-0.171717	0.42237	-0.135535	0.527738	-0.210093	0.32445	-0.339927	0.104117	-0.137822	0.52073	-0.0803319	0.709045	0.0745375	0.729233	-0.137005	0.523229	-0.0887806	0.679949	-0.22148	0.298297	-0.375846
[truncated: 20,360 more rows]
[truncated: 1 more columns]
