# Supplementary material for: Identification and functional analysis of long non-coding RNAs in mouse cleavage stage embryonic development based on single cell transcriptome data
Source: BMC Genomics. 2014 Oct 3;15(1):845. doi: 10.1186/1471-2164-15-845 (PMC4200203; doi:10.1186/1471-2164-15-845)
Supplement: Supplementary file 14 — Additional file 14: GO and KEGG analysis of stage specific modules. GO and KEGG terms enriched in 6 development stage specific modules. P-values are Benjamani-Hochberg adjusted. (XLS 575 KB) [file 12864_2014_6548_MOESM14_ESM.xls]

## Sheet: Brown GO
Category	Term	Count	%	PValue	Genes	List Total	Pop Hits	Pop Total	Fold Enrichment	Bonferroni	Benjamini	FDR
GOTERM_BP_FAT	GO:0051276~chromosome organization	78	5.39792	4.73514e-16	NM_026410, NM_001168229, NM_175658, NM_001017426, NM_009343, NM_178216, NM_001109686, NM_001001984, NM_023626, NM_009031, NM_008672, NM_201232, NM_007622, NM_145705, NM_029274, NM_178113, NM_007970, NM_001081102, NM_011721, NM_022724, NM_031870, NM_028112, NM_030112, NM_001077707, NM_001163018, NM_178803, NM_009353, NM_007623, NM_001081417, NM_007755, NM_011308, NM_001112705, NM_026666, NM_009884…	961	404	13588	2.72989	1.19416e-12	1.19416e-12	7.88258e-13
GOTERM_BP_FAT	GO:0006259~DNA metabolic process	77	5.32872	1.69844e-14	NM_001168229, NM_008628, NM_009302, NM_027186, NM_009031, NM_145705, NM_010067, NM_007771, NM_175554, NM_001159392, NM_011057, NM_178309, NM_011721, NM_020570, NM_007525, NM_028119, NM_031870, NM_011959, NM_001077707, NM_153556, NM_027290, NM_177372, NM_011917, NM_009353, NM_009408, NM_030680, NM_028354, NM_008743, NM_001110351, NM_027885, NM_011258, NM_172262, NM_001168230, NM_010830, NM_0011460…	961	421	13588	2.58607	4.56765e-11	2.28382e-11	3.02092e-11
GOTERM_BP_FAT	GO:0007049~cell cycle	98	6.78201	1.74561e-14	NM_026410, NM_011666, NM_008569, NM_206856, NM_175554, NM_011121, NM_001080965, NM_178113, NM_019976, NM_022724, NM_172560, NM_031870, NM_021409, NM_001039138, NM_024213, NM_145851, NM_183178, NM_008913, NM_133947, NM_027999, NM_001024919, NM_001112705, NM_001165989, NM_009012, NM_025676, NM_001131054, NM_025853, NM_001168244, NM_021886, NM_001164148, NM_001111080, NM_001033331, NM_001009935, NM_…	961	611	13588	2.26786	4.68706e-11	1.56235e-11	3.10085e-11
GOTERM_BP_FAT	GO:0006281~DNA repair	49	3.391	1.76654e-12	NM_001168229, NM_008628, NM_027186, NM_007771, NM_175554, NM_020570, NM_011721, NM_178309, NM_028119, NM_007525, NM_031870, NM_001077707, NM_153556, NM_177372, NM_011917, NM_030680, NM_028354, NM_008743, NM_027885, NM_001146081, NM_010830, NM_001168230, NM_009012, NM_015735, NM_026330, NM_172280, NM_008316, NM_001131054, NM_019570, NM_001039147, NM_007691, NM_011640, NM_026653, NM_019712, NM_0011…	961	222	13588	3.12087	4.75035e-09	1.18759e-09	3.14226e-09
GOTERM_BP_FAT	GO:0006325~chromatin organization	59	4.08304	1.05192e-11	NM_001168229, NM_175658, NM_001017426, NM_009343, NM_178216, NM_001109686, NM_001001984, NM_023626, NM_009031, NM_008672, NM_007622, NM_029274, NM_007970, NM_001081102, NM_022724, NM_030112, NM_001077707, NM_001163018, NM_178803, NM_007623, NM_001081417, NM_011308, NM_001112705, NM_026666, NM_009884, NM_011714, NM_009881, NM_028722, NM_010470, NM_172262, NM_001168230, NM_001163632, NM_172280, NM_…	961	315	13588	2.64834	2.8286e-08	5.65719e-09	1.87106e-08
GOTERM_BP_FAT	GO:0022403~cell cycle phase	60	4.15225	1.90045e-11	NM_026410, NM_001014996, NM_008569, NM_001141976, NM_201232, NM_134092, NM_206856, NM_011121, NM_178113, NM_022724, NM_013538, NM_031870, NM_028112, NM_023317, NM_027191, NM_001039138, NM_024213, NM_183178, NM_008913, NM_027999, NM_007755, NM_001024919, NM_026560, NM_028390, NM_001110351, NM_007630, NM_001165989, NM_001081253, NM_011589, NM_009012, NM_148952, NM_009361, NM_001131054, NM_001169131…	961	328	13588	2.58648	5.11033e-08	8.51722e-09	3.38039e-08
GOTERM_BP_FAT	GO:0006974~response to DNA damage stimulus	55	3.80623	2.34515e-11	NM_001168229, NM_008628, NM_027186, NM_001136065, NM_007771, NM_175554, NM_020570, NM_011721, NM_178309, NM_028119, NM_007525, NM_031870, NM_001077707, NM_153556, NM_177372, NM_011917, NM_009353, NM_030680, NM_028354, NM_001112705, NM_008743, NM_027885, NM_011714, NM_011589, NM_001146081, NM_010830, NM_001168230, NM_009012, NM_015735, NM_026330, NM_172280, NM_008316, NM_001131054, NM_019570, NM_0…	961	287	13588	2.70965	6.3061e-08	9.00871e-09	4.17137e-08
GOTERM_BP_FAT	GO:0000278~mitotic cell cycle	49	3.391	6.19019e-11	NM_026410, NM_011666, NM_008569, NM_201232, NM_134092, NM_011121, NM_178113, NM_013538, NM_028112, NM_023317, NM_027191, NM_001039138, NM_024213, NM_008913, NM_183178, NM_027999, NM_001024919, NM_026560, NM_028390, NM_001110351, NM_007630, NM_001165989, NM_011589, NM_148952, NM_009361, NM_025853, NM_001131054, NM_001169131, NM_010786, NM_008927, NM_007691, NM_021886, NM_001164148, NM_173762, NM_1…	961	244	13588	2.83948	1.66454e-07	2.08067e-08	1.10106e-07
GOTERM_BP_FAT	GO:0022402~cell cycle process	65	4.49827	2.14834e-10	NM_026410, NM_001014996, NM_008628, NM_008569, NM_001141976, NM_201232, NM_134092, NM_206856, NM_011121, NM_178113, NM_022724, NM_013538, NM_009686, NM_172560, NM_031870, NM_028112, NM_023317, NM_027191, NM_001039138, NM_024213, NM_183178, NM_008913, NM_027999, NM_007755, NM_001024919, NM_026560, NM_028390, NM_001110351, NM_007630, NM_001165989, NM_001081253, NM_011589, NM_009012, NM_148952, NM_0…	961	393	13588	2.33858	5.77689e-07	6.41876e-08	3.8213e-07
GOTERM_BP_FAT	GO:0048285~organelle fission	41	2.83737	9.32499e-10	NM_026410, NM_025853, NM_001169131, NM_001131054, NM_008927, NM_021886, NM_178379, NM_008569, NM_201232, NM_173762, NM_011121, NM_178113, NM_175265, NM_007896, NM_018831, NM_133786, NM_013538, NM_023294, NM_009773, NM_021419, NM_007790, NM_028112, NM_023279, NM_023317, NM_027191, NM_145462, NM_024213, NM_183178, NM_027999, NM_001024919, NM_026560, NM_028390, NM_007630, NM_001165989, NM_007708, NM…	961	197	13588	2.94273	2.50749e-06	2.50749e-07	1.65866e-06
GOTERM_BP_FAT	GO:0000279~M phase	51	3.52941	1.26845e-09	NM_026410, NM_001014996, NM_008569, NM_001141976, NM_201232, NM_206856, NM_011121, NM_178113, NM_013538, NM_022724, NM_031870, NM_028112, NM_023317, NM_027191, NM_024213, NM_183178, NM_027999, NM_007755, NM_001024919, NM_026560, NM_028390, NM_007630, NM_001165989, NM_001081253, NM_011589, NM_009012, NM_025853, NM_001131054, NM_001169131, NM_001014976, NM_008927, NM_001168244, NM_021886, NM_026653…	961	283	13588	2.5481	3.41086e-06	3.10079e-07	2.25623e-06
GOTERM_BP_FAT	GO:0000280~nuclear division	39	2.69896	3.82507e-09	NM_026410, NM_025853, NM_001169131, NM_001131054, NM_008927, NM_021886, NM_008569, NM_201232, NM_173762, NM_011121, NM_178113, NM_175265, NM_007896, NM_018831, NM_133786, NM_013538, NM_023294, NM_009773, NM_021419, NM_007790, NM_028112, NM_023279, NM_023317, NM_027191, NM_145462, NM_024213, NM_183178, NM_027999, NM_001024919, NM_026560, NM_028390, NM_007630, NM_001165989, NM_007708, NM_010752, NM…	961	190	13588	2.90231	1.02855e-05	8.57133e-07	6.80373e-06
GOTERM_BP_FAT	GO:0007067~mitosis	39	2.69896	3.82507e-09	NM_026410, NM_025853, NM_001169131, NM_001131054, NM_008927, NM_021886, NM_008569, NM_201232, NM_173762, NM_011121, NM_178113, NM_175265, NM_007896, NM_018831, NM_133786, NM_013538, NM_023294, NM_009773, NM_021419, NM_007790, NM_028112, NM_023279, NM_023317, NM_027191, NM_145462, NM_024213, NM_183178, NM_027999, NM_001024919, NM_026560, NM_028390, NM_007630, NM_001165989, NM_007708, NM_010752, NM…	961	190	13588	2.90231	1.02855e-05	8.57133e-07	6.80373e-06
GOTERM_BP_FAT	GO:0000087~M phase of mitotic cell cycle	39	2.69896	7.004e-09	NM_026410, NM_025853, NM_001169131, NM_001131054, NM_008927, NM_021886, NM_008569, NM_201232, NM_173762, NM_011121, NM_178113, NM_175265, NM_007896, NM_018831, NM_133786, NM_013538, NM_023294, NM_009773, NM_021419, NM_007790, NM_028112, NM_023279, NM_023317, NM_027191, NM_145462, NM_024213, NM_183178, NM_027999, NM_001024919, NM_026560, NM_028390, NM_007630, NM_001165989, NM_007708, NM_010752, NM…	961	194	13588	2.84246	1.88336e-05	1.44875e-06	1.24582e-05
GOTERM_BP_FAT	GO:0006397~mRNA processing	47	3.2526	7.24757e-09	NM_026157, NM_001139513, NM_026095, NM_001139512, NM_010760, NM_001079695, NM_025822, NM_027349, NM_019547, NM_009274, NM_026780, NM_009070, NM_178923, NM_001081183, NM_021335, NM_001110229, NM_001110228, NM_016795, NM_011917, NM_007755, NM_133701, NM_194055, NM_172121, NM_026313, NM_172592, NM_016856, NM_027494, NM_001159573, NM_025854, NM_026075, NM_019484, NM_009224, NM_009226, NM_028185, NM_0…	961	262	13588	2.53646	1.94885e-05	1.39205e-06	1.28914e-05
GOTERM_BP_FAT	GO:0016071~mRNA metabolic process	51	3.52941	1.21741e-08	NM_026157, NM_001139513, NM_010760, NM_001139512, NM_026095, NM_001079695, NM_025822, NM_153402, NM_027349, NM_019547, NM_009274, NM_009070, NM_026780, NM_178923, NM_001081183, NM_021335, NM_001110229, NM_001110228, NM_011917, NM_016795, NM_016709, NM_030680, NM_007755, NM_133701, NM_009884, NM_194055, NM_172121, NM_026313, NM_172592, NM_027494, NM_016856, NM_001159573, NM_025854, NM_026075, NM_0…	961	302	13588	2.38779	3.27356e-05	2.18241e-06	2.16543e-05
GOTERM_BP_FAT	GO:0016568~chromatin modification	43	2.97578	2.18677e-08	NM_001163632, NM_172280, NM_001168229, NM_201637, NM_177619, NM_133872, NM_001039147, NM_001017426, NM_009343, NM_001109686, NM_176850, NM_001001984, NM_023626, NM_010411, NM_009031, NM_026574, NM_001164148, NM_029274, NM_007970, NM_001081102, NM_022724, NM_021419, NM_001146689, NM_009336, NM_001163166, NM_030112, NM_001110100, NM_001163018, NM_178803, NM_145979, NM_007623, NM_001081417, NM_01130…	961	236	13588	2.57625	5.88006e-05	3.67514e-06	3.88966e-05
GOTERM_BP_FAT	GO:0033554~cellular response to stress	60	4.15225	6.75893e-08	NM_001168229, NM_008628, NM_027186, NM_001136065, NM_010431, NM_007771, NM_175554, NM_178309, NM_011721, NM_020570, NM_028119, NM_007525, NM_031870, NM_001077707, NM_153556, NM_177372, NM_011917, NM_009353, NM_030680, NM_028354, NM_001112705, NM_008743, NM_027885, NM_011714, NM_011589, NM_001146081, NM_010830, NM_001168230, NM_009012, NM_015735, NM_026330, NM_172280, NM_008316, NM_001131054, NM_0…	961	404	13588	2.09992	0.000181731	1.0691e-05	0.000120223
GOTERM_BP_FAT	GO:0044265~cellular macromolecule catabolic process	79	5.46713	1.68852e-07	NM_212433, NM_027838, NM_010760, NM_011666, NM_138668, NM_011668, NM_001001984, NM_008569, NM_001017983, NM_001161782, NM_153402, NM_134092, NM_001003918, NM_001164412, NM_145420, NM_172518, NM_013911, NM_007525, NM_028119, NM_144788, NM_009070, NM_009173, NM_013538, NM_001003972, NM_025785, NM_001137547, NM_001077707, NM_027804, NM_177372, NM_011917, NM_024213, NM_001164709, NM_001114386, NM_030…	961	609	13588	1.83418	0.000453941	2.52244e-05	0.000300341
GOTERM_BP_FAT	GO:0008380~RNA splicing	37	2.56055	1.87777e-07	NM_001139513, NM_010760, NM_001139512, NM_026095, NM_025854, NM_026075, NM_001079695, NM_019484, NM_009224, NM_009226, NM_025822, NM_028185, NM_018785, NM_133934, NM_001130477, NM_025564, NM_019547, NM_025845, NM_025665, NM_175229, NM_009274, NM_009070, NM_026780, NM_026602, NM_001081183, NM_145975, NM_021335, NM_001110229, NM_001110228, NM_016795, NM_133701, NM_194055, NM_001003898, NM_031179, N…	961	201	13588	2.60278	0.000504805	2.6575e-05	0.000334003
GOTERM_BP_FAT	GO:0006260~DNA replication	31	2.14533	2.25451e-07	NM_001169131, NM_177619, NM_019570, NM_017401, NM_001081982, NM_027186, NM_026653, NM_009031, NM_019716, NM_001159392, NM_011057, NM_011721, NM_176953, NM_011959, NM_011045, NM_028228, NM_027290, NM_177372, NM_008564, NM_009353, NM_008568, NM_008565, NM_009408, NM_030680, NM_028128, NM_001110351, NM_134027, NM_008765, NM_011258, NM_009764, NM_025676	961	152	13588	2.8837	0.000606055	3.03115e-05	0.000401015
GOTERM_BP_FAT	GO:0008104~protein localization	92	6.36678	2.28277e-07	NM_001002929, NM_009748, NM_007480, NM_027186, NM_007489, NM_018753, NM_001083331, NM_025445, NM_175933, NM_024206, NM_001163456, NM_019464, NM_021433, NM_028923, NM_016906, NM_172410, NM_026879, NM_001163554, NM_009001, NM_026123, NM_175184, NM_027777, NM_001040088, NM_028112, NM_027191, NM_031874, NM_023719, NM_172394, NM_027016, NM_001165902, NM_028730, NM_001163663, NM_023311, NM_027293, NM_0…	961	753	13588	1.72753	0.000613648	2.92299e-05	0.00040604
GOTERM_BP_FAT	GO:0045184~establishment of protein localization	82	5.67474	4.4637e-07	NM_001002929, NM_009748, NM_007480, NM_027186, NM_007489, NM_018753, NM_001083331, NM_025445, NM_175933, NM_024206, NM_021433, NM_028923, NM_016906, NM_172410, NM_026879, NM_001163554, NM_009001, NM_026123, NM_175184, NM_027777, NM_028112, NM_001040088, NM_027191, NM_031874, NM_023719, NM_172394, NM_027016, NM_028730, NM_001163663, NM_023311, NM_027293, NM_026913, NM_008913, NM_023651, NM_027400,…	961	656	13588	1.76743	0.00119957	5.45571e-05	0.000793966
GOTERM_BP_FAT	GO:0006333~chromatin assembly or disassembly	25	1.7301	4.52268e-07	NM_175658, NM_201637, NM_001039147, NM_178216, NM_008672, NM_007622, NM_011416, NM_022724, NM_178208, NM_023773, NM_001077707, NM_007681, NM_145979, NM_008564, NM_178200, NM_007623, NM_001081417, NM_009884, NM_011714, NM_138742, NM_009881, NM_030082, NM_024184, NM_010470, NM_138311	961	109	13588	3.24299	0.00121541	5.28747e-05	0.000804457
GOTERM_BP_FAT	GO:0051301~cell division	45	3.11419	4.6547e-07	NM_026410, NM_025853, NM_001131054, NM_001169131, NM_001168244, NM_021886, NM_008569, NM_173762, NM_011121, NM_178113, NM_175265, NM_007896, NM_018831, NM_176953, NM_133786, NM_013538, NM_023294, NM_009773, NM_033620, NM_021419, NM_007790, NM_172560, NM_028112, NM_021409, NM_023317, NM_027191, NM_145462, NM_145851, NM_024213, NM_183178, NM_027999, NM_009408, NM_001024919, NM_026560, NM_028390, NM…	961	281	13588	2.26432	0.00125087	5.21507e-05	0.00082794
GOTERM_BP_FAT	GO:0006403~RNA localization	19	1.31488	5.60457e-07	NM_028112, NM_001002929, NM_010760, NM_027091, NM_001080795, NM_027191, NM_172394, NM_019484, NM_001109905, NM_001083331, NM_008659, NM_134010, NM_001165989, NM_028923, NM_025564, NM_001110159, NM_172121, NM_198304, NM_172410, NM_183392	961	67	13588	4.00969	0.00150593	6.0281e-05	0.000996894
GOTERM_BP_FAT	GO:0051603~proteolysis involved in cellular protein catabolic process	70	4.84429	6.43478e-07	NM_212433, NM_027838, NM_011666, NM_138668, NM_011668, NM_001001984, NM_008569, NM_001017983, NM_001161782, NM_134092, NM_001003918, NM_001164412, NM_145420, NM_172518, NM_013911, NM_007525, NM_028119, NM_144788, NM_009173, NM_013538, NM_001003972, NM_025785, NM_001137547, NM_001077707, NM_027804, NM_024213, NM_001164709, NM_001114386, NM_001146086, NM_145617, NM_133907, NM_001033202, NM_00108125…	961	534	13588	1.85348	0.00172882	6.65483e-05	0.00114456
GOTERM_BP_FAT	GO:0015031~protein transport	81	5.60554	6.54241e-07	NM_001002929, NM_009748, NM_007480, NM_027186, NM_007489, NM_018753, NM_001083331, NM_025445, NM_175933, NM_024206, NM_021433, NM_028923, NM_016906, NM_172410, NM_026879, NM_001163554, NM_009001, NM_026123, NM_175184, NM_027777, NM_028112, NM_001040088, NM_027191, NM_031874, NM_023719, NM_172394, NM_027016, NM_028730, NM_001163663, NM_023311, NM_027293, NM_026913, NM_008913, NM_023651, NM_027400,…	961	651	13588	1.75928	0.00175771	6.51554e-05	0.00116371
GOTERM_BP_FAT	GO:0009057~macromolecule catabolic process	81	5.60554	7.87987e-07	NM_212433, NM_027838, NM_010760, NM_011666, NM_138668, NM_011668, NM_001001984, NM_008569, NM_001017983, NM_001161782, NM_153402, NM_134092, NM_001003918, NM_001164412, NM_145420, NM_172518, NM_013911, NM_007525, NM_028119, NM_144788, NM_009070, NM_009173, NM_013538, NM_001003972, NM_025785, NM_001137547, NM_001077707, NM_009652, NM_027804, NM_177372, NM_011917, NM_024213, NM_001164709, NM_001114…	961	654	13588	1.75121	0.00211665	7.5672e-05	0.0014016
GOTERM_BP_FAT	GO:0044257~cellular protein catabolic process	70	4.84429	7.90927e-07	NM_212433, NM_027838, NM_011666, NM_138668, NM_011668, NM_001001984, NM_008569, NM_001017983, NM_001161782, NM_134092, NM_001003918, NM_001164412, NM_145420, NM_172518, NM_013911, NM_007525, NM_028119, NM_144788, NM_009173, NM_013538, NM_001003972, NM_025785, NM_001137547, NM_001077707, NM_027804, NM_024213, NM_001164709, NM_001114386, NM_001146086, NM_145617, NM_133907, NM_001033202, NM_00108125…	961	537	13588	1.84313	0.00212454	7.33354e-05	0.00140683
GOTERM_BP_FAT	GO:0043632~modification-dependent macromolecule catabolic process	67	4.63668	9.33512e-07	NM_212433, NM_027838, NM_011666, NM_138668, NM_011668, NM_001001984, NM_008569, NM_001017983, NM_001161782, NM_134092, NM_001003918, NM_001164412, NM_145420, NM_172518, NM_013911, NM_007525, NM_028119, NM_144788, NM_009173, NM_013538, NM_001003972, NM_025785, NM_001077707, NM_001137547, NM_027804, NM_024213, NM_001164709, NM_001114386, NM_001146086, NM_145617, NM_133907, NM_001033202, NM_00108125…	961	508	13588	1.86485	0.00250707	8.36703e-05	0.00166045
GOTERM_BP_FAT	GO:0019941~modification-dependent protein catabolic process	67	4.63668	9.33512e-07	NM_212433, NM_027838, NM_011666, NM_138668, NM_011668, NM_001001984, NM_008569, NM_001017983, NM_001161782, NM_134092, NM_001003918, NM_001164412, NM_145420, NM_172518, NM_013911, NM_007525, NM_028119, NM_144788, NM_009173, NM_013538, NM_001003972, NM_025785, NM_001077707, NM_001137547, NM_027804, NM_024213, NM_001164709, NM_001114386, NM_001146086, NM_145617, NM_133907, NM_001033202, NM_00108125…	961	508	13588	1.86485	0.00250707	8.36703e-05	0.00166045
GOTERM_BP_FAT	GO:0030163~protein catabolic process	71	4.91349	1.40977e-06	NM_212433, NM_027838, NM_011666, NM_138668, NM_011668, NM_001001984, NM_008569, NM_001017983, NM_001161782, NM_134092, NM_001003918, NM_001164412, NM_145420, NM_172518, NM_013911, NM_007525, NM_028119, NM_144788, NM_009173, NM_013538, NM_001003972, NM_025785, NM_001137547, NM_001077707, NM_009652, NM_027804, NM_024213, NM_001164709, NM_001114386, NM_001146086, NM_145617, NM_133907, NM_001033202, …	961	556	13588	1.80558	0.0037837	0.000122279	0.00250756
GOTERM_BP_FAT	GO:0007017~microtubule-based process	36	2.49135	1.80124e-06	NM_027556, NM_001014996, NM_001161371, NM_001163355, NM_023729, NM_001014976, NM_008448, NM_001163354, NM_009446, NM_001141976, NM_024245, NM_021536, NM_026473, NM_206856, NM_173762, NM_017470, NM_175325, NM_019976, NM_001033879, NM_023294, NM_008477, NM_007790, NM_027777, NM_172560, NM_028112, NM_008443, NM_023279, NM_023317, NM_021314, NM_145462, NM_019756, NM_011917, NM_023651, NM_027999, NM_0…	961	211	13588	2.41242	0.00483182	0.000151349	0.00320386
GOTERM_BP_FAT	GO:0050657~nucleic acid transport	18	1.24567	2.18727e-06	NM_028112, NM_001002929, NM_010760, NM_027091, NM_001080795, NM_027191, NM_172394, NM_019484, NM_001083331, NM_008659, NM_134010, NM_001165989, NM_028923, NM_025564, NM_001110159, NM_198304, NM_172121, NM_172410, NM_183392	961	66	13588	3.85621	0.00586431	0.000178213	0.00389047
GOTERM_BP_FAT	GO:0050658~RNA transport	18	1.24567	2.18727e-06	NM_028112, NM_001002929, NM_010760, NM_027091, NM_001080795, NM_027191, NM_172394, NM_019484, NM_001083331, NM_008659, NM_134010, NM_001165989, NM_028923, NM_025564, NM_001110159, NM_198304, NM_172121, NM_172410, NM_183392	961	66	13588	3.85621	0.00586431	0.000178213	0.00389047
GOTERM_BP_FAT	GO:0051236~establishment of RNA localization	18	1.24567	2.18727e-06	NM_028112, NM_001002929, NM_010760, NM_027091, NM_001080795, NM_027191, NM_172394, NM_019484, NM_001083331, NM_008659, NM_134010, NM_001165989, NM_028923, NM_025564, NM_001110159, NM_198304, NM_172121, NM_172410, NM_183392	961	66	13588	3.85621	0.00586431	0.000178213	0.00389047
GOTERM_BP_FAT	GO:0051028~mRNA transport	17	1.17647	4.223e-06	NM_028112, NM_001002929, NM_010760, NM_027091, NM_001080795, NM_027191, NM_172394, NM_019484, NM_001083331, NM_008659, NM_134010, NM_028923, NM_025564, NM_001110159, NM_198304, NM_172121, NM_172410, NM_183392	961	62	13588	3.87694	0.0112914	0.000333935	0.00751128
GOTERM_BP_FAT	GO:0015931~nucleobase, nucleoside, nucleotide and nucleic acid transport	18	1.24567	1.1657e-05	NM_028112, NM_001002929, NM_010760, NM_027091, NM_001080795, NM_027191, NM_172394, NM_019484, NM_001083331, NM_008659, NM_134010, NM_001165989, NM_028923, NM_025564, NM_001110159, NM_198304, NM_172121, NM_172410, NM_183392	961	74	13588	3.43932	0.0308596	0.000895192	0.0207325
GOTERM_BP_FAT	GO:0043933~macromolecular complex subunit organization	49	3.391	2.43841e-05	NM_175658, NM_023729, NM_009446, NM_178216, NM_001163456, NM_008672, NM_009274, NM_025686, NM_028112, NM_021409, NM_030112, NM_009315, NM_001077707, NM_001110229, NM_001110228, NM_011917, NM_023651, NM_025273, NM_009884, NM_028006, NM_010470, NM_001081356, NM_175770, NM_021886, NM_178591, NM_178379, NM_026473, NM_008161, NM_013515, NM_011416, NM_177324, NM_028281, NM_001033879, NM_001170485, NM_0…	961	367	13588	1.88783	0.0634662	0.00181972	0.0433637
GOTERM_BP_FAT	GO:0034621~cellular macromolecular complex subunit organization	36	2.49135	5.0701e-05	NM_001081356, NM_175658, NM_023729, NM_009446, NM_178216, NM_021886, NM_178591, NM_178379, NM_001163456, NM_008672, NM_026473, NM_011416, NM_009274, NM_001033879, NM_028112, NM_001170485, NM_178208, NM_023279, NM_001077707, NM_001110229, NM_001110228, NM_007681, NM_011917, NM_008564, NM_019756, NM_178200, NM_001037128, NM_023651, NM_009884, NM_030082, NM_138742, NM_028006, NM_024184, NM_010470, N…	961	245	13588	2.07763	0.127453	0.00367804	0.0901447
GOTERM_BP_FAT	GO:0007059~chromosome segregation	15	1.03806	0.000120008	NM_028112, NM_026410, NM_001131054, NM_025853, NM_027191, NM_001014976, NM_016795, NM_021886, NM_201232, NM_173762, NM_007708, NM_178113, NM_134046, NM_133786, NM_023294	961	64	13588	3.31393	0.275825	0.00845672	0.213247
GOTERM_BP_FAT	GO:0065003~macromolecular complex assembly	44	3.04498	0.000121294	NM_001081356, NM_175658, NM_023729, NM_175770, NM_009446, NM_178216, NM_178379, NM_001163456, NM_008672, NM_026473, NM_008161, NM_013515, NM_177324, NM_011416, NM_028281, NM_009274, NM_001033879, NM_025686, NM_021409, NM_001170485, NM_178208, NM_023279, NM_030112, NM_001077707, NM_145546, NM_001110229, NM_009315, NM_001110228, NM_007681, NM_008564, NM_019756, NM_178200, NM_001037128, NM_023651, N…	961	338	13588	1.84064	0.278324	0.0083287	0.215529
GOTERM_BP_FAT	GO:0006396~RNA processing	53	3.66782	0.000139308	NM_026157, NM_001139513, NM_010760, NM_001139512, NM_026095, NM_001079695, NM_025822, NM_027349, NM_010067, NM_019547, NM_178112, NM_009274, NM_009070, NM_026780, NM_178923, NM_001081183, NM_021335, NM_001110229, NM_001110228, NM_011917, NM_016795, NM_007755, NM_133701, NM_194055, NM_172121, NM_026313, NM_172592, NM_027494, NM_016856, NM_001159573, NM_001030307, NM_025854, NM_026075, NM_019484, N…	961	437	13588	1.71485	0.312453	0.00932192	0.247501
GOTERM_BP_FAT	GO:0045449~regulation of transcription	199	13.7716	0.000198093	NM_028868, NM_153541, NM_010295, NM_001017426, NM_011668, NM_181266, NM_022724, NM_016861, NM_009315, NM_009980, NM_001163467, NM_145856, NM_001081417, NM_008589, NM_001164581, NM_029952, NM_001033530, NM_201637, NM_025854, NM_177619, NM_173863, NM_001159549, NM_176850, NM_028986, NM_011416, NM_023598, NM_026896, NM_009336, NM_001081962, NM_009334, NM_009331, NM_197992, NM_145979, NM_207302, NM_0…	961	2227	13588	1.26347	0.412997	0.0129092	0.351768
GOTERM_BP_FAT	GO:0000226~microtubule cytoskeleton organization	20	1.38408	0.000264965	NM_172560, NM_028112, NM_027556, NM_023317, NM_001014996, NM_001161371, NM_001014976, NM_023729, NM_021314, NM_145462, NM_027999, NM_001141976, NM_001165989, NM_206856, NM_173762, NM_175325, NM_001167991, NM_009764, NM_019976, NM_023294, NM_007790	961	111	13588	2.54765	0.509625	0.0168232	0.470253
GOTERM_BP_FAT	GO:0034622~cellular macromolecular complex assembly	31	2.14533	0.000304863	NM_001081356, NM_175658, NM_023729, NM_009446, NM_178216, NM_178379, NM_001163456, NM_008672, NM_026473, NM_011416, NM_009274, NM_001033879, NM_001170485, NM_178208, NM_023279, NM_001077707, NM_001110229, NM_001110228, NM_007681, NM_019756, NM_008564, NM_178200, NM_001037128, NM_023651, NM_030082, NM_138742, NM_028006, NM_024184, NM_010470, NM_011420, NM_028816, NM_138311	961	217	13588	2.01992	0.559525	0.0188868	0.540881
GOTERM_BP_FAT	GO:0032446~protein modification by small protein conjugation	16	1.10727	0.00036602	NM_001169577, NM_010786, NM_008602, NM_011666, NM_001163018, NM_009652, NM_001172114, NM_010418, NM_001172113, NM_029438, NM_011668, NM_001161782, NM_019712, NM_145420, NM_144788, NM_009173, NM_021419	961	79	13588	2.86368	0.626339	0.0221245	0.649052
GOTERM_BP_FAT	GO:0016567~protein ubiquitination	14	0.968858	0.000615147	NM_001169577, NM_010786, NM_001163018, NM_001172114, NM_010418, NM_009652, NM_001172113, NM_029438, NM_011668, NM_001161782, NM_019712, NM_145420, NM_144788, NM_009173, NM_021419	961	66	13588	2.99927	0.808839	0.036102	1.08855
GOTERM_BP_FAT	GO:0016570~histone modification	17	1.17647	0.000658776	NM_001163632, NM_001146689, NM_030112, NM_177619, NM_001163018, NM_133872, NM_001039147, NM_001017426, NM_001109686, NM_023626, NM_010411, NM_001164153, NM_011714, NM_025556, NM_001164148, NM_172262, NM_022724, NM_021419	961	92	13588	2.61272	0.830013	0.0377899	1.16532
GOTERM_BP_FAT	GO:0034728~nucleosome organization	15	1.03806	0.000780518	NM_178208, NM_175658, NM_001077707, NM_007681, NM_008564, NM_178216, NM_178200, NM_008672, NM_009884, NM_030082, NM_138742, NM_011416, NM_024184, NM_010470, NM_138311	961	76	13588	2.79068	0.877499	0.0436899	1.37927
GOTERM_BP_FAT	GO:0045444~fat cell differentiation	13	0.899654	0.000997628	NM_009980, NM_021527, NM_027504, NM_181316, NM_001161782, NM_024437, NM_134027, NM_013502, NM_175325, NM_011146, NM_011068, NM_009061, NM_001111026	961	61	13588	3.01332	0.931708	0.0543813	1.75972
GOTERM_BP_FAT	GO:0016569~covalent chromatin modification	17	1.17647	0.00106141	NM_001163632, NM_001146689, NM_030112, NM_177619, NM_001163018, NM_133872, NM_001039147, NM_001017426, NM_001109686, NM_023626, NM_010411, NM_001164153, NM_011714, NM_025556, NM_001164148, NM_172262, NM_022724, NM_021419	961	96	13588	2.50386	0.942482	0.0566129	1.87123
GOTERM_BP_FAT	GO:0006793~phosphorus metabolic process	86	5.95156	0.00109176	NM_201519, NM_001159496, NM_001110239, NM_008628, NM_023729, NM_172516, NM_027539, NM_001136065, NM_008247, NM_001146199, NM_021537, NM_001080389, NM_025979, NM_025822, NM_023538, NM_007713, NM_178772, NM_023058, NM_023173, NM_011121, NM_001080965, NM_008000, NM_009274, NM_029361, NM_001164745, NM_015806, NM_020009, NM_007397, NM_001039138, NM_153459, NM_009652, NM_001077705, NM_010107, NM_008854…	961	866	13588	1.40415	0.946994	0.0570546	1.92425
GOTERM_BP_FAT	GO:0006796~phosphate metabolic process	86	5.95156	0.00109176	NM_201519, NM_001159496, NM_001110239, NM_008628, NM_023729, NM_172516, NM_027539, NM_001136065, NM_008247, NM_001146199, NM_021537, NM_001080389, NM_025979, NM_025822, NM_023538, NM_007713, NM_178772, NM_023058, NM_023173, NM_011121, NM_001080965, NM_008000, NM_009274, NM_029361, NM_001164745, NM_015806, NM_020009, NM_007397, NM_001039138, NM_153459, NM_009652, NM_001077705, NM_010107, NM_008854…	961	866	13588	1.40415	0.946994	0.0570546	1.92425
GOTERM_BP_FAT	GO:0006730~one-carbon metabolic process	19	1.31488	0.00139144	NM_001163632, NM_001146689, NM_031874, NM_023773, NM_001163018, NM_133872, NM_001017426, NM_028292, NM_001163663, NM_024287, NM_001109686, NM_010236, NM_146215, NM_134017, NM_028604, NM_010067, NM_025556, NM_172262, NM_022724, NM_021419	961	117	13588	2.29615	0.976345	0.0707852	2.44629
GOTERM_BP_FAT	GO:0006334~nucleosome assembly	14	0.968858	0.00164105	NM_178208, NM_175658, NM_001077707, NM_007681, NM_008564, NM_178216, NM_178200, NM_008672, NM_030082, NM_138742, NM_011416, NM_024184, NM_010470, NM_138311	961	73	13588	2.71167	0.987923	0.0814243	2.87911
GOTERM_BP_FAT	GO:0006323~DNA packaging	17	1.17647	0.0018411	NM_026410, NM_178208, NM_175658, NM_001077707, NM_007681, NM_008564, NM_178216, NM_178200, NM_008672, NM_030082, NM_138742, NM_011416, NM_178113, NM_024184, NM_010470, NM_133786, NM_138311	961	101	13588	2.37991	0.992954	0.0892582	3.22469
GOTERM_BP_FAT	GO:0046907~intracellular transport	48	3.3218	0.00187389	NM_009748, NM_001163355, NM_176832, NM_001163354, NM_027186, NM_007489, NM_018753, NM_175933, NM_024206, NM_025822, NM_021536, NM_021433, NM_016906, NM_028923, NM_009686, NM_001040088, NM_023317, NM_026168, NM_023719, NM_028730, NM_001163663, NM_008913, NM_027400, NM_023651, NM_172121, NM_001167991, NM_153416, NM_033370, NM_011342, NM_008448, NM_008720, NM_029505, NM_011640, NM_008822, NM_144535,…	961	431	13588	1.57469	0.99355	0.0891714	3.28123
GOTERM_BP_FAT	GO:0016192~vesicle-mediated transport	51	3.52941	0.00197551	NM_007480, NM_009748, NM_176832, NM_011365, NM_011668, NM_025445, NM_024206, NM_133854, NM_172784, NM_001045520, NM_178736, NM_021433, NM_001110275, NM_025960, NM_009007, NM_009001, NM_011436, NM_001040088, NM_008502, NM_026168, NM_031874, NM_172395, NM_001165902, NM_001163663, NM_023311, NM_178365, NM_027400, NM_001159510, NM_026969, NM_175353, NM_178070, NM_001167991, NM_001122641, NM_145438, N…	961	466	13588	1.54745	0.995094	0.0921534	3.45621
GOTERM_BP_FAT	GO:0031497~chromatin assembly	14	0.968858	0.0021133	NM_178208, NM_175658, NM_001077707, NM_007681, NM_008564, NM_178216, NM_178200, NM_008672, NM_030082, NM_138742, NM_011416, NM_024184, NM_010470, NM_138311	961	75	13588	2.63936	0.996616	0.0965944	3.69304
GOTERM_BP_FAT	GO:0051052~regulation of DNA metabolic process	12	0.83045	0.0021797	NM_008316, NM_008628, NM_009884, NM_011045, NM_175554, NM_177372, NM_009353, NM_010830, NM_011640, NM_022996, NM_021419, NM_172405	961	58	13588	2.9254	0.99717	0.0978192	3.80695
GOTERM_BP_FAT	GO:0009894~regulation of catabolic process	11	0.761246	0.00226698	NM_001161782, NM_020009, NM_010295, NM_009439, NM_009652, NM_019584, NM_008720, NM_007489, NM_009045, NM_027357, NM_022996	961	50	13588	3.11068	0.997763	0.0998744	3.9565
GOTERM_BP_FAT	GO:0001701~in utero embryonic development	33	2.28374	0.00229518	NM_201637, NM_008628, NM_133872, NM_008927, NM_001024458, NM_172721, NM_011640, NM_010431, NM_026653, NM_007461, NM_001017985, NM_173764, NM_020570, NM_176953, NM_008443, NM_010302, NM_009652, NM_010104, NM_009353, NM_001164709, NM_018877, NM_001081417, NM_008707, NM_009579, NM_001110351, NM_009551, NM_007630, NM_173431, NM_134027, NM_009864, NM_001042504, NM_016769, NM_172301	961	267	13588	1.74757	0.997927	0.0994286	4.00478
GOTERM_BP_FAT	GO:0065004~protein-DNA complex assembly	14	0.968858	0.00238832	NM_178208, NM_175658, NM_001077707, NM_007681, NM_008564, NM_178216, NM_178200, NM_008672, NM_030082, NM_138742, NM_011416, NM_024184, NM_010470, NM_138311	961	76	13588	2.60463	0.998387	0.101622	4.16406
GOTERM_BP_FAT	GO:0070647~protein modification by small protein conjugation or removal	17	1.17647	0.002506	NM_001169577, NM_010786, NM_008602, NM_011666, NM_001163018, NM_009652, NM_001172114, NM_010418, NM_001172113, NM_029438, NM_133247, NM_011668, NM_001161782, NM_019712, NM_145420, NM_144788, NM_009173, NM_021419	961	104	13588	2.31125	0.998826	0.10471	4.36494
GOTERM_BP_FAT	GO:0006338~chromatin remodeling	9	0.622837	0.00255248	NM_009031, NM_001163166, NM_026574, NM_009884, NM_201637, NM_011714, NM_001039147, NM_176850, NM_022724	961	35	13588	3.63586	0.998964	0.104923	4.44418
GOTERM_BP_FAT	GO:0007031~peroxisome organization	7	0.484429	0.00264423	NM_028730, NM_011068, NM_019961, NM_008822, NM_175933, NM_023651, NM_027777	961	21	13588	4.71315	0.999191	0.10686	4.60041
GOTERM_BP_FAT	GO:0031023~microtubule organizing center organization	7	0.484429	0.00264423	NM_172560, NM_023317, NM_001165989, NM_145462, NM_175325, NM_009764, NM_027999	961	21	13588	4.71315	0.999191	0.10686	4.60041
GOTERM_BP_FAT	GO:0007051~spindle organization	8	0.553633	0.00273334	NM_001014996, NM_001014976, NM_206856, NM_021314, NM_145462, NM_001141976, NM_023294, NM_027999, NM_007790	961	28	13588	4.03984	0.999364	0.108634	4.75191
GOTERM_BP_FAT	GO:0043574~peroxisomal transport	4	0.276817	0.00315519	NM_028730, NM_008822, NM_175933, NM_023651	961	5	13588	11.3116	0.999796	0.122549	5.46602
GOTERM_BP_FAT	GO:0006625~protein targeting to peroxisome	4	0.276817	0.00315519	NM_028730, NM_008822, NM_175933, NM_023651	961	5	13588	11.3116	0.999796	0.122549	5.46602
GOTERM_BP_FAT	GO:0032259~methylation	14	0.968858	0.00339422	NM_001163632, NM_001146689, NM_031874, NM_023773, NM_001163018, NM_001163663, NM_024287, NM_001109686, NM_146215, NM_028604, NM_010067, NM_025556, NM_172262, NM_022724, NM_021419	961	79	13588	2.50572	0.999893	0.129358	5.86842
GOTERM_BP_FAT	GO:0030031~cell projection assembly	13	0.899654	0.00339519	NM_148952, NM_001002929, NM_008443, NM_133223, NM_021527, NM_001017985, NM_173431, NM_025833, NM_001104616, NM_011057, NM_175325, NM_011370, NM_009007	961	70	13588	2.6259	0.999893	0.12759	5.87003
GOTERM_BP_FAT	GO:0006350~transcription	154	10.6574	0.00393224	NM_028868, NM_153541, NM_181266, NM_001033908, NM_009031, NM_030245, NM_010723, NM_029531, NM_178115, NM_022724, NM_025686, NM_027642, NM_009315, NM_001165902, NM_011917, NM_133949, NM_009980, NM_001163467, NM_001081417, NM_001081423, NM_008589, NM_008689, NM_011714, NM_001081080, NM_029952, NM_025676, NM_001033530, NM_023544, NM_139304, NM_172280, NM_201637, NM_025854, NM_177619, NM_173863, NM_0…	961	1772	13588	1.22882	0.999975	0.144273	6.76823
GOTERM_BP_FAT	GO:0070727~cellular macromolecule localization	35	2.42215	0.00447078	NM_027186, NM_007489, NM_029505, NM_178909, NM_001109905, NM_018753, NM_008822, NM_011640, NM_175933, NM_019464, NM_001163456, NM_144535, NM_021433, NM_016906, NM_001110159, NM_175325, NM_025664, NM_001009935, NM_001040088, NM_153391, NM_026894, NM_023719, NM_001165902, NM_011045, NM_028730, NM_024287, NM_010907, NM_001163663, NM_001039092, NM_008913, NM_023651, NM_001110351, NM_009147, NM_021380…	961	301	13588	1.64412	0.999994	0.160225	7.66078
GOTERM_BP_FAT	GO:0016311~dephosphorylation	20	1.38408	0.00485519	NM_001012396, NM_008974, NM_001159496, NM_001110239, NM_153459, NM_011151, NM_001077705, NM_008913, NM_001098231, NM_008247, NM_001146199, NM_027892, NM_008910, NM_178772, NM_023173, NM_177324, NM_013642, NM_011212, NM_001164403, NM_011213, NM_001164745, NM_028860	961	141	13588	2.00559	0.999998	0.170526	8.29293
GOTERM_BP_FAT	GO:0006482~protein amino acid demethylation	4	0.276817	0.00597943	NM_001017426, NM_133872, NM_028292, NM_172262	961	6	13588	9.42629	1	0.203191	10.1184
GOTERM_BP_FAT	GO:0008214~protein amino acid dealkylation	4	0.276817	0.00597943	NM_001017426, NM_133872, NM_028292, NM_172262	961	6	13588	9.42629	1	0.203191	10.1184
GOTERM_BP_FAT	GO:0042176~regulation of protein catabolic process	8	0.553633	0.00606997	NM_001161782, NM_010295, NM_009439, NM_009652, NM_007489, NM_009045, NM_027357, NM_022996	961	32	13588	3.53486	1	0.203388	10.2639
GOTERM_BP_FAT	GO:0051329~interphase of mitotic cell cycle	10	0.692042	0.00667977	NM_148952, NM_026410, NM_009361, NM_001110351, NM_134092, NM_010786, NM_001164153, NM_001039138, NM_001164148, NM_007691, NM_008913	961	49	13588	2.8856	1	0.218765	11.2381
GOTERM_BP_FAT	GO:0051297~centrosome organization	6	0.415225	0.00687324	NM_172560, NM_023317, NM_145462, NM_175325, NM_009764, NM_027999	961	18	13588	4.71315	1	0.221683	11.5452
GOTERM_BP_FAT	GO:0000070~mitotic sister chromatid segregation	6	0.415225	0.00687324	NM_028112, NM_026410, NM_201232, NM_007708, NM_178113, NM_133786	961	18	13588	4.71315	1	0.221683	11.5452
GOTERM_BP_FAT	GO:0034613~cellular protein localization	34	2.35294	0.00712719	NM_027186, NM_007489, NM_029505, NM_178909, NM_018753, NM_008822, NM_011640, NM_175933, NM_019464, NM_001163456, NM_144535, NM_021433, NM_016906, NM_001110159, NM_175325, NM_025664, NM_001009935, NM_001040088, NM_153391, NM_026894, NM_023719, NM_001165902, NM_011045, NM_028730, NM_024287, NM_010907, NM_001163663, NM_001039092, NM_008913, NM_023651, NM_001110351, NM_009147, NM_021380, NM_183392, N…	961	299	13588	1.60783	1	0.226205	11.9466
GOTERM_BP_FAT	GO:0006913~nucleocytoplasmic transport	15	1.03806	0.00733315	NM_023719, NM_010907, NM_027186, NM_007489, NM_011640, NM_008913, NM_025822, NM_028923, NM_001110159, NM_172121, NM_021380, NM_001159385, NM_001009935, NM_153416, NM_001159384, NM_183392, NM_028816	961	96	13588	2.20929	1	0.229268	12.2709
GOTERM_BP_FAT	GO:0032508~DNA duplex unwinding	5	0.346021	0.00774486	NM_008564, NM_008568, NM_008565, NM_181423, NM_009408	961	12	13588	5.89143	1	0.23778	12.9159
GOTERM_BP_FAT	GO:0006298~mismatch repair	5	0.346021	0.00774486	NM_031870, NM_008628, NM_153556, NM_030886, NM_010830	961	12	13588	5.89143	1	0.23778	12.9159
GOTERM_BP_FAT	GO:0022604~regulation of cell morphogenesis	15	1.03806	0.00802975	NM_010302, NM_013660, NM_172395, NM_009867, NM_010107, NM_001035532, NM_009441, NM_008737, NM_001122893, NM_001145886, NM_026514, NM_007708, NM_001110794, NM_011370, NM_153820	961	97	13588	2.18651	1	0.242656	13.3596
GOTERM_BP_FAT	GO:0051325~interphase	10	0.692042	0.00872059	NM_148952, NM_026410, NM_009361, NM_001110351, NM_134092, NM_010786, NM_001164153, NM_001039138, NM_001164148, NM_007691, NM_008913	961	51	13588	2.77244	1	0.257798	14.4266
GOTERM_BP_FAT	GO:0051169~nuclear transport	15	1.03806	0.00877774	NM_023719, NM_010907, NM_027186, NM_007489, NM_011640, NM_008913, NM_025822, NM_028923, NM_001110159, NM_172121, NM_021380, NM_001159385, NM_001009935, NM_153416, NM_001159384, NM_183392, NM_028816	961	98	13588	2.1642	1	0.256469	14.5143
GOTERM_BP_FAT	GO:0000819~sister chromatid segregation	6	0.415225	0.00879462	NM_028112, NM_026410, NM_201232, NM_007708, NM_178113, NM_133786	961	19	13588	4.46509	1	0.254165	14.5402
GOTERM_BP_FAT	GO:0045934~negative regulation of nucleobase, nucleoside, nucleotide and nucleic acid metabolic process	42	2.90657	0.00912616	NM_001163632, NM_010295, NM_008316, NM_008628, NM_025854, NM_001141930, NM_133872, NM_001017426, NM_011629, NM_001159549, NM_001164053, NM_028986, NM_001136065, NM_176850, NM_011640, NM_001109686, NM_178591, NM_009031, NM_007622, NM_026002, NM_013502, NM_175554, NM_011146, NM_001009935, NM_020594, NM_023719, NM_001163018, NM_001165902, NM_010104, NM_009980, NM_007623, NM_011308, NM_207302, NM_027…	961	397	13588	1.49586	1	0.25966	15.0472
GOTERM_BP_FAT	GO:0006468~protein amino acid phosphorylation	62	4.29066	0.00962446	NM_201519, NM_023729, NM_172516, NM_027539, NM_001136065, NM_021537, NM_025979, NM_025822, NM_001080389, NM_007713, NM_023058, NM_011121, NM_001080965, NM_008000, NM_009274, NM_029361, NM_015806, NM_020009, NM_007397, NM_001039138, NM_009652, NM_010107, NM_016795, NM_008854, NM_148945, NM_133945, NM_001122893, NM_007560, NM_001112705, NM_016788, NM_009594, NM_011714, NM_011212, NM_021605, NM_0169…	961	640	13588	1.36976	1	0.268984	15.8039
GOTERM_BP_FAT	GO:0010605~negative regulation of macromolecule metabolic process	51	3.52941	0.00967834	NM_010295, NM_008628, NM_001141930, NM_008434, NM_001017426, NM_011629, NM_001164053, NM_001136065, NM_001109686, NM_009031, NM_153402, NM_007622, NM_175554, NM_023719, NM_001163018, NM_001165902, NM_001077705, NM_009980, NM_007623, NM_011308, NM_027504, NM_001110351, NM_008689, NM_011589, NM_010830, NM_001163632, NM_008316, NM_025854, NM_133872, NM_001159549, NM_028986, NM_011640, NM_176850, NM_…	961	506	13588	1.42512	1	0.267529	15.8853
GOTERM_BP_FAT	GO:0006357~regulation of transcription from RNA polymerase II promoter	60	4.15225	0.00991668	NM_008091, NM_175251, NM_007966, NM_001141930, NM_001017426, NM_011629, NM_001164053, NM_007489, NM_011668, NM_001136065, NM_001109686, NM_010431, NM_025397, NM_001033908, NM_009031, NM_177678, NM_178309, NM_023719, NM_001163018, NM_001165902, NM_019739, NM_007623, NM_145856, NM_011308, NM_133701, NM_027504, NM_001110351, NM_008589, NM_009884, NM_008689, NM_001042504, NM_011589, NM_001163632, NM_…	961	616	13588	1.37722	1	0.270418	16.2447
GOTERM_BP_FAT	GO:0006461~protein complex assembly	27	1.86851	0.010006	NM_001081356, NM_023729, NM_175770, NM_009446, NM_178379, NM_001163456, NM_026473, NM_008161, NM_013515, NM_177324, NM_028281, NM_001033879, NM_025686, NM_021409, NM_001170485, NM_023279, NM_030112, NM_009315, NM_145546, NM_019756, NM_001037128, NM_023651, NM_178050, NM_025273, NM_009864, NM_028006, NM_028816	961	227	13588	1.68178	1	0.269801	16.379
GOTERM_BP_FAT	GO:0070271~protein complex biogenesis	27	1.86851	0.010006	NM_001081356, NM_023729, NM_175770, NM_009446, NM_178379, NM_001163456, NM_026473, NM_008161, NM_013515, NM_177324, NM_028281, NM_001033879, NM_025686, NM_021409, NM_001170485, NM_023279, NM_030112, NM_009315, NM_145546, NM_019756, NM_001037128, NM_023651, NM_178050, NM_025273, NM_009864, NM_028006, NM_028816	961	227	13588	1.68178	1	0.269801	16.379
GOTERM_BP_FAT	GO:0032392~DNA geometric change	5	0.346021	0.01057	NM_008564, NM_008568, NM_008565, NM_181423, NM_009408	961	13	13588	5.43825	1	0.279951	17.2223
GOTERM_BP_FAT	GO:0051172~negative regulation of nitrogen compound metabolic process	42	2.90657	0.0106808	NM_001163632, NM_010295, NM_008316, NM_008628, NM_025854, NM_001141930, NM_133872, NM_001017426, NM_011629, NM_001159549, NM_001164053, NM_028986, NM_001136065, NM_176850, NM_011640, NM_001109686, NM_178591, NM_009031, NM_007622, NM_026002, NM_013502, NM_175554, NM_011146, NM_001009935, NM_020594, NM_023719, NM_001163018, NM_001165902, NM_010104, NM_009980, NM_007623, NM_011308, NM_207302, NM_027…	961	401	13588	1.48094	1	0.279728	17.387
GOTERM_BP_FAT	GO:0051053~negative regulation of DNA metabolic process	6	0.415225	0.0110571	NM_008316, NM_008628, NM_175554, NM_010830, NM_011640, NM_022996	961	20	13588	4.24183	1	0.285329	17.9442
GOTERM_BP_FAT	GO:0016445~somatic diversification of immunoglobulins	6	0.415225	0.0110571	NM_001164153, NM_008628, NM_009302, NM_017401, NM_001164148, NM_010830, NM_176953	961	20	13588	4.24183	1	0.285329	17.9442
GOTERM_BP_FAT	GO:0032886~regulation of microtubule-based process	9	0.622837	0.0125234	NM_027556, NM_023729, NM_206856, NM_173762, NM_021314, NM_001081073, NM_175325, NM_007896, NM_021527, NM_019976	961	45	13588	2.82789	1	0.313765	20.0816
GOTERM_BP_FAT	GO:0000375~RNA splicing, via transesterification reactions	8	0.553633	0.0136623	NM_025822, NM_133701, NM_001130477, NM_001110229, NM_001110228, NM_031179, NM_009224, NM_009274, NM_011420	961	37	13588	3.05718	1	0.334021	21.7053
GOTERM_BP_FAT	GO:0000398~nuclear mRNA splicing, via spliceosome	8	0.553633	0.0136623	NM_025822, NM_133701, NM_001130477, NM_001110229, NM_001110228, NM_031179, NM_009224, NM_009274, NM_011420	961	37	13588	3.05718	1	0.334021	21.7053
GOTERM_BP_FAT	GO:0000377~RNA splicing, via transesterification reactions with bulged adenosine as nucleophile	8	0.553633	0.0136623	NM_025822, NM_133701, NM_001130477, NM_001110229, NM_001110228, NM_031179, NM_009224, NM_009274, NM_011420	961	37	13588	3.05718	1	0.334021	21.7053
GOTERM_BP_FAT	GO:0006470~protein amino acid dephosphorylation	16	1.10727	0.0141878	NM_008974, NM_001159496, NM_001110239, NM_153459, NM_011151, NM_001077705, NM_001098231, NM_008247, NM_001146199, NM_027892, NM_008910, NM_178772, NM_023173, NM_013642, NM_011212, NM_001164403, NM_011213, NM_001164745	961	114	13588	1.98448	1	0.341411	22.444
GOTERM_BP_FAT	GO:0006310~DNA recombination	12	0.83045	0.0157655	NM_026330, NM_008316, NM_008628, NM_009302, NM_027186, NM_011917, NM_026653, NM_001164153, NM_001164148, NM_010830, NM_011721, NM_020570, NM_176953	961	75	13588	2.26231	1	0.368385	24.6223
GOTERM_BP_FAT	GO:0016310~phosphorylation	67	4.63668	0.0157918	NM_201519, NM_008628, NM_023729, NM_172516, NM_027539, NM_001136065, NM_021537, NM_001080389, NM_025979, NM_025822, NM_023538, NM_007713, NM_023058, NM_011121, NM_001080965, NM_008000, NM_009274, NM_029361, NM_015806, NM_020009, NM_007397, NM_001039138, NM_009652, NM_010107, NM_008854, NM_016795, NM_148945, NM_133945, NM_001122893, NM_007560, NM_001112705, NM_016788, NM_009594, NM_011714, NM_0112…	961	718	13588	1.31942	1	0.365776	24.6582
GOTERM_BP_FAT	GO:0042384~cilium assembly	6	0.415225	0.0167051	NM_148952, NM_001017985, NM_008443, NM_173431, NM_175325, NM_021527	961	22	13588	3.85621	1	0.379255	25.892
GOTERM_BP_FAT	GO:0002377~immunoglobulin production	7	0.484429	0.0168072	NM_001164153, NM_008628, NM_009302, NM_017401, NM_001164148, NM_010830, NM_001163554, NM_176953	961	30	13588	3.2992	1	0.377976	26.0287
GOTERM_BP_FAT	GO:0009792~embryonic development ending in birth or egg hatching	43	2.97578	0.0169423	NM_007966, NM_008628, NM_007888, NM_201637, NM_133872, NM_001024458, NM_008927, NM_172721, NM_011640, NM_010431, NM_026653, NM_007461, NM_001017985, NM_010723, NM_173764, NM_175325, NM_020570, NM_144788, NM_176953, NM_008443, NM_010302, NM_009652, NM_009331, NM_010104, NM_009353, NM_001128605, NM_001164709, NM_001081417, NM_018877, NM_009579, NM_008707, NM_001110351, NM_009886, NM_009551, NM_0085…	961	425	13588	1.43058	1	0.377301	26.2094
GOTERM_BP_FAT	GO:0002381~immunoglobulin production during immune response	5	0.346021	0.018023	NM_008628, NM_009302, NM_010830, NM_001163554, NM_176953	961	15	13588	4.71315	1	0.392887	27.6391
GOTERM_BP_FAT	GO:0008361~regulation of cell size	15	1.03806	0.0196525	NM_148952, NM_020009, NM_028523, NM_133210, NM_009652, NM_009867, NM_011917, NM_011640, NM_008737, NM_016981, NM_008110, NM_011057, NM_011370, NM_019976, NM_009686	961	108	13588	1.96381	1	0.416732	29.7454
GOTERM_BP_FAT	GO:0031346~positive regulation of cell projection organization	6	0.415225	0.0201352	NM_020009, NM_013660, NM_001145886, NM_009867, NM_175325, NM_009007	961	23	13588	3.68855	1	0.421294	30.3582
GOTERM_BP_FAT	GO:0031327~negative regulation of cellular biosynthetic process	43	2.97578	0.0202162	NM_001163632, NM_010295, NM_008316, NM_025854, NM_001141930, NM_133872, NM_001017426, NM_011629, NM_001159549, NM_001164053, NM_028986, NM_001136065, NM_176850, NM_011640, NM_001109686, NM_178591, NM_009031, NM_153402, NM_007622, NM_026002, NM_013502, NM_153526, NM_175554, NM_011146, NM_001009935, NM_013557, NM_020594, NM_023719, NM_001163018, NM_001165902, NM_010104, NM_009980, NM_007623, NM_011…	961	430	13588	1.41394	1	0.41943	30.4604
GOTERM_BP_FAT	GO:0051258~protein polymerization	8	0.553633	0.0206036	NM_023279, NM_001170485, NM_026473, NM_023729, NM_009446, NM_028006, NM_019756, NM_001033879	961	40	13588	2.82789	1	0.422381	30.9479
GOTERM_BP_FAT	GO:0006511~ubiquitin-dependent protein catabolic process	18	1.24567	0.0211409	NM_001137547, NM_027804, NM_172721, NM_029438, NM_133247, NM_011668, NM_011787, NM_001017983, NM_145407, NM_012042, NM_001003918, NM_001033202, NM_019712, NM_198091, NM_029749, NM_013911, NM_145420, NM_009173, NM_173754	961	141	13588	1.80503	1	0.427554	31.6186
GOTERM_BP_FAT	GO:0000122~negative regulation of transcription from RNA polymerase II promoter	26	1.79931	0.0218043	NM_001163632, NM_025854, NM_001141930, NM_001017426, NM_133872, NM_001159549, NM_011629, NM_001164053, NM_001109686, NM_001136065, NM_176850, NM_011640, NM_028986, NM_009031, NM_026002, NM_013502, NM_011146, NM_001009935, NM_023719, NM_001163018, NM_001165902, NM_007623, NM_011308, NM_027504, NM_001110351, NM_011589, NM_016769	961	231	13588	1.59145	1	0.434477	32.4383
GOTERM_BP_FAT	GO:0043009~chordate embryonic development	42	2.90657	0.0224421	NM_008628, NM_201637, NM_007888, NM_133872, NM_001024458, NM_008927, NM_172721, NM_011640, NM_010431, NM_026653, NM_007461, NM_001017985, NM_010723, NM_173764, NM_175325, NM_020570, NM_144788, NM_176953, NM_008443, NM_010302, NM_009652, NM_009331, NM_010104, NM_009353, NM_001128605, NM_001164709, NM_001081417, NM_018877, NM_009579, NM_008707, NM_001110351, NM_009886, NM_009551, NM_008589, NM_0076…	961	421	13588	1.41059	1	0.440817	33.2176
GOTERM_BP_FAT	GO:0019438~aromatic compound biosynthetic process	5	0.346021	0.0227163	NM_010911, NM_025273, NM_013861, NM_028281, NM_013826	961	16	13588	4.41857	1	0.441729	33.5499
GOTERM_BP_FAT	GO:0002440~production of molecular mediator of immune response	7	0.484429	0.0227598	NM_001164153, NM_008628, NM_009302, NM_017401, NM_001164148, NM_010830, NM_001163554, NM_176953	961	32	13588	3.093	1	0.439307	33.6025
GOTERM_BP_FAT	GO:0009890~negative regulation of biosynthetic process	43	2.97578	0.0231683	NM_001163632, NM_010295, NM_008316, NM_025854, NM_001141930, NM_133872, NM_001017426, NM_011629, NM_001159549, NM_001164053, NM_028986, NM_001136065, NM_176850, NM_011640, NM_001109686, NM_178591, NM_009031, NM_153402, NM_007622, NM_026002, NM_013502, NM_153526, NM_175554, NM_011146, NM_001009935, NM_013557, NM_020594, NM_023719, NM_001163018, NM_001165902, NM_010104, NM_009980, NM_007623, NM_011…	961	434	13588	1.40091	1	0.442133	34.0945
GOTERM_BP_FAT	GO:0007010~cytoskeleton organization	34	2.35294	0.0233736	NM_027556, NM_001014996, NM_001161371, NM_023729, NM_028044, NM_001014976, NM_001141976, NM_206856, NM_173762, NM_011057, NM_177678, NM_175325, NM_009007, NM_013831, NM_019976, NM_023294, NM_007790, NM_172560, NM_028112, NM_001170485, NM_183016, NM_023317, NM_001034962, NM_001034964, NM_021314, NM_145462, NM_011796, NM_146100, NM_133223, NM_001035532, NM_027999, NM_001165989, NM_009594, NM_001167…	961	326	13588	1.47467	1	0.442039	34.3405
GOTERM_BP_FAT	GO:0006417~regulation of translation	14	0.968858	0.0235054	NM_145833, NM_010760, NM_009652, NM_172703, NM_144812, NM_030680, NM_183029, NM_007755, NM_153402, NM_023670, NM_025829, NM_013557, NM_010021, NM_001160221	961	100	13588	1.97952	1	0.440919	34.4979
GOTERM_BP_FAT	GO:0002200~somatic diversification of immune receptors	6	0.415225	0.0239952	NM_001164153, NM_008628, NM_009302, NM_017401, NM_001164148, NM_010830, NM_176953	961	24	13588	3.53486	1	0.444772	35.0798
GOTERM_BP_FAT	GO:0007018~microtubule-based movement	14	0.968858	0.0253003	NM_008443, NM_023279, NM_023317, NM_001163355, NM_008448, NM_001163354, NM_009446, NM_019756, NM_024245, NM_021536, NM_026473, NM_001145832, NM_173762, NM_028006, NM_001033879, NM_008477	961	101	13588	1.95992	1	0.459493	36.6067
GOTERM_BP_FAT	GO:0018130~heterocycle biosynthetic process	9	0.622837	0.0255324	NM_010911, NM_025273, NM_153554, NM_013861, NM_028281, NM_013826, NM_133705, NM_178379, NM_020559	961	51	13588	2.49519	1	0.459614	36.8747
GOTERM_BP_FAT	GO:0031570~DNA integrity checkpoint	7	0.484429	0.0262076	NM_008316, NM_008628, NM_175554, NM_007691, NM_011640, NM_009531, NM_172405	961	33	13588	2.99927	1	0.465499	37.6482
GOTERM_BP_FAT	GO:0043414~biopolymer methylation	11	0.761246	0.0268763	NM_001146689, NM_001163632, NM_031874, NM_023773, NM_001163018, NM_010067, NM_025556, NM_024287, NM_001163663, NM_172262, NM_001109686, NM_022724	961	71	13588	2.19062	1	0.471143	38.4054
GOTERM_BP_FAT	GO:0070431~nucleotide-binding oligomerization domain containing 2 signaling pathway	3	0.207612	0.0271813	NM_010907, NM_138952, NM_009045	961	4	13588	10.6046	1	0.472081	38.7479
GOTERM_BP_FAT	GO:0070423~nucleotide-binding oligomerization domain containing signaling pathway	3	0.207612	0.0271813	NM_010907, NM_138952, NM_009045	961	4	13588	10.6046	1	0.472081	38.7479
GOTERM_BP_FAT	GO:0007020~microtubule nucleation	3	0.207612	0.0271813	NM_027556, NM_023317, NM_001014996	961	4	13588	10.6046	1	0.472081	38.7479
GOTERM_BP_FAT	GO:0051298~centrosome duplication	3	0.207612	0.0271813	NM_172560, NM_023317, NM_009764	961	4	13588	10.6046	1	0.472081	38.7479
GOTERM_BP_FAT	GO:0016241~regulation of macroautophagy	3	0.207612	0.0271813	NM_020009, NM_019584, NM_008720	961	4	13588	10.6046	1	0.472081	38.7479
GOTERM_BP_FAT	GO:0016571~histone methylation	6	0.415225	0.028301	NM_001146689, NM_001163632, NM_001163018, NM_025556, NM_001109686, NM_022724	961	25	13588	3.39347	1	0.483055	39.9898
GOTERM_BP_FAT	GO:0000075~cell cycle checkpoint	9	0.622837	0.0283741	NM_027556, NM_008316, NM_008628, NM_173762, NM_175554, NM_007691, NM_011640, NM_009531, NM_172405	961	52	13588	2.44721	1	0.481047	40.0701
GOTERM_BP_FAT	GO:0048193~Golgi vesicle transport	9	0.622837	0.0283741	NM_011342, NM_009748, NM_021433, NM_026168, NM_009147, NM_176832, NM_024206, NM_027400, NM_033370	961	52	13588	2.44721	1	0.481047	40.0701
GOTERM_BP_FAT	GO:0017038~protein import	12	0.83045	0.0288999	NM_026894, NM_023719, NM_028730, NM_010907, NM_027186, NM_007489, NM_011640, NM_008822, NM_008913, NM_023651, NM_021380, NM_001009935, NM_028816	961	82	13588	2.06919	1	0.484523	40.6444
GOTERM_BP_FAT	GO:0051726~regulation of cell cycle	24	1.6609	0.0289423	NM_148952, NM_027556, NM_009974, NM_008316, NM_010786, NM_008628, NM_011666, NM_010418, NM_007691, NM_011640, NM_010411, NM_134092, NM_173762, NM_175554, NM_001164148, NM_001081073, NM_007891, NM_009686, NM_010021, NM_145851, NM_009531, NM_001113248, NM_001164153, NM_009594, NM_172405	961	214	13588	1.58573	1	0.482175	40.6904
GOTERM_BP_FAT	GO:0006884~cell volume homeostasis	4	0.276817	0.0289834	NM_148952, NM_011390, NM_001024458, NM_001110794	961	10	13588	5.65578	1	0.479841	40.7351
GOTERM_BP_FAT	GO:0050872~white fat cell differentiation	4	0.276817	0.0289834	NM_027504, NM_013502, NM_011146, NM_009980	961	10	13588	5.65578	1	0.479841	40.7351
GOTERM_BP_FAT	GO:0045892~negative regulation of transcription, DNA-dependent	32	2.21453	0.0292478	NM_001163632, NM_025854, NM_001141930, NM_133872, NM_001017426, NM_001159549, NM_011629, NM_001164053, NM_001109686, NM_001136065, NM_176850, NM_011640, NM_028986, NM_009031, NM_007622, NM_026002, NM_013502, NM_011146, NM_001009935, NM_023719, NM_001163018, NM_001165902, NM_009980, NM_007623, NM_011308, NM_027504, NM_207302, NM_001110351, NM_001113248, NM_008689, NM_011589, NM_133760, NM_016769	961	308	13588	1.46903	1	0.480176	41.0215
GOTERM_BP_FAT	GO:0006302~double-strand break repair	8	0.553633	0.0296821	NM_008316, NM_008628, NM_020570, NM_011640, NM_176953, NM_026653, NM_021419, NM_172405	961	43	13588	2.63059	1	0.482492	41.4891
GOTERM_BP_FAT	GO:0006479~protein amino acid methylation	8	0.553633	0.0296821	NM_001146689, NM_001163632, NM_031874, NM_001163018, NM_025556, NM_024287, NM_001163663, NM_001109686, NM_022724	961	43	13588	2.63059	1	0.482492	41.4891
GOTERM_BP_FAT	GO:0008213~protein amino acid alkylation	8	0.553633	0.0296821	NM_001146689, NM_001163632, NM_031874, NM_001163018, NM_025556, NM_024287, NM_001163663, NM_001109686, NM_022724	961	43	13588	2.63059	1	0.482492	41.4891
GOTERM_BP_FAT	GO:0006261~DNA-dependent DNA replication	7	0.484429	0.0299851	NM_019570, NM_027186, NM_177372, NM_008564, NM_008568, NM_008565, NM_009408	961	34	13588	2.91106	1	0.483247	41.8132
GOTERM_BP_FAT	GO:0045792~negative regulation of cell size	9	0.622837	0.0314269	NM_020009, NM_028523, NM_008110, NM_133210, NM_009652, NM_019976, NM_011640, NM_008737, NM_009686	961	53	13588	2.40104	1	0.49687	43.3325
GOTERM_BP_FAT	GO:0051253~negative regulation of RNA metabolic process	32	2.21453	0.0316047	NM_001163632, NM_025854, NM_001141930, NM_133872, NM_001017426, NM_001159549, NM_011629, NM_001164053, NM_001109686, NM_001136065, NM_176850, NM_011640, NM_028986, NM_009031, NM_007622, NM_026002, NM_013502, NM_011146, NM_001009935, NM_023719, NM_001163018, NM_001165902, NM_009980, NM_007623, NM_011308, NM_027504, NM_207302, NM_001110351, NM_001113248, NM_008689, NM_011589, NM_133760, NM_016769	961	310	13588	1.45955	1	0.496098	43.5173
GOTERM_BP_FAT	GO:0060271~cilium morphogenesis	6	0.415225	0.033066	NM_148952, NM_001017985, NM_008443, NM_173431, NM_175325, NM_021527	961	26	13588	3.26295	1	0.509314	45.0143
GOTERM_BP_FAT	GO:0016447~somatic recombination of immunoglobulin gene segments	5	0.346021	0.0341463	NM_001164153, NM_008628, NM_009302, NM_001164148, NM_010830, NM_176953	961	18	13588	3.92762	1	0.51803	46.0968
GOTERM_BP_FAT	GO:0006275~regulation of DNA replication	5	0.346021	0.0341463	NM_008316, NM_011045, NM_175554, NM_177372, NM_011640	961	18	13588	3.92762	1	0.51803	46.0968
GOTERM_BP_FAT	GO:0010629~negative regulation of gene expression	40	2.76817	0.0352635	NM_001163632, NM_010295, NM_025854, NM_001141930, NM_008434, NM_133872, NM_001017426, NM_011629, NM_001159549, NM_001164053, NM_028986, NM_001136065, NM_176850, NM_011640, NM_001109686, NM_178591, NM_009031, NM_153402, NM_007622, NM_026002, NM_013502, NM_011146, NM_001009935, NM_020594, NM_145833, NM_023719, NM_001163018, NM_001165902, NM_144812, NM_009980, NM_007623, NM_011308, NM_207302, NM_027…	961	410	13588	1.37946	1	0.526849	47.1952
GOTERM_BP_FAT	GO:0080135~regulation of cellular response to stress	11	0.761246	0.037547	NM_020009, NM_172395, NM_011034, NM_009884, NM_019584, NM_008720, NM_138952, NM_001136065, NM_013557, NM_021419, NM_172405	961	75	13588	2.07378	1	0.546881	49.3747
GOTERM_BP_FAT	GO:0006268~DNA unwinding during replication	4	0.276817	0.0378026	NM_008564, NM_008568, NM_008565, NM_009408	961	11	13588	5.14161	1	0.546613	49.6132
GOTERM_BP_FAT	GO:0043623~cellular protein complex assembly	14	0.968858	0.040788	NM_001081356, NM_023279, NM_001170485, NM_023729, NM_009446, NM_019756, NM_001037128, NM_023651, NM_178379, NM_001163456, NM_026473, NM_028006, NM_001033879, NM_028816	961	108	13588	1.83289	1	0.571867	52.3228
GOTERM_BP_FAT	GO:0006284~base-excision repair	5	0.346021	0.0409068	NM_133250, NM_008743, NM_027885, NM_011045, NM_177372	961	19	13588	3.7209	1	0.570205	52.4277
GOTERM_BP_FAT	GO:0046777~protein amino acid autophosphorylation	10	0.692042	0.0415995	NM_020009, NM_007713, NM_001039138, NM_023729, NM_001163432, NM_008000, NM_001042634, NM_008854, NM_013557, NM_001122893	961	66	13588	2.14234	1	0.573713	53.0351
GOTERM_BP_FAT	GO:0031529~ruffle organization	3	0.207612	0.0431987	NM_020009, NM_009007, NM_011370	961	5	13588	8.48366	1	0.585048	54.4098
GOTERM_BP_FAT	GO:0042267~natural killer cell mediated cytotoxicity	3	0.207612	0.0431987	NM_011034, NM_009884, NM_001077705	961	5	13588	8.48366	1	0.585048	54.4098
GOTERM_BP_FAT	GO:0002228~natural killer cell mediated immunity	3	0.207612	0.0431987	NM_011034, NM_009884, NM_001077705	961	5	13588	8.48366	1	0.585048	54.4098
GOTERM_BP_FAT	GO:0016577~histone demethylation	3	0.207612	0.0431987	NM_001017426, NM_133872, NM_172262	961	5	13588	8.48366	1	0.585048	54.4098
GOTERM_BP_FAT	GO:0021987~cerebral cortex development	7	0.484429	0.0433878	NM_023317, NM_206856, NM_021314, NM_175325, NM_009007, NM_021527, NM_175933, NM_023651	961	37	13588	2.67503	1	0.583984	54.5697
GOTERM_BP_FAT	GO:0010558~negative regulation of macromolecule biosynthetic process	40	2.76817	0.0452049	NM_001163632, NM_010295, NM_008316, NM_025854, NM_001141930, NM_133872, NM_001017426, NM_011629, NM_001159549, NM_001164053, NM_028986, NM_001109686, NM_001136065, NM_176850, NM_011640, NM_178591, NM_009031, NM_153402, NM_007622, NM_026002, NM_013502, NM_175554, NM_011146, NM_001009935, NM_013557, NM_020594, NM_023719, NM_001163018, NM_001165902, NM_009980, NM_007623, NM_011308, NM_207302, NM_027…	961	418	13588	1.35306	1	0.59665	56.0805
GOTERM_BP_FAT	GO:0008360~regulation of cell shape	8	0.553633	0.0455017	NM_010302, NM_172395, NM_026514, NM_001110794, NM_011370, NM_153820, NM_001035532, NM_001122893	961	47	13588	2.40671	1	0.596439	56.3226
GOTERM_BP_FAT	GO:0031344~regulation of cell projection organization	9	0.622837	0.045863	NM_020009, NM_013660, NM_001145886, NM_007708, NM_009867, NM_010107, NM_175325, NM_009007, NM_008737	961	57	13588	2.23254	1	0.596761	56.6159
GOTERM_BP_FAT	GO:0042770~DNA damage response, signal transduction	9	0.622837	0.045863	NM_008316, NM_008628, NM_007691, NM_009764, NM_010830, NM_001136065, NM_011640, NM_009531, NM_172405	961	57	13588	2.23254	1	0.596761	56.6159
GOTERM_BP_FAT	GO:0010604~positive regulation of macromolecule metabolic process	57	3.94464	0.0462219	NM_010295, NM_008091, NM_175251, NM_007966, NM_021344, NM_007489, NM_011668, NM_001136065, NM_010431, NM_001161782, NM_177678, NM_145420, NM_019976, NM_001163554, NM_010021, NM_020009, NM_001034962, NM_001165902, NM_009652, NM_001034964, NM_177372, NM_019739, NM_009353, NM_001048168, NM_145856, NM_011308, NM_133701, NM_027504, NM_025273, NM_008589, NM_009884, NM_008689, NM_001042504, NM_009361, N…	961	633	13588	1.27322	1	0.597058	56.9052
GOTERM_BP_FAT	GO:0045190~isotype switching	4	0.276817	0.0478218	NM_008628, NM_009302, NM_010830, NM_176953	961	12	13588	4.71315	1	0.607231	58.173
GOTERM_BP_FAT	GO:0002204~somatic recombination of immunoglobulin genes during immune response	4	0.276817	0.0478218	NM_008628, NM_009302, NM_010830, NM_176953	961	12	13588	4.71315	1	0.607231	58.173
GOTERM_BP_FAT	GO:0007030~Golgi organization	4	0.276817	0.0478218	NM_178050, NM_013502, NM_001145832, NM_027352	961	12	13588	4.71315	1	0.607231	58.173
GOTERM_BP_FAT	GO:0002208~somatic diversification of immunoglobulins during immune response	4	0.276817	0.0478218	NM_008628, NM_009302, NM_010830, NM_176953	961	12	13588	4.71315	1	0.607231	58.173
GOTERM_BP_FAT	GO:0006605~protein targeting	16	1.10727	0.0483101	NM_026894, NM_023719, NM_028730, NM_010907, NM_027186, NM_007489, NM_018753, NM_008822, NM_011640, NM_008913, NM_175933, NM_023651, NM_001110159, NM_021380, NM_001009935, NM_183392, NM_028816	961	133	13588	1.70099	1	0.60846	58.553
GOTERM_BP_FAT	GO:0033692~cellular polysaccharide biosynthetic process	5	0.346021	0.0483692	NM_134017, NM_009652, NM_009908, NM_011828, NM_028803	961	20	13588	3.53486	1	0.606344	58.5987
GOTERM_BP_FAT	GO:0042733~embryonic digit morphogenesis	6	0.415225	0.0502085	NM_001017985, NM_010302, NM_001165902, NM_008139, NM_001159729, NM_020295	961	29	13588	2.9254	1	0.617846	59.9992
GOTERM_BP_FAT	GO:0006888~ER to Golgi vesicle-mediated transport	6	0.415225	0.0502085	NM_011342, NM_009748, NM_026168, NM_009147, NM_024206, NM_027400	961	29	13588	2.9254	1	0.617846	59.9992
GOTERM_BP_FAT	GO:0016481~negative regulation of transcription	36	2.49135	0.0503225	NM_001163632, NM_010295, NM_025854, NM_001141930, NM_133872, NM_001017426, NM_011629, NM_001159549, NM_001164053, NM_028986, NM_001109686, NM_001136065, NM_176850, NM_011640, NM_178591, NM_009031, NM_007622, NM_026002, NM_013502, NM_011146, NM_001009935, NM_020594, NM_023719, NM_001163018, NM_001165902, NM_009980, NM_007623, NM_011308, NM_207302, NM_027504, NM_001110351, NM_001113248, NM_198932, …	961	372	13588	1.36833	1	0.616157	60.0845
GOTERM_BP_FAT	GO:0051098~regulation of binding	12	0.83045	0.0518596	NM_025273, NM_198094, NM_009884, NM_026002, NM_009315, NM_133872, NM_010907, NM_138952, NM_009045, NM_001136065, NM_001111026, NM_016769	961	90	13588	1.88526	1	0.624988	61.2181
GOTERM_BP_FAT	GO:0051321~meiotic cell cycle	12	0.83045	0.0518596	NM_031870, NM_001131054, NM_001014976, NM_001081253, NM_001168244, NM_133947, NM_022724, NM_009012, NM_026653, NM_007790, NM_007755, NM_138311	961	90	13588	1.88526	1	0.624988	61.2181
GOTERM_BP_FAT	GO:0051056~regulation of small GTPase mediated signal transduction	24	1.6609	0.0532988	NM_027711, NM_020009, NM_001013377, NM_011365, NM_001033484, NM_025445, NM_198647, NM_178591, NM_001113529, NM_019636, NM_018775, NM_001145886, NM_001168505, NM_177782, NM_011878, NM_009067, NM_178930, NM_001110275, NM_030138, NM_133910, NM_178888, NM_177658, NM_009025, NM_001081337	961	228	13588	1.48836	1	0.632824	62.252
GOTERM_BP_FAT	GO:0006886~intracellular protein transport	28	1.93772	0.0541672	NM_027186, NM_007489, NM_029505, NM_018753, NM_008822, NM_011640, NM_175933, NM_144535, NM_021433, NM_016906, NM_001110159, NM_025664, NM_001009935, NM_001040088, NM_153391, NM_026894, NM_023719, NM_011045, NM_028730, NM_010907, NM_001163663, NM_024287, NM_001039092, NM_008913, NM_023651, NM_009147, NM_021380, NM_183392, NM_033370, NM_028816	961	276	13588	1.43444	1	0.636442	62.8632
GOTERM_BP_FAT	GO:0040007~growth	21	1.45329	0.0543822	NM_007397, NM_009652, NM_001024458, NM_013610, NM_011917, NM_011668, NM_001128605, NM_011640, NM_007560, NM_018877, NM_016981, NM_001113529, NM_007461, NM_008110, NM_007630, NM_134027, NM_007810, NM_011057, NM_011370, NM_016769, NM_023598	961	193	13588	1.53849	1	0.635464	63.0131
GOTERM_BP_FAT	GO:0031396~regulation of protein ubiquitination	5	0.346021	0.05653	NM_010295, NM_175226, NM_053069, NM_026842, NM_145420, NM_152234	961	21	13588	3.36653	1	0.647662	64.4792
GOTERM_BP_FAT	GO:0000077~DNA damage checkpoint	6	0.415225	0.0568888	NM_008316, NM_008628, NM_007691, NM_011640, NM_009531, NM_172405	961	30	13588	2.82789	1	0.647615	64.7187
GOTERM_BP_FAT	GO:0007242~intracellular signaling cascade	78	5.39792	0.0578058	NM_201519, NM_001013377, NM_007480, NM_001163355, NM_001161371, NM_008628, NM_001163354, NM_001024616, NM_027539, NM_011668, NM_013622, NM_001136065, NM_018750, NM_029564, NM_001080389, NM_008142, NM_021536, NM_053182, NM_001110275, NM_009007, NM_009274, NM_009001, NM_026878, NM_010101, NM_172395, NM_031874, NM_009652, NM_001077705, NM_010104, NM_010107, NM_001033484, NM_001163663, NM_016795, NM_…	961	915	13588	1.20533	1	0.651242	65.324
GOTERM_BP_FAT	GO:0010506~regulation of autophagy	3	0.207612	0.0618084	NM_020009, NM_019584, NM_008720	961	6	13588	7.06972	1	0.674149	67.8528
GOTERM_BP_FAT	GO:0048013~ephrin receptor signaling pathway	3	0.207612	0.0618084	NM_001145886, NM_001161371, NM_010107	961	6	13588	7.06972	1	0.674149	67.8528
GOTERM_BP_FAT	GO:0032535~regulation of cellular component size	18	1.24567	0.0624964	NM_148952, NM_020009, NM_028523, NM_009652, NM_133210, NM_009867, NM_011917, NM_011640, NM_008737, NM_016981, NM_008110, NM_001104616, NM_011057, NM_009007, NM_011370, NM_019824, NM_019976, NM_009686	961	161	13588	1.58081	1	0.675945	68.2696
GOTERM_BP_FAT	GO:0034504~protein localization in nucleus	9	0.622837	0.0640695	NM_023719, NM_027186, NM_010907, NM_007489, NM_178909, NM_021380, NM_008913, NM_001009935, NM_011640, NM_028816	961	61	13588	2.08615	1	0.682953	69.2034
GOTERM_BP_FAT	GO:0016444~somatic cell DNA recombination	5	0.346021	0.06538	NM_001164153, NM_008628, NM_009302, NM_001164148, NM_010830, NM_176953	961	22	13588	3.21351	1	0.688232	69.9614
GOTERM_BP_FAT	GO:0035116~embryonic hindlimb morphogenesis	5	0.346021	0.06538	NM_173431, NM_134027, NM_001165902, NM_020295, NM_001081417	961	22	13588	3.21351	1	0.688232	69.9614
GOTERM_BP_FAT	GO:0002562~somatic diversification of immune receptors via germline recombination within a single locus	5	0.346021	0.06538	NM_001164153, NM_008628, NM_009302, NM_001164148, NM_010830, NM_176953	961	22	13588	3.21351	1	0.688232	69.9614
GOTERM_BP_FAT	GO:0034599~cellular response to oxidative stress	5	0.346021	0.06538	NM_011034, NM_025946, NM_008161, NM_007985, NM_010431	961	22	13588	3.21351	1	0.688232	69.9614
GOTERM_BP_FAT	GO:0045637~regulation of myeloid cell differentiation	8	0.553633	0.0658979	NM_001113529, NM_027504, NM_021344, NM_001165902, NM_013822, NM_010907, NM_010431, NM_022996	961	51	13588	2.21795	1	0.688877	70.2561
GOTERM_BP_FAT	GO:0051051~negative regulation of transport	10	0.692042	0.0660856	NM_001159509, NM_145458, NM_026000, NM_010104, NM_001164053, NM_133760, NM_178365, NM_001114386, NM_007525, NM_001159510, NM_023544	961	72	13588	1.96381	1	0.687639	70.3623
GOTERM_BP_FAT	GO:0007264~small GTPase mediated signal transduction	26	1.79931	0.0667507	NM_001098227, NM_027711, NM_007480, NM_001080795, NM_001163355, NM_001024474, NM_001163354, NM_001024616, NM_029564, NM_001145886, NM_021536, NM_001110275, NM_009007, NM_009001, NM_026878, NM_010302, NM_031874, NM_028227, NM_172395, NM_019491, NM_001163663, NM_024287, NM_001033484, NM_001159729, NM_133223, NM_198163, NM_009067, NM_007476, NM_023526	961	258	13588	1.4249	1	0.689113	70.7355
GOTERM_BP_FAT	GO:0060249~anatomical structure homeostasis	11	0.761246	0.0669395	NM_001113529, NM_145705, NM_001165902, NM_001024458, NM_028228, NM_175325, NM_009353, NM_009007, NM_011721, NM_010431, NM_026653	961	83	13588	1.8739	1	0.687898	70.8406
GOTERM_BP_FAT	GO:0006790~sulfur metabolic process	12	0.83045	0.0669826	NM_010911, NM_134017, NM_010295, NM_026421, NM_008161, NM_016785, NM_013861, NM_013826, NM_010162, NM_144942, NM_011828, NM_011863	961	94	13588	1.80503	1	0.685875	70.8645
GOTERM_BP_FAT	GO:0045935~positive regulation of nucleobase, nucleoside, nucleotide and nucleic acid metabolic process	46	3.18339	0.0695858	NM_008091, NM_009361, NM_175251, NM_007966, NM_021344, NM_201637, NM_133872, NM_133210, NM_001081982, NM_007489, NM_011668, NM_001136065, NM_011640, NM_010431, NM_001164148, NM_026000, NM_177678, NM_011146, NM_001163554, NM_019976, NM_007891, NM_021419, NM_009334, NM_001165902, NM_177372, NM_019739, NM_009534, NM_009353, NM_133249, NM_001048168, NM_145856, NM_133701, NM_027504, NM_025273, NM_0085…	961	510	13588	1.27532	1	0.697959	72.2771
GOTERM_BP_FAT	GO:0045732~positive regulation of protein catabolic process	4	0.276817	0.0712737	NM_001161782, NM_010295, NM_009652, NM_022996	961	14	13588	4.03984	1	0.704712	73.1582
GOTERM_BP_FAT	GO:0042559~pteridine and derivative biosynthetic process	4	0.276817	0.0712737	NM_010911, NM_025273, NM_028281, NM_013826	961	14	13588	4.03984	1	0.704712	73.1582
GOTERM_BP_FAT	GO:0010638~positive regulation of organelle organization	8	0.553633	0.0717349	NM_020009, NM_023729, NM_173762, NM_009353, NM_009007, NM_019976, NM_011640, NM_011308	961	52	13588	2.1753	1	0.70492	73.3943
GOTERM_BP_FAT	GO:0032386~regulation of intracellular transport	7	0.484429	0.0729629	NM_011034, NM_001164053, NM_008854, NM_172121, NM_011796, NM_007525, NM_027892	961	42	13588	2.35657	1	0.709074	74.0134
GOTERM_BP_FAT	GO:0000096~sulfur amino acid metabolic process	5	0.346021	0.0749052	NM_010911, NM_134017, NM_010295, NM_026421, NM_144942	961	23	13588	3.07379	1	0.716692	74.965
GOTERM_BP_FAT	GO:0009896~positive regulation of catabolic process	5	0.346021	0.0749052	NM_001161782, NM_010295, NM_009652, NM_019584, NM_022996	961	23	13588	3.07379	1	0.716692	74.965
GOTERM_BP_FAT	GO:0031329~regulation of cellular catabolic process	5	0.346021	0.0749052	NM_020009, NM_010295, NM_009652, NM_019584, NM_008720	961	23	13588	3.07379	1	0.716692	74.965
GOTERM_BP_FAT	GO:0051101~regulation of DNA binding	10	0.692042	0.0759123	NM_198094, NM_009884, NM_026002, NM_009315, NM_133872, NM_010907, NM_138952, NM_009045, NM_001136065, NM_001111026	961	74	13588	1.91073	1	0.719508	75.4454
GOTERM_BP_FAT	GO:0019953~sexual reproduction	36	2.49135	0.0764562	NM_133893, NM_010760, NM_008628, NM_023729, NM_010418, NM_001159549, NM_011668, NM_001033043, NM_009580, NM_012031, NM_175325, NM_010021, NM_031870, NM_020009, NM_009652, NM_011917, NM_019756, NM_030743, NM_021527, NM_011818, NM_001163660, NM_001099277, NM_021496, NM_007560, NM_009879, NM_001112705, NM_008110, NM_007708, NM_028937, NM_018770, NM_020586, NM_001034030, NM_172262, NM_007985, NM_0090…	961	386	13588	1.3187	1	0.720028	75.7012
GOTERM_BP_FAT	GO:0051173~positive regulation of nitrogen compound metabolic process	47	3.2526	0.0770667	NM_007966, NM_175251, NM_008091, NM_021344, NM_007489, NM_011668, NM_001136065, NM_010431, NM_177678, NM_010480, NM_019976, NM_001163554, NM_001165902, NM_019739, NM_177372, NM_009353, NM_001048168, NM_145856, NM_027504, NM_133701, NM_025273, NM_008589, NM_009884, NM_008689, NM_001042504, NM_009361, NM_201637, NM_133210, NM_133872, NM_001081982, NM_011640, NM_026000, NM_001164148, NM_011146, NM_0…	961	526	13588	1.26341	1	0.720863	75.9853
GOTERM_BP_FAT	GO:0006508~proteolysis	86	5.95156	0.0787372	NM_212433, NM_009796, NM_027838, NM_025350, NM_011666, NM_138668, NM_011668, NM_001001984, NM_008569, NM_001017983, NM_001161782, NM_134092, NM_001003918, NM_001164412, NM_145420, NM_172518, NM_013911, NM_007525, NM_028119, NM_144788, NM_009173, NM_013538, NM_019951, NM_001003972, NM_025785, NM_001137547, NM_001077707, NM_027804, NM_001081213, NM_011796, NM_024213, NM_020626, NM_001164709, NM_001…	961	1034	13588	1.17601	1	0.726705	76.7469
GOTERM_BP_FAT	GO:0007005~mitochondrion organization	12	0.83045	0.0800213	NM_026894, NM_009652, NM_177372, NM_024200, NM_138591, NM_011396, NM_009001, NM_011640, NM_175933, NM_178379, NM_001163456, NM_019464	961	97	13588	1.74921	1	0.730599	77.3167
GOTERM_BP_FAT	GO:0000080~G1 phase of mitotic cell cycle	3	0.207612	0.0825648	NM_134092, NM_010786, NM_001164153, NM_001164148	961	7	13588	6.05976	1	0.740035	78.4067
GOTERM_BP_FAT	GO:0006534~cysteine metabolic process	3	0.207612	0.0825648	NM_010911, NM_010295, NM_144942	961	7	13588	6.05976	1	0.740035	78.4067
GOTERM_BP_FAT	GO:0007098~centrosome cycle	3	0.207612	0.0825648	NM_172560, NM_023317, NM_009764	961	7	13588	6.05976	1	0.740035	78.4067
GOTERM_BP_FAT	GO:0007076~mitotic chromosome condensation	3	0.207612	0.0825648	NM_026410, NM_178113, NM_133786	961	7	13588	6.05976	1	0.740035	78.4067
GOTERM_BP_FAT	GO:0007219~Notch signaling pathway	8	0.553633	0.0842986	NM_011344, NM_008589, NM_013822, NM_007727, NM_021607, NM_009615, NM_001128605, NM_178591	961	54	13588	2.09473	1	0.745594	79.1211
GOTERM_BP_FAT	GO:0006887~exocytosis	13	0.899654	0.0874778	NM_008502, NM_001040088, NM_001163387, NM_031874, NM_027270, NM_133854, NM_011699, NM_009148, NM_178070, NM_175353, NM_001122641, NM_009001, NM_145438	961	110	13588	1.67102	1	0.757003	80.3736
GOTERM_BP_FAT	GO:0006351~transcription, DNA-dependent	14	0.968858	0.089493	NM_008602, NM_030112, NM_009315, NM_145546, NM_175770, NM_009090, NM_011917, NM_011640, NM_025444, NM_010723, NM_134027, NM_027002, NM_016769, NM_025686	961	122	13588	1.62256	1	0.763212	81.1304
GOTERM_BP_FAT	GO:0051327~M phase of meiotic cell cycle	11	0.761246	0.0911951	NM_031870, NM_001131054, NM_001014976, NM_001081253, NM_001168244, NM_022724, NM_009012, NM_026653, NM_007790, NM_007755, NM_138311	961	88	13588	1.76743	1	0.767995	81.7481
GOTERM_BP_FAT	GO:0007126~meiosis	11	0.761246	0.0911951	NM_031870, NM_001131054, NM_001014976, NM_001081253, NM_001168244, NM_022724, NM_009012, NM_026653, NM_007790, NM_007755, NM_138311	961	88	13588	1.76743	1	0.767995	81.7481
GOTERM_BP_FAT	GO:0032268~regulation of cellular protein metabolic process	27	1.86851	0.0926784	NM_010295, NM_010760, NM_172703, NM_152234, NM_011640, NM_183029, NM_153402, NM_023670, NM_175226, NM_011057, NM_025829, NM_145420, NM_013557, NM_010021, NM_020009, NM_145833, NM_053069, NM_019663, NM_009652, NM_001077705, NM_001159729, NM_144812, NM_001128605, NM_011308, NM_030680, NM_007755, NM_026842, NM_001160221	961	280	13588	1.36345	1	0.771806	82.2708
GOTERM_BP_FAT	GO:0048589~developmental growth	12	0.83045	0.0945407	NM_001113529, NM_008110, NM_134027, NM_007810, NM_009652, NM_013610, NM_011370, NM_001128605, NM_011668, NM_016769, NM_007560, NM_018877	961	100	13588	1.69673	1	0.776935	82.907
GOTERM_BP_FAT	GO:0040008~regulation of growth	25	1.7301	0.094818	NM_001168229, NM_001039147, NM_133210, NM_009125, NM_009867, NM_011640, NM_010431, NM_175933, NM_023626, NM_010411, NM_080843, NM_009730, NM_011721, NM_019976, NM_009686, NM_028523, NM_019521, NM_018743, NM_008737, NM_001037128, NM_011308, NM_001081417, NM_001113529, NM_008110, NM_001168230, NM_023239	961	256	13588	1.3808	1	0.776091	82.9999
GOTERM_BP_FAT	GO:0007276~gamete generation	31	2.14533	0.0951827	NM_133893, NM_010760, NM_008628, NM_023729, NM_010418, NM_001159549, NM_001033043, NM_175325, NM_010021, NM_031870, NM_020009, NM_009652, NM_011917, NM_019756, NM_030743, NM_021527, NM_011818, NM_001163660, NM_001099277, NM_007560, NM_009879, NM_001112705, NM_008110, NM_018770, NM_028937, NM_007708, NM_020586, NM_001034030, NM_172262, NM_007985, NM_009061	961	331	13588	1.32424	1	0.775577	83.1213
GOTERM_BP_FAT	GO:0006289~nucleotide-excision repair	5	0.346021	0.0959036	NM_008743, NM_018831, NM_007985, NM_011640, NM_009531	961	25	13588	2.82789	1	0.77638	83.3589
GOTERM_BP_FAT	GO:0035239~tube morphogenesis	18	1.24567	0.0963792	NM_007888, NM_001165902, NM_010104, NM_028986, NM_008737, NM_010431, NM_001017985, NM_001113529, NM_009886, NM_010723, NM_134027, NM_009864, NM_175325, NM_001042504, NM_011589, NM_144788, NM_016769, NM_010017	961	171	13588	1.48836	1	0.776278	83.5139
GOTERM_BP_FAT	GO:0009411~response to UV	6	0.415225	0.0974704	NM_008316, NM_008628, NM_027186, NM_010830, NM_011640, NM_009531	961	35	13588	2.4239	1	0.77841	83.8645
GOTERM_BP_FAT	GO:0046822~regulation of nucleocytoplasmic transport	6	0.415225	0.0974704	NM_011034, NM_001164053, NM_008854, NM_172121, NM_007525, NM_027892	961	35	13588	2.4239	1	0.77841	83.8645
GOTERM_BP_FAT	GO:0006606~protein import into nucleus	8	0.553633	0.098039	NM_023719, NM_027186, NM_010907, NM_007489, NM_021380, NM_008913, NM_001009935, NM_011640, NM_028816	961	56	13588	2.01992	1	0.778635	84.0444
GOTERM_BP_FAT	GO:0042113~B cell activation	10	0.692042	0.0981125	NM_001164153, NM_008628, NM_009884, NM_009302, NM_017401, NM_001164148, NM_009615, NM_010830, NM_001163554, NM_011640, NM_176953	961	78	13588	1.81275	1	0.777088	84.0675

## Sheet: Brown KEGG
Category	Term	Count	%	PValue	Genes	List Total	Pop Hits	Pop Total	Fold Enrichment	Bonferroni	Benjamini	FDR
KEGG_PATHWAY	mmu04110:Cell cycle	29	2.00692	2.47306e-09	NM_148952, NM_009361, NM_001131054, NM_010786, NM_001014976, NM_007691, NM_018753, NM_011640, NM_008569, NM_019716, NM_019712, NM_023058, NM_011121, NM_007891, NM_007790, NM_009773, NM_011959, NM_011045, NM_008564, NM_024213, NM_008568, NM_008565, NM_007630, NM_012042, NM_009594, NM_008765, NM_010752, NM_016769, NM_172301	357	128	5738	3.6415	3.93216e-07	3.93216e-07	2.98299e-06
KEGG_PATHWAY	mmu04120:Ubiquitin mediated proteolysis	25	1.7301	2.37699e-06	NM_015735, NM_001169577, NM_010786, NM_008602, NM_011666, NM_010418, NM_172721, NM_029438, NM_011668, NM_008569, NM_197987, NM_001161782, NM_019712, NM_145420, NM_028119, NM_009173, NM_019663, NM_026557, NM_024213, NM_001164709, NM_001114386, NM_145617, NM_133907, NM_012042, NM_009764	357	136	5738	2.95456	0.00037787	0.000188953	0.00286707
KEGG_PATHWAY	mmu04114:Oocyte meiosis	22	1.52249	5.89506e-06	NM_001131054, NM_001039138, NM_001014976, NM_008927, NM_008854, NM_148945, NM_012024, NM_018753, NM_024213, NM_008913, NM_008569, NM_007755, NM_007630, NM_012042, NM_019712, NM_001081253, NM_023058, NM_011121, NM_016891, NM_010586, NM_007790, NM_172301	357	115	5738	3.0748	0.000936879	0.00031239	0.00711036
KEGG_PATHWAY	mmu04520:Adherens junction	17	1.17647	1.20729e-05	NM_009974, NM_001034962, NM_001110239, NM_009818, NM_001034964, NM_001165902, NM_009331, NM_001077705, NM_133223, NM_021496, NM_001122893, NM_001085449, NM_009864, NM_008000, NM_009007, NM_011213, NM_016769, NM_033620	357	76	5738	3.59524	0.00191777	0.000479787	0.0145614
KEGG_PATHWAY	mmu05200:Pathways in cancer	38	2.62976	0.000170603	NM_010786, NM_008602, NM_008628, NM_007888, NM_008927, NM_011640, NM_010431, NM_018750, NM_013502, NM_019712, NM_011057, NM_011146, NM_009007, NM_010480, NM_007891, NM_020009, NM_009818, NM_001165902, NM_009652, NM_019663, NM_009331, NM_019491, NM_019739, NM_010907, NM_133223, NM_009980, NM_010019, NM_019744, NM_008481, NM_009594, NM_008689, NM_009067, NM_009864, NM_145221, NM_009045, NM_010830, …	357	323	5738	1.89092	0.0267635	0.00541095	0.205586
KEGG_PATHWAY	mmu04310:Wnt signaling pathway	22	1.52249	0.000306073	NM_009974, NM_001039138, NM_013767, NM_201637, NM_007888, NM_001141930, NM_001165902, NM_009331, NM_008854, NM_133223, NM_012024, NM_009980, NM_011640, NM_008913, NM_001163660, NM_012042, NM_013502, NM_019712, NM_016891, NM_009007, NM_009173, NM_016769	357	149	5738	2.37317	0.0475075	0.00807936	0.368559
KEGG_PATHWAY	mmu03030:DNA replication	9	0.622837	0.00108543	NM_028128, NM_011258, NM_011045, NM_177372, NM_008564, NM_025882, NM_008568, NM_008565, NM_026653	357	35	5738	4.13301	0.15859	0.0243663	1.30141
KEGG_PATHWAY	mmu05215:Prostate cancer	14	0.968858	0.00340202	NM_020009, NM_010786, NM_009652, NM_008927, NM_001165902, NM_009331, NM_010907, NM_019739, NM_011640, NM_008689, NM_011057, NM_009045, NM_010480, NM_007891	357	90	5738	2.50022	0.418325	0.0654876	4.02716
KEGG_PATHWAY	mmu03040:Spliceosome	17	1.17647	0.00393155	NM_026602, NM_010760, NM_026095, NM_145975, NM_021335, NM_001079695, NM_009224, NM_009226, NM_133701, NM_018785, NM_133934, NM_027349, NM_031179, NM_025845, NM_025665, NM_020587, NM_026780	357	124	5738	2.20353	0.46546	0.0672279	4.64045
KEGG_PATHWAY	mmu03420:Nucleotide excision repair	9	0.622837	0.00433026	NM_015735, NM_028128, NM_011258, NM_011045, NM_019712, NM_025882, NM_028119, NM_026653, NM_009531	357	43	5738	3.36408	0.498427	0.0666739	5.09983
KEGG_PATHWAY	mmu04914:Progesterone-mediated oocyte maturation	13	0.899654	0.005809	NM_009652, NM_008927, NM_008854, NM_024213, NM_148945, NM_010306, NM_008569, NM_007755, NM_007630, NM_023058, NM_011121, NM_010480, NM_172301	357	85	5738	2.4582	0.603994	0.080763	6.786
KEGG_PATHWAY	mmu05220:Chronic myeloid leukemia	12	0.83045	0.00672885	NM_010786, NM_009594, NM_008689, NM_013502, NM_008927, NM_009652, NM_010907, NM_009045, NM_009980, NM_011640, NM_007891, NM_016769	357	76	5738	2.53782	0.658191	0.0855738	7.82095
KEGG_PATHWAY	mmu05216:Thyroid cancer	7	0.484429	0.00767793	NM_019744, NM_008927, NM_001165902, NM_009864, NM_009331, NM_011146, NM_011640	357	29	5738	3.87965	0.70639	0.0899624	8.87775
KEGG_PATHWAY	mmu03430:Mismatch repair	6	0.415225	0.00978429	NM_028128, NM_008628, NM_011258, NM_011045, NM_010830, NM_026653	357	22	5738	4.3835	0.790569	0.10566	11.1836
KEGG_PATHWAY	mmu05212:Pancreatic cancer	11	0.761246	0.012698	NM_008689, NM_009067, NM_008927, NM_009652, NM_019491, NM_009007, NM_009045, NM_133223, NM_011640, NM_007891, NM_016769	357	72	5738	2.45557	0.868915	0.126686	14.2851
KEGG_PATHWAY	mmu04360:Axon guidance	16	1.10727	0.0150925	NM_013660, NM_199238, NM_010107, NM_007936, NM_007910, NM_010109, NM_133223, NM_153131, NM_008913, NM_008737, NM_001122893, NM_010306, NM_009594, NM_177678, NM_001034030, NM_009007	357	131	5738	1.96309	0.9109	0.14026	16.7592
KEGG_PATHWAY	mmu05210:Colorectal cancer	12	0.83045	0.0165511	NM_008628, NM_007888, NM_008927, NM_001165902, NM_009652, NM_009331, NM_145221, NM_009007, NM_133223, NM_010830, NM_011640, NM_016769	357	86	5738	2.24272	0.929606	0.144524	18.234
KEGG_PATHWAY	mmu03018:RNA degradation	9	0.622837	0.0306629	NM_181594, NM_001169131, NM_026949, NM_001164412, NM_146176, NM_011917, NM_144910, NM_138590, NM_011135	357	60	5738	2.41092	0.992929	0.2405	31.3153
KEGG_PATHWAY	mmu04330:Notch signaling pathway	8	0.553633	0.033188	NM_007888, NM_025854, NM_013502, NM_013822, NM_021607, NM_009615, NM_009980, NM_001128605	357	50	5738	2.57165	0.995329	0.246062	33.4426
KEGG_PATHWAY	mmu04530:Tight junction	15	1.03806	0.0393967	NM_008502, NM_001101560, NM_021409, NM_009974, NM_009818, NM_009652, NM_001165902, NM_018778, NM_010306, NM_009148, NM_001170745, NM_016891, NM_001037711, NM_145438, NM_033620	357	135	5738	1.78587	0.998323	0.273517	38.4188
KEGG_PATHWAY	mmu04540:Gap junction	10	0.692042	0.0839364	NM_023279, NM_026473, NM_008927, NM_011057, NM_009446, NM_008139, NM_010586, NM_008854, NM_001033879, NM_010306	357	86	5738	1.86893	0.999999	0.4851	65.2665
KEGG_PATHWAY	mmu04350:TGF-beta signaling pathway	10	0.692042	0.0887901	NM_148952, NM_009361, NM_007397, NM_012042, NM_019712, NM_016891, NM_029438, NM_001042504, NM_016769, NM_007560	357	87	5738	1.84745	1	0.489317	67.4224
KEGG_PATHWAY	mmu05214:Glioma	8	0.553633	0.0997279	NM_020009, NM_010786, NM_001039138, NM_008927, NM_009652, NM_011057, NM_011640, NM_007891	357	64	5738	2.0091	1	0.516291	71.8383

## Sheet: Blue GO
Category	Term	Count	%	PValue	Genes	List Total	Pop Hits	Pop Total	Fold Enrichment	Bonferroni	Benjamini	FDR
GOTERM_BP_FAT	GO:0015031~protein transport	103	6.28432	4.94295e-11	NM_144909, NM_025691, NM_133950, NM_145510, NM_172557, NM_001164090, NM_019650, NM_126165, NM_148932, NM_007668, NM_023537, NM_170591, NM_009005, NM_028873, NM_001161825, NM_028870, NM_001159558, NM_028011, NM_001167799, NM_007916, NM_172268, NM_027915, NM_007456, NM_026665, NM_019780, NM_025911, NM_025535, NM_001110310, NM_016858, NM_020270, NM_028238, NM_025857, NM_139303, NM_021518, NM_021884,…	1105	651	13588	1.94558	1.44384e-07	1.44384e-07	8.8742e-08
GOTERM_BP_FAT	GO:0008104~protein localization	114	6.95546	6.55683e-11	NM_144909, NM_199007, NM_025691, NM_133950, NM_145510, NM_031374, NM_172557, NM_001164090, NM_019650, NM_126165, NM_148932, NM_007668, NM_023537, NM_170591, NM_009005, NM_028873, NM_001161825, NM_028870, NM_001159558, NM_028011, NM_001025391, NM_001167799, NM_007916, NM_007456, NM_027915, NM_172268, NM_019780, NM_026665, NM_025911, NM_025535, NM_001110310, NM_016858, NM_177614, NM_020270, NM_0282…	1105	753	13588	1.86167	1.91525e-07	9.57625e-08	1.17716e-07
GOTERM_BP_FAT	GO:0045184~establishment of protein localization	103	6.28432	7.76518e-11	NM_144909, NM_025691, NM_133950, NM_145510, NM_172557, NM_001164090, NM_019650, NM_126165, NM_148932, NM_007668, NM_023537, NM_170591, NM_009005, NM_028873, NM_001161825, NM_028870, NM_001159558, NM_028011, NM_001167799, NM_007916, NM_172268, NM_027915, NM_007456, NM_026665, NM_019780, NM_025911, NM_025535, NM_001110310, NM_016858, NM_020270, NM_028238, NM_025857, NM_139303, NM_021518, NM_021884,…	1105	656	13588	1.93075	2.26821e-07	7.56069e-08	1.3941e-07
GOTERM_BP_FAT	GO:0045449~regulation of transcription	256	15.6193	1.05813e-09	NM_001161629, NM_001130515, NM_029931, NM_177733, NM_139227, NM_029416, NM_009709, NM_008578, NM_145707, NM_054081, NM_007715, NM_013914, NM_008575, NM_001038625, NM_144901, NM_019797, NM_001110132, NM_011023, NM_010495, NM_010496, NM_029891, NM_001110830, NM_001163468, NM_028487, NM_013692, NM_028479, NM_148950, NM_013684, NM_001110316, NM_018791, NM_172870, NM_010178, NM_001033281, NM_172486, N…	1105	2227	13588	1.41356	3.09079e-06	7.72698e-07	1.89968e-06
GOTERM_BP_FAT	GO:0007049~cell cycle	94	5.7352	1.78384e-09	NM_001033298, NM_199007, NM_177733, NM_031374, NM_009847, NM_007671, NM_133851, NM_126165, NM_007668, NM_013917, NM_008575, NM_177880, NM_021500, NM_031384, NM_019641, NM_001163729, NM_008682, NM_001167997, NM_017464, NM_001002240, NM_133837, NM_139303, NM_178686, NM_010948, NM_021884, NM_001168246, NM_175296, NM_010353, NM_177089, NM_001162941, NM_016962, NM_007462, NM_146061, NM_001037134, NM_0…	1105	611	13588	1.89182	5.21058e-06	1.04212e-06	3.20256e-06
GOTERM_BP_FAT	GO:0006350~transcription	209	12.7517	8.02649e-09	NM_001161629, NM_001130515, NM_177733, NM_029931, NM_139227, NM_029416, NM_009709, NM_008578, NM_007715, NM_013914, NM_001038625, NM_019797, NM_001110132, NM_029891, NM_001163468, NM_028487, NM_013692, NM_028479, NM_013684, NM_001110316, NM_018791, NM_172870, NM_001033281, NM_172486, NM_054056, NM_011981, NM_001039209, NM_027326, NM_008320, NM_013555, NM_007837, NM_021455, NM_145970, NM_001170907…	1105	1772	13588	1.45036	2.34451e-05	3.90755e-06	1.44101e-05
GOTERM_BP_FAT	GO:0070727~cellular macromolecule localization	54	3.29469	5.73748e-08	NM_144909, NM_025691, NM_031374, NM_026775, NM_181848, NM_019650, NM_001164090, NM_001164057, NM_027411, NM_001160208, NM_007668, NM_009680, NM_016800, NM_009005, NM_024459, NM_001161825, NM_028870, NM_001048267, NM_019877, NM_028011, NM_133887, NM_001167799, NM_153080, NM_175114, NM_172268, NM_027915, NM_007456, NM_026665, NM_001013774, NM_025535, NM_001003908, NM_021518, NM_009368, NM_031185, N…	1105	301	13588	2.20608	0.000167578	2.39414e-05	0.000103006
GOTERM_BP_FAT	GO:0034613~cellular protein localization	53	3.23368	1.16284e-07	NM_144909, NM_025691, NM_031374, NM_026775, NM_181848, NM_019650, NM_001164090, NM_001164057, NM_027411, NM_001160208, NM_007668, NM_009680, NM_016800, NM_009005, NM_024459, NM_001161825, NM_028870, NM_001048267, NM_019877, NM_028011, NM_133887, NM_001167799, NM_153080, NM_175114, NM_172268, NM_007456, NM_027915, NM_026665, NM_001013774, NM_025535, NM_001003908, NM_021518, NM_009368, NM_031185, N…	1105	299	13588	2.17971	0.000339606	4.24571e-05	0.000208766
GOTERM_BP_FAT	GO:0051301~cell division	49	2.98963	6.12166e-07	NM_199007, NM_007964, NM_175300, NM_009847, NM_009481, NM_133851, NM_001162870, NM_027411, NM_126165, NM_007668, NM_013917, NM_053180, NM_016904, NM_172707, NM_028826, NM_009689, NM_001042652, NM_021500, NM_183417, NM_025635, NM_027954, NM_008682, NM_023117, NM_017464, NM_007552, NM_133837, NM_198605, NM_010948, NM_021884, NM_001168246, NM_198600, NM_177089, NM_009367, NM_011517, NM_001162941, NM…	1105	281	13588	2.14429	0.00178654	0.000198662	0.00109903
GOTERM_BP_FAT	GO:0046907~intracellular transport	66	4.02685	7.47648e-07	NM_144909, NM_007965, NM_016714, NM_025691, NM_008943, NM_026775, NM_001162870, NM_023668, NM_001164090, NM_019650, NM_001164057, NM_001160208, NM_007668, NM_009680, NM_133917, NM_010864, NM_016800, NM_008857, NM_009005, NM_001161825, NM_028870, NM_019877, NM_001048267, NM_028011, NM_133672, NM_133887, NM_001167799, NM_153080, NM_175114, NM_007456, NM_027915, NM_172268, NM_019780, NM_026665, NM_0…	1105	431	13588	1.88304	0.0021815	0.000218364	0.00134226
GOTERM_BP_FAT	GO:0006886~intracellular protein transport	48	2.92862	8.70025e-07	NM_144909, NM_025691, NM_026775, NM_009368, NM_021518, NM_019650, NM_001164090, NM_001164057, NM_001160208, NM_031185, NM_007668, NM_009680, NM_207209, NM_016800, NM_033562, NM_018871, NM_009005, NM_019817, NM_001161825, NM_028870, NM_001048267, NM_019877, NM_144557, NM_028011, NM_133887, NM_001167799, NM_001109971, NM_153080, NM_153129, NM_023635, NM_018768, NM_175114, NM_007456, NM_027915, NM_1…	1105	276	13588	2.13858	0.00253812	0.000231005	0.00156196
GOTERM_BP_FAT	GO:0000279~M phase	46	2.80659	9.6967e-06	NM_199007, NM_175300, NM_009847, NM_031374, NM_009481, NM_133851, NM_001001981, NM_027411, NM_013917, NM_144948, NM_201370, NM_009689, NM_001042652, NM_031384, NM_019641, NM_001163729, NM_183417, NM_025635, NM_027954, NM_008682, NM_023117, NM_001045483, NM_001167997, NM_001081117, NM_017464, NM_001002240, NM_139303, NM_198605, NM_010948, NM_178686, NM_001168246, NM_198600, NM_175296, NM_011517, N…	1105	283	13588	1.99878	0.0279268	0.00235757	0.0174073
GOTERM_BP_FAT	GO:0022402~cell cycle process	58	3.53874	1.20509e-05	NM_199007, NM_001033298, NM_175300, NM_009847, NM_031374, NM_009481, NM_133851, NM_001001981, NM_027411, NM_134091, NM_013917, NM_144948, NM_008575, NM_201370, NM_009689, NM_001042652, NM_031384, NM_019641, NM_001163729, NM_025635, NM_183417, NM_027954, NM_008682, NM_023117, NM_021897, NM_001045483, NM_001167997, NM_016910, NM_001081117, NM_017464, NM_001002240, NM_133837, NM_198605, NM_139303, N…	1105	393	13588	1.8148	0.0345887	0.00270411	0.0216331
GOTERM_BP_FAT	GO:0043632~modification-dependent macromolecule catabolic process	70	4.2709	1.45572e-05	NM_133857, NM_025773, NM_001166062, NM_175300, NM_009847, NM_011664, NM_009481, NM_020012, NM_009896, NM_172748, NM_033604, NM_133758, NM_001038627, NM_134097, NM_001164413, NM_001164169, NM_175244, NM_133940, NM_001033156, NM_015821, NM_008853, NM_001172070, NM_011543, NM_009011, NM_029219, NM_019706, NM_019639, NM_144937, NM_025985, NM_177561, NM_022022, NM_177614, NM_029585, NM_019929, NM_0078…	1105	508	13588	1.69445	0.0416304	0.00303266	0.0261316
GOTERM_BP_FAT	GO:0019941~modification-dependent protein catabolic process	70	4.2709	1.45572e-05	NM_133857, NM_025773, NM_001166062, NM_175300, NM_009847, NM_011664, NM_009481, NM_020012, NM_009896, NM_172748, NM_033604, NM_133758, NM_001038627, NM_134097, NM_001164413, NM_001164169, NM_175244, NM_133940, NM_001033156, NM_015821, NM_008853, NM_001172070, NM_011543, NM_009011, NM_029219, NM_019706, NM_019639, NM_144937, NM_025985, NM_177561, NM_022022, NM_177614, NM_029585, NM_019929, NM_0078…	1105	508	13588	1.69445	0.0416304	0.00303266	0.0261316
GOTERM_BP_FAT	GO:0009057~macromolecule catabolic process	85	5.18609	1.50784e-05	NM_133857, NM_025773, NM_008943, NM_001166062, NM_175300, NM_011664, NM_009847, NM_009481, NM_020012, NM_007668, NM_009896, NM_172748, NM_133758, NM_033604, NM_001038627, NM_134097, NM_001159598, NM_001164413, NM_001164169, NM_175244, NM_011434, NM_011224, NM_133940, NM_001159558, NM_015821, NM_001033156, NM_028291, NM_008853, NM_001172070, NM_011543, NM_009011, NM_027490, NM_029219, NM_019706, N…	1105	654	13588	1.59821	0.0430885	0.00293199	0.0270672
GOTERM_BP_FAT	GO:0030163~protein catabolic process	74	4.51495	2.62056e-05	NM_133857, NM_025773, NM_008943, NM_001166062, NM_175300, NM_011664, NM_009847, NM_009481, NM_020012, NM_009896, NM_172748, NM_033604, NM_133758, NM_001038627, NM_134097, NM_001159598, NM_001164413, NM_001164169, NM_175244, NM_133940, NM_001033156, NM_015821, NM_008853, NM_001172070, NM_011543, NM_009011, NM_029219, NM_019706, NM_019639, NM_144937, NM_025985, NM_177561, NM_022022, NM_177614, NM_0…	1105	556	13588	1.63663	0.0736912	0.0047728	0.0470371
GOTERM_BP_FAT	GO:0044265~cellular macromolecule catabolic process	79	4.82001	3.35997e-05	NM_133857, NM_025773, NM_008943, NM_001166062, NM_175300, NM_011664, NM_009847, NM_009481, NM_020012, NM_009896, NM_172748, NM_033604, NM_133758, NM_001038627, NM_134097, NM_001164413, NM_001164169, NM_175244, NM_011434, NM_133940, NM_001159558, NM_015821, NM_001033156, NM_028291, NM_008853, NM_001172070, NM_011543, NM_009011, NM_027490, NM_029219, NM_019706, NM_019639, NM_144937, NM_025985, NM_1…	1105	609	13588	1.59516	0.0934837	0.00575668	0.060305
GOTERM_BP_FAT	GO:0007010~cytoskeleton organization	49	2.98963	3.93029e-05	NM_007965, NM_001033298, NM_172464, NM_009797, NM_009798, NM_010472, NM_133851, NM_023668, NM_001162870, NM_027411, NM_001114088, NM_001114087, NM_008857, NM_013813, NM_009689, NM_011434, NM_001042652, NM_001136071, NM_021500, NM_030113, NM_019641, NM_010937, NM_027951, NM_011891, NM_008682, NM_009509, NM_146190, NM_011711, NM_172261, NM_001136104, NM_001039934, NM_177429, NM_139303, NM_021284, N…	1105	326	13588	1.8483	0.108461	0.00635782	0.0705379
GOTERM_BP_FAT	GO:0051603~proteolysis involved in cellular protein catabolic process	71	4.33191	4.10336e-05	NM_133857, NM_025773, NM_008943, NM_001166062, NM_175300, NM_009847, NM_011664, NM_009481, NM_020012, NM_009896, NM_172748, NM_033604, NM_133758, NM_001038627, NM_134097, NM_001164413, NM_001164169, NM_175244, NM_133940, NM_001033156, NM_015821, NM_008853, NM_001172070, NM_011543, NM_009011, NM_029219, NM_019706, NM_019639, NM_144937, NM_025985, NM_177561, NM_022022, NM_177614, NM_029585, NM_0199…	1105	534	13588	1.63497	0.112957	0.00628865	0.0736429
GOTERM_BP_FAT	GO:0010629~negative regulation of gene expression	58	3.53874	4.16802e-05	NM_147221, NM_010432, NM_178357, NM_145579, NM_181322, NM_008245, NM_010433, NM_199196, NM_025507, NM_008575, NM_007772, NM_001081149, NM_011615, NM_152229, NM_011498, NM_010495, NM_001025391, NM_173406, NM_001025392, NM_010496, NM_025788, NM_133840, NM_001110830, NM_008739, NM_007913, NM_019426, NM_019743, NM_001168501, NM_009939, NM_001033281, NM_001002240, NM_007552, NM_001045807, NM_198022, N…	1105	410	13588	1.73955	0.114631	0.00606903	0.074803
GOTERM_BP_FAT	GO:0022403~cell cycle phase	49	2.98963	4.61426e-05	NM_199007, NM_175300, NM_009847, NM_031374, NM_009481, NM_133851, NM_001001981, NM_027411, NM_013917, NM_144948, NM_201370, NM_009689, NM_001042652, NM_031384, NM_019641, NM_001163729, NM_183417, NM_025635, NM_027954, NM_008682, NM_023117, NM_001045483, NM_001167997, NM_016910, NM_001081117, NM_017464, NM_001002240, NM_133837, NM_198605, NM_139303, NM_010948, NM_178686, NM_001168246, NM_198600, N…	1105	328	13588	1.83703	0.126097	0.00639781	0.0828084
GOTERM_BP_FAT	GO:0044257~cellular protein catabolic process	71	4.33191	4.86013e-05	NM_133857, NM_025773, NM_008943, NM_001166062, NM_175300, NM_009847, NM_011664, NM_009481, NM_020012, NM_009896, NM_172748, NM_033604, NM_133758, NM_001038627, NM_134097, NM_001164413, NM_001164169, NM_175244, NM_133940, NM_001033156, NM_015821, NM_008853, NM_001172070, NM_011543, NM_009011, NM_029219, NM_019706, NM_019639, NM_144937, NM_025985, NM_177561, NM_022022, NM_177614, NM_029585, NM_0199…	1105	537	13588	1.62584	0.132351	0.00643231	0.0872191
GOTERM_BP_FAT	GO:0016310~phosphorylation	89	5.43014	5.52198e-05	NM_007861, NM_008943, NM_011062, NM_152809, NM_009445, NM_001031667, NM_026735, NM_027184, NM_010432, NM_010433, NM_007668, NM_001080388, NM_145465, NM_053180, NM_146087, NM_152804, NM_133810, NM_001159774, NM_001164052, NM_201370, NM_008857, NM_011578, NM_011434, NM_001109992, NM_001077193, NM_028291, NM_001109628, NM_011952, NM_025381, NM_007561, NM_199056, NM_183417, NM_019635, NM_178749, NM_0…	1105	718	13588	1.52426	0.148965	0.00698857	0.0990909
GOTERM_BP_FAT	GO:0006468~protein amino acid phosphorylation	81	4.94204	6.24005e-05	NM_008943, NM_011062, NM_152809, NM_009445, NM_001031667, NM_026735, NM_010432, NM_010433, NM_007668, NM_001080388, NM_145465, NM_053180, NM_146087, NM_152804, NM_001159774, NM_133810, NM_201370, NM_008857, NM_011578, NM_011434, NM_001109992, NM_001077193, NM_028291, NM_001109628, NM_011952, NM_007561, NM_183417, NM_019635, NM_178749, NM_009068, NM_008641, NM_019786, NM_008138, NM_001136104, NM_0…	1105	640	13588	1.55632	0.16663	0.00756613	0.11197
GOTERM_BP_FAT	GO:0016481~negative regulation of transcription	53	3.23368	7.76514e-05	NM_147221, NM_010432, NM_178357, NM_145579, NM_008245, NM_010433, NM_199196, NM_025507, NM_008575, NM_007772, NM_001081149, NM_011615, NM_152229, NM_011498, NM_010495, NM_001025391, NM_173406, NM_001025392, NM_010496, NM_025788, NM_001110830, NM_008739, NM_007913, NM_019426, NM_019743, NM_001168501, NM_009939, NM_001033281, NM_007552, NM_001045807, NM_024124, NM_021884, NM_011385, NM_175296, NM_0…	1105	372	13588	1.75197	0.202943	0.00903211	0.139318
GOTERM_BP_FAT	GO:0010605~negative regulation of macromolecule metabolic process	67	4.08786	7.86866e-05	NM_008943, NM_147221, NM_178357, NM_145579, NM_010432, NM_181322, NM_010433, NM_008245, NM_199196, NM_008053, NM_007668, NM_009896, NM_025507, NM_008575, NM_010124, NM_007772, NM_001081149, NM_011615, NM_152229, NM_011498, NM_173406, NM_010495, NM_001025391, NM_001025392, NM_010496, NM_025788, NM_133840, NM_001110830, NM_008739, NM_007913, NM_019426, NM_019743, NM_001168501, NM_010178, NM_009939,…	1105	506	13588	1.62824	0.205349	0.00880152	0.141174
GOTERM_BP_FAT	GO:0045934~negative regulation of nucleobase, nucleoside, nucleotide and nucleic acid metabolic process	55	3.3557	0.000117383	NM_147221, NM_010432, NM_178357, NM_145579, NM_008245, NM_010433, NM_199196, NM_025507, NM_008575, NM_007772, NM_001081149, NM_011615, NM_152229, NM_011498, NM_010495, NM_001025391, NM_173406, NM_001025392, NM_010496, NM_025788, NM_001110830, NM_008739, NM_007913, NM_019426, NM_019743, NM_001168501, NM_010178, NM_009939, NM_001033281, NM_007552, NM_001045807, NM_024124, NM_021884, NM_011385, NM_1…	1105	397	13588	1.70359	0.290288	0.0126196	0.210531
GOTERM_BP_FAT	GO:0007242~intracellular signaling cascade	106	6.46736	0.000153294	NM_025404, NM_145510, NM_027144, NM_001085495, NM_001163310, NM_013727, NM_007668, NM_023537, NM_001080388, NM_001159774, NM_008857, NM_009005, NM_011434, NM_010205, NM_001110830, NM_019641, NM_010937, NM_009022, NM_019635, NM_018862, NM_001166361, NM_001166362, NM_016858, NM_197985, NM_028238, NM_021284, NM_009919, NM_021518, NM_025859, NM_153423, NM_010353, NM_009426, NM_024436, NM_022656, NM_0…	1105	915	13588	1.42455	0.360972	0.0158659	0.274855
GOTERM_BP_FAT	GO:0051172~negative regulation of nitrogen compound metabolic process	55	3.3557	0.000153687	NM_147221, NM_010432, NM_178357, NM_145579, NM_008245, NM_010433, NM_199196, NM_025507, NM_008575, NM_007772, NM_001081149, NM_011615, NM_152229, NM_011498, NM_010495, NM_001025391, NM_173406, NM_001025392, NM_010496, NM_025788, NM_001110830, NM_008739, NM_007913, NM_019426, NM_019743, NM_001168501, NM_010178, NM_009939, NM_001033281, NM_007552, NM_001045807, NM_024124, NM_021884, NM_011385, NM_1…	1105	401	13588	1.6866	0.361704	0.0153619	0.275558
GOTERM_BP_FAT	GO:0006511~ubiquitin-dependent protein catabolic process	26	1.58633	0.00016041	NM_177614, NM_133857, NM_175300, NM_007887, NM_009847, NM_009481, NM_010089, NM_028288, NM_033562, NM_001081457, NM_133758, NM_145628, NM_001081458, NM_001038627, NM_001171026, NM_001159580, NM_011631, NM_030180, NM_013799, NM_011543, NM_009011, NM_019729, NM_198421, NM_001135001, NM_144937, NM_001029934, NM_201409, NM_022022, NM_177561	1105	141	13588	2.2675	0.374119	0.0154985	0.287596
GOTERM_BP_FAT	GO:0007264~small GTPase mediated signal transduction	39	2.3795	0.0002399	NM_175930, NM_025404, NM_028238, NM_145510, NM_021284, NM_021518, NM_025859, NM_007487, NM_010273, NM_153423, NM_001163310, NM_001145887, NM_024436, NM_023537, NM_134091, NM_022656, NM_025846, NM_181988, NM_009005, NM_024454, NM_009059, NM_024456, NM_024457, NM_145541, NM_029391, NM_016899, NM_023635, NM_010937, NM_008112, NM_019729, NM_001037755, NM_054050, NM_007478, NM_001159967, NM_009065, NM…	1105	258	13588	1.85882	0.503827	0.0223538	0.429822
GOTERM_BP_FAT	GO:0010558~negative regulation of macromolecule biosynthetic process	56	3.41672	0.000244204	NM_147221, NM_010432, NM_178357, NM_145579, NM_008245, NM_010433, NM_199196, NM_008053, NM_025507, NM_008575, NM_010124, NM_007772, NM_001081149, NM_011615, NM_152229, NM_011498, NM_010495, NM_001025391, NM_173406, NM_001025392, NM_010496, NM_025788, NM_001110830, NM_008739, NM_007913, NM_019426, NM_019743, NM_001168501, NM_009939, NM_001033281, NM_007552, NM_001045807, NM_024124, NM_021884, NM_0…	1105	418	13588	1.64742	0.510027	0.0220473	0.437518
GOTERM_BP_FAT	GO:0051640~organelle localization	14	0.854179	0.00029815	NM_001042652, NM_144557, NM_008943, NM_026775, NM_139303, NM_178686, NM_023668, NM_133851, NM_008245, NM_023635, NM_027411, NM_177089, NM_010864, NM_009689, NM_172441	1105	54	13588	3.18807	0.581478	0.0260494	0.533924
GOTERM_BP_FAT	GO:0007067~mitosis	31	1.8914	0.000319318	NM_175300, NM_139303, NM_009847, NM_198605, NM_009481, NM_010948, NM_133851, NM_198600, NM_027411, NM_001162941, NM_011517, NM_007462, NM_013917, NM_025565, NM_201370, NM_009689, NM_001042652, NM_019405, NM_007684, NM_019757, NM_001164498, NM_028791, NM_012039, NM_025635, NM_183417, NM_172578, NM_008682, NM_023117, NM_027975, NM_133762, NM_001111075, NM_017464, NM_028232	1105	190	13588	2.00633	0.60658	0.0270646	0.571729
GOTERM_BP_FAT	GO:0000280~nuclear division	31	1.8914	0.000319318	NM_175300, NM_139303, NM_009847, NM_198605, NM_009481, NM_010948, NM_133851, NM_198600, NM_027411, NM_001162941, NM_011517, NM_007462, NM_013917, NM_025565, NM_201370, NM_009689, NM_001042652, NM_019405, NM_007684, NM_019757, NM_001164498, NM_028791, NM_012039, NM_025635, NM_183417, NM_172578, NM_008682, NM_023117, NM_027975, NM_133762, NM_001111075, NM_017464, NM_028232	1105	190	13588	2.00633	0.60658	0.0270646	0.571729
GOTERM_BP_FAT	GO:0000278~mitotic cell cycle	37	2.25747	0.00033438	NM_175300, NM_133837, NM_139303, NM_009847, NM_198605, NM_009481, NM_010948, NM_133851, NM_198600, NM_027411, NM_001162941, NM_011517, NM_007462, NM_013917, NM_152804, NM_025565, NM_201370, NM_009689, NM_001042652, NM_019405, NM_007684, NM_019757, NM_019641, NM_001164498, NM_028791, NM_012039, NM_025635, NM_183417, NM_172578, NM_008682, NM_023117, NM_011277, NM_027975, NM_133762, NM_001111075, NM…	1105	244	13588	1.86468	0.623519	0.0275252	0.598621
GOTERM_BP_FAT	GO:0009890~negative regulation of biosynthetic process	57	3.47773	0.000356082	NM_147221, NM_010432, NM_178357, NM_145579, NM_008245, NM_010433, NM_199196, NM_008053, NM_025507, NM_008575, NM_010124, NM_007772, NM_001081149, NM_011434, NM_011615, NM_152229, NM_011498, NM_010495, NM_001025391, NM_173406, NM_001025392, NM_010496, NM_025788, NM_001110830, NM_008739, NM_007913, NM_019426, NM_019743, NM_001168501, NM_009939, NM_001033281, NM_007552, NM_001045807, NM_024124, NM_0…	1105	434	13588	1.61502	0.646652	0.0284837	0.637357
GOTERM_BP_FAT	GO:0016192~vesicle-mediated transport	60	3.66077	0.000409522	NM_008625, NM_008943, NM_133950, NM_026775, NM_001162870, NM_172557, NM_001164090, NM_019650, NM_194341, NM_126165, NM_001160208, NM_009680, NM_010864, NM_019549, NM_008857, NM_001045528, NM_028870, NM_019877, NM_007493, NM_133672, NM_001159558, NM_133887, NM_001167799, NM_010937, NM_010623, NM_007456, NM_027915, NM_019780, NM_025535, NM_001003908, NM_133704, NM_020270, NM_019535, NM_021518, NM_0…	1105	466	13588	1.58328	0.697738	0.0318195	0.732678
GOTERM_BP_FAT	GO:0000087~M phase of mitotic cell cycle	31	1.8914	0.000458836	NM_175300, NM_139303, NM_009847, NM_198605, NM_009481, NM_010948, NM_133851, NM_198600, NM_027411, NM_001162941, NM_011517, NM_007462, NM_013917, NM_025565, NM_201370, NM_009689, NM_001042652, NM_019405, NM_007684, NM_019757, NM_001164498, NM_028791, NM_012039, NM_025635, NM_183417, NM_172578, NM_008682, NM_023117, NM_027975, NM_133762, NM_001111075, NM_017464, NM_028232	1105	194	13588	1.96496	0.738303	0.0346631	0.820562
GOTERM_BP_FAT	GO:0031327~negative regulation of cellular biosynthetic process	56	3.41672	0.000500953	NM_147221, NM_010432, NM_178357, NM_145579, NM_008245, NM_010433, NM_199196, NM_008053, NM_025507, NM_008575, NM_010124, NM_007772, NM_001081149, NM_011615, NM_152229, NM_011498, NM_010495, NM_001025391, NM_173406, NM_001025392, NM_010496, NM_025788, NM_001110830, NM_008739, NM_007913, NM_019426, NM_019743, NM_001168501, NM_009939, NM_001033281, NM_007552, NM_001045807, NM_024124, NM_021884, NM_0…	1105	430	13588	1.60145	0.76861	0.036834	0.895563
GOTERM_BP_FAT	GO:0048285~organelle fission	31	1.8914	0.00059635	NM_175300, NM_139303, NM_009847, NM_198605, NM_009481, NM_010948, NM_133851, NM_198600, NM_027411, NM_001162941, NM_011517, NM_007462, NM_013917, NM_025565, NM_201370, NM_009689, NM_001042652, NM_019405, NM_007684, NM_019757, NM_001164498, NM_028791, NM_012039, NM_025635, NM_183417, NM_172578, NM_008682, NM_023117, NM_027975, NM_133762, NM_001111075, NM_017464, NM_028232	1105	197	13588	1.93503	0.82491	0.0426262	1.06524
GOTERM_BP_FAT	GO:0006796~phosphate metabolic process	98	5.97926	0.000621348	NM_007861, NM_008903, NM_009445, NM_026735, NM_007668, NM_001080388, NM_145465, NM_146087, NM_001159774, NM_008857, NM_011434, NM_001077193, NM_028291, NM_001109628, NM_019635, NM_178749, NM_019786, NM_001136104, NM_025333, NM_023858, NM_027470, NM_011035, NM_178654, NM_144825, NM_010237, NM_010353, NM_175031, NM_010747, NM_001037248, NM_009157, NM_027118, NM_008979, NM_207655, NM_001040699, NM_0…	1105	866	13588	1.39156	0.837247	0.0433149	1.10966
GOTERM_BP_FAT	GO:0006793~phosphorus metabolic process	98	5.97926	0.000621348	NM_007861, NM_008903, NM_009445, NM_026735, NM_007668, NM_001080388, NM_145465, NM_146087, NM_001159774, NM_008857, NM_011434, NM_001077193, NM_028291, NM_001109628, NM_019635, NM_178749, NM_019786, NM_001136104, NM_025333, NM_023858, NM_027470, NM_011035, NM_178654, NM_144825, NM_010237, NM_010353, NM_175031, NM_010747, NM_001037248, NM_009157, NM_027118, NM_008979, NM_207655, NM_001040699, NM_0…	1105	866	13588	1.39156	0.837247	0.0433149	1.10966
GOTERM_BP_FAT	GO:0006357~regulation of transcription from RNA polymerase II promoter	74	4.51495	0.000645179	NM_001171147, NM_016710, NM_147221, NM_007920, NM_145579, NM_010432, NM_178634, NM_010433, NM_008245, NM_199196, NM_139227, NM_009709, NM_012005, NM_025507, NM_008575, NM_007715, NM_145125, NM_007772, NM_153407, NM_001005867, NM_013634, NM_011023, NM_152229, NM_018817, NM_173406, NM_010495, NM_001025391, NM_010496, NM_198960, NM_008739, NM_007913, NM_175114, NM_019426, NM_148950, NM_001080931, NM…	1105	616	13588	1.47722	0.848197	0.0438927	1.15199
GOTERM_BP_FAT	GO:0043933~macromolecular complex subunit organization	49	2.98963	0.000681313	NM_007965, NM_026053, NM_001162870, NM_030609, NM_178212, NM_007668, NM_033596, NM_026836, NM_001081149, NM_011860, NM_007998, NM_001048267, NM_009450, NM_023716, NM_001167988, NM_025788, NM_133840, NM_019641, NM_025579, NM_172429, NM_001038612, NM_008682, NM_026665, NM_013684, NM_009449, NM_010178, NM_023858, NM_001033197, NM_009321, NM_001146707, NM_011035, NM_139303, NM_007462, NM_016962, NM_0…	1105	367	13588	1.64181	0.863413	0.0452421	1.21614
GOTERM_BP_FAT	GO:0000122~negative regulation of transcription from RNA polymerase II promoter	34	2.07444	0.0010261	NM_007552, NM_001045807, NM_147221, NM_024124, NM_175296, NM_010432, NM_011385, NM_145579, NM_010433, NM_008245, NM_199196, NM_025804, NM_011600, NM_008575, NM_138753, NM_009054, NM_007772, NM_024176, NM_021455, NM_010405, NM_152229, NM_001025391, NM_010495, NM_173406, NM_010496, NM_007935, NM_008739, NM_007913, NM_019426, NM_001127263, NM_013800, NM_019743, NM_011277, NM_001168501	1105	231	13588	1.80992	0.950152	0.0658832	1.82624
GOTERM_BP_FAT	GO:0065003~macromolecular complex assembly	45	2.74558	0.00123707	NM_009321, NM_001146707, NM_011035, NM_026053, NM_001162870, NM_030609, NM_178212, NM_007668, NM_007462, NM_016962, NM_033596, NM_026003, NM_026836, NM_001081149, NM_011860, NM_198683, NM_007998, NM_001048267, NM_009450, NM_023716, NM_001167988, NM_080795, NM_001159580, NM_025788, NM_027772, NM_133840, NM_009433, NM_001033310, NM_012039, NM_175666, NM_025579, NM_172429, NM_001038612, NM_013684, N…	1105	338	13588	1.63715	0.973102	0.0772058	2.19779
GOTERM_BP_FAT	GO:0051253~negative regulation of RNA metabolic process	42	2.56254	0.00130271	NM_007552, NM_001045807, NM_021884, NM_024124, NM_147221, NM_178357, NM_175296, NM_010432, NM_011385, NM_145579, NM_010433, NM_008245, NM_199196, NM_025804, NM_177263, NM_011600, NM_008575, NM_138753, NM_009054, NM_007772, NM_019812, NM_024176, NM_021455, NM_010405, NM_011498, NM_152229, NM_173406, NM_001025391, NM_010495, NM_010496, NM_007935, NM_008739, NM_007913, NM_019426, NM_001127263, NM_01…	1105	310	13588	1.66602	0.977801	0.0794429	2.31314
GOTERM_BP_FAT	GO:0051252~regulation of RNA metabolic process	153	9.33496	0.00134725	NM_001171147, NM_177733, NM_029931, NM_001085492, NM_007923, NM_147221, NM_007920, NM_178634, NM_007921, NM_139227, NM_199196, NM_009709, NM_183167, NM_008578, NM_145707, NM_001130452, NM_054081, NM_008575, NM_013914, NM_007715, NM_001038625, NM_145125, NM_011860, NM_144901, NM_026873, NM_011023, NM_152229, NM_011498, NM_026107, NM_010495, NM_001025391, NM_173406, NM_010496, NM_007913, NM_028487,…	1105	1488	13588	1.26439	0.980513	0.0803728	2.39133
GOTERM_BP_FAT	GO:0007178~transmembrane receptor protein serine/threonine kinase signaling pathway	16	0.976205	0.00135437	NM_011333, NM_001110205, NM_010495, NM_009481, NM_009368, NM_178615, NM_010433, NM_007561, NM_009367, NM_009427, NM_026505, NM_007557, NM_008702, NM_011578, NM_133761, NM_010754	1105	78	13588	2.52243	0.980914	0.0791654	2.40381
GOTERM_BP_FAT	GO:0007276~gamete generation	44	2.68456	0.001448	NM_007861, NM_001002240, NM_010787, NM_001044705, NM_031374, NM_010472, NM_175296, NM_030609, NM_001001981, NM_181345, NM_008385, NM_029416, NM_011517, NM_026470, NM_001002011, NM_207636, NM_019812, NM_013932, NM_001114334, NM_011598, NM_008146, NM_198683, NM_011434, NM_015729, NM_019405, NM_008990, NM_011755, NM_008933, NM_001110205, NM_016875, NM_130869, NM_211138, NM_011733, NM_139117, NM_2076…	1105	331	13588	1.63462	0.985486	0.0827554	2.56796
GOTERM_BP_FAT	GO:0046578~regulation of Ras protein signal transduction	28	1.70836	0.00149576	NM_007964, NM_028534, NM_019867, NM_019671, NM_010472, NM_027144, NM_021284, NM_023668, NM_001134384, NM_001085495, NM_001145887, NM_001003912, NM_134091, NM_144517, NM_001033253, NM_010026, NM_133716, NM_001081412, NM_001113362, NM_007778, NM_010937, NM_001047159, NM_001112744, NM_011896, NM_011182, NM_017402, NM_134082, NM_001004144, NM_053072	1105	181	13588	1.90227	0.987379	0.0837332	2.65159
GOTERM_BP_FAT	GO:0007283~spermatogenesis	36	2.19646	0.00150168	NM_007861, NM_001002240, NM_010787, NM_001044705, NM_031374, NM_010472, NM_175296, NM_030609, NM_001001981, NM_008385, NM_011517, NM_026470, NM_001002011, NM_207636, NM_019812, NM_013932, NM_011598, NM_008146, NM_198683, NM_011434, NM_015729, NM_019405, NM_008990, NM_011755, NM_008933, NM_016875, NM_211138, NM_011733, NM_139117, NM_207675, NM_009011, NM_026665, NM_153519, NM_026669, NM_008641, NM…	1105	255	13588	1.73602	0.987596	0.0824723	2.66195
GOTERM_BP_FAT	GO:0048232~male gamete generation	36	2.19646	0.00150168	NM_007861, NM_001002240, NM_010787, NM_001044705, NM_031374, NM_010472, NM_175296, NM_030609, NM_001001981, NM_008385, NM_011517, NM_026470, NM_001002011, NM_207636, NM_019812, NM_013932, NM_011598, NM_008146, NM_198683, NM_011434, NM_015729, NM_019405, NM_008990, NM_011755, NM_008933, NM_016875, NM_211138, NM_011733, NM_139117, NM_207675, NM_009011, NM_026665, NM_153519, NM_026669, NM_008641, NM…	1105	255	13588	1.73602	0.987596	0.0824723	2.66195
GOTERM_BP_FAT	GO:0051056~regulation of small GTPase mediated signal transduction	33	2.01342	0.00162879	NM_175930, NM_007964, NM_028534, NM_019867, NM_021284, NM_010472, NM_027144, NM_019671, NM_023668, NM_001134384, NM_001164482, NM_001085495, NM_001145887, NM_001003912, NM_134091, NM_144517, NM_009059, NM_001033253, NM_010026, NM_133716, NM_001081412, NM_001113362, NM_007778, NM_010937, NM_001047159, NM_054050, NM_001112744, NM_011896, NM_011182, NM_017402, NM_001145836, NM_134082, NM_053072, NM_…	1105	228	13588	1.7798	0.991448	0.0875012	2.88417
GOTERM_BP_FAT	GO:0007059~chromosome segregation	14	0.854179	0.00165454	NM_001042652, NM_199007, NM_031384, NM_198605, NM_139303, NM_009481, NM_133851, NM_181322, NM_027411, NM_012039, NM_011517, NM_013917, NM_025565, NM_009689, NM_001167997, NM_028232	1105	64	13588	2.68993	0.992069	0.0872222	2.92914
GOTERM_BP_FAT	GO:0051327~M phase of meiotic cell cycle	17	1.03722	0.00176455	NM_001002240, NM_199007, NM_031384, NM_008613, NM_031374, NM_001168246, NM_175296, NM_001001981, NM_025415, NM_001163729, NM_011517, NM_027954, NM_013917, NM_144948, NM_023117, NM_001045483, NM_001167997, NM_001111075, NM_001081117, NM_027115, NM_028232	1105	88	13588	2.37552	0.994251	0.0911119	3.12099
GOTERM_BP_FAT	GO:0007126~meiosis	17	1.03722	0.00176455	NM_001002240, NM_199007, NM_031384, NM_008613, NM_031374, NM_001168246, NM_175296, NM_001001981, NM_025415, NM_001163729, NM_011517, NM_027954, NM_013917, NM_144948, NM_023117, NM_001045483, NM_001167997, NM_001111075, NM_001081117, NM_027115, NM_028232	1105	88	13588	2.37552	0.994251	0.0911119	3.12099
GOTERM_BP_FAT	GO:0022404~molting cycle process	12	0.732154	0.00189046	NM_010941, NM_010864, NM_007462, NM_001127263, NM_133730, NM_013800, NM_008943, NM_011427, NM_019956, NM_207655, NM_001165894, NM_009367	1105	50	13588	2.95124	0.996023	0.0956108	3.34013
GOTERM_BP_FAT	GO:0022405~hair cycle process	12	0.732154	0.00189046	NM_010941, NM_010864, NM_007462, NM_001127263, NM_133730, NM_013800, NM_008943, NM_011427, NM_019956, NM_207655, NM_001165894, NM_009367	1105	50	13588	2.95124	0.996023	0.0956108	3.34013
GOTERM_BP_FAT	GO:0001942~hair follicle development	12	0.732154	0.00189046	NM_010941, NM_010864, NM_007462, NM_001127263, NM_133730, NM_013800, NM_008943, NM_011427, NM_019956, NM_207655, NM_001165894, NM_009367	1105	50	13588	2.95124	0.996023	0.0956108	3.34013
GOTERM_BP_FAT	GO:0006355~regulation of transcription, DNA-dependent	150	9.15192	0.0018957	NM_001171147, NM_177733, NM_029931, NM_001085492, NM_007923, NM_147221, NM_007920, NM_178634, NM_007921, NM_139227, NM_199196, NM_009709, NM_183167, NM_008578, NM_145707, NM_001130452, NM_054081, NM_008575, NM_013914, NM_007715, NM_001038625, NM_145125, NM_144901, NM_011023, NM_152229, NM_011498, NM_026107, NM_010495, NM_001025391, NM_173406, NM_010496, NM_007913, NM_028487, NM_019426, NM_007914,…	1105	1465	13588	1.25906	0.996084	0.0942345	3.34925
GOTERM_BP_FAT	GO:0045892~negative regulation of transcription, DNA-dependent	41	2.50153	0.00210571	NM_007552, NM_001045807, NM_021884, NM_024124, NM_147221, NM_178357, NM_175296, NM_010432, NM_011385, NM_145579, NM_010433, NM_008245, NM_199196, NM_025804, NM_177263, NM_011600, NM_008575, NM_138753, NM_009054, NM_007772, NM_019812, NM_024176, NM_021455, NM_010405, NM_011498, NM_152229, NM_001025391, NM_010495, NM_173406, NM_010496, NM_007935, NM_008739, NM_007913, NM_019426, NM_001127263, NM_01…	1105	308	13588	1.63692	0.997882	0.102392	3.7137
GOTERM_BP_FAT	GO:0051321~meiotic cell cycle	17	1.03722	0.00224515	NM_001002240, NM_199007, NM_031384, NM_008613, NM_031374, NM_001168246, NM_175296, NM_001001981, NM_025415, NM_001163729, NM_011517, NM_027954, NM_013917, NM_144948, NM_023117, NM_001045483, NM_001167997, NM_001111075, NM_001081117, NM_027115, NM_028232	1105	90	13588	2.32274	0.998592	0.107026	3.95497
GOTERM_BP_FAT	GO:0021987~cerebral cortex development	10	0.610128	0.00231388	NM_007668, NM_022887, NM_010132, NM_007492, NM_152229, NM_008943, NM_207655, NM_178686, NM_010014, NM_177089	1105	37	13588	3.32347	0.998848	0.108357	4.07367
GOTERM_BP_FAT	GO:0021846~cell proliferation in forebrain	6	0.366077	0.00259604	NM_010132, NM_007492, NM_010205, NM_001166361, NM_001166362, NM_178686, NM_008245, NM_177089	1105	13	13588	5.67546	0.999496	0.118868	4.55956
GOTERM_BP_FAT	GO:0042633~hair cycle	12	0.732154	0.00263278	NM_010941, NM_010864, NM_007462, NM_001127263, NM_133730, NM_013800, NM_008943, NM_011427, NM_019956, NM_207655, NM_001165894, NM_009367	1105	52	13588	2.83773	0.999547	0.118595	4.62267
GOTERM_BP_FAT	GO:0042303~molting cycle	12	0.732154	0.00263278	NM_010941, NM_010864, NM_007462, NM_001127263, NM_133730, NM_013800, NM_008943, NM_011427, NM_019956, NM_207655, NM_001165894, NM_009367	1105	52	13588	2.83773	0.999547	0.118595	4.62267
GOTERM_BP_FAT	GO:0051276~chromosome organization	50	3.05064	0.00301757	NM_199007, NM_031374, NM_001085492, NM_001012638, NM_133851, NM_030609, NM_181322, NM_027411, NM_199196, NM_178212, NM_033596, NM_013917, NM_001081149, NM_001042652, NM_018817, NM_031384, NM_172663, NM_008739, NM_028479, NM_027954, NM_001122822, NM_001167997, NM_199299, NM_001033281, NM_007552, NM_001146707, NM_139303, NM_001161853, NM_024124, NM_001168246, NM_175296, NM_001110512, NM_001081024, …	1105	404	13588	1.52189	0.999853	0.13271	5.28114
GOTERM_BP_FAT	GO:0019953~sexual reproduction	48	2.92862	0.00336213	NM_007861, NM_010472, NM_031374, NM_001001981, NM_030609, NM_029416, NM_008385, NM_001002011, NM_011860, NM_008146, NM_011434, NM_015729, NM_008990, NM_011755, NM_211138, NM_031384, NM_207675, NM_021495, NM_009011, NM_026665, NM_023117, NM_153519, NM_026669, NM_019740, NM_008641, NM_001167997, NM_001002240, NM_010787, NM_001044705, NM_175296, NM_181345, NM_011517, NM_026470, NM_207636, NM_019812,…	1105	386	13588	1.52914	0.999947	0.144567	5.86711
GOTERM_BP_FAT	GO:0006974~response to DNA damage stimulus	38	2.31849	0.00342036	NM_008943, NM_011949, NM_011130, NM_001012638, NM_001044371, NM_010432, NM_010433, NM_007462, NM_011264, NM_001081222, NM_027877, NM_013917, NM_134097, NM_025280, NM_028039, NM_019668, NM_201610, NM_001013608, NM_011434, NM_177700, NM_001109992, NM_001111078, NM_001166381, NM_015769, NM_013733, NM_028875, NM_172663, NM_009533, NM_011952, NM_027257, NM_028791, NM_009011, NM_001127263, NM_001122822…	1105	287	13588	1.62815	0.999955	0.144762	5.96581
GOTERM_BP_FAT	GO:0030029~actin filament-based process	26	1.58633	0.00426185	NM_007965, NM_009797, NM_172464, NM_009798, NM_021284, NM_019670, NM_153423, NM_007791, NM_001114088, NM_010864, NM_001114087, NM_001164628, NM_016965, NM_146061, NM_022656, NM_008857, NM_013813, NM_009922, NM_144557, NM_015742, NM_052976, NM_001128607, NM_010937, NM_001163394, NM_011711, NM_172261, NM_019410, NM_001136104, NM_028376	1105	176	13588	1.81658	0.999996	0.174635	7.38114
GOTERM_BP_FAT	GO:0048872~homeostasis of number of cells	19	1.15924	0.00428987	NM_010405, NM_021500, NM_010496, NM_031374, NM_007778, NM_001098425, NM_001165894, NM_008062, NM_009367, NM_011563, NM_022655, NM_001159774, NM_010747, NM_001164052, NM_021442, NM_011578, NM_009854, NM_007998, NM_011434	1105	113	13588	2.06761	0.999996	0.173262	7.42792
GOTERM_BP_FAT	GO:0042787~protein ubiquitination during ubiquitin-dependent protein catabolic process	4	0.244051	0.0047207	NM_177614, NM_001159580, NM_001038627, NM_022022, NM_001171026	1105	5	13588	9.83747	0.999999	0.186407	8.1444
GOTERM_BP_FAT	GO:0051656~establishment of organelle localization	9	0.549115	0.0049861	NM_001042652, NM_010864, NM_008943, NM_026775, NM_139303, NM_133851, NM_009689, NM_023635, NM_027411, NM_172441	1105	34	13588	3.25504	1	0.193231	8.58316
GOTERM_BP_FAT	GO:0006605~protein targeting	21	1.28127	0.00527867	NM_001048267, NM_144909, NM_025691, NM_001109971, NM_153129, NM_009368, NM_001164057, NM_023635, NM_175114, NM_031185, NM_009680, NM_172268, NM_023045, NM_009427, NM_026665, NM_001013774, NM_001100109, NM_018871, NM_178390, NM_008466, NM_001161825	1105	133	13588	1.94161	1	0.200729	9.06454
GOTERM_BP_FAT	GO:0051648~vesicle localization	6	0.366077	0.00528185	NM_010864, NM_144557, NM_008943, NM_026775, NM_023635, NM_172441	1105	15	13588	4.91873	1	0.198274	9.06975
GOTERM_BP_FAT	GO:0048609~reproductive process in a multicellular organism	49	2.98963	0.00622413	NM_007861, NM_031374, NM_010472, NM_030609, NM_001001981, NM_029416, NM_008385, NM_001002011, NM_013634, NM_008146, NM_011434, NM_015729, NM_008990, NM_001109992, NM_011755, NM_211138, NM_207675, NM_009011, NM_026665, NM_023117, NM_153519, NM_026669, NM_019740, NM_008641, NM_001002240, NM_010787, NM_001044705, NM_175296, NM_001098425, NM_181345, NM_011517, NM_026470, NM_207636, NM_019812, NM_0139…	1105	409	13588	1.47321	1	0.226528	10.6038
GOTERM_BP_FAT	GO:0032504~multicellular organism reproduction	49	2.98963	0.00622413	NM_007861, NM_031374, NM_010472, NM_030609, NM_001001981, NM_029416, NM_008385, NM_001002011, NM_013634, NM_008146, NM_011434, NM_015729, NM_008990, NM_001109992, NM_011755, NM_211138, NM_207675, NM_009011, NM_026665, NM_023117, NM_153519, NM_026669, NM_019740, NM_008641, NM_001002240, NM_010787, NM_001044705, NM_175296, NM_001098425, NM_181345, NM_011517, NM_026470, NM_207636, NM_019812, NM_0139…	1105	409	13588	1.47321	1	0.226528	10.6038
GOTERM_BP_FAT	GO:0048589~developmental growth	17	1.03722	0.00656443	NM_019969, NM_010415, NM_001164662, NM_008943, NM_008970, NM_008098, NM_007778, NM_023668, NM_001163642, NM_011272, NM_001165894, NM_016718, NM_010864, NM_019740, NM_133762, NM_010754, NM_013634	1105	100	13588	2.09046	1	0.234475	11.1518
GOTERM_BP_FAT	GO:0007569~cell aging	8	0.488103	0.00730574	NM_001168492, NM_001127263, NM_001033299, NM_001164217, NM_001122822, NM_001159683, NM_054077, NM_011434, NM_010937	1105	29	13588	3.39223	1	0.254278	12.3346
GOTERM_BP_FAT	GO:0033554~cellular response to stress	48	2.92862	0.007894	NM_001164217, NM_008943, NM_001012638, NM_011130, NM_010432, NM_001044371, NM_010433, NM_011264, NM_027877, NM_013917, NM_134097, NM_201610, NM_011434, NM_001109992, NM_015769, NM_028875, NM_172663, NM_011952, NM_027257, NM_009011, NM_001122822, NM_019740, NM_001029856, NM_177614, NM_011949, NM_007462, NM_001081222, NM_033562, NM_001163672, NM_019812, NM_025280, NM_001171026, NM_007837, NM_001013…	1105	404	13588	1.46101	1	0.26863	13.2626
GOTERM_BP_FAT	GO:0010628~positive regulation of gene expression	56	3.41672	0.00796322	NM_001171147, NM_147221, NM_007920, NM_181322, NM_178634, NM_010433, NM_139227, NM_009709, NM_133919, NM_012005, NM_025507, NM_001163556, NM_007715, NM_001038625, NM_001081149, NM_134097, NM_153407, NM_001005867, NM_013634, NM_010205, NM_198960, NM_008739, NM_007913, NM_028487, NM_007914, NM_019426, NM_183417, NM_001080931, NM_007557, NM_019740, NM_021442, NM_001166361, NM_001166362, NM_001037737…	1105	488	13588	1.41111	1	0.267566	13.3712
GOTERM_BP_FAT	GO:0007167~enzyme linked receptor protein signaling pathway	35	2.13545	0.00816941	NM_010415, NM_011035, NM_009368, NM_009481, NM_001136063, NM_001031667, NM_010433, NM_178615, NM_009367, NM_001145887, NM_007668, NM_026505, NM_010124, NM_011578, NM_181585, NM_133942, NM_011333, NM_001109992, NM_028011, NM_001110205, NM_010495, NM_010205, NM_207655, NM_001165894, NM_007561, NM_026665, NM_009427, NM_054050, NM_010279, NM_007557, NM_008702, NM_001163688, NM_053246, NM_001166361, N…	1105	273	13588	1.57652	1	0.270411	13.6939
GOTERM_BP_FAT	GO:0048193~Golgi vesicle transport	11	0.671141	0.00820931	NM_016962, NM_207209, NM_019780, NM_153129, NM_026775, NM_008857, NM_001162870, NM_001024206, NM_019817, NM_012039, NM_153395, NM_001160208	1105	52	13588	2.60125	1	0.268535	13.7562
GOTERM_BP_FAT	GO:0032228~regulation of synaptic transmission, GABAergic	5	0.305064	0.00899118	NM_022656, NM_021284, NM_177561, NM_009295, NM_010937	1105	11	13588	5.58947	1	0.286969	14.9687
GOTERM_BP_FAT	GO:0045132~meiotic chromosome segregation	5	0.305064	0.00899118	NM_011517, NM_199007, NM_013917, NM_031384, NM_001167997, NM_028232	1105	11	13588	5.58947	1	0.286969	14.9687
GOTERM_BP_FAT	GO:0034504~protein localization in nucleus	12	0.732154	0.0093338	NM_172268, NM_001048267, NM_144909, NM_009427, NM_023045, NM_026665, NM_001013774, NM_178390, NM_009368, NM_008466, NM_001164057, NM_024459	1105	61	13588	2.41905	1	0.293007	15.4949
GOTERM_BP_FAT	GO:0021543~pallium development	11	0.671141	0.00940136	NM_022887, NM_152229, NM_007492, NM_008943, NM_010205, NM_207655, NM_178686, NM_177089, NM_007668, NM_010132, NM_001166361, NM_001166362, NM_010014	1105	53	13588	2.55217	1	0.291702	15.5983
GOTERM_BP_FAT	GO:0070647~protein modification by small protein conjugation or removal	17	1.03722	0.00955155	NM_177614, NM_007552, NM_019929, NM_007887, NM_001159580, NM_009481, NM_010089, NM_028791, NM_199196, NM_001165894, NM_011277, NM_001038627, NM_001164169, NM_201409, NM_177561, NM_022022, NM_001171026, NM_001111106	1105	104	13588	2.01006	1	0.292559	15.8278
GOTERM_BP_FAT	GO:0006461~protein complex assembly	30	1.83038	0.00991275	NM_009321, NM_011035, NM_001162870, NM_007668, NM_007462, NM_016962, NM_026836, NM_011860, NM_001048267, NM_023716, NM_009450, NM_001167988, NM_080795, NM_001159580, NM_025788, NM_027772, NM_001033310, NM_012039, NM_025579, NM_001038612, NM_013684, NM_026480, NM_023045, NM_026665, NM_009449, NM_013669, NM_009673, NM_175335, NM_023858, NM_001033197, NM_145076	1105	227	13588	1.62513	1	0.298738	16.3772
GOTERM_BP_FAT	GO:0070271~protein complex biogenesis	30	1.83038	0.00991275	NM_009321, NM_011035, NM_001162870, NM_007668, NM_007462, NM_016962, NM_026836, NM_011860, NM_001048267, NM_023716, NM_009450, NM_001167988, NM_080795, NM_001159580, NM_025788, NM_027772, NM_001033310, NM_012039, NM_025579, NM_001038612, NM_013684, NM_026480, NM_023045, NM_026665, NM_009449, NM_013669, NM_009673, NM_175335, NM_023858, NM_001033197, NM_145076	1105	227	13588	1.62513	1	0.298738	16.3772
GOTERM_BP_FAT	GO:0030834~regulation of actin filament depolymerization	7	0.42709	0.0106921	NM_007965, NM_019771, NM_019549, NM_009509, NM_001163394, NM_009797, NM_009798, NM_172441	1105	24	13588	3.58658	1	0.314982	17.5511
GOTERM_BP_FAT	GO:0051650~establishment of vesicle localization	5	0.305064	0.0126311	NM_010864, NM_008943, NM_026775, NM_023635, NM_172441	1105	12	13588	5.12368	1	0.35727	20.4046
GOTERM_BP_FAT	GO:0051098~regulation of binding	15	0.915192	0.0134508	NM_020508, NM_008943, NM_008970, NM_016875, NM_011949, NM_011952, NM_010432, NM_010433, NM_011563, NM_001159774, NM_175031, NM_001042527, NM_011578, NM_010754, NM_007837	1105	90	13588	2.04947	1	0.372097	21.5826
GOTERM_BP_FAT	GO:0006606~protein import into nucleus	11	0.671141	0.0137768	NM_172268, NM_001048267, NM_144909, NM_009427, NM_023045, NM_026665, NM_001013774, NM_178390, NM_009368, NM_008466, NM_001164057	1105	56	13588	2.41545	1	0.375738	22.0465
GOTERM_BP_FAT	GO:0030036~actin cytoskeleton organization	23	1.40329	0.0143789	NM_007965, NM_009797, NM_172464, NM_009798, NM_021284, NM_019670, NM_153423, NM_007791, NM_001114088, NM_001114087, NM_016965, NM_001164628, NM_022656, NM_146061, NM_008857, NM_013813, NM_009922, NM_052976, NM_001128607, NM_010937, NM_001163394, NM_011711, NM_172261, NM_019410, NM_001136104, NM_028376	1105	165	13588	1.7141	1	0.385086	22.8965
GOTERM_BP_FAT	GO:0051726~regulation of cell cycle	28	1.70836	0.0145915	NM_177733, NM_021284, NM_133851, NM_181345, NM_001164482, NM_009367, NM_007668, NM_007462, NM_138753, NM_001037134, NM_177880, NM_009689, NM_175244, NM_001081412, NM_001042652, NM_001109992, NM_010205, NM_138757, NM_019757, NM_027257, NM_012039, NM_010937, NM_172268, NM_001083958, NM_001166361, NM_017367, NM_001166362, NM_008154, NM_001111106, NM_181281, NM_199042	1105	214	13588	1.60893	1	0.38609	23.1946
GOTERM_BP_FAT	GO:0010604~positive regulation of macromolecule metabolic process	68	4.14887	0.0149575	NM_008943, NM_001171147, NM_147221, NM_007920, NM_181322, NM_178634, NM_010433, NM_139227, NM_009709, NM_133919, NM_012005, NM_134091, NM_001163556, NM_025507, NM_007715, NM_001038625, NM_001081149, NM_134097, NM_153407, NM_001005867, NM_013634, NM_010205, NM_198960, NM_008739, NM_007913, NM_028487, NM_007914, NM_019426, NM_007561, NM_183417, NM_001080931, NM_007557, NM_021442, NM_019740, NM_0011…	1105	633	13588	1.32099	1	0.390196	23.7051
GOTERM_BP_FAT	GO:0021885~forebrain cell migration	6	0.366077	0.0155812	NM_007668, NM_010132, NM_007492, NM_008943, NM_207655, NM_010014	1105	19	13588	3.88321	1	0.39931	24.5677
GOTERM_BP_FAT	GO:0007281~germ cell development	16	0.976205	0.0161138	NM_007861, NM_001002240, NM_008990, NM_008933, NM_001110205, NM_016875, NM_010472, NM_001165894, NM_026665, NM_023117, NM_019740, NM_207636, NM_013932, NM_001111075, NM_001114334, NM_011598, NM_198683	1105	101	13588	1.94801	1	0.406339	25.297
GOTERM_BP_FAT	GO:0007243~protein kinase cascade	30	1.83038	0.0163626	NM_011943, NM_008943, NM_011949, NM_009368, NM_010353, NM_013727, NM_007668, NM_001080388, NM_009896, NM_133810, NM_019549, NM_001159774, NM_025949, NM_001163672, NM_009157, NM_134115, NM_033523, NM_001114334, NM_011434, NM_001109992, NM_207692, NM_010205, NM_008839, NM_001165894, NM_019635, NM_011563, NM_018862, NM_008702, NM_053246, NM_001166361, NM_008138, NM_001166362, NM_010014	1105	236	13588	1.56316	1	0.407739	25.6354
GOTERM_BP_FAT	GO:0045941~positive regulation of transcription	53	3.23368	0.0167011	NM_001171147, NM_147221, NM_007920, NM_010433, NM_178634, NM_139227, NM_009709, NM_133919, NM_012005, NM_025507, NM_001163556, NM_007715, NM_001038625, NM_001081149, NM_134097, NM_153407, NM_001005867, NM_013634, NM_198960, NM_008739, NM_007913, NM_028487, NM_007914, NM_019426, NM_183417, NM_001080931, NM_007557, NM_019740, NM_021442, NM_001037737, NM_001045807, NM_001044705, NM_009368, NM_178615…	1105	475	13588	1.37207	1	0.410799	26.0936
GOTERM_BP_FAT	GO:0001701~in utero embryonic development	33	2.01342	0.0169758	NM_001081695, NM_010941, NM_007552, NM_010415, NM_011949, NM_009368, NM_001161853, NM_023668, NM_001098425, NM_009709, NM_007444, NM_016965, NM_001170540, NM_011578, NM_011860, NM_001113358, NM_013634, NM_013499, NM_019668, NM_001025388, NM_007398, NM_001110205, NM_139117, NM_011733, NM_207655, NM_011657, NM_019448, NM_001164222, NM_001163642, NM_001165894, NM_026480, NM_011402, NM_021442, NM_133…	1105	267	13588	1.51983	1	0.412597	26.4634
GOTERM_BP_FAT	GO:0006915~apoptosis	52	3.17267	0.0171064	NM_011625, NM_008943, NM_144792, NM_177733, NM_178357, NM_178634, NM_001164090, NM_010433, NM_001165935, NM_007668, NM_027404, NM_008575, NM_133810, NM_134097, NM_001113358, NM_153407, NM_009689, NM_026121, NM_011434, NM_011615, NM_001136071, NM_010205, NM_010495, NM_025680, NM_183322, NM_007831, NM_207675, NM_172429, NM_019635, NM_019743, NM_026669, NM_021897, NM_009068, NM_001166361, NM_0011663…	1105	465	13588	1.37513	1	0.411705	26.6385
GOTERM_BP_FAT	GO:0000226~microtubule cytoskeleton organization	17	1.03722	0.0172781	NM_001042652, NM_001033298, NM_001039934, NM_177429, NM_139303, NM_178686, NM_133851, NM_023668, NM_001162870, NM_019641, NM_027411, NM_177089, NM_016962, NM_027951, NM_008682, NM_146190, NM_025565, NM_023831, NM_009689	1105	111	13588	1.8833	1	0.411582	26.8684
GOTERM_BP_FAT	GO:0051170~nuclear import	11	0.671141	0.0174414	NM_172268, NM_001048267, NM_144909, NM_009427, NM_023045, NM_026665, NM_001013774, NM_178390, NM_009368, NM_008466, NM_001164057	1105	58	13588	2.33216	1	0.411309	27.0862
GOTERM_BP_FAT	GO:0016055~Wnt receptor signaling pathway	19	1.15924	0.0177497	NM_008055, NM_027742, NM_029933, NM_173185, NM_007889, NM_015732, NM_152809, NM_019573, NM_008245, NM_007462, NM_011492, NM_146087, NM_032396, NM_011600, NM_019706, NM_008702, NM_012030, NM_139059, NM_001159598	1105	130	13588	1.79723	1	0.413629	27.4959
GOTERM_BP_FAT	GO:0045935~positive regulation of nucleobase, nucleoside, nucleotide and nucleic acid metabolic process	56	3.41672	0.0185473	NM_001171147, NM_147221, NM_007920, NM_010433, NM_178634, NM_139227, NM_009709, NM_133919, NM_012005, NM_025507, NM_001163556, NM_007715, NM_001038625, NM_001081149, NM_134097, NM_153407, NM_001005867, NM_013634, NM_198960, NM_008739, NM_007913, NM_028487, NM_007914, NM_019426, NM_183417, NM_001080931, NM_007557, NM_019740, NM_021442, NM_001037737, NM_001045807, NM_001044705, NM_009368, NM_178615…	1105	510	13588	1.35024	1	0.42442	28.5455
GOTERM_BP_FAT	GO:0045637~regulation of myeloid cell differentiation	10	0.610128	0.0203946	NM_007462, NM_020507, NM_028534, NM_172438, NM_001045807, NM_010496, NM_019740, NM_007778, NM_019690, NM_013692	1105	51	13588	2.41114	1	0.452222	30.922
GOTERM_BP_FAT	GO:0043244~regulation of protein complex disassembly	9	0.549115	0.0208509	NM_007462, NM_001039934, NM_007965, NM_019771, NM_019549, NM_009509, NM_001163394, NM_009797, NM_009798, NM_172441	1105	43	13588	2.57376	1	0.456324	31.4974
GOTERM_BP_FAT	GO:0051173~positive regulation of nitrogen compound metabolic process	57	3.47773	0.022144	NM_001171147, NM_147221, NM_007920, NM_178634, NM_010433, NM_139227, NM_009709, NM_133919, NM_012005, NM_025507, NM_001163556, NM_007715, NM_001038625, NM_001081149, NM_134097, NM_153407, NM_001005867, NM_013634, NM_198960, NM_008739, NM_007913, NM_028487, NM_007914, NM_019426, NM_183417, NM_001080931, NM_007557, NM_021442, NM_019740, NM_001037737, NM_001045807, NM_001044705, NM_009368, NM_178615…	1105	526	13588	1.33255	1	0.473377	33.1035
GOTERM_BP_FAT	GO:0006913~nucleocytoplasmic transport	15	0.915192	0.0227173	NM_001048267, NM_144909, NM_016714, NM_009368, NM_001164057, NM_133917, NM_172268, NM_023045, NM_009427, NM_026665, NM_001013774, NM_178390, NM_008466, NM_010178, NM_013932	1105	96	13588	1.92138	1	0.478828	33.8041
GOTERM_BP_FAT	GO:0012501~programmed cell death	52	3.17267	0.0228497	NM_011625, NM_008943, NM_144792, NM_177733, NM_178357, NM_178634, NM_001164090, NM_010433, NM_001165935, NM_007668, NM_027404, NM_008575, NM_133810, NM_134097, NM_001113358, NM_153407, NM_009689, NM_026121, NM_011434, NM_011615, NM_001136071, NM_010205, NM_010495, NM_025680, NM_183322, NM_007831, NM_207675, NM_172429, NM_019635, NM_019743, NM_026669, NM_021897, NM_009068, NM_001166361, NM_0011663…	1105	473	13588	1.35187	1	0.477544	33.965
GOTERM_BP_FAT	GO:0003006~reproductive developmental process	32	1.95241	0.0240228	NM_001002240, NM_019969, NM_007861, NM_031374, NM_010472, NM_181345, NM_011272, NM_207636, NM_019812, NM_013932, NM_013634, NM_001114334, NM_011598, NM_198683, NM_011434, NM_008990, NM_001110205, NM_008933, NM_016875, NM_010205, NM_031384, NM_130869, NM_211138, NM_139117, NM_011733, NM_007778, NM_001165894, NM_001127263, NM_026665, NM_023117, NM_019740, NM_008641, NM_001166361, NM_001166362, NM_0…	1105	264	13588	1.49053	1	0.491581	35.3738
GOTERM_BP_FAT	GO:0006259~DNA metabolic process	47	2.8676	0.024053	NM_001002240, NM_001025378, NM_011130, NM_001012638, NM_175296, NM_001044371, NM_198600, NM_181322, NM_001164057, NM_001103182, NM_001163557, NM_011264, NM_001081222, NM_027877, NM_172747, NM_013917, NM_009395, NM_001037134, NM_133692, NM_025280, NM_133931, NM_013634, NM_028039, NM_019668, NM_201610, NM_001013608, NM_011434, NM_001111078, NM_018817, NM_015769, NM_001166381, NM_031384, NM_013733, …	1105	421	13588	1.37281	1	0.488763	35.4098
GOTERM_BP_FAT	GO:0008219~cell death	55	3.3557	0.0241783	NM_011625, NM_008943, NM_144792, NM_177733, NM_011130, NM_178357, NM_178634, NM_001164090, NM_010433, NM_001165935, NM_007668, NM_027404, NM_008575, NM_133810, NM_134097, NM_001113358, NM_153407, NM_009689, NM_026121, NM_011434, NM_011615, NM_133882, NM_001136071, NM_010205, NM_010495, NM_025680, NM_183322, NM_007831, NM_207675, NM_172429, NM_019635, NM_019743, NM_026669, NM_021897, NM_009068, NM…	1105	507	13588	1.33398	1	0.487347	35.5585
GOTERM_BP_FAT	GO:0033365~protein localization in organelle	15	0.915192	0.0246377	NM_144909, NM_001048267, NM_025691, NM_153129, NM_009368, NM_001164057, NM_172268, NM_023045, NM_009427, NM_026665, NM_001013774, NM_178390, NM_001100109, NM_008466, NM_024459	1105	97	13588	1.90157	1	0.490694	36.101
GOTERM_BP_FAT	GO:0034621~cellular macromolecular complex subunit organization	30	1.83038	0.0257944	NM_007965, NM_009321, NM_001146707, NM_011035, NM_139303, NM_026053, NM_030609, NM_178212, NM_007668, NM_033596, NM_026003, NM_001081149, NM_011860, NM_198683, NM_001048267, NM_009450, NM_023716, NM_133840, NM_009433, NM_001033310, NM_019641, NM_175666, NM_172429, NM_023045, NM_026480, NM_008682, NM_001163394, NM_009449, NM_172605, NM_013669, NM_010178, NM_178192	1105	245	13588	1.50573	1	0.503571	37.4479
GOTERM_BP_FAT	GO:0051169~nuclear transport	15	0.915192	0.0266762	NM_001048267, NM_144909, NM_016714, NM_009368, NM_001164057, NM_133917, NM_172268, NM_023045, NM_009427, NM_026665, NM_001013774, NM_178390, NM_008466, NM_010178, NM_013932	1105	98	13588	1.88217	1	0.512271	38.4566
GOTERM_BP_FAT	GO:0015980~energy derivation by oxidation of organic compounds	15	0.915192	0.0266762	NM_007386, NM_007861, NM_080633, NM_030225, NM_026444, NM_030678, NM_026658, NM_001165894, NM_019690, NM_172707, NM_010560, NM_027945, NM_025333, NM_177741, NM_011224	1105	98	13588	1.88217	1	0.512271	38.4566
GOTERM_BP_FAT	GO:0002761~regulation of myeloid leukocyte differentiation	7	0.42709	0.0266887	NM_007462, NM_020507, NM_172438, NM_010496, NM_007778, NM_019690, NM_013692	1105	29	13588	2.9682	1	0.509271	38.4708
GOTERM_BP_FAT	GO:0006457~protein folding	18	1.09823	0.0279867	NM_001013369, NM_001033155, NM_011631, NM_001163537, NM_018808, NM_011274, NM_027044, NM_001033226, NM_027412, NM_153519, NM_028430, NM_028873, NM_001045528, NM_177677, NM_001033768, NM_022022, NM_011149, NM_028677	1105	127	13588	1.74286	1	0.523035	39.9274
GOTERM_BP_FAT	GO:0010648~negative regulation of cell communication	24	1.46431	0.0281763	NM_001025391, NM_134257, NM_009368, NM_011657, NM_007920, NM_011385, NM_019573, NM_019564, NM_008262, NM_008245, NM_139227, NM_054056, NM_007462, NM_009896, NM_011563, NM_009427, NM_011896, NM_008702, NM_007557, NM_029548, NM_001159598, NM_008138, NM_030143, NM_009295	1105	186	13588	1.58669	1	0.522315	40.1375
GOTERM_BP_FAT	GO:0000245~spliceosome assembly	5	0.305064	0.0286513	NM_172429, NM_172605, NM_026053, NM_010178, NM_198683	1105	15	13588	4.09894	1	0.525193	40.6605
GOTERM_BP_FAT	GO:0030048~actin filament-based movement	5	0.305064	0.0286513	NM_010864, NM_007965, NM_144557, NM_001163394, NM_015742, NM_153423	1105	15	13588	4.09894	1	0.525193	40.6605
GOTERM_BP_FAT	GO:0048515~spermatid differentiation	11	0.671141	0.0296787	NM_007861, NM_008990, NM_026665, NM_008933, NM_016875, NM_010472, NM_008641, NM_207636, NM_013932, NM_011598, NM_198683	1105	63	13588	2.14707	1	0.534783	41.7773
GOTERM_BP_FAT	GO:0007130~synaptonemal complex assembly	4	0.244051	0.0309782	NM_011517, NM_027954, NM_031384, NM_031374, NM_001168246, NM_001167997	1105	9	13588	5.46526	1	0.547243	43.1614
GOTERM_BP_FAT	GO:0016574~histone ubiquitination	4	0.244051	0.0309782	NM_007552, NM_011277, NM_199196, NM_028791	1105	9	13588	5.46526	1	0.547243	43.1614
GOTERM_BP_FAT	GO:0032012~regulation of ARF protein signal transduction	8	0.488103	0.0312923	NM_028534, NM_010472, NM_011182, NM_001134384, NM_010026, NM_001085495, NM_133716, NM_001004144	1105	38	13588	2.58881	1	0.547842	43.4913
GOTERM_BP_FAT	GO:0043066~negative regulation of apoptosis	29	1.76937	0.0315849	NM_025374, NM_007552, NM_144792, NM_008368, NM_021284, NM_011130, NM_009368, NM_175296, NM_010433, NM_001165935, NM_011517, NM_007462, NM_001113358, NM_009689, NM_011195, NM_011434, NM_007398, NM_152229, NM_010205, NM_031384, NM_139117, NM_011733, NM_008839, NM_009533, NM_024239, NM_001165894, NM_010937, NM_001127263, NM_011563, NM_026669, NM_001166361, NM_001166362, NM_001167997	1105	239	13588	1.49208	1	0.548182	43.797
GOTERM_BP_FAT	GO:0048534~hemopoietic or lymphoid organ development	33	2.01342	0.0327916	NM_001045807, NM_008943, NM_024124, NM_178357, NM_001098425, NM_008262, NM_018866, NM_009367, NM_010801, NM_007462, NM_001163556, NM_010747, NM_001081149, NM_011578, NM_001161458, NM_008320, NM_013634, NM_008979, NM_007998, NM_008390, NM_010405, NM_007398, NM_021500, NM_010496, NM_177289, NM_009533, NM_007913, NM_008062, NM_022309, NM_009412, NM_007764, NM_011563, NM_001042527, NM_010588	1105	281	13588	1.44411	1	0.558865	45.0411
GOTERM_BP_FAT	GO:0019318~hexose metabolic process	22	1.34228	0.0332373	NM_025700, NM_008839, NM_019468, NM_008262, NM_030678, NM_001165894, NM_008062, NM_019703, NM_011099, NM_024243, NM_009415, NM_022656, NM_027629, NM_010699, NM_172707, NM_009075, NM_010560, NM_025837, NM_176963, NM_001025388, NM_177741, NM_011224	1105	169	13588	1.60077	1	0.560801	45.4939
GOTERM_BP_FAT	GO:0030258~lipid modification	9	0.549115	0.0340099	NM_015729, NM_145832, NM_197985, NM_011083, NM_001164052, NM_008839, NM_178878, NM_027184, NM_001161825	1105	47	13588	2.35471	1	0.566257	46.2707
GOTERM_BP_FAT	GO:0006006~glucose metabolic process	19	1.15924	0.0346088	NM_008839, NM_025700, NM_019468, NM_008262, NM_030678, NM_001165894, NM_008062, NM_019703, NM_011099, NM_009415, NM_022656, NM_027629, NM_010699, NM_172707, NM_009075, NM_010560, NM_001025388, NM_177741, NM_011224	1105	140	13588	1.66886	1	0.569713	46.8656
GOTERM_BP_FAT	GO:0043009~chordate embryonic development	46	2.80659	0.0352339	NM_016714, NM_008943, NM_027184, NM_023668, NM_009709, NM_019690, NM_007444, NM_011860, NM_011578, NM_001113358, NM_013634, NM_001025388, NM_001077193, NM_007398, NM_001025391, NM_010205, NM_011657, NM_010262, NM_172496, NM_021442, NM_011402, NM_001166361, NM_001166362, NM_001037737, NM_010941, NM_001081695, NM_022887, NM_007552, NM_010415, NM_015732, NM_011949, NM_009368, NM_001161853, NM_001098…	1105	421	13588	1.3436	1	0.573367	47.48
GOTERM_BP_FAT	GO:0007019~microtubule depolymerization	3	0.183038	0.0354247	NM_008682, NM_139303, NM_019641	1105	4	13588	9.22262	1	0.572422	47.6661
GOTERM_BP_FAT	GO:0010717~regulation of epithelial to mesenchymal transition	3	0.183038	0.0354247	NM_011578, NM_009368, NM_010754	1105	4	13588	9.22262	1	0.572422	47.6661
GOTERM_BP_FAT	GO:0032401~establishment of melanosome localization	3	0.183038	0.0354247	NM_010864, NM_023635, NM_172441	1105	4	13588	9.22262	1	0.572422	47.6661
GOTERM_BP_FAT	GO:0045672~positive regulation of osteoclast differentiation	3	0.183038	0.0354247	NM_007778, NM_019690, NM_013692	1105	4	13588	9.22262	1	0.572422	47.6661
GOTERM_BP_FAT	GO:0031328~positive regulation of cellular biosynthetic process	58	3.53874	0.0355067	NM_001171147, NM_147221, NM_007920, NM_178634, NM_010433, NM_139227, NM_009709, NM_133919, NM_012005, NM_025507, NM_001163556, NM_007715, NM_001038625, NM_001081149, NM_134097, NM_153407, NM_001005867, NM_013634, NM_198960, NM_008739, NM_007913, NM_028487, NM_007914, NM_019426, NM_183417, NM_001080931, NM_007557, NM_021442, NM_019740, NM_019786, NM_001037737, NM_001045807, NM_001044705, NM_009368…	1105	552	13588	1.29206	1	0.57036	47.7459
GOTERM_BP_FAT	GO:0016265~death	55	3.3557	0.0355756	NM_011625, NM_008943, NM_144792, NM_177733, NM_011130, NM_178357, NM_178634, NM_001164090, NM_010433, NM_001165935, NM_007668, NM_027404, NM_008575, NM_133810, NM_134097, NM_001113358, NM_153407, NM_009689, NM_026121, NM_011434, NM_011615, NM_133882, NM_001136071, NM_010205, NM_010495, NM_025680, NM_183322, NM_007831, NM_207675, NM_172429, NM_019635, NM_019743, NM_026669, NM_021897, NM_009068, NM…	1105	519	13588	1.30313	1	0.568186	47.8129
GOTERM_BP_FAT	GO:0021795~cerebral cortex cell migration	5	0.305064	0.0358097	NM_007668, NM_007492, NM_008943, NM_207655, NM_010014	1105	16	13588	3.84276	1	0.567742	48.0399
GOTERM_BP_FAT	GO:0048820~hair follicle maturation	5	0.305064	0.0358097	NM_010864, NM_013800, NM_008943, NM_001165894, NM_009367	1105	16	13588	3.84276	1	0.567742	48.0399
GOTERM_BP_FAT	GO:0010557~positive regulation of macromolecule biosynthetic process	56	3.41672	0.0360416	NM_001171147, NM_147221, NM_007920, NM_010433, NM_178634, NM_139227, NM_009709, NM_133919, NM_012005, NM_025507, NM_001163556, NM_007715, NM_001038625, NM_001081149, NM_134097, NM_153407, NM_001005867, NM_013634, NM_198960, NM_008739, NM_007913, NM_028487, NM_007914, NM_019426, NM_183417, NM_001080931, NM_007557, NM_019740, NM_021442, NM_019786, NM_001037737, NM_001045807, NM_001044705, NM_009368…	1105	530	13588	1.29929	1	0.567281	48.2637
GOTERM_BP_FAT	GO:0006084~acetyl-CoA metabolic process	7	0.42709	0.0360533	NM_007386, NM_080633, NM_030225, NM_019966, NM_026444, NM_134037, NM_027945	1105	31	13588	2.7767	1	0.564582	48.275
GOTERM_BP_FAT	GO:0042981~regulation of apoptosis	58	3.53874	0.0364455	NM_011625, NM_008943, NM_144792, NM_011130, NM_010432, NM_178634, NM_010433, NM_001165935, NM_007668, NM_133810, NM_133435, NM_001113358, NM_009689, NM_026121, NM_011434, NM_011615, NM_007398, NM_152229, NM_010205, NM_031384, NM_025680, NM_001025392, NM_013692, NM_010937, NM_019635, NM_001122822, NM_026669, NM_007557, NM_021897, NM_019740, NM_001166361, NM_001161737, NM_001166362, NM_001167997, N…	1105	553	13588	1.28972	1	0.565777	48.6515
GOTERM_BP_FAT	GO:0009968~negative regulation of signal transduction	22	1.34228	0.0371176	NM_001025391, NM_134257, NM_009368, NM_011657, NM_007920, NM_011385, NM_019573, NM_019564, NM_008262, NM_008245, NM_139227, NM_054056, NM_007462, NM_009896, NM_011563, NM_009427, NM_011896, NM_008702, NM_007557, NM_029548, NM_001159598, NM_030143	1105	171	13588	1.58205	1	0.56975	49.2908
GOTERM_BP_FAT	GO:0007179~transforming growth factor beta receptor signaling pathway	9	0.549115	0.0380179	NM_011333, NM_001110205, NM_026505, NM_008702, NM_011578, NM_009481, NM_133761, NM_010433, NM_010754	1105	48	13588	2.30566	1	0.575863	50.1353
GOTERM_BP_FAT	GO:0043069~negative regulation of programmed cell death	29	1.76937	0.0396965	NM_025374, NM_007552, NM_144792, NM_008368, NM_021284, NM_011130, NM_009368, NM_175296, NM_010433, NM_001165935, NM_011517, NM_007462, NM_001113358, NM_009689, NM_011195, NM_011434, NM_007398, NM_152229, NM_010205, NM_031384, NM_139117, NM_011733, NM_008839, NM_009533, NM_024239, NM_001165894, NM_010937, NM_001127263, NM_011563, NM_026669, NM_001166361, NM_001166362, NM_001167997	1105	244	13588	1.46151	1	0.589183	51.6745
GOTERM_BP_FAT	GO:0009792~embryonic development ending in birth or egg hatching	46	2.80659	0.0405951	NM_016714, NM_008943, NM_027184, NM_023668, NM_009709, NM_019690, NM_007444, NM_011860, NM_011578, NM_001113358, NM_013634, NM_001025388, NM_001077193, NM_007398, NM_001025391, NM_010205, NM_011657, NM_010262, NM_172496, NM_021442, NM_011402, NM_001166361, NM_001166362, NM_001037737, NM_010941, NM_001081695, NM_022887, NM_007552, NM_010415, NM_015732, NM_011949, NM_009368, NM_001161853, NM_001098…	1105	425	13588	1.33095	1	0.5948	52.4799
GOTERM_BP_FAT	GO:0040007~growth	24	1.46431	0.0406752	NM_019969, NM_133942, NM_001109992, NM_001164662, NM_010415, NM_008943, NM_144792, NM_008970, NM_008098, NM_009368, NM_007778, NM_023668, NM_001163642, NM_001165894, NM_011272, NM_016718, NM_009367, NM_010864, NM_007557, NM_019740, NM_011578, NM_133762, NM_010754, NM_013634	1105	193	13588	1.52914	1	0.592816	52.5511
GOTERM_BP_FAT	GO:0009891~positive regulation of biosynthetic process	58	3.53874	0.0410869	NM_001171147, NM_147221, NM_007920, NM_178634, NM_010433, NM_139227, NM_009709, NM_133919, NM_012005, NM_025507, NM_001163556, NM_007715, NM_001038625, NM_001081149, NM_134097, NM_153407, NM_001005867, NM_013634, NM_198960, NM_008739, NM_007913, NM_028487, NM_007914, NM_019426, NM_183417, NM_001080931, NM_007557, NM_021442, NM_019740, NM_019786, NM_001037737, NM_001045807, NM_001044705, NM_009368…	1105	557	13588	1.28046	1	0.593879	52.9154
GOTERM_BP_FAT	GO:0060548~negative regulation of cell death	29	1.76937	0.0414904	NM_025374, NM_007552, NM_144792, NM_008368, NM_021284, NM_011130, NM_009368, NM_175296, NM_010433, NM_001165935, NM_011517, NM_007462, NM_001113358, NM_009689, NM_011195, NM_011434, NM_007398, NM_152229, NM_010205, NM_031384, NM_139117, NM_011733, NM_008839, NM_009533, NM_024239, NM_001165894, NM_010937, NM_001127263, NM_011563, NM_026669, NM_001166361, NM_001166362, NM_001167997	1105	245	13588	1.45554	1	0.59485	53.2698
GOTERM_BP_FAT	GO:0070193~synaptonemal complex organization	4	0.244051	0.0416357	NM_011517, NM_027954, NM_031384, NM_031374, NM_001168246, NM_001167997	1105	10	13588	4.91873	1	0.593496	53.3969
GOTERM_BP_FAT	GO:0045893~positive regulation of transcription, DNA-dependent	45	2.74558	0.0429762	NM_001045807, NM_001171147, NM_001044705, NM_009368, NM_147221, NM_007920, NM_178634, NM_010433, NM_139227, NM_009709, NM_133919, NM_012005, NM_025507, NM_007715, NM_001038625, NM_010913, NM_001161458, NM_153407, NM_008021, NM_001005867, NM_008320, NM_013555, NM_013634, NM_021455, NM_008390, NM_198960, NM_130869, NM_007935, NM_008739, NM_028487, NM_007913, NM_019426, NM_007914, NM_022309, NM_0011…	1105	416	13588	1.33019	1	0.602714	54.5534
GOTERM_BP_FAT	GO:0006403~RNA localization	11	0.671141	0.0431004	NM_172268, NM_023045, NM_170591, NM_016714, NM_172438, NM_011490, NM_001142734, NM_010178, NM_013932, NM_148932, NM_007916	1105	67	13588	2.01888	1	0.601167	54.6591
GOTERM_BP_FAT	GO:0007129~synapsis	5	0.305064	0.0439061	NM_011517, NM_027954, NM_031384, NM_031374, NM_001168246, NM_175296, NM_001167997	1105	17	13588	3.61672	1	0.605504	55.3397
GOTERM_BP_FAT	GO:0070192~chromosome organization involved in meiosis	5	0.305064	0.0439061	NM_011517, NM_027954, NM_031384, NM_031374, NM_001168246, NM_175296, NM_001167997	1105	17	13588	3.61672	1	0.605504	55.3397
GOTERM_BP_FAT	GO:0045670~regulation of osteoclast differentiation	5	0.305064	0.0439061	NM_007462, NM_020507, NM_007778, NM_019690, NM_013692	1105	17	13588	3.61672	1	0.605504	55.3397
GOTERM_BP_FAT	GO:0043067~regulation of programmed cell death	58	3.53874	0.0449739	NM_011625, NM_008943, NM_144792, NM_011130, NM_010432, NM_178634, NM_010433, NM_001165935, NM_007668, NM_133810, NM_133435, NM_001113358, NM_009689, NM_026121, NM_011434, NM_011615, NM_007398, NM_152229, NM_010205, NM_031384, NM_025680, NM_001025392, NM_013692, NM_010937, NM_019635, NM_001122822, NM_026669, NM_007557, NM_021897, NM_019740, NM_001166361, NM_001161737, NM_001166362, NM_001167997, N…	1105	560	13588	1.2736	1	0.611935	56.2267
GOTERM_BP_FAT	GO:0051254~positive regulation of RNA metabolic process	45	2.74558	0.0473859	NM_001045807, NM_001171147, NM_001044705, NM_009368, NM_147221, NM_007920, NM_178634, NM_010433, NM_139227, NM_009709, NM_133919, NM_012005, NM_025507, NM_007715, NM_001038625, NM_010913, NM_001161458, NM_153407, NM_008021, NM_001005867, NM_008320, NM_013555, NM_013634, NM_021455, NM_008390, NM_198960, NM_130869, NM_007935, NM_008739, NM_028487, NM_007913, NM_019426, NM_007914, NM_022309, NM_0011…	1105	419	13588	1.32066	1	0.629023	58.1696
GOTERM_BP_FAT	GO:0007286~spermatid development	10	0.610128	0.0474034	NM_007861, NM_008990, NM_026665, NM_008933, NM_016875, NM_010472, NM_207636, NM_013932, NM_011598, NM_198683	1105	59	13588	2.08421	1	0.626599	58.1833
GOTERM_BP_FAT	GO:0045639~positive regulation of myeloid cell differentiation	6	0.366077	0.047591	NM_028534, NM_010496, NM_019740, NM_007778, NM_019690, NM_013692	1105	25	13588	2.95124	1	0.625543	58.331
GOTERM_BP_FAT	GO:0034622~cellular macromolecular complex assembly	26	1.58633	0.0478705	NM_009321, NM_001146707, NM_011035, NM_026053, NM_030609, NM_178212, NM_007668, NM_033596, NM_026003, NM_001081149, NM_011860, NM_198683, NM_009450, NM_023716, NM_001048267, NM_133840, NM_009433, NM_001033310, NM_175666, NM_172429, NM_026480, NM_023045, NM_009449, NM_172605, NM_013669, NM_010178, NM_178192	1105	217	13588	1.47335	1	0.625222	58.5499
GOTERM_BP_FAT	GO:0010941~regulation of cell death	58	3.53874	0.0486597	NM_011625, NM_008943, NM_144792, NM_011130, NM_010432, NM_178634, NM_010433, NM_001165935, NM_007668, NM_133810, NM_133435, NM_001113358, NM_009689, NM_026121, NM_011434, NM_011615, NM_007398, NM_152229, NM_010205, NM_031384, NM_025680, NM_001025392, NM_013692, NM_010937, NM_019635, NM_001122822, NM_026669, NM_007557, NM_021897, NM_019740, NM_001166361, NM_001161737, NM_001166362, NM_001167997, N…	1105	563	13588	1.26681	1	0.628877	59.1625
GOTERM_BP_FAT	GO:0016331~morphogenesis of embryonic epithelium	12	0.732154	0.04987	NM_022887, NM_016714, NM_001161769, NM_010205, NM_001025391, NM_027184, NM_008245, NM_172496, NM_009022, NM_016965, NM_001127263, NM_001166361, NM_001166362, NM_010588	1105	78	13588	1.89182	1	0.635653	60.0852
GOTERM_BP_FAT	GO:0021953~central nervous system neuron differentiation	8	0.488103	0.0506034	NM_007668, NM_007492, NM_152229, NM_007831, NM_011657, NM_011143, NM_023668, NM_010713	1105	42	13588	2.34225	1	0.638687	60.6347
GOTERM_BP_FAT	GO:0006730~one-carbon metabolic process	16	0.976205	0.0516187	NM_001002240, NM_054089, NM_009800, NM_176917, NM_175296, NM_181322, NM_028296, NM_008739, NM_028791, NM_019426, NM_199196, NM_023537, NM_133653, NM_001168501, NM_001171001, NM_139305	1105	117	13588	1.68162	1	0.643728	61.3837
GOTERM_BP_FAT	GO:0034101~erythrocyte homeostasis	9	0.549115	0.0518955	NM_022655, NM_010405, NM_010747, NM_021500, NM_010496, NM_011578, NM_001098425, NM_008062, NM_007998	1105	51	13588	2.17003	1	0.643304	61.5855
GOTERM_BP_FAT	GO:0000060~protein import into nucleus, translocation	5	0.305064	0.0529405	NM_144909, NM_009427, NM_026665, NM_009368, NM_001164057	1105	18	13588	3.41579	1	0.648408	62.3387
GOTERM_BP_FAT	GO:0022029~telencephalon cell migration	5	0.305064	0.0529405	NM_007668, NM_007492, NM_008943, NM_207655, NM_010014	1105	18	13588	3.41579	1	0.648408	62.3387
GOTERM_BP_FAT	GO:0030097~hemopoiesis	29	1.76937	0.0535392	NM_008943, NM_024124, NM_178357, NM_001098425, NM_008262, NM_009367, NM_010801, NM_007462, NM_001163556, NM_010747, NM_001081149, NM_011578, NM_001161458, NM_008320, NM_013634, NM_008979, NM_007998, NM_008390, NM_010405, NM_007398, NM_021500, NM_010496, NM_177289, NM_009533, NM_007913, NM_008062, NM_022309, NM_009412, NM_001042527, NM_010588	1105	251	13588	1.42075	1	0.650245	62.7638
GOTERM_BP_FAT	GO:0032446~protein modification by small protein conjugation	12	0.732154	0.0538767	NM_177614, NM_007552, NM_019929, NM_001159580, NM_028791, NM_199196, NM_001165894, NM_011277, NM_001038627, NM_022022, NM_001164169, NM_001171026, NM_001111106	1105	79	13588	1.86787	1	0.650226	63.0015
GOTERM_BP_FAT	GO:0010608~posttranscriptional regulation of gene expression	19	1.15924	0.0548962	NM_007386, NM_001113189, NM_007493, NM_198022, NM_016875, NM_133840, NM_023060, NM_001165894, NM_008053, NM_001160222, NM_022655, NM_016965, NM_019776, NM_010124, NM_023831, NM_001142734, NM_178421, NM_011860, NM_009295, NM_013932, NM_001113188	1105	148	13588	1.57865	1	0.65493	63.7107
GOTERM_BP_FAT	GO:0000184~nuclear-transcribed mRNA catabolic process, nonsense-mediated decay	6	0.366077	0.0551327	NM_028761, NM_027490, NM_028291, NM_001142734, NM_133761, NM_001080127	1105	26	13588	2.83773	1	0.654192	63.8734
GOTERM_BP_FAT	GO:0040029~regulation of gene expression, epigenetic	11	0.671141	0.0555313	NM_001002240, NM_019776, NM_009054, NM_133248, NM_001168501, NM_007935, NM_133840, NM_175296, NM_181322, NM_019812, NM_001159589, NM_019426	1105	70	13588	1.93236	1	0.654568	64.1461
GOTERM_BP_FAT	GO:0051261~protein depolymerization	3	0.183038	0.055894	NM_008682, NM_139303, NM_019641	1105	5	13588	7.3781	1	0.654697	64.3924
GOTERM_BP_FAT	GO:0032400~melanosome localization	3	0.183038	0.055894	NM_010864, NM_023635, NM_172441	1105	5	13588	7.3781	1	0.654697	64.3924
GOTERM_BP_FAT	GO:0022027~interkinetic nuclear migration	3	0.183038	0.055894	NM_178686, NM_008245, NM_177089	1105	5	13588	7.3781	1	0.654697	64.3924
GOTERM_BP_FAT	GO:0051905~establishment of pigment granule localization	3	0.183038	0.055894	NM_010864, NM_023635, NM_172441	1105	5	13588	7.3781	1	0.654697	64.3924
GOTERM_BP_FAT	GO:0045649~regulation of macrophage differentiation	3	0.183038	0.055894	NM_172438, NM_010496, NM_007778	1105	5	13588	7.3781	1	0.654697	64.3924
GOTERM_BP_FAT	GO:0001889~liver development	8	0.488103	0.0563886	NM_007398, NM_011578, NM_008021, NM_026873, NM_001098425, NM_008245, NM_008262, NM_013634	1105	43	13588	2.28778	1	0.65571	64.7258
GOTERM_BP_FAT	GO:0007568~aging	10	0.610128	0.0567207	NM_001168492, NM_001127263, NM_001033299, NM_001164217, NM_001122822, NM_001159683, NM_018862, NM_054077, NM_007837, NM_011434, NM_010937	1105	61	13588	2.01587	1	0.655629	64.9481
GOTERM_BP_FAT	GO:0002520~immune system development	33	2.01342	0.0574939	NM_001045807, NM_008943, NM_024124, NM_178357, NM_001098425, NM_008262, NM_018866, NM_009367, NM_010801, NM_007462, NM_001163556, NM_010747, NM_001081149, NM_011578, NM_001161458, NM_008320, NM_013634, NM_008979, NM_007998, NM_008390, NM_010405, NM_007398, NM_021500, NM_010496, NM_177289, NM_009533, NM_007913, NM_008062, NM_022309, NM_009412, NM_007764, NM_011563, NM_001042527, NM_010588	1105	295	13588	1.37558	1	0.65846	65.4603
GOTERM_BP_FAT	GO:0007017~microtubule-based process	25	1.52532	0.0583365	NM_001039934, NM_001033298, NM_001039180, NM_177429, NM_139303, NM_008449, NM_178686, NM_023668, NM_001162870, NM_133851, NM_027411, NM_177089, NM_016962, NM_025565, NM_009689, NM_001042652, NM_023716, NM_009450, NM_008444, NM_019641, NM_010623, NM_024241, NM_027951, NM_008682, NM_146190, NM_009449, NM_023831	1105	211	13588	1.45697	1	0.661688	66.0105
GOTERM_BP_FAT	GO:0032880~regulation of protein localization	13	0.793167	0.0598499	NM_001109992, NM_020270, NM_001025391, NM_031374, NM_009368, NM_133248, NM_178686, NM_001165894, NM_007668, NM_007462, NM_008682, NM_016965, NM_008857	1105	90	13588	1.77621	1	0.669107	66.978
GOTERM_BP_FAT	GO:0043242~negative regulation of protein complex disassembly	7	0.42709	0.0604847	NM_007462, NM_001039934, NM_007965, NM_009509, NM_001163394, NM_009797, NM_009798, NM_172441	1105	35	13588	2.45937	1	0.670852	67.376
GOTERM_BP_FAT	GO:0007127~meiosis I	7	0.42709	0.0604847	NM_011517, NM_027954, NM_013917, NM_031384, NM_031374, NM_001168246, NM_175296, NM_001167997, NM_025415	1105	35	13588	2.45937	1	0.670852	67.376
GOTERM_BP_FAT	GO:0051028~mRNA transport	10	0.610128	0.0617931	NM_172268, NM_023045, NM_170591, NM_016714, NM_172438, NM_001142734, NM_010178, NM_013932, NM_148932, NM_007916	1105	62	13588	1.98336	1	0.676703	68.1821
GOTERM_BP_FAT	GO:0030278~regulation of ossification	9	0.549115	0.0627492	NM_007462, NM_020507, NM_009427, NM_001038627, NM_015732, NM_007778, NM_001136063, NM_001136079, NM_019690	1105	53	13588	2.08814	1	0.680284	68.7592
GOTERM_BP_FAT	GO:0031069~hair follicle morphogenesis	5	0.305064	0.0629031	NM_001127263, NM_133730, NM_011427, NM_019956, NM_009367	1105	19	13588	3.23601	1	0.679017	68.8512
GOTERM_BP_FAT	GO:0000910~cytokinesis	6	0.366077	0.0633233	NM_001042652, NM_016962, NM_007462, NM_019771, NM_001162870, NM_133851, NM_009689, NM_011193	1105	27	13588	2.73263	1	0.679349	69.101
GOTERM_BP_FAT	GO:0051186~cofactor metabolic process	22	1.34228	0.0646035	NM_007386, NM_080633, NM_134246, NM_026779, NM_030225, NM_026444, NM_019966, NM_145965, NM_027772, NM_008062, NM_026921, NM_022655, NM_009415, NM_026551, NM_133435, NM_009075, NM_134037, NM_027945, NM_153501, NM_024195, NM_007998, NM_011434	1105	182	13588	1.48643	1	0.684725	69.8505
GOTERM_BP_FAT	GO:0021537~telencephalon development	11	0.671141	0.0650087	NM_022887, NM_152229, NM_007492, NM_008943, NM_010205, NM_207655, NM_178686, NM_177089, NM_007668, NM_010132, NM_001166361, NM_001166362, NM_010014	1105	72	13588	1.87868	1	0.684931	70.0841
GOTERM_BP_FAT	GO:0003002~regionalization	25	1.52532	0.0664203	NM_007552, NM_008943, NM_029931, NM_015732, NM_001012638, NM_010432, NM_010433, NM_008245, NM_007462, NM_027326, NM_016965, NM_013555, NM_011023, NM_001077193, NM_001025391, NM_010205, NM_011657, NM_010262, NM_007561, NM_026577, NM_009022, NM_007764, NM_010132, NM_001127263, NM_011277, NM_001166361, NM_001166362, NM_010754	1105	214	13588	1.43655	1	0.690878	70.8847
GOTERM_BP_FAT	GO:0017038~protein import	12	0.732154	0.0671651	NM_172268, NM_001048267, NM_144909, NM_009427, NM_023045, NM_026665, NM_001013774, NM_178390, NM_009368, NM_008466, NM_001164057, NM_001161825	1105	82	13588	1.79954	1	0.692951	71.2989
GOTERM_BP_FAT	GO:0030334~regulation of cell migration	13	0.793167	0.0685209	NM_007398, NM_018811, NM_016780, NM_010415, NM_007778, NM_008262, NM_007668, NM_010681, NM_007462, NM_001164628, NM_022656, NM_146061, NM_025846, NM_011578	1105	92	13588	1.7376	1	0.698348	72.0387
GOTERM_BP_FAT	GO:0001824~blastocyst development	9	0.549115	0.0686683	NM_007398, NM_010415, NM_011578, NM_133762, NM_001113358, NM_001161853, NM_023668, NM_001098425, NM_001163642	1105	54	13588	2.04947	1	0.697069	72.118
GOTERM_BP_FAT	GO:0008283~cell proliferation	28	1.70836	0.06973	NM_008943, NM_178686, NM_023668, NM_008245, NM_011487, NM_177089, NM_009367, NM_008575, NM_011578, NM_024457, NM_013634, NM_001111078, NM_007492, NM_001013368, NM_010205, NM_009533, NM_010262, NM_001164222, NM_001163642, NM_010937, NM_010132, NM_001127263, NM_011563, NM_001166361, NM_133762, NM_008138, NM_001166362, NM_009939, NM_001081117, NM_199042	1105	247	13588	1.39397	1	0.700746	72.6831
GOTERM_BP_FAT	GO:0009952~anterior/posterior pattern formation	19	1.15924	0.0711493	NM_001077193, NM_011023, NM_007552, NM_008943, NM_029931, NM_015732, NM_010432, NM_010262, NM_008245, NM_010433, NM_007561, NM_009022, NM_007764, NM_007462, NM_010132, NM_027326, NM_016965, NM_011277, NM_013555, NM_010754	1105	153	13588	1.52706	1	0.706227	73.4218
GOTERM_BP_FAT	GO:0006732~coenzyme metabolic process	18	1.09823	0.0720946	NM_007386, NM_080633, NM_134246, NM_026779, NM_030225, NM_026444, NM_019966, NM_145965, NM_027772, NM_008062, NM_009415, NM_026551, NM_133435, NM_009075, NM_134037, NM_027945, NM_153501, NM_011434	1105	143	13588	1.54785	1	0.709116	73.9032
GOTERM_BP_FAT	GO:0043065~positive regulation of apoptosis	28	1.70836	0.0724784	NM_011625, NM_008943, NM_009368, NM_010432, NM_019573, NM_010433, NM_178634, NM_009367, NM_007668, NM_007462, NM_133810, NM_001163672, NM_011143, NM_007837, NM_011615, NM_207692, NM_001025392, NM_025680, NM_023635, NM_013692, NM_019635, NM_001127263, NM_021897, NM_007557, NM_019740, NM_001161737, NM_017402, NM_172149, NM_019516	1105	248	13588	1.38835	1	0.709073	74.0964
GOTERM_BP_FAT	GO:0043087~regulation of GTPase activity	13	0.793167	0.0731474	NM_028534, NM_001113362, NM_007964, NM_010472, NM_023668, NM_010273, NM_008112, NM_134091, NM_011896, NM_144517, NM_010026, NM_133716, NM_001004144	1105	93	13588	1.71891	1	0.710488	74.4297
GOTERM_BP_FAT	GO:0016071~mRNA metabolic process	33	2.01342	0.0739436	NM_019943, NM_197982, NM_028761, NM_026053, NM_009702, NM_027189, NM_025507, NM_172438, NM_027879, NM_001163266, NM_182939, NM_026899, NM_025280, NM_001008422, NM_001080127, NM_178164, NM_198683, NM_028677, NM_016875, NM_028291, NM_008891, NM_133840, NM_031403, NM_026045, NM_001110830, NM_172429, NM_133905, NM_027490, NM_172605, NM_170760, NM_001142734, NM_010178, NM_133761	1105	302	13588	1.34369	1	0.712525	74.8212
GOTERM_BP_FAT	GO:0048729~tissue morphogenesis	27	1.64735	0.0744141	NM_022887, NM_016714, NM_027184, NM_008245, NM_009367, NM_133730, NM_016965, NM_011578, NM_026873, NM_013634, NM_001110205, NM_001161769, NM_008970, NM_019956, NM_001025391, NM_010205, NM_207655, NM_007778, NM_172496, NM_007561, NM_009022, NM_001127263, NM_011427, NM_007557, NM_001166361, NM_001166362, NM_010754, NM_010588, NM_139305	1105	238	13588	1.39502	1	0.712902	75.0499
GOTERM_BP_FAT	GO:0051101~regulation of DNA binding	11	0.671141	0.0754643	NM_020508, NM_011563, NM_008970, NM_001159774, NM_175031, NM_011949, NM_011578, NM_011952, NM_010432, NM_010433, NM_007837	1105	74	13588	1.82791	1	0.716147	75.5533
GOTERM_BP_FAT	GO:0006112~energy reserve metabolic process	7	0.42709	0.0756447	NM_172707, NM_010560, NM_030678, NM_019690, NM_001165894, NM_177741, NM_011224	1105	37	13588	2.32643	1	0.715076	75.6388
GOTERM_BP_FAT	GO:0000398~nuclear mRNA splicing, via spliceosome	7	0.42709	0.0756447	NM_172429, NM_025507, NM_172605, NM_026053, NM_031403, NM_010178, NM_198683	1105	37	13588	2.32643	1	0.715076	75.6388
GOTERM_BP_FAT	GO:0000375~RNA splicing, via transesterification reactions	7	0.42709	0.0756447	NM_172429, NM_025507, NM_172605, NM_026053, NM_031403, NM_010178, NM_198683	1105	37	13588	2.32643	1	0.715076	75.6388
GOTERM_BP_FAT	GO:0006352~transcription initiation	7	0.42709	0.0756447	NM_013684, NM_001167988, NM_026836, NM_175335, NM_001033197, NM_145076, NM_025579	1105	37	13588	2.32643	1	0.715076	75.6388
GOTERM_BP_FAT	GO:0000377~RNA splicing, via transesterification reactions with bulged adenosine as nucleophile	7	0.42709	0.0756447	NM_172429, NM_025507, NM_172605, NM_026053, NM_031403, NM_010178, NM_198683	1105	37	13588	2.32643	1	0.715076	75.6388
GOTERM_BP_FAT	GO:0043068~positive regulation of programmed cell death	28	1.70836	0.078198	NM_011625, NM_008943, NM_009368, NM_010432, NM_019573, NM_010433, NM_178634, NM_009367, NM_007668, NM_007462, NM_133810, NM_001163672, NM_011143, NM_007837, NM_011615, NM_207692, NM_001025392, NM_025680, NM_023635, NM_013692, NM_019635, NM_001127263, NM_021897, NM_007557, NM_019740, NM_001161737, NM_017402, NM_172149, NM_019516	1105	250	13588	1.37725	1	0.725449	76.819
GOTERM_BP_FAT	GO:0007096~regulation of exit from mitosis	3	0.183038	0.0794048	NM_009689, NM_181345, NM_012039	1105	6	13588	6.14842	1	0.729184	77.3578
GOTERM_BP_FAT	GO:0051875~pigment granule localization	3	0.183038	0.0794048	NM_010864, NM_023635, NM_172441	1105	6	13588	6.14842	1	0.729184	77.3578
GOTERM_BP_FAT	GO:0042127~regulation of cell proliferation	54	3.29469	0.08197	NM_001164217, NM_007671, NM_010432, NM_010433, NM_008245, NM_199196, NM_008575, NM_134097, NM_011578, NM_013634, NM_007398, NM_152229, NM_007492, NM_010205, NM_025788, NM_146040, NM_013692, NM_010937, NM_009022, NM_011896, NM_018862, NM_007557, NM_021442, NM_001166361, NM_010560, NM_008138, NM_001166362, NM_022887, NM_010415, NM_007552, NM_021284, NM_015732, NM_009368, NM_001161853, NM_021884, NM…	1105	538	13588	1.23425	1	0.738968	78.4642
GOTERM_BP_FAT	GO:0046854~phosphoinositide phosphorylation	4	0.244051	0.0827867	NM_011083, NM_001164052, NM_008839, NM_027184	1105	13	13588	3.78364	1	0.740717	78.8056
GOTERM_BP_FAT	GO:0002763~positive regulation of myeloid leukocyte differentiation	4	0.244051	0.0827867	NM_010496, NM_007778, NM_019690, NM_013692	1105	13	13588	3.78364	1	0.740717	78.8056
GOTERM_BP_FAT	GO:0008284~positive regulation of cell proliferation	31	1.8914	0.0830077	NM_001164217, NM_007552, NM_010415, NM_021284, NM_010432, NM_010433, NM_199196, NM_009367, NM_033562, NM_008575, NM_010747, NM_008021, NM_013634, NM_011333, NM_007398, NM_152229, NM_008970, NM_010205, NM_025788, NM_207655, NM_146040, NM_007778, NM_010937, NM_009022, NM_001127263, NM_018862, NM_001042527, NM_001166361, NM_008138, NM_001166362, NM_010560, NM_001135100, NM_007701	1105	284	13588	1.34226	1	0.739824	78.8971
GOTERM_BP_FAT	GO:0010942~positive regulation of cell death	28	1.70836	0.0842182	NM_011625, NM_008943, NM_009368, NM_010432, NM_019573, NM_010433, NM_178634, NM_009367, NM_007668, NM_007462, NM_133810, NM_001163672, NM_011143, NM_007837, NM_011615, NM_207692, NM_001025392, NM_025680, NM_023635, NM_013692, NM_019635, NM_001127263, NM_021897, NM_007557, NM_019740, NM_001161737, NM_017402, NM_172149, NM_019516	1105	252	13588	1.36631	1	0.74326	79.3916
GOTERM_BP_FAT	GO:0019935~cyclic-nucleotide-mediated signaling	10	0.610128	0.0849005	NM_008141, NM_008970, NM_019832, NM_010124, NM_012030, NM_153534, NM_008138, NM_001136079, NM_019690, NM_011272	1105	66	13588	1.86316	1	0.744362	79.6656
GOTERM_BP_FAT	GO:0050658~RNA transport	10	0.610128	0.0849005	NM_172268, NM_023045, NM_170591, NM_016714, NM_172438, NM_001142734, NM_010178, NM_013932, NM_148932, NM_007916	1105	66	13588	1.86316	1	0.744362	79.6656
GOTERM_BP_FAT	GO:0050657~nucleic acid transport	10	0.610128	0.0849005	NM_172268, NM_023045, NM_170591, NM_016714, NM_172438, NM_001142734, NM_010178, NM_013932, NM_148932, NM_007916	1105	66	13588	1.86316	1	0.744362	79.6656
GOTERM_BP_FAT	GO:0051236~establishment of RNA localization	10	0.610128	0.0849005	NM_172268, NM_023045, NM_170591, NM_016714, NM_172438, NM_001142734, NM_010178, NM_013932, NM_148932, NM_007916	1105	66	13588	1.86316	1	0.744362	79.6656
GOTERM_BP_FAT	GO:0030835~negative regulation of actin filament depolymerization	5	0.305064	0.0855274	NM_007965, NM_009509, NM_001163394, NM_009797, NM_009798, NM_172441	1105	21	13588	2.92782	1	0.745214	79.9142
GOTERM_BP_FAT	GO:0035023~regulation of Rho protein signal transduction	12	0.732154	0.0879226	NM_019867, NM_027144, NM_019671, NM_023668, NM_001145887, NM_001047159, NM_001003912, NM_001112744, NM_001033253, NM_017402, NM_134082, NM_001081412, NM_053072	1105	86	13588	1.71584	1	0.75343	80.838
GOTERM_BP_FAT	GO:0030099~myeloid cell differentiation	13	0.793167	0.088207	NM_010405, NM_008943, NM_021500, NM_010496, NM_177289, NM_001098425, NM_008062, NM_022309, NM_010747, NM_001081149, NM_011578, NM_001161458, NM_008320, NM_007998	1105	96	13588	1.6652	1	0.752804	80.945
GOTERM_BP_FAT	GO:0051494~negative regulation of cytoskeleton organization	8	0.488103	0.0912448	NM_007462, NM_001039934, NM_007965, NM_009509, NM_001163394, NM_009797, NM_009798, NM_019641, NM_172441	1105	48	13588	2.04947	1	0.763219	82.0532
GOTERM_BP_FAT	GO:0030218~erythrocyte differentiation	8	0.488103	0.0912448	NM_010405, NM_010747, NM_021500, NM_010496, NM_011578, NM_001098425, NM_008062, NM_007998	1105	48	13588	2.04947	1	0.763219	82.0532
GOTERM_BP_FAT	GO:0006281~DNA repair	25	1.52532	0.0916874	NM_011130, NM_001044371, NM_027877, NM_001081222, NM_011264, NM_013917, NM_025280, NM_201610, NM_001013608, NM_019668, NM_028039, NM_011434, NM_001111078, NM_015769, NM_001166381, NM_028875, NM_013733, NM_009533, NM_172663, NM_027257, NM_028791, NM_009011, NM_001122822, NM_001042527, NM_181281	1105	222	13588	1.38478	1	0.763197	82.2094
GOTERM_BP_FAT	GO:0010498~proteasomal protein catabolic process	6	0.366077	0.0917302	NM_177614, NM_009011, NM_001081457, NM_033562, NM_001081458, NM_001135001, NM_009847, NM_011631, NM_001171026	1105	30	13588	2.45937	1	0.761618	82.2245
GOTERM_BP_FAT	GO:0043161~proteasomal ubiquitin-dependent protein catabolic process	6	0.366077	0.0917302	NM_177614, NM_009011, NM_001081457, NM_033562, NM_001081458, NM_001135001, NM_009847, NM_011631, NM_001171026	1105	30	13588	2.45937	1	0.761618	82.2245
GOTERM_BP_FAT	GO:0030111~regulation of Wnt receptor signaling pathway	7	0.42709	0.0927609	NM_007462, NM_011492, NM_008702, NM_015732, NM_001159598, NM_019573, NM_008245	1105	39	13588	2.20712	1	0.763885	82.5831
GOTERM_BP_FAT	GO:0051270~regulation of cell motion	14	0.854179	0.0930728	NM_007398, NM_018811, NM_016780, NM_010415, NM_007778, NM_008262, NM_019641, NM_007668, NM_007462, NM_010681, NM_001164628, NM_022656, NM_146061, NM_025846, NM_011578	1105	107	13588	1.60893	1	0.763361	82.6904
GOTERM_BP_FAT	GO:0008380~RNA splicing	23	1.40329	0.0931567	NM_197982, NM_008891, NM_133840, NM_026053, NM_009702, NM_031403, NM_026045, NM_001110830, NM_027189, NM_172429, NM_025507, NM_172438, NM_027879, NM_172605, NM_170760, NM_001142734, NM_001163266, NM_182939, NM_010178, NM_001008422, NM_001080127, NM_198683, NM_028677	1105	201	13588	1.4071	1	0.761965	82.7191
GOTERM_BP_FAT	GO:0032870~cellular response to hormone stimulus	9	0.549115	0.0956541	NM_197985, NM_001109992, NM_010124, NM_008857, NM_001163688, NM_001031667, NM_001165894, NM_181585, NM_009426	1105	58	13588	1.90813	1	0.769715	83.5538
GOTERM_BP_FAT	GO:0005996~monosaccharide metabolic process	22	1.34228	0.0956768	NM_025700, NM_008839, NM_019468, NM_008262, NM_030678, NM_001165894, NM_008062, NM_019703, NM_011099, NM_024243, NM_009415, NM_022656, NM_027629, NM_010699, NM_172707, NM_009075, NM_010560, NM_025837, NM_176963, NM_001025388, NM_177741, NM_011224	1105	191	13588	1.41639	1	0.768111	83.5612
GOTERM_BP_FAT	GO:0021587~cerebellum morphogenesis	5	0.305064	0.0981275	NM_007668, NM_023328, NM_008098, NM_010014, NM_010322	1105	22	13588	2.79473	1	0.775415	84.3429
GOTERM_BP_FAT	GO:0008299~isoprenoid biosynthetic process	5	0.305064	0.0981275	NM_009022, NM_145360, NM_010191, NM_027772, NM_010282	1105	22	13588	2.79473	1	0.775415	84.3429
GOTERM_BP_FAT	GO:0035265~organ growth	5	0.305064	0.0981275	NM_019969, NM_001109992, NM_011578, NM_010754, NM_009367	1105	22	13588	2.79473	1	0.775415	84.3429
GOTERM_BP_FAT	GO:0007565~female pregnancy	10	0.610128	0.0981559	NM_197985, NM_001098425, NM_007677, NM_001110316, NM_026480, NM_001100186, NM_001013765, NM_011860, NM_001161802, NM_013634, NM_013499, NM_019668, NM_011434	1105	68	13588	1.80836	1	0.773859	84.3518
GOTERM_BP_FAT	GO:0046834~lipid phosphorylation	4	0.244051	0.0992505	NM_011083, NM_001164052, NM_008839, NM_027184	1105	14	13588	3.51338	1	0.776132	84.6893
GOTERM_BP_FAT	GO:0050808~synapse organization	8	0.488103	0.0993972	NM_022887, NM_010864, NM_145965, NM_011035, NM_011682, NM_207675, NM_010322, NM_007664	1105	49	13588	2.00765	1	0.775014	84.734

## Sheet: Blue KEGG
Category	Term	Count	%	PValue	Genes	List Total	Pop Hits	Pop Total	Fold Enrichment	Bonferroni	Benjamini	FDR	B
KEGG_PATHWAY	mmu05211:Renal cell carcinoma	19	1.15924	3.17033e-06	NM_145541, NM_001109992, NM_027470, NM_021284, NM_011035, NM_011949, NM_008839, NM_009368, NM_011952, NM_001165894, NM_009709, NM_010937, NM_009367, NM_007764, NM_054050, NM_133656, NM_001164052, NM_001037737, NM_024457, NM_181585	440	70	5738	3.53968	0.000526138	0.000526138	0.00385213
KEGG_PATHWAY	mmu05210:Colorectal cancer	20	1.22026	1.85644e-05	NM_008055, NM_207692, NM_207655, NM_007889, NM_021284, NM_015732, NM_011949, NM_008839, NM_009368, NM_007831, NM_011952, NM_001165894, NM_009367, NM_007462, NM_001164052, NM_001163672, NM_001159598, NM_001145836, NM_009689, NM_010754, NM_181585	440	86	5738	3.03277	0.00307698	0.00153968	0.0225549
KEGG_PATHWAY	mmu05213:Endometrial cancer	15	0.915192	2.26485e-05	NM_015732, NM_011949, NM_011062, NM_021284, NM_207655, NM_008839, NM_001164519, NM_011952, NM_001165894, NM_010937, NM_007462, NM_001164052, NM_019740, NM_001159598, NM_181585	440	52	5738	3.7618	0.00375263	0.00125245	0.0275162
KEGG_PATHWAY	mmu04012:ErbB signaling pathway	19	1.15924	7.75411e-05	NM_010415, NM_207692, NM_027470, NM_207655, NM_021284, NM_011035, NM_011949, NM_008839, NM_032002, NM_011952, NM_001165894, NM_010937, NM_007764, NM_133656, NM_001164052, NM_001163672, NM_009157, NM_001136104, NM_001114334, NM_181585	440	87	5738	2.84801	0.0127898	0.00321291	0.0941778
KEGG_PATHWAY	mmu04910:Insulin signaling pathway	25	1.52532	0.000102922	NM_022887, NM_011062, NM_011949, NM_021284, NM_030678, NM_008027, NM_009896, NM_001159774, NM_172707, NM_133656, NM_001164052, NM_001163672, NM_008857, NM_001114334, NM_181585, NM_011224, NM_207692, NM_008839, NM_011952, NM_001165894, NM_010937, NM_007764, NM_054050, NM_016979, NM_001033269, NM_177741	440	138	5738	2.36248	0.0169407	0.00341134	0.124986
KEGG_PATHWAY	mmu05220:Chronic myeloid leukemia	17	1.03722	0.000155563	NM_001109992, NM_177733, NM_021284, NM_011949, NM_008839, NM_009368, NM_011952, NM_001165894, NM_010937, NM_009367, NM_007764, NM_001159774, NM_133656, NM_001164052, NM_021442, NM_181585, NM_001081412	440	76	5738	2.91705	0.0254948	0.00429499	0.188857
KEGG_PATHWAY	mmu00620:Pyruvate metabolism	12	0.732154	0.000178133	NM_025374, NM_001159626, NM_007861, NM_009656, NM_011099, NM_145494, NM_008615, NM_010699, NM_019993, NM_138600, NM_027570, NM_007437	440	41	5738	3.81685	0.0291397	0.00421575	0.21623
KEGG_PATHWAY	mmu04010:MAPK signaling pathway	38	2.31849	0.000210164	NM_011943, NM_001146176, NM_021284, NM_011949, NM_011035, NM_009368, NM_007923, NM_144825, NM_001002012, NM_138667, NM_025278, NM_009367, NM_145429, NM_001159774, NM_022012, NM_001044741, NM_133656, NM_001025093, NM_025846, NM_025949, NM_009157, NM_001163672, NM_024457, NM_007837, NM_024459, NM_145541, NM_207692, NM_010205, NM_207655, NM_011952, NM_019641, NM_009715, NM_001165894, NM_010937, NM_0…	440	265	5738	1.87002	0.0342892	0.00435186	0.255066
KEGG_PATHWAY	mmu04062:Chemokine signaling pathway	29	1.76937	0.000251841	NM_011949, NM_011035, NM_021284, NM_001031667, NM_018866, NM_025278, NM_010318, NM_010316, NM_145429, NM_001145887, NM_013531, NM_001159774, NM_010747, NM_133656, NM_001164052, NM_024457, NM_181585, NM_145541, NM_011333, NM_138719, NM_008839, NM_011952, NM_001165894, NM_010937, NM_007764, NM_016979, NM_019740, NM_153534, NM_008138	440	182	5738	2.07795	0.0409489	0.00463488	0.305577
KEGG_PATHWAY	mmu05212:Pancreatic cancer	16	0.976205	0.000280957	NM_207692, NM_177733, NM_207655, NM_021284, NM_011949, NM_008839, NM_009368, NM_011952, NM_001164056, NM_001165894, NM_009367, NM_001159774, NM_001164052, NM_001163672, NM_001145836, NM_010754, NM_181585	440	72	5738	2.89798	0.0455742	0.00465368	0.34085
KEGG_PATHWAY	mmu04810:Regulation of actin cytoskeleton	32	1.95241	0.000458941	NM_016780, NM_001164662, NM_027470, NM_021284, NM_027144, NM_011949, NM_011035, NM_013456, NM_019670, NM_153423, NM_025278, NM_001145887, NM_007462, NM_153505, NM_016965, NM_172707, NM_133656, NM_025846, NM_001164052, NM_181585, NM_010205, NM_207655, NM_008839, NM_011952, NM_010937, NM_007764, NM_001037755, NM_001166361, NM_001166362, NM_017402, NM_019410, NM_010717, NM_028376, NM_001004144	440	217	5738	1.92308	0.0733707	0.00690349	0.556224
KEGG_PATHWAY	mmu00410:beta-Alanine metabolism	8	0.488103	0.000906359	NM_009656, NM_019966, NM_177450, NM_019993, NM_138600, NM_001164466, NM_178878, NM_007437	440	22	5738	4.74215	0.139743	0.0124653	1.09575
KEGG_PATHWAY	mmu04666:Fc gamma R-mediated phagocytosis	18	1.09823	0.00107179	NM_001025947, NM_011035, NM_011949, NM_008839, NM_011952, NM_008903, NM_001164056, NM_153423, NM_015817, NM_001165894, NM_007764, NM_010747, NM_133656, NM_001164052, NM_010026, NM_010717, NM_001114334, NM_181585	440	98	5738	2.39527	0.163068	0.0135999	1.29455
KEGG_PATHWAY	mmu04144:Endocytosis	29	1.76937	0.00138063	NM_001025947, NM_028534, NM_008368, NM_019535, NM_139302, NM_021884, NM_001002012, NM_172557, NM_001164056, NM_001134384, NM_181403, NM_126165, NM_145429, NM_024436, NM_020578, NM_001038627, NM_008857, NM_024456, NM_010026, NM_133716, NM_028870, NM_207655, NM_033560, NM_024239, NM_027915, NM_019729, NM_001159964, NM_001003908, NM_001004144	440	202	5738	1.87221	0.204944	0.0162482	1.66472
KEGG_PATHWAY	mmu04914:Progesterone-mediated oocyte maturation	16	0.976205	0.00173934	NM_175300, NM_207692, NM_021284, NM_011949, NM_019757, NM_008839, NM_011952, NM_001165894, NM_183417, NM_023117, NM_016979, NM_025949, NM_001164052, NM_001163672, NM_153534, NM_008138, NM_001111075, NM_181585	440	85	5738	2.45476	0.250974	0.0190811	2.09306
KEGG_PATHWAY	mmu05223:Non-small cell lung cancer	12	0.732154	0.00217972	NM_001164052, NM_177733, NM_019740, NM_011062, NM_011949, NM_207655, NM_021284, NM_008839, NM_011952, NM_001165894, NM_181585, NM_010937	440	54	5738	2.89798	0.303877	0.022385	2.61658
KEGG_PATHWAY	mmu04150:mTOR signaling pathway	12	0.732154	0.00217972	NM_022887, NM_011492, NM_001164052, NM_025949, NM_011062, NM_011949, NM_008839, NM_011952, NM_001033269, NM_001114334, NM_001165894, NM_181585	440	54	5738	2.89798	0.303877	0.022385	2.61658
KEGG_PATHWAY	mmu00310:Lysine degradation	10	0.610128	0.003185	NM_009656, NM_030225, NM_019993, NM_138600, NM_178391, NM_178878, NM_008739, NM_001081024, NM_007437, NM_001163642	440	41	5738	3.18071	0.411132	0.03067	3.80203
KEGG_PATHWAY	mmu00903:Limonene and pinene degradation	6	0.366077	0.00403961	NM_009656, NM_019750, NM_019993, NM_138600, NM_178878, NM_007437	440	15	5738	5.21636	0.48928	0.0366415	4.79939
KEGG_PATHWAY	mmu04722:Neurotrophin signaling pathway	20	1.22026	0.00438596	NM_145541, NM_001109992, NM_008943, NM_207692, NM_021284, NM_011949, NM_008839, NM_011952, NM_001165894, NM_010937, NM_007764, NM_054050, NM_001159774, NM_133656, NM_025949, NM_018871, NM_001164052, NM_019740, NM_001163672, NM_024457, NM_181585	440	130	5738	2.00629	0.517932	0.0376757	5.20088
KEGG_PATHWAY	mmu05200:Pathways in cancer	39	2.3795	0.00452471	NM_008055, NM_001146176, NM_177733, NM_007889, NM_021284, NM_011949, NM_015732, NM_009368, NM_001164519, NM_009709, NM_009367, NM_007462, NM_016904, NM_001159774, NM_175031, NM_133656, NM_001164052, NM_001037134, NM_001163672, NM_001159598, NM_001164169, NM_009689, NM_001081412, NM_181585, NM_207692, NM_001025391, NM_010205, NM_207655, NM_011631, NM_008839, NM_007831, NM_011952, NM_001165894, NM_…	440	323	5738	1.5746	0.528957	0.0369407	5.36128
KEGG_PATHWAY	mmu04520:Adherens junction	14	0.854179	0.00457391	NM_201529, NM_008990, NM_013456, NM_011949, NM_207655, NM_001164519, NM_011952, NM_138744, NM_153423, NM_021495, NM_001037755, NM_011427, NM_008702, NM_010754	440	76	5738	2.40227	0.532806	0.0355899	5.4181
KEGG_PATHWAY	mmu03018:RNA degradation	12	0.732154	0.00514879	NM_001037848, NM_019943, NM_178078, NM_028761, NM_027490, NM_212484, NM_001081352, NM_001164413, NM_198600, NM_133761, NM_020558, NM_001025388	440	60	5738	2.60818	0.575527	0.0382015	6.07968
KEGG_PATHWAY	mmu00330:Arginine and proline metabolism	11	0.671141	0.00608977	NM_007444, NM_009656, NM_019993, NM_016978, NM_138600, NM_025412, NM_009705, NM_001081081, NM_011031, NM_007437, NM_001136076, NM_011030	440	53	5738	2.7066	0.637232	0.043129	7.15342
KEGG_PATHWAY	mmu00640:Propanoate metabolism	8	0.488103	0.00634077	NM_009656, NM_019966, NM_010699, NM_019993, NM_134042, NM_138600, NM_178878, NM_007437	440	30	5738	3.47758	0.652128	0.0430428	7.43792
KEGG_PATHWAY	mmu05215:Prostate cancer	15	0.915192	0.00789641	NM_177733, NM_011949, NM_011062, NM_021284, NM_207655, NM_011631, NM_008839, NM_011952, NM_001165894, NM_010937, NM_183417, NM_001159774, NM_001037134, NM_001164052, NM_181585	440	90	5738	2.17348	0.731796	0.0512788	9.18343
KEGG_PATHWAY	mmu00340:Histidine metabolism	7	0.42709	0.00980704	NM_009656, NM_177450, NM_019993, NM_138600, NM_025907, NM_027857, NM_007437	440	25	5738	3.65145	0.805243	0.0609845	11.2859
KEGG_PATHWAY	mmu00010:Glycolysis / Gluconeogenesis	12	0.732154	0.0132682	NM_007861, NM_009656, NM_019703, NM_011099, NM_009415, NM_010699, NM_019993, NM_138600, NM_025700, NM_007437, NM_176963, NM_001025388	440	68	5738	2.30134	0.891093	0.0788393	14.9812
KEGG_PATHWAY	mmu04130:SNARE interactions in vesicular transport	8	0.488103	0.0231751	NM_144521, NM_016800, NM_133887, NM_001167799, NM_172149, NM_023348, NM_019650, NM_018768	440	38	5738	2.74545	0.979603	0.129783	24.7918
KEGG_PATHWAY	mmu00020:Citrate cycle (TCA cycle)	7	0.42709	0.027655	NM_007386, NM_080633, NM_007861, NM_030225, NM_026444, NM_134037, NM_027945	440	31	5738	2.94472	0.99049	0.148309	28.8773
KEGG_PATHWAY	mmu05221:Acute myeloid leukemia	10	0.610128	0.0276659	NM_001159774, NM_001164052, NM_011949, NM_021284, NM_008839, NM_011952, NM_001114334, NM_001165894, NM_181585, NM_010937	440	57	5738	2.28788	0.990508	0.143792	28.887
KEGG_PATHWAY	mmu04540:Gap junction	13	0.793167	0.0296013	NM_009450, NM_023716, NM_011949, NM_021284, NM_207655, NM_011952, NM_019690, NM_010937, NM_016979, NM_009449, NM_139059, NM_153534, NM_008138	440	86	5738	1.9713	0.993181	0.148626	30.5879
KEGG_PATHWAY	mmu00564:Glycerophospholipid metabolism	11	0.671141	0.0298222	NM_133757, NM_019750, NM_018862, NM_211138, NM_173370, NM_008903, NM_009981, NM_001164056, NM_010322, NM_015817, NM_011942	440	67	5738	2.14104	0.993434	0.145344	30.7797
KEGG_PATHWAY	mmu04930:Type II diabetes mellitus	9	0.549115	0.0308171	NM_009896, NM_011099, NM_001159774, NM_207692, NM_001164052, NM_011949, NM_001163672, NM_008839, NM_011952, NM_181585	440	49	5738	2.39527	0.994462	0.145688	31.6373
KEGG_PATHWAY	mmu04350:TGF-beta signaling pathway	13	0.793167	0.0320599	NM_001110205, NM_010495, NM_010496, NM_011949, NM_009368, NM_011952, NM_007561, NM_009367, NM_011543, NM_007557, NM_001038627, NM_010754, NM_001114334	440	87	5738	1.94864	0.995524	0.147082	32.6949
KEGG_PATHWAY	mmu04110:Cell cycle	17	1.03722	0.033975	NM_001025378, NM_175300, NM_177733, NM_009368, NM_019757, NM_007671, NM_009445, NM_001163791, NM_009367, NM_011543, NM_183417, NM_013917, NM_023117, NM_018871, NM_001037134, NM_201370, NM_010754, NM_001111075	440	128	5738	1.732	0.996778	0.151206	34.2952
KEGG_PATHWAY	mmu00270:Cysteine and methionine metabolism	7	0.42709	0.0365876	NM_001081695, NM_007444, NM_133653, NM_033037, NM_010699, NM_024433, NM_019448, NM_001171001	440	33	5738	2.76625	0.997945	0.157914	36.4221
KEGG_PATHWAY	mmu04960:Aldosterone-regulated sodium reabsorption	8	0.488103	0.0381338	NM_009721, NM_001164052, NM_011062, NM_011949, NM_021284, NM_008839, NM_011952, NM_181585	440	42	5738	2.48398	0.998426	0.160068	37.6509
KEGG_PATHWAY	mmu05218:Melanoma	11	0.671141	0.0423773	NM_010205, NM_177733, NM_021284, NM_207655, NM_011949, NM_008839, NM_011952, NM_001165894, NM_010937, NM_001164052, NM_001166361, NM_001166362, NM_181585	440	71	5738	2.02042	0.999244	0.172345	40.9122
KEGG_PATHWAY	mmu00030:Pentose phosphate pathway	6	0.366077	0.0441716	NM_031379, NM_019703, NM_025700, NM_009075, NM_019468, NM_008062	440	26	5738	3.00944	0.999447	0.174933	42.2435
KEGG_PATHWAY	mmu04664:Fc epsilon RI signaling pathway	12	0.732154	0.0465776	NM_011943, NM_207692, NM_021284, NM_011949, NM_008839, NM_011952, NM_001165894, NM_010937, NM_010747, NM_001164052, NM_001163672, NM_009157, NM_181585	440	82	5738	1.90843	0.999636	0.179584	43.9855
KEGG_PATHWAY	mmu01040:Biosynthesis of unsaturated fatty acids	6	0.366077	0.0509389	NM_015729, NM_134246, NM_024450, NM_001146058, NM_178878, NM_134118	440	27	5738	2.89798	0.99983	0.190775	47.0207
KEGG_PATHWAY	mmu04530:Tight junction	17	1.03722	0.0515484	NM_021386, NM_013456, NM_011733, NM_139117, NM_021284, NM_001164519, NM_001128607, NM_001165894, NM_010937, NM_023537, NM_025846, NM_008857, NM_026391, NM_011597, NM_008138, NM_013813, NM_001005787, NM_013933	440	135	5738	1.64219	0.999847	0.188749	47.4326
KEGG_PATHWAY	mmu05214:Glioma	10	0.610128	0.0530374	NM_001164052, NM_177733, NM_011949, NM_207655, NM_021284, NM_008839, NM_011952, NM_001165894, NM_181585, NM_010937	440	64	5738	2.03764	0.999882	0.189723	48.4266
KEGG_PATHWAY	mmu04114:Oocyte meiosis	15	0.915192	0.0547184	NM_175300, NM_011949, NM_011952, NM_011543, NM_183417, NM_013917, NM_001081457, NM_001081458, NM_016979, NM_172707, NM_025949, NM_001135001, NM_001037134, NM_018871, NM_153534, NM_024459, NM_028232	440	115	5738	1.70099	0.999912	0.191278	49.5281
KEGG_PATHWAY	mmu05222:Small cell lung cancer	12	0.732154	0.0579158	NM_183417, NM_010681, NM_001146176, NM_016904, NM_001159774, NM_001164052, NM_001037134, NM_177733, NM_008839, NM_001164169, NM_001165894, NM_181585	440	85	5738	1.84107	0.99995	0.197547	51.5638
KEGG_PATHWAY	mmu04912:GnRH signaling pathway	13	0.793167	0.0650814	NM_011943, NM_010415, NM_207692, NM_207655, NM_011949, NM_021284, NM_011952, NM_001164056, NM_019690, NM_010937, NM_016979, NM_001163672, NM_009157, NM_153534	440	97	5738	1.74775	0.999986	0.215611	55.8553
KEGG_PATHWAY	mmu04710:Circadian rhythm	4	0.244051	0.0715378	NM_011498, NM_007715, NM_139059, NM_145434	440	13	5738	4.01259	0.999996	0.230611	59.4202
KEGG_PATHWAY	mmu04620:Toll-like receptor signaling pathway	13	0.793167	0.0736721	NM_011943, NM_207692, NM_011949, NM_008839, NM_011952, NM_138667, NM_001165894, NM_001159774, NM_001164052, NM_001163672, NM_009157, NM_009068, NM_019786, NM_181585	440	99	5738	1.71244	0.999997	0.23253	60.5392
KEGG_PATHWAY	mmu04662:B cell receptor signaling pathway	11	0.671141	0.0826384	NM_001159774, NM_010747, NM_001164052, NM_011949, NM_021284, NM_008839, NM_011952, NM_024459, NM_001165894, NM_181585, NM_010937	440	80	5738	1.79313	0.999999	0.253385	64.9379
KEGG_PATHWAY	mmu04720:Long-term potentiation	10	0.610128	0.0841381	NM_145541, NM_016979, NM_172707, NM_025949, NM_011949, NM_021284, NM_011952, NM_024457, NM_024459, NM_010937	440	70	5738	1.86299	1	0.253078	65.628
KEGG_PATHWAY	mmu04120:Ubiquitin mediated proteolysis	16	0.976205	0.0949948	NM_025773, NM_029585, NM_175300, NM_133975, NM_019757, NM_019912, NM_177613, NM_011543, NM_009896, NM_028288, NM_001038627, NM_025985, NM_001164169, NM_022022, NM_001111106, NM_019668	440	136	5738	1.53422	1	0.277391	70.2644
KEGG_PATHWAY	mmu04621:NOD-like receptor signaling pathway	9	0.549115	0.0983658	NM_011333, NM_025729, NM_001159774, NM_207692, NM_011949, NM_001163672, NM_011631, NM_011952, NM_138667, NM_011193	440	62	5738	1.89304	1	0.281473	71.5826

## Sheet: Purple GO
Category	Term	Count	%	PValue	Genes	List Total	Pop Hits	Pop Total	Fold Enrichment	Bonferroni	Benjamini	FDR
GOTERM_BP_FAT	GO:0006350~transcription	78	13.3562	3.92651e-05	NM_008092, NM_026909, NM_027310, NM_146153, NM_026119, NM_001042660, NM_023322, NM_198169, NM_175494, NM_022435, NM_011439, NM_078477, NM_001081247, NM_001110307, NM_025824, NM_001104530, NM_027139, NM_001145824, NM_145997, NM_010772, NM_018812, NM_029949, NM_053009, NM_181650, NM_020493, NM_011813, NM_207677, NM_011757, NM_172739, NM_024258, NM_008685, NM_028932, NM_144520, NM_172162, NM_013926,…	380	1772	13588	1.57399	0.0604868	0.0604868	0.0656749
GOTERM_BP_FAT	GO:0007049~cell cycle	33	5.65068	0.000467368	NM_146171, NM_010633, NM_009828, NM_030261, NM_011514, NM_009876, NM_009832, NM_144907, NM_016692, NM_001042653, NM_133678, NM_007661, NM_146235, NM_001164151, NM_146043, NM_001142631, NM_007633, NM_024258, NM_025581, NM_001081156, NM_145478, NM_008842, NM_009860, NM_172162, NM_007634, NM_025290, NM_001114328, NM_028109, NM_144560, NM_001081321, NM_001161623, NM_145412, NM_019827	380	611	13588	1.93128	0.524231	0.31024	0.779095
GOTERM_BP_FAT	GO:0022402~cell cycle process	24	4.10959	0.000668464	NM_016692, NM_001042653, NM_010633, NM_146171, NM_009828, NM_133678, NM_146235, NM_001164151, NM_001142631, NM_146043, NM_030261, NM_024258, NM_025581, NM_009860, NM_172162, NM_009876, NM_007634, NM_025290, NM_028109, NM_001081321, NM_144560, NM_019827, NM_009832, NM_144907	380	393	13588	2.18369	0.654425	0.298252	1.11256
GOTERM_BP_FAT	GO:0018105~peptidyl-serine phosphorylation	5	0.856164	0.00292567	NM_026891, NM_010633, NM_001045529, NM_019827, NM_001145824	380	22	13588	8.12679	0.990493	0.687742	4.78395
GOTERM_BP_FAT	GO:0045449~regulation of transcription	83	14.2123	0.00408853	NM_008092, NM_026909, NM_027310, NM_146153, NM_026119, NM_001042660, NM_023465, NM_023322, NM_198169, NM_001109687, NM_175494, NM_011623, NM_022435, NM_011439, NM_078477, NM_001110307, NM_025824, NM_001104530, NM_027139, NM_001145824, NM_145997, NM_010772, NM_018812, NM_029949, NM_029469, NM_053009, NM_181650, NM_020493, NM_011813, NM_207677, NM_011951, NM_011757, NM_022328, NM_172739, NM_013612,…	380	2227	13588	1.33269	0.998511	0.728012	6.62496
GOTERM_BP_FAT	GO:0003007~heart morphogenesis	8	1.36986	0.00449532	NM_008092, NM_001164259, NM_172150, NM_001042660, NM_009758, NM_181860, NM_020493, NM_053207	380	74	13588	3.86572	0.999222	0.696749	7.26105
GOTERM_BP_FAT	GO:0051301~cell division	17	2.91096	0.00555093	NM_016692, NM_001042653, NM_146171, NM_009828, NM_133678, NM_007661, NM_146235, NM_011623, NM_011630, NM_007633, NM_024258, NM_025581, NM_009860, NM_007634, NM_001081321, NM_001161623, NM_009832	380	281	13588	2.16329	0.999856	0.717357	8.89271
GOTERM_BP_FAT	GO:0060412~ventricular septum morphogenesis	3	0.513699	0.00733804	NM_001164259, NM_001042660, NM_053207	380	5	13588	21.4547	0.999992	0.768434	11.5937
GOTERM_BP_FAT	GO:0001701~in utero embryonic development	16	2.73973	0.00801483	NM_008092, NM_009758, NM_207681, NM_007661, NM_020493, NM_009612, NM_201369, NM_053207, NM_001110307, NM_008218, NM_145455, NM_172162, NM_010756, NM_181860, NM_001013372, NM_026869	380	267	13588	2.1428	0.999997	0.758471	12.5968
GOTERM_BP_FAT	GO:0043632~modification-dependent macromolecule catabolic process	25	4.28082	0.00840077	NM_001169576, NM_010192, NM_019927, NM_007619, NM_199469, NM_001081435, NM_001033528, NM_146003, NM_015796, NM_134136, NM_018812, NM_011240, NM_001033262, NM_020601, NM_027807, NM_025386, NM_013876, NM_001115151, NM_001168623, NM_024258, NM_138592, NM_029163, NM_134048, NM_001112721, NM_173755	380	508	13588	1.75974	0.999998	0.738291	13.164
GOTERM_BP_FAT	GO:0019941~modification-dependent protein catabolic process	25	4.28082	0.00840077	NM_001169576, NM_010192, NM_019927, NM_007619, NM_199469, NM_001081435, NM_001033528, NM_146003, NM_015796, NM_134136, NM_018812, NM_011240, NM_001033262, NM_020601, NM_027807, NM_025386, NM_013876, NM_001115151, NM_001168623, NM_024258, NM_138592, NM_029163, NM_134048, NM_001112721, NM_173755	380	508	13588	1.75974	0.999998	0.738291	13.164
GOTERM_BP_FAT	GO:0010608~posttranscriptional regulation of gene expression	11	1.88356	0.00855639	NM_201256, NM_033324, NM_001040131, NM_030685, NM_194059, NM_175937, NM_008960, NM_138646, NM_007516, NM_001045529, NM_013612	380	148	13588	2.65768	0.999999	0.711	13.3917
GOTERM_BP_FAT	GO:0000278~mitotic cell cycle	15	2.56849	0.00860656	NM_016692, NM_001042653, NM_146171, NM_009828, NM_133678, NM_146235, NM_001142631, NM_001164151, NM_024258, NM_025581, NM_009860, NM_172162, NM_007634, NM_001081321, NM_009832	380	244	13588	2.19823	0.999999	0.681644	13.465
GOTERM_BP_FAT	GO:0018209~peptidyl-serine modification	5	0.856164	0.0103362	NM_026891, NM_010633, NM_001045529, NM_019827, NM_001145824	380	31	13588	5.7674	1	0.71916	15.9565
GOTERM_BP_FAT	GO:0022403~cell cycle phase	18	3.08219	0.0106697	NM_016692, NM_001042653, NM_146171, NM_009828, NM_133678, NM_146235, NM_001142631, NM_146043, NM_001164151, NM_024258, NM_025581, NM_009860, NM_172162, NM_007634, NM_025290, NM_028109, NM_001081321, NM_009832	380	328	13588	1.96232	1	0.704035	16.4291
GOTERM_BP_FAT	GO:0006396~RNA processing	22	3.76712	0.0109292	NM_178601, NM_033324, NM_001033261, NM_001159595, NM_001110130, NM_001081633, NM_031249, NM_133982, NM_009186, NM_029532, NM_138592, NM_017381, NM_001033490, NM_178576, NM_178918, NM_011884, NM_178876, NM_007991, NM_001013391, NM_027381, NM_177806, NM_001013578	380	437	13588	1.80017	1	0.687809	16.7952
GOTERM_BP_FAT	GO:0030163~protein catabolic process	26	4.45205	0.0129843	NM_001169576, NM_010192, NM_019927, NM_153176, NM_007619, NM_199469, NM_001081435, NM_001033528, NM_146003, NM_015796, NM_134136, NM_018812, NM_011240, NM_001033262, NM_020601, NM_027807, NM_025386, NM_013876, NM_001115151, NM_001168623, NM_024258, NM_138592, NM_029163, NM_134048, NM_001112721, NM_173755	380	556	13588	1.67213	1	0.726909	19.641
GOTERM_BP_FAT	GO:0006259~DNA metabolic process	21	3.59589	0.0145128	NM_027109, NM_030715, NM_027980, NM_080446, NM_175016, NM_001164151, NM_001025296, NM_011623, NM_178643, NM_030198, NM_007633, NM_033618, NM_172162, NM_029342, NM_008186, NM_028370, NM_178876, NM_177752, NM_001161623, NM_145412, NM_178912	380	421	13588	1.78365	1	0.744991	21.6979
GOTERM_BP_FAT	GO:0006974~response to DNA damage stimulus	16	2.73973	0.0148393	NM_030715, NM_027980, NM_001162939, NM_011951, NM_175016, NM_001142631, NM_178643, NM_033618, NM_172162, NM_008186, NM_029342, NM_028370, NM_001112721, NM_178876, NM_177752, NM_178912	380	287	13588	1.99347	1	0.732811	22.1308
GOTERM_BP_FAT	GO:0060411~heart septum morphogenesis	3	0.513699	0.0148495	NM_001164259, NM_001042660, NM_053207	380	7	13588	15.3248	1	0.71384	22.1443
GOTERM_BP_FAT	GO:0032728~positive regulation of interferon-beta production	3	0.513699	0.0148495	NM_027423, NM_029763, NM_025945	380	7	13588	15.3248	1	0.71384	22.1443
GOTERM_BP_FAT	GO:0051603~proteolysis involved in cellular protein catabolic process	25	4.28082	0.0149256	NM_001169576, NM_010192, NM_019927, NM_007619, NM_199469, NM_001081435, NM_001033528, NM_146003, NM_015796, NM_134136, NM_018812, NM_011240, NM_001033262, NM_020601, NM_027807, NM_025386, NM_013876, NM_001115151, NM_001168623, NM_024258, NM_138592, NM_029163, NM_134048, NM_001112721, NM_173755	380	534	13588	1.67406	1	0.69723	22.2449
GOTERM_BP_FAT	GO:0044257~cellular protein catabolic process	25	4.28082	0.015776	NM_001169576, NM_010192, NM_019927, NM_007619, NM_199469, NM_001081435, NM_001033528, NM_146003, NM_015796, NM_134136, NM_018812, NM_011240, NM_001033262, NM_020601, NM_027807, NM_025386, NM_013876, NM_001115151, NM_001168623, NM_024258, NM_138592, NM_029163, NM_134048, NM_001112721, NM_173755	380	537	13588	1.66471	1	0.699779	23.3604
GOTERM_BP_FAT	GO:0006793~phosphorus metabolic process	36	6.16438	0.0173022	NM_010633, NM_133215, NM_001042660, NM_153805, NM_010271, NM_172587, NM_011705, NM_011223, NM_011884, NM_001045529, NM_001145824, NM_001162432, NM_026891, NM_011049, NM_009316, NM_009758, NM_007661, NM_011951, NM_009612, NM_175093, NM_011204, NM_130860, NM_007633, NM_008842, NM_007783, NM_145478, NM_009860, NM_012065, NM_013849, NM_001110147, NM_008960, NM_019827, NM_175356, NM_007434, NM_0011637…	380	866	13588	1.48647	1	0.716523	25.3246
GOTERM_BP_FAT	GO:0006796~phosphate metabolic process	36	6.16438	0.0173022	NM_010633, NM_133215, NM_001042660, NM_153805, NM_010271, NM_172587, NM_011705, NM_011223, NM_011884, NM_001045529, NM_001145824, NM_001162432, NM_026891, NM_011049, NM_009316, NM_009758, NM_007661, NM_011951, NM_009612, NM_175093, NM_011204, NM_130860, NM_007633, NM_008842, NM_007783, NM_145478, NM_009860, NM_012065, NM_013849, NM_001110147, NM_008960, NM_019827, NM_175356, NM_007434, NM_0011637…	380	866	13588	1.48647	1	0.716523	25.3246
GOTERM_BP_FAT	GO:0006511~ubiquitin-dependent protein catabolic process	10	1.71233	0.0173049	NM_199469, NM_024258, NM_001033528, NM_138592, NM_029163, NM_020601, NM_019927, NM_027807, NM_013876, NM_001115151	380	141	13588	2.53602	1	0.700609	25.328
GOTERM_BP_FAT	GO:0000280~nuclear division	12	2.05479	0.0176707	NM_024258, NM_001042653, NM_025581, NM_016692, NM_146171, NM_009860, NM_009828, NM_133678, NM_007634, NM_146235, NM_001081321, NM_009832	380	190	13588	2.25839	1	0.692846	25.7917
GOTERM_BP_FAT	GO:0007067~mitosis	12	2.05479	0.0176707	NM_024258, NM_001042653, NM_025581, NM_016692, NM_146171, NM_009860, NM_009828, NM_133678, NM_007634, NM_146235, NM_001081321, NM_009832	380	190	13588	2.25839	1	0.692846	25.7917
GOTERM_BP_FAT	GO:0000087~M phase of mitotic cell cycle	12	2.05479	0.0201825	NM_024258, NM_001042653, NM_025581, NM_016692, NM_146171, NM_009860, NM_009828, NM_133678, NM_007634, NM_146235, NM_001081321, NM_009832	380	194	13588	2.21183	1	0.726354	28.9034
GOTERM_BP_FAT	GO:0044265~cellular macromolecule catabolic process	27	4.62329	0.0206786	NM_001169576, NM_027109, NM_010192, NM_019927, NM_007619, NM_199469, NM_001081435, NM_001033528, NM_146003, NM_015796, NM_134136, NM_018812, NM_011240, NM_001033262, NM_020601, NM_027807, NM_013876, NM_025386, NM_001025296, NM_001115151, NM_001168623, NM_024258, NM_138592, NM_029163, NM_134048, NM_001112721, NM_173755	380	609	13588	1.58533	1	0.721135	29.5033
GOTERM_BP_FAT	GO:0048738~cardiac muscle tissue development	6	1.0274	0.021035	NM_009988, NM_008092, NM_001042660, NM_181860, NM_008960, NM_053207	380	57	13588	3.76399	1	0.713826	29.9314
GOTERM_BP_FAT	GO:0048285~organelle fission	12	2.05479	0.0223003	NM_024258, NM_001042653, NM_025581, NM_016692, NM_146171, NM_009860, NM_009828, NM_133678, NM_007634, NM_146235, NM_001081321, NM_009832	380	197	13588	2.17815	1	0.721925	31.4312
GOTERM_BP_FAT	GO:0032481~positive regulation of type I interferon production	3	0.513699	0.024535	NM_027423, NM_029763, NM_025945	380	9	13588	11.9193	1	0.743626	34.0069
GOTERM_BP_FAT	GO:0006071~glycerol metabolic process	4	0.684932	0.0252094	NM_024228, NM_026713, NM_028802, NM_010271	380	23	13588	6.21876	1	0.741375	34.7661
GOTERM_BP_FAT	GO:0007517~muscle organ development	11	1.88356	0.0258689	NM_009988, NM_008092, NM_198425, NM_053009, NM_001164259, NM_001042660, NM_030685, NM_181860, NM_011951, NM_008960, NM_053207	380	176	13588	2.23487	1	0.739054	35.5006
GOTERM_BP_FAT	GO:0009057~macromolecule catabolic process	28	4.79452	0.0270229	NM_001169576, NM_027109, NM_010192, NM_019927, NM_153176, NM_007619, NM_199469, NM_001081435, NM_001033528, NM_146003, NM_015796, NM_134136, NM_018812, NM_011240, NM_001033262, NM_020601, NM_027807, NM_013876, NM_001025296, NM_025386, NM_001115151, NM_001168623, NM_024258, NM_138592, NM_029163, NM_134048, NM_001112721, NM_173755	380	654	13588	1.53092	1	0.743421	36.7672
GOTERM_BP_FAT	GO:0000279~M phase	15	2.56849	0.0275722	NM_016692, NM_001042653, NM_146171, NM_009828, NM_133678, NM_146235, NM_146043, NM_024258, NM_025581, NM_009860, NM_007634, NM_025290, NM_028109, NM_001081321, NM_009832	380	283	13588	1.89529	1	0.739796	37.3618
GOTERM_BP_FAT	GO:0046486~glycerolipid metabolic process	9	1.5411	0.0280309	NM_010046, NM_145823, NM_001082532, NM_201406, NM_001081456, NM_008960, NM_175356, NM_026713, NM_025802	380	129	13588	2.49474	1	0.73519	37.8543
GOTERM_BP_FAT	GO:0001819~positive regulation of cytokine production	6	1.0274	0.0290757	NM_008092, NM_027423, NM_029763, NM_207648, NM_025945, NM_013612	380	62	13588	3.46044	1	0.738052	38.9626
GOTERM_BP_FAT	GO:0030384~phosphoinositide metabolic process	6	1.0274	0.0308868	NM_145823, NM_001082532, NM_201406, NM_001081456, NM_008960, NM_175356	380	63	13588	3.40551	1	0.749628	40.8399
GOTERM_BP_FAT	GO:0019751~polyol metabolic process	5	0.856164	0.0312725	NM_024228, NM_008960, NM_026713, NM_028802, NM_010271	380	43	13588	4.15789	1	0.744485	41.2326
GOTERM_BP_FAT	GO:0019400~alditol metabolic process	4	0.684932	0.0314332	NM_024228, NM_026713, NM_028802, NM_010271	380	25	13588	5.72126	1	0.736974	41.3954
GOTERM_BP_FAT	GO:0051050~positive regulation of transport	9	1.5411	0.0315546	NM_010735, NM_009382, NM_030685, NM_134048, NM_011522, NM_007434, NM_019827, NM_008133, NM_013612	380	132	13588	2.43804	1	0.729198	41.5182
GOTERM_BP_FAT	GO:0016568~chromatin modification	13	2.22603	0.0330329	NM_145997, NM_027310, NM_053124, NM_198023, NM_207221, NM_001109687, NM_007690, NM_001164151, NM_024258, NM_011514, NM_013926, NM_001167889, NM_013668	380	236	13588	1.96971	1	0.736683	42.994
GOTERM_BP_FAT	GO:0033554~cellular response to stress	19	3.25342	0.0341544	NM_021345, NM_030715, NM_027980, NM_030685, NM_001162939, NM_011951, NM_175016, NM_001142631, NM_178643, NM_033618, NM_172162, NM_029342, NM_008186, NM_028370, NM_001112721, NM_178876, NM_177752, NM_019827, NM_178912	380	404	13588	1.68168	1	0.739935	44.0902
GOTERM_BP_FAT	GO:0006468~protein amino acid phosphorylation	27	4.62329	0.0352529	NM_010633, NM_001042660, NM_153805, NM_011705, NM_011223, NM_001045529, NM_001145824, NM_001162432, NM_026891, NM_011049, NM_009316, NM_009758, NM_007661, NM_011951, NM_175093, NM_009612, NM_130860, NM_007633, NM_007783, NM_145478, NM_008842, NM_012065, NM_001110147, NM_007434, NM_019827, NM_007700, NM_001163775	380	640	13588	1.50854	1	0.742777	45.1447
GOTERM_BP_FAT	GO:0006357~regulation of transcription from RNA polymerase II promoter	26	4.45205	0.0386148	NM_008092, NM_146153, NM_026119, NM_023465, NM_001109687, NM_175494, NM_011623, NM_078477, NM_009876, NM_001104530, NM_181860, NM_027139, NM_001145824, NM_029469, NM_020493, NM_011951, NM_020601, NM_008350, NM_001164151, NM_009473, NM_013612, NM_198425, NM_028932, NM_172162, NM_001159769, NM_010731	380	616	13588	1.50926	1	0.766654	48.2568
GOTERM_BP_FAT	GO:0030258~lipid modification	5	0.856164	0.041484	NM_007440, NM_011951, NM_008960, NM_175356, NM_008081	380	47	13588	3.80403	1	0.783486	50.7807
GOTERM_BP_FAT	GO:0043549~regulation of kinase activity	11	1.88356	0.0427659	NM_009691, NM_012065, NM_009382, NM_010915, NM_011223, NM_175093, NM_001142631, NM_019505, NM_022328, NM_001145824, NM_013612	380	192	13588	2.04863	1	0.786336	51.8705
GOTERM_BP_FAT	GO:0016570~histone modification	7	1.19863	0.0435624	NM_024258, NM_027310, NM_011514, NM_013926, NM_001167889, NM_001109687, NM_001164151	380	92	13588	2.72071	1	0.78531	52.5362
GOTERM_BP_FAT	GO:0016071~mRNA metabolic process	15	2.56849	0.0438186	NM_001110130, NM_001081633, NM_031249, NM_013612, NM_009186, NM_029532, NM_138592, NM_017381, NM_178576, NM_011884, NM_001013391, NM_007516, NM_027381, NM_177806, NM_001013578	380	302	13588	1.77605	1	0.780165	52.7484
GOTERM_BP_FAT	GO:0030155~regulation of cell adhesion	7	1.19863	0.0475371	NM_007440, NM_010493, NM_134048, NM_020493, NM_153176, NM_008960, NM_008081	380	94	13588	2.66282	1	0.800574	55.7307
GOTERM_BP_FAT	GO:0043009~chordate embryonic development	19	3.25342	0.0480708	NM_008092, NM_009316, NM_009758, NM_207681, NM_007661, NM_020493, NM_009612, NM_201369, NM_053207, NM_172739, NM_001110307, NM_145455, NM_008218, NM_172162, NM_010756, NM_172150, NM_181860, NM_026869, NM_001013372	380	421	13588	1.61378	1	0.797615	56.1439
GOTERM_BP_FAT	GO:0051289~protein homotetramerization	3	0.513699	0.0494073	NM_028176, NM_024258, NM_010321	380	13	13588	8.25182	1	0.800168	57.1628
GOTERM_BP_FAT	GO:0016569~covalent chromatin modification	7	1.19863	0.0517292	NM_024258, NM_027310, NM_011514, NM_013926, NM_001167889, NM_001109687, NM_001164151	380	96	13588	2.60735	1	0.80889	58.8802
GOTERM_BP_FAT	GO:0009792~embryonic development ending in birth or egg hatching	19	3.25342	0.0519863	NM_008092, NM_009316, NM_009758, NM_207681, NM_007661, NM_020493, NM_009612, NM_201369, NM_053207, NM_172739, NM_001110307, NM_145455, NM_008218, NM_172162, NM_010756, NM_172150, NM_181860, NM_026869, NM_001013372	380	425	13588	1.59859	1	0.804337	59.0663
GOTERM_BP_FAT	GO:0051338~regulation of transferase activity	11	1.88356	0.0523612	NM_009691, NM_012065, NM_009382, NM_010915, NM_011223, NM_175093, NM_001142631, NM_019505, NM_022328, NM_001145824, NM_013612	380	199	13588	1.97657	1	0.8006	59.3363
GOTERM_BP_FAT	GO:0032648~regulation of interferon-beta production	3	0.513699	0.056603	NM_027423, NM_029763, NM_025945	380	14	13588	7.66241	1	0.819963	62.2768
GOTERM_BP_FAT	GO:0032774~RNA biosynthetic process	8	1.36986	0.0627771	NM_008092, NM_011552, NM_145822, NM_146153, NM_008186, NM_080446, NM_027139, NM_025945	380	126	13588	2.27034	1	0.846356	66.2014
GOTERM_BP_FAT	GO:0042325~regulation of phosphorylation	14	2.39726	0.0628549	NM_053009, NM_175093, NM_001142631, NM_008350, NM_022328, NM_013612, NM_009691, NM_009382, NM_012065, NM_010915, NM_009876, NM_011223, NM_019505, NM_001145824	380	290	13588	1.72624	1	0.841504	66.2484
GOTERM_BP_FAT	GO:0006397~mRNA processing	13	2.22603	0.0634158	NM_001110130, NM_001081633, NM_031249, NM_009186, NM_029532, NM_138592, NM_017381, NM_178576, NM_011884, NM_001013391, NM_027381, NM_177806, NM_001013578	380	262	13588	1.77425	1	0.839007	66.5847
GOTERM_BP_FAT	GO:0046620~regulation of organ growth	4	0.684932	0.0634395	NM_009988, NM_008092, NM_207681, NM_030685	380	33	13588	4.33429	1	0.833972	66.5989
GOTERM_BP_FAT	GO:0032479~regulation of type I interferon production	3	0.513699	0.064137	NM_027423, NM_029763, NM_025945	380	15	13588	7.15158	1	0.832242	67.0127
GOTERM_BP_FAT	GO:0009084~glutamine family amino acid biosynthetic process	3	0.513699	0.064137	NM_008131, NM_133768, NM_027744	380	15	13588	7.15158	1	0.832242	67.0127
GOTERM_BP_FAT	GO:0006508~proteolysis	38	6.50685	0.069114	NM_001169576, NM_001098723, NM_010192, NM_010639, NM_019927, NM_007619, NM_153176, NM_008693, NM_199469, NM_001081435, NM_001033528, NM_013892, NM_010915, NM_001013767, NM_015796, NM_146003, NM_134136, NM_018812, NM_011240, NM_001033262, NM_001145947, NM_172624, NM_020601, NM_027807, NM_013876, NM_025386, NM_001115151, NM_024258, NM_001168623, NM_153172, NM_138592, NM_029163, NM_134048, NM_001112…	380	1034	13588	1.31412	1	0.849936	69.8282
GOTERM_BP_FAT	GO:0016310~phosphorylation	28	4.79452	0.0700665	NM_010633, NM_001042660, NM_153805, NM_011705, NM_011223, NM_001045529, NM_001145824, NM_001162432, NM_026891, NM_011049, NM_009316, NM_009758, NM_007661, NM_011951, NM_175093, NM_009612, NM_130860, NM_007633, NM_007783, NM_145478, NM_008842, NM_012065, NM_001110147, NM_007434, NM_175356, NM_019827, NM_007700, NM_001163775	380	718	13588	1.39446	1	0.849271	70.3406
GOTERM_BP_FAT	GO:0007050~cell cycle arrest	5	0.856164	0.0742733	NM_030261, NM_010633, NM_009876, NM_144560, NM_144907	380	57	13588	3.13666	1	0.861648	72.5073
GOTERM_BP_FAT	GO:0045859~regulation of protein kinase activity	10	1.71233	0.0767672	NM_009691, NM_012065, NM_009382, NM_011223, NM_175093, NM_001142631, NM_019505, NM_022328, NM_001145824, NM_013612	380	186	13588	1.92247	1	0.866626	73.7206
GOTERM_BP_FAT	GO:0001525~angiogenesis	8	1.36986	0.078792	NM_194051, NM_009382, NM_009316, NM_020493, NM_011951, NM_009612, NM_008960, NM_007483	380	133	13588	2.15085	1	0.869663	74.6684
GOTERM_BP_FAT	GO:0051174~regulation of phosphorus metabolic process	14	2.39726	0.0789642	NM_053009, NM_175093, NM_001142631, NM_008350, NM_022328, NM_013612, NM_009691, NM_009382, NM_012065, NM_010915, NM_009876, NM_011223, NM_019505, NM_001145824	380	301	13588	1.66316	1	0.866125	74.7475
GOTERM_BP_FAT	GO:0019220~regulation of phosphate metabolic process	14	2.39726	0.0789642	NM_053009, NM_175093, NM_001142631, NM_008350, NM_022328, NM_013612, NM_009691, NM_009382, NM_012065, NM_010915, NM_009876, NM_011223, NM_019505, NM_001145824	380	301	13588	1.66316	1	0.866125	74.7475
GOTERM_BP_FAT	GO:0007252~I-kappaB phosphorylation	2	0.342466	0.0813704	NM_009316, NM_007700	380	3	13588	23.8386	1	0.870408	75.8289
GOTERM_BP_FAT	GO:0043193~positive regulation of gene-specific transcription	4	0.684932	0.083399	NM_008092, NM_172162, NM_027139, NM_001164151	380	37	13588	3.86572	1	0.873219	76.7066
GOTERM_BP_FAT	GO:0050778~positive regulation of immune response	8	1.36986	0.0863202	NM_001162432, NM_009382, NM_022964, NM_027423, NM_029763, NM_207648, NM_025945, NM_013612	380	136	13588	2.10341	1	0.878703	77.9181
GOTERM_BP_FAT	GO:0019722~calcium-mediated signaling	3	0.513699	0.0885307	NM_010735, NM_022964, NM_010689	380	18	13588	5.95965	1	0.881723	78.7951
GOTERM_BP_FAT	GO:0006281~DNA repair	11	1.88356	0.0924295	NM_033618, NM_172162, NM_029342, NM_008186, NM_030715, NM_027980, NM_175016, NM_178876, NM_177752, NM_178912, NM_178643	380	222	13588	1.77179	1	0.889367	80.2627
GOTERM_BP_FAT	GO:0006541~glutamine metabolic process	3	0.513699	0.097185	NM_008131, NM_133768, NM_001168568	380	19	13588	5.64598	1	0.898542	81.9235
GOTERM_BP_FAT	GO:0006650~glycerophospholipid metabolic process	6	1.0274	0.0993115	NM_145823, NM_001082532, NM_201406, NM_001081456, NM_008960, NM_175356	380	88	13588	2.43804	1	0.900577	82.6228
GOTERM_BP_FAT	GO:0051276~chromosome organization	17	2.91096	0.09984	NM_145997, NM_027310, NM_146171, NM_053124, NM_198023, NM_207221, NM_001109687, NM_007690, NM_001164151, NM_011623, NM_024258, NM_011514, NM_028370, NM_013926, NM_001167889, NM_013668, NM_145073	380	404	13588	1.50466	1	0.898686	82.7926

## Sheet: Purple KEGG
Category	Term	Count	%	PValue	Genes	List Total	Pop Hits	Pop Total	Fold Enrichment	Bonferroni	Benjamini	FDR
KEGG_PATHWAY	mmu00240:Pyrimidine metabolism	9	1.5411	0.0010805	NM_028176, NM_011675, NM_001081247, NM_025647, NM_027423, NM_029763, NM_025945, NM_030724, NM_001168568	126	96	5738	4.26935	0.117862	0.117862	1.22582
KEGG_PATHWAY	mmu00250:Alanine, aspartate and glutamate metabolism	5	0.856164	0.00379344	NM_008131, NM_133768, NM_009634, NM_182805, NM_008133	126	30	5738	7.58995	0.356527	0.197832	4.24343
KEGG_PATHWAY	mmu04623:Cytosolic DNA-sensing pathway	6	1.0274	0.0065974	NM_001081247, NM_027423, NM_029763, NM_025945, NM_028261, NM_007700	126	55	5738	4.96797	0.535983	0.225815	7.2737
KEGG_PATHWAY	mmu04660:T cell receptor signaling pathway	8	1.36986	0.0140862	NM_001162432, NM_009316, NM_010689, NM_011951, NM_007619, NM_007434, NM_019827, NM_007700	126	118	5738	3.08744	0.807106	0.337281	14.9431
KEGG_PATHWAY	mmu03020:RNA polymerase	4	0.684932	0.0201636	NM_001081247, NM_027423, NM_029763, NM_025945	126	27	5738	6.74662	0.905851	0.376605	20.7366
KEGG_PATHWAY	mmu04670:Leukocyte transendothelial migration	7	1.19863	0.0447375	NM_009382, NM_009902, NM_010493, NM_011223, NM_011951, NM_033268, NM_172739	126	119	5738	2.6788	0.995054	0.587232	40.6769
KEGG_PATHWAY	mmu04110:Cell cycle	7	1.19863	0.0598623	NM_007633, NM_172587, NM_009860, NM_009828, NM_009876, NM_001161623, NM_019827	126	128	5738	2.49045	0.999223	0.640463	50.5523
KEGG_PATHWAY	mmu04120:Ubiquitin mediated proteolysis	7	1.19863	0.0755932	NM_001169576, NM_018812, NM_001110307, NM_001112721, NM_027807, NM_007619, NM_173755	126	136	5738	2.34395	0.99989	0.680099	59.2115
KEGG_PATHWAY	mmu00983:Drug metabolism	4	0.684932	0.0860667	NM_028176, NM_011675, NM_010368, NM_030724	126	48	5738	3.79497	0.999971	0.686504	64.1837

## Sheet: Turquoise GO
Category	Term	Count	%	PValue	Genes	List Total	Pop Hits	Pop Total	Fold Enrichment	Bonferroni	Benjamini	FDR
GOTERM_BP_FAT	GO:0006412~translation	211	6.04238	1.04788e-82	NM_025878, NM_026732, NM_027350, NM_172745, NM_019647, NM_012053, NM_012052, NM_026498, NM_009438, NM_078479, NM_025344, NM_016844, NM_026490, NM_026594, NM_023372, NM_029751, NM_011029, NM_026729, NM_026724, NM_024212, NM_080456, NM_146200, NM_024218, NM_001039534, NM_001168270, NM_001166411, NM_018796, NM_016959, NM_144829, NM_181582, NM_145445, NM_011690, NM_011885, NM_029963, NM_134058, NM_02…	2412	319	13588	3.72623	3.8363e-79	3.8363e-79	1.92873e-79
GOTERM_BP_FAT	GO:0006396~RNA processing	224	6.41466	1.14317e-58	NM_025876, NM_016763, NM_025875, NM_138669, NM_153775, NM_033398, NM_027351, NM_144802, NM_145473, NM_177301, NM_001080387, NM_146083, NM_011431, NM_019796, NM_001080969, NM_025349, NM_011865, NM_026308, NM_025748, NM_153552, NM_001081210, NM_138659, NM_138660, NM_001163734, NM_013925, NM_198102, NM_001166411, NM_001099793, NM_015782, NM_007840, NM_021888, NM_028597, NM_029580, NM_144826, NM_1530…	2412	437	13588	2.88765	4.18515e-55	2.09257e-55	2.10412e-55
GOTERM_BP_FAT	GO:0034660~ncRNA metabolic process	137	3.92325	2.29172e-55	NM_025876, NM_013481, NM_025403, NM_016763, NM_028020, NM_021308, NM_138669, NM_153775, NM_178632, NM_010925, NM_199197, NM_027350, NM_175552, NM_144886, NM_145540, NM_029128, NM_033074, NM_001080969, NM_026308, NM_025748, NM_027156, NM_145520, NM_027256, NM_019428, NM_026398, NM_026510, NM_001163734, NM_013925, NM_001168270, NM_011119, NM_001099793, NM_025677, NM_021888, NM_133976, NM_133780, NM…	2412	202	13588	3.82074	8.38998e-52	2.79666e-52	4.21813e-52
GOTERM_BP_FAT	GO:0034470~ncRNA processing	111	3.17869	3.57519e-47	NM_025876, NM_013481, NM_025403, NM_016763, NM_028020, NM_138669, NM_153775, NM_178632, NM_010925, NM_199197, NM_175552, NM_144886, NM_145540, NM_029128, NM_001080969, NM_026308, NM_025748, NM_027156, NM_145520, NM_027256, NM_031405, NM_019428, NM_026398, NM_026510, NM_001163734, NM_013925, NM_011119, NM_001099793, NM_025677, NM_021888, NM_133976, NM_021322, NM_029580, NM_144826, NM_138586, NM_02…	2412	158	13588	3.95771	1.30888e-43	3.2722e-44	6.58049e-44
GOTERM_BP_FAT	GO:0042254~ribosome biogenesis	87	2.49141	1.09098e-42	NM_013721, NM_013481, NM_025403, NM_025391, NM_138669, NM_026631, NM_025447, NM_008723, NM_133991, NM_010925, NM_199197, NM_001039521, NM_153116, NM_008249, NM_175552, NM_010579, NM_013536, NM_144886, NM_029278, NM_025644, NM_016699, NM_001081094, NM_025310, NM_024193, NM_023536, NM_194339, NM_027156, NM_028632, NM_026067, NM_024218, NM_001081188, NM_026398, NM_026510, NM_028315, NM_175399, NM_00…	2412	112	13588	4.37602	3.99407e-39	7.98813e-40	2.00805e-39
GOTERM_BP_FAT	GO:0022613~ribonucleoprotein complex biogenesis	96	2.74914	1.21522e-40	NM_013721, NM_013481, NM_025403, NM_138669, NM_001039521, NM_199197, NM_010925, NM_175552, NM_144886, NM_001080387, NM_001081094, NM_023536, NM_027156, NM_024218, NM_026510, NM_026398, NM_001163734, NM_025910, NM_016859, NM_011119, NM_177663, NM_145552, NM_021511, NM_013768, NM_133976, NM_144826, NM_018868, NM_009298, NM_138586, NM_177325, NM_027328, NM_021714, NM_001164578, NM_133787, NM_009319,…	2412	137	13588	3.94756	4.44893e-37	7.41488e-38	2.23673e-37
GOTERM_BP_FAT	GO:0006364~rRNA processing	59	1.68958	4.97233e-30	NM_013481, NM_025403, NM_138669, NM_026631, NM_025447, NM_008723, NM_133991, NM_010925, NM_199197, NM_008249, NM_175552, NM_013536, NM_029278, NM_144886, NM_025644, NM_016699, NM_025310, NM_027156, NM_028632, NM_026067, NM_001081188, NM_026398, NM_028315, NM_026510, NM_175399, NM_001163734, NM_026464, NM_011119, NM_001163564, NM_178610, NM_198606, NM_133976, NM_001110015, NM_025897, NM_144826, NM…	2412	74	13588	4.49157	1.82037e-26	2.60053e-27	9.15205e-27
GOTERM_BP_FAT	GO:0016072~rRNA metabolic process	59	1.68958	1.81172e-29	NM_013481, NM_025403, NM_138669, NM_026631, NM_025447, NM_008723, NM_133991, NM_010925, NM_199197, NM_008249, NM_175552, NM_013536, NM_029278, NM_144886, NM_025644, NM_016699, NM_025310, NM_027156, NM_028632, NM_026067, NM_001081188, NM_026398, NM_028315, NM_026510, NM_175399, NM_001163734, NM_026464, NM_011119, NM_001163564, NM_178610, NM_198606, NM_133976, NM_001110015, NM_025897, NM_144826, NM…	2412	75	13588	4.43169	6.63271e-26	8.29089e-27	3.33465e-26
GOTERM_BP_FAT	GO:0006399~tRNA metabolic process	72	2.06186	1.28099e-26	NM_025876, NM_001013376, NM_016763, NM_153775, NM_027350, NM_177445, NM_025648, NM_029557, NM_001003913, NM_145582, NM_024248, NM_029128, NM_033074, NM_001080969, NM_134137, NM_026308, NM_025748, NM_028115, NM_145520, NM_134151, NM_175113, NM_153597, NM_019428, NM_026398, NM_198246, NM_001168270, NM_001163618, NM_013925, NM_026824, NM_001099793, NM_080636, NM_025677, NM_024168, NM_029092, NM_1986…	2412	113	13588	3.58949	4.68972e-23	5.2108e-24	2.35779e-23
GOTERM_BP_FAT	GO:0008380~RNA splicing	96	2.74914	2.55467e-22	NM_133953, NM_025875, NM_138669, NM_033398, NM_027351, NM_015816, NM_026015, NM_026025, NM_001166671, NM_027541, NM_172807, NM_009033, NM_028364, NM_001080387, NM_146083, NM_008774, NM_011431, NM_001110791, NM_019796, NM_025349, NM_028151, NM_001170983, NM_153552, NM_011499, NM_138659, NM_026399, NM_138660, NM_001033201, NM_198102, NM_001166669, NM_021510, NM_015782, NM_007840, NM_013768, NM_1338…	2412	201	13588	2.69063	9.35266e-19	9.35266e-20	4.70212e-19
GOTERM_BP_FAT	GO:0006397~mRNA processing	111	3.17869	1.42967e-20	NM_133953, NM_025875, NM_138669, NM_033398, NM_027351, NM_015816, NM_144802, NM_026015, NM_145473, NM_001166671, NM_026025, NM_027541, NM_172807, NM_009033, NM_177301, NM_028364, NM_001080387, NM_146083, NM_008774, NM_011431, NM_001110791, NM_019796, NM_025349, NM_011865, NM_028151, NM_001170983, NM_153552, NM_011499, NM_138659, NM_026399, NM_138660, NM_001033201, NM_198102, NM_011112, NM_0011666…	2412	262	13588	2.38671	5.23403e-17	4.75821e-18	2.63145e-17
GOTERM_BP_FAT	GO:0016071~mRNA metabolic process	121	3.46506	5.70543e-20	NM_133953, NM_025875, NM_138669, NM_033398, NM_027351, NM_015816, NM_144802, NM_026015, NM_008388, NM_145473, NM_001166671, NM_026025, NM_027541, NM_172807, NM_009033, NM_177301, NM_028364, NM_001080387, NM_146083, NM_008774, NM_011431, NM_001110791, NM_019796, NM_025349, NM_011865, NM_028151, NM_001170983, NM_153552, NM_011499, NM_001077267, NM_001077266, NM_138659, NM_001077265, NM_026399, NM_1…	2412	302	13588	2.25713	2.08876e-16	1.74063e-17	1.05014e-16
GOTERM_BP_FAT	GO:0006091~generation of precursor metabolites and energy	104	2.97824	4.28137e-17	NM_011660, NM_025352, NM_013580, NM_025710, NM_027244, NM_025551, NM_026684, NM_145518, NM_007438, NM_025407, NM_009989, NM_023172, NM_001038593, NM_001038592, NM_013477, NM_025348, NM_023374, NM_007997, NM_016755, NM_010497, NM_175015, NM_010324, NM_025272, NM_026219, NM_018794, NM_019435, NM_024220, NM_024221, NM_026614, NM_026612, NM_026610, NM_028339, NM_031868, NM_019720, NM_026468, NM_00972…	2412	261	13588	2.24477	1.56741e-13	1.2057e-14	7.88028e-14
GOTERM_BP_FAT	GO:0022900~electron transport chain	59	1.68958	1.85322e-16	NM_011660, NM_133666, NM_025352, NM_025650, NM_025710, NM_027244, NM_025551, NM_026684, NM_145518, NM_025407, NM_009989, NM_023172, NM_001038593, NM_197979, NM_001038592, NM_025641, NM_029272, NM_025348, NM_007997, NM_023374, NM_026061, NM_023312, NM_016792, NM_026219, NM_019435, NM_024220, NM_025987, NM_010888, NM_010887, NM_026614, NM_001033305, NM_026612, NM_026610, NM_028339, NM_019720, NR_00…	2412	112	13588	2.96765	8.12905e-13	5.80647e-14	4.10783e-13
GOTERM_BP_FAT	GO:0015031~protein transport	199	5.69874	4.35435e-16	NM_009303, NM_025872, NM_001045558, NM_024207, NM_139229, NM_009000, NM_145706, NM_001080384, NM_001080386, NM_023372, NM_001111111, NM_001161430, NM_025887, NM_019502, NM_177411, NM_008996, NM_008997, NM_028976, NM_024214, NM_012058, NM_007457, NM_012060, NM_027338, NM_001127349, NM_019788, NM_029746, NM_026332, NM_007459, NM_001081651, NM_024225, NM_181582, NM_001007465, NM_026998, NM_011886, N…	2412	651	13588	1.72207	1.62581e-12	1.08358e-13	8.21565e-13
GOTERM_BP_FAT	GO:0045184~establishment of protein localization	200	5.72738	4.62808e-16	NM_009303, NM_025872, NM_001045558, NM_024207, NM_139229, NM_009000, NM_145706, NM_001080384, NM_001080386, NM_023372, NM_001111111, NM_001161430, NM_025887, NM_019502, NM_177411, NM_008996, NM_008997, NM_028976, NM_024214, NM_012058, NM_007457, NM_012060, NM_027338, NM_001127349, NM_019788, NM_029746, NM_026332, NM_007459, NM_001081651, NM_024225, NM_181582, NM_001007465, NM_026998, NM_011886, N…	2412	656	13588	1.71753	1.62581e-12	1.01585e-13	8.21565e-13
GOTERM_BP_FAT	GO:0008033~tRNA processing	44	1.26002	4.90073e-16	NM_029092, NM_024168, NM_025876, NM_001013376, NM_016763, NM_021888, NM_029580, NM_021322, NM_153775, NM_001100606, NM_001160330, NM_145582, NM_029557, NM_023292, NM_029128, NM_032544, NM_001080969, NM_199033, NM_026308, NM_028753, NM_025748, NM_028115, NM_001025562, NM_172474, NM_145938, NM_145520, NM_010792, NM_146217, NM_026642, NM_175113, NM_153597, NM_019428, NM_026398, NM_001164560, NM_1778…	2412	70	13588	3.54106	1.62581e-12	9.55902e-14	8.21565e-13
GOTERM_BP_FAT	GO:0046907~intracellular transport	142	4.06644	1.67232e-14	NM_001083121, NM_009303, NM_030559, NM_010119, NM_001045558, NM_024207, NM_009503, NM_146109, NM_010860, NM_024413, NM_029227, NM_001080384, NM_001080387, NM_001080386, NM_010481, NM_028017, NM_025927, NM_001146053, NM_023372, NM_007527, NM_019996, NM_021789, NM_019502, NM_008996, NM_026917, NM_008379, NM_024214, NM_152220, NM_021502, NM_012058, NM_133227, NM_007457, NM_012060, NM_001033201, NM_0…	2412	431	13588	1.85605	6.13744e-11	3.40972e-12	3.08531e-11
GOTERM_BP_FAT	GO:0008104~protein localization	217	6.2142	1.83075e-14	NM_009303, NM_025872, NM_001045558, NM_024207, NM_139229, NM_009000, NM_145706, NM_001080384, NM_001080386, NM_001111111, NM_023372, NM_001161430, NM_025887, NM_019502, NM_177411, NM_008996, NM_008997, NM_028976, NM_024214, NM_012058, NM_007457, NM_012060, NM_001040435, NM_027338, NM_001127349, NM_019788, NM_029746, NM_028717, NM_026332, NM_007459, NM_001081651, NM_024225, NM_181582, NM_001007465…	2412	753	13588	1.62347	6.70647e-11	3.52973e-12	3.37175e-11
GOTERM_BP_FAT	GO:0043038~amino acid activation	30	0.859107	1.07828e-11	NM_198608, NM_133780, NM_010613, NM_053092, NM_144829, NM_027350, NM_177445, NM_181406, NM_025648, NM_175439, NM_001003913, NM_024248, NM_033074, NM_011690, NM_134137, NM_026140, NM_180678, NM_023637, NM_134151, NM_027462, NM_172644, NM_146217, NM_008214, NM_198246, NM_001168270, NM_025936, NM_001163618, NM_026378, NM_198675, NM_080636	2412	46	13588	3.67402	3.94759e-08	1.9738e-09	1.98468e-08
GOTERM_BP_FAT	GO:0006418~tRNA aminoacylation for protein translation	30	0.859107	1.07828e-11	NM_198608, NM_133780, NM_010613, NM_053092, NM_144829, NM_027350, NM_177445, NM_181406, NM_025648, NM_175439, NM_001003913, NM_024248, NM_033074, NM_011690, NM_134137, NM_026140, NM_180678, NM_023637, NM_134151, NM_027462, NM_172644, NM_146217, NM_008214, NM_198246, NM_001168270, NM_025936, NM_001163618, NM_026378, NM_198675, NM_080636	2412	46	13588	3.67402	3.94759e-08	1.9738e-09	1.98468e-08
GOTERM_BP_FAT	GO:0043039~tRNA aminoacylation	30	0.859107	1.07828e-11	NM_198608, NM_133780, NM_010613, NM_053092, NM_144829, NM_027350, NM_177445, NM_181406, NM_025648, NM_175439, NM_001003913, NM_024248, NM_033074, NM_011690, NM_134137, NM_026140, NM_180678, NM_023637, NM_134151, NM_027462, NM_172644, NM_146217, NM_008214, NM_198246, NM_001168270, NM_025936, NM_001163618, NM_026378, NM_198675, NM_080636	2412	46	13588	3.67402	3.94759e-08	1.9738e-09	1.98468e-08
GOTERM_BP_FAT	GO:0006413~translational initiation	26	0.744559	7.42139e-11	NM_001039169, NM_173363, NM_012010, NM_008388, NM_026030, NM_010122, NM_178041, NM_010123, NM_018749, NM_010120, NM_133916, NM_027236, NM_145445, NM_025344, NM_028659, NM_007917, NM_026603, NM_175135, NM_001136070, NM_016876, NM_025437, NM_001039170, NM_175113, NM_146200, NM_001111277, NM_145139, NM_011508, NM_172265, NM_080635	2412	38	13588	3.8545	2.71697e-07	1.29379e-08	1.36598e-07
GOTERM_BP_FAT	GO:0009057~macromolecule catabolic process	181	5.18328	1.43441e-10	NM_025875, NM_027356, NM_138669, NM_023230, NM_011669, NM_024207, NM_025735, NM_019653, NM_023223, NM_015798, NM_026301, NM_007859, NM_027445, NM_026305, NM_025349, NM_001168657, NM_009458, NM_009457, NM_009456, NM_009455, NM_009454, NM_054070, NM_172735, NM_138660, NM_146193, NM_011188, NM_178283, NM_011187, NM_009422, NM_011790, NM_026474, NM_001007465, NM_001161618, NM_011672, NM_001001806, NM…	2412	654	13588	1.55912	5.25137e-07	2.38699e-08	2.64017e-07
GOTERM_BP_FAT	GO:0006457~protein folding	54	1.54639	1.9892e-10	NM_010477, NM_001135112, NM_032008, NM_010219, NM_008908, NM_008907, NM_001111066, NM_027181, NM_026352, NM_027351, NM_152800, NM_172807, NM_031165, NM_021296, NM_010481, NM_008302, NM_026508, NM_010385, NM_023371, NM_011070, NM_133673, NM_001166368, NM_009839, NM_009838, NM_009837, NM_009836, NM_013686, NM_001044389, NM_139139, NM_134084, NM_009840, NM_178337, NM_024169, NM_016863, NM_026072, NM…	2412	127	13588	2.39535	7.28245e-07	3.16629e-08	3.66131e-07
GOTERM_BP_FAT	GO:0006886~intracellular protein transport	93	2.66323	2.16965e-10	NM_009303, NM_030559, NM_001045558, NM_024207, NM_009503, NM_029227, NM_001080384, NM_001080386, NM_010481, NM_028017, NM_025927, NM_023372, NM_019502, NM_008996, NM_026917, NM_024214, NM_008379, NM_152220, NM_012058, NM_007457, NM_012060, NM_009028, NM_013604, NM_133780, NM_007459, NM_018868, NM_010749, NM_001007465, NM_019444, NM_009391, NM_011886, NM_021710, NM_024439, NM_010655, NM_009294, NM…	2412	276	13588	1.89824	7.94309e-07	3.30962e-08	3.99345e-07
GOTERM_BP_FAT	GO:0070727~cellular macromolecule localization	99	2.83505	2.44947e-10	NM_026116, NM_009303, NM_030559, NM_001045558, NM_024207, NM_009503, NM_029227, NM_001080384, NM_001080386, NM_010481, NM_028017, NM_025927, NM_023372, NM_007527, NM_019502, NM_008996, NM_026917, NM_024214, NM_152220, NM_008379, NM_012058, NM_007457, NM_138660, NM_012060, NM_009028, NM_013604, NM_133780, NM_007459, NM_018868, NM_010749, NM_001007465, NM_019444, NM_009391, NM_011886, NM_021710, NM…	2412	301	13588	1.85288	8.96751e-07	3.58701e-08	4.50849e-07
GOTERM_BP_FAT	GO:0034613~cellular protein localization	98	2.80641	3.76737e-10	NM_026116, NM_009303, NM_030559, NM_001045558, NM_024207, NM_009503, NM_029227, NM_001080384, NM_001080386, NM_010481, NM_028017, NM_025927, NM_023372, NM_007527, NM_019502, NM_008996, NM_026917, NM_024214, NM_152220, NM_008379, NM_012058, NM_007457, NM_012060, NM_009028, NM_013604, NM_133780, NM_007459, NM_018868, NM_010749, NM_001007465, NM_019444, NM_009391, NM_011886, NM_021710, NM_010655, NM…	2412	299	13588	1.84643	1.37923e-06	5.30474e-08	6.9342e-07
GOTERM_BP_FAT	GO:0044265~cellular macromolecule catabolic process	169	4.83963	4.95739e-10	NM_013787, NM_025692, NM_026904, NM_025875, NM_138669, NM_027356, NM_011669, NM_023230, NM_001167936, NM_024207, NM_009503, NM_019653, NM_025735, NM_008388, NM_007930, NM_025923, NM_023223, NM_015798, NM_026301, NM_007859, NM_009172, NM_027445, NM_025349, NM_026305, NM_001168657, NM_026402, NM_009786, NM_008917, NM_009458, NM_009457, NM_009456, NM_009455, NM_009454, NM_001029983, NM_172735, NM_00…	2412	609	13588	1.56332	1.8149e-06	6.72186e-08	9.12455e-07
GOTERM_BP_FAT	GO:0030163~protein catabolic process	153	4.38144	6.80737e-09	NM_013787, NM_025692, NM_026904, NM_027356, NM_011669, NM_023230, NM_001167936, NM_024207, NM_009503, NM_019653, NM_025735, NM_007930, NM_025923, NM_023223, NM_015798, NM_026301, NM_009172, NM_027445, NM_026305, NM_001168657, NM_026402, NM_009786, NM_008917, NM_009458, NM_009457, NM_009456, NM_009455, NM_009454, NM_001029983, NM_054070, NM_172735, NM_009507, NM_008683, NM_028149, NM_019705, NM_14…	2412	556	13588	1.55023	2.49215e-05	8.90063e-07	1.25296e-05
GOTERM_BP_FAT	GO:0055114~oxidation reduction	176	5.04009	2.33333e-08	NM_007533, NM_011660, NM_016763, NM_021480, NM_025402, NM_025352, NM_013786, NM_013580, NM_007860, NM_025710, NM_027244, NM_033398, NM_183165, NM_199195, NM_144802, NM_025551, NM_145518, NM_026684, NM_001077237, NM_025407, NM_023172, NM_009989, NM_001038593, NM_001038592, NM_010729, NM_011122, NM_010726, NM_001146053, NM_025348, NM_021473, NM_023374, NM_007997, NM_007856, NM_144787, NM_134052, NM…	2412	672	13588	1.47544	8.54197e-05	2.94563e-06	4.29472e-05
GOTERM_BP_FAT	GO:0006119~oxidative phosphorylation	29	0.83047	3.51742e-08	NM_025650, NM_026468, NM_009725, NM_020615, NM_023721, NM_145518, NM_025407, NM_027862, NM_008044, NM_023202, NM_197979, NM_025641, NM_013477, NM_016755, NM_007506, NM_007507, NM_001136091, NM_016774, NM_007505, NM_025313, NM_026061, NM_175015, NM_013795, NM_001161419, NM_026219, NM_025272, NM_018794, NM_138597, NM_024220, NM_025983	2412	56	13588	2.91735	0.000128764	4.29242e-06	6.47415e-05
GOTERM_BP_FAT	GO:0006400~tRNA modification	14	0.400916	5.5076e-08	NM_025876, NM_001025562, NM_021888, NM_010792, NM_146217, NM_021322, NM_153775, NM_001160330, NM_145582, NM_023292, NM_029128, NM_032544, NM_001080969, NM_001099793	2412	16	13588	4.92931	0.000201613	6.50427e-06	0.000101373
GOTERM_BP_FAT	GO:0009451~RNA modification	24	0.687285	6.61482e-08	NM_025876, NM_001025562, NM_028115, NM_145520, NM_021888, NM_010792, NM_021322, NM_146217, NM_153775, NM_025447, NM_026631, NM_201638, NM_133991, NM_008249, NM_001160330, NM_026510, NM_145582, NM_023292, NM_029128, NM_028009, NM_032544, NM_001080969, NM_025310, NM_001099793	2412	42	13588	3.21914	0.000242139	7.56774e-06	0.000121752
GOTERM_BP_FAT	GO:0044257~cellular protein catabolic process	143	4.09507	1.95283e-07	NM_013787, NM_025692, NM_026904, NM_027356, NM_011669, NM_023230, NM_001167936, NM_024207, NM_009503, NM_019653, NM_025735, NM_007930, NM_025923, NM_023223, NM_015798, NM_026301, NM_009172, NM_027445, NM_026305, NM_001168657, NM_026402, NM_009786, NM_008917, NM_009458, NM_009457, NM_009456, NM_009455, NM_009454, NM_001029983, NM_172735, NM_009507, NM_008683, NM_028149, NM_019705, NM_145134, NM_14…	2412	537	13588	1.50017	0.000714675	2.16643e-05	0.000359436
GOTERM_BP_FAT	GO:0006605~protein targeting	49	1.40321	3.20547e-07	NM_029665, NM_001048057, NM_009303, NM_146152, NM_174874, NM_146248, NM_001045558, NM_153583, NM_001039363, NM_021296, NM_029227, NM_023579, NM_016804, NM_010481, NM_001048058, NM_023372, NM_001134646, NM_019502, NM_026917, NM_024214, NM_008379, NM_012058, NM_008035, NM_008034, NM_028198, NM_178374, NM_009028, NM_172529, NM_011343, NM_013604, NM_133780, NM_018868, NM_001037744, NM_024267, NM_0093…	2412	133	13588	2.0755	0.00117283	3.45148e-05	0.000589996
GOTERM_BP_FAT	GO:0051603~proteolysis involved in cellular protein catabolic process	141	4.0378	4.07104e-07	NM_013787, NM_025692, NM_026904, NM_027356, NM_011669, NM_023230, NM_001167936, NM_024207, NM_009503, NM_019653, NM_025735, NM_007930, NM_025923, NM_023223, NM_015798, NM_026301, NM_009172, NM_027445, NM_026305, NM_001168657, NM_026402, NM_009786, NM_009458, NM_009457, NM_009456, NM_009455, NM_009454, NM_001029983, NM_172735, NM_009507, NM_008683, NM_028149, NM_019705, NM_145134, NM_146193, NM_00…	2412	534	13588	1.4875	0.0014893	4.25822e-05	0.000749312
GOTERM_BP_FAT	GO:0006974~response to DNA damage stimulus	86	2.46277	4.41113e-07	NM_026156, NM_027182, NM_010436, NM_001038663, NM_001001882, NM_145946, NM_025392, NM_011131, NM_001025312, NM_026902, NM_133234, NM_011960, NM_026636, NM_145583, NM_010247, NM_011729, NM_007669, NM_001164604, NM_025923, NM_145540, NM_033601, NM_133658, NM_009687, NM_176979, NM_001010833, NM_001013577, NM_007527, NM_008637, NM_011304, NM_009009, NM_001159369, NM_019738, NM_009458, NM_025380, NM_0…	2412	287	13588	1.68809	0.00161361	4.48578e-05	0.000811908
GOTERM_BP_FAT	GO:0007005~mitochondrion organization	39	1.11684	5.03451e-07	NM_009360, NM_025300, NM_001135112, NM_025301, NM_013604, NM_133234, NM_028358, NM_001037744, NM_008044, NM_021296, NM_024413, NM_153796, NM_016804, NM_001025192, NM_016871, NM_001134646, NM_007527, NM_024478, NM_013671, NM_001099675, NM_019502, NM_007544, NM_025340, NM_001164227, NM_013898, NM_212468, NM_024214, NM_013899, NM_025562, NM_012000, NM_026389, NM_013895, NM_010938, NM_012019, NM_0112…	2412	97	13588	2.26502	0.00184144	4.98132e-05	0.000926645
GOTERM_BP_FAT	GO:0019941~modification-dependent protein catabolic process	133	3.80871	1.47001e-06	NM_013787, NM_025692, NM_026904, NM_027356, NM_011669, NM_023230, NM_001167936, NM_024207, NM_009503, NM_025735, NM_019653, NM_007930, NM_025923, NM_023223, NM_015798, NM_026301, NM_009172, NM_027445, NM_026305, NM_001168657, NM_026402, NM_009786, NM_009458, NM_009457, NM_009456, NM_009455, NM_009454, NM_001029983, NM_172735, NM_009507, NM_008683, NM_028149, NM_019705, NM_145134, NM_146193, NM_00…	2412	508	13588	1.47491	0.00536727	0.000141614	0.00270567
GOTERM_BP_FAT	GO:0043632~modification-dependent macromolecule catabolic process	133	3.80871	1.47001e-06	NM_013787, NM_025692, NM_026904, NM_027356, NM_011669, NM_023230, NM_001167936, NM_024207, NM_009503, NM_025735, NM_019653, NM_007930, NM_025923, NM_023223, NM_015798, NM_026301, NM_009172, NM_027445, NM_026305, NM_001168657, NM_026402, NM_009786, NM_009458, NM_009457, NM_009456, NM_009455, NM_009454, NM_001029983, NM_172735, NM_009507, NM_008683, NM_028149, NM_019705, NM_145134, NM_146193, NM_00…	2412	508	13588	1.47491	0.00536727	0.000141614	0.00270567
GOTERM_BP_FAT	GO:0006259~DNA metabolic process	114	3.2646	1.60435e-06	NM_001135112, NM_021308, NM_001025312, NM_011131, NM_054078, NM_028358, NM_011729, NM_025923, NM_009584, NM_133658, NM_145540, NM_007859, NM_011221, NM_001010833, NM_013594, NM_009009, NM_001159369, NM_008917, NM_212468, NM_145480, NM_009458, NM_011793, NM_028152, NM_019710, NM_009169, NM_026014, NM_001166666, NM_009013, NM_001163635, NM_025372, NM_007948, NM_144824, NM_007949, NM_024431, NM_0011…	2412	421	13588	1.52546	0.00585632	0.000150592	0.00295292
GOTERM_BP_FAT	GO:0050658~RNA transport	29	0.83047	2.48347e-06	NM_021512, NM_019693, NM_001080796, NM_028597, NM_001039088, NM_025875, NM_010613, NM_138669, NM_001102407, NM_001166595, NM_001166594, NM_181582, NM_001166596, NM_145706, NM_001080387, NM_016806, NM_001161430, NM_019996, NM_153552, NM_001035226, NM_001159516, NM_026554, NM_025435, NM_133227, NM_028355, NR_002883, NM_138660, NM_001033201, NM_016813, NM_029457, NM_028233, NM_172288, NM_008031, NM_…	2412	66	13588	2.47533	0.00905077	0.000227274	0.00457096
GOTERM_BP_FAT	GO:0050657~nucleic acid transport	29	0.83047	2.48347e-06	NM_021512, NM_019693, NM_001080796, NM_028597, NM_001039088, NM_025875, NM_010613, NM_138669, NM_001102407, NM_001166595, NM_001166594, NM_181582, NM_001166596, NM_145706, NM_001080387, NM_016806, NM_001161430, NM_019996, NM_153552, NM_001035226, NM_001159516, NM_026554, NM_025435, NM_133227, NM_028355, NR_002883, NM_138660, NM_001033201, NM_016813, NM_029457, NM_028233, NM_172288, NM_008031, NM_…	2412	66	13588	2.47533	0.00905077	0.000227274	0.00457096
GOTERM_BP_FAT	GO:0051236~establishment of RNA localization	29	0.83047	2.48347e-06	NM_021512, NM_019693, NM_001080796, NM_028597, NM_001039088, NM_025875, NM_010613, NM_138669, NM_001102407, NM_001166595, NM_001166594, NM_181582, NM_001166596, NM_145706, NM_001080387, NM_016806, NM_001161430, NM_019996, NM_153552, NM_001035226, NM_001159516, NM_026554, NM_025435, NM_133227, NM_028355, NR_002883, NM_138660, NM_001033201, NM_016813, NM_029457, NM_028233, NM_172288, NM_008031, NM_…	2412	66	13588	2.47533	0.00905077	0.000227274	0.00457096
GOTERM_BP_FAT	GO:0015931~nucleobase, nucleoside, nucleotide and nucleic acid transport	31	0.887743	3.42013e-06	NM_021512, NM_019693, NM_001080796, NM_028597, NM_001039088, NM_025875, NM_010613, NM_138669, NM_001102407, NM_001166595, NM_001166594, NM_181582, NM_001166596, NM_145706, NM_001080387, NM_016806, NM_023596, NM_001161430, NM_019996, NM_153552, NM_001035226, NM_001159516, NM_026554, NM_133227, NM_025435, NM_028355, NR_002883, NM_138660, NM_001033201, NM_007450, NM_016813, NM_029457, NM_028233, NM_…	2412	74	13588	2.35998	0.0124431	0.000305347	0.00629489
GOTERM_BP_FAT	GO:0006403~RNA localization	29	0.83047	3.54932e-06	NM_021512, NM_019693, NM_001080796, NM_028597, NM_001039088, NM_025875, NM_010613, NM_138669, NM_001102407, NM_001166595, NM_001166594, NM_181582, NM_001166596, NM_145706, NM_001080387, NM_016806, NM_001161430, NM_019996, NM_153552, NM_001035226, NM_001159516, NM_026554, NM_025435, NM_133227, NM_028355, NR_002883, NM_138660, NM_001033201, NM_016813, NM_029457, NM_028233, NM_172288, NM_008031, NM_…	2412	67	13588	2.43838	0.01291	0.000309335	0.00653267
GOTERM_BP_FAT	GO:0044271~nitrogen compound biosynthetic process	86	2.46277	4.34739e-06	NM_007482, NM_009103, NM_009104, NM_001163035, NM_023721, NM_001163311, NM_011467, NM_026195, NM_011829, NM_012055, NM_018745, NM_008525, NM_008192, NM_009272, NM_029128, NM_013477, NM_011220, NM_016755, NM_134052, NM_001024468, NM_011026, NM_175015, NM_145953, NM_013551, NM_133224, NM_145569, NM_013614, NM_007494, NM_177041, NM_010324, NM_025272, NM_010256, NM_018794, NM_018757, NM_009698, NM_02…	2412	302	13588	1.60424	0.0157898	0.000370067	0.00800148
GOTERM_BP_FAT	GO:0051028~mRNA transport	27	0.773196	7.28059e-06	NM_021512, NM_019693, NM_001080796, NM_028597, NM_001039088, NM_025875, NM_010613, NM_138669, NM_001102407, NM_001166595, NM_001166594, NM_181582, NM_001166596, NM_145706, NM_001080387, NM_001161430, NM_153552, NM_001035226, NM_001159516, NM_026554, NM_025435, NM_133227, NM_028355, NR_002883, NM_138660, NM_001033201, NM_016813, NM_029457, NM_028233, NM_172288, NM_008031	2412	62	13588	2.4533	0.0263022	0.000605597	0.0133998
GOTERM_BP_FAT	GO:0033554~cellular response to stress	107	3.06415	1.01057e-05	NM_026114, NM_001025312, NM_011131, NM_026902, NM_133234, NM_024207, NM_144802, NM_025735, NM_011729, NM_007669, NM_025923, NM_133658, NM_145540, NM_001010833, NM_007527, NM_009009, NM_001159369, NM_009983, NM_009458, NM_145528, NM_028152, NM_019710, NM_009169, NM_007659, NM_007452, NM_001166666, NM_172265, NM_009013, NM_009826, NM_007842, NM_025372, NM_025670, NM_007948, NM_007949, NM_001163434,…	2412	404	13588	1.49204	0.0363211	0.000821821	0.0185989
GOTERM_BP_FAT	GO:0033365~protein localization in organelle	36	1.03093	1.22877e-05	NM_029665, NM_026116, NM_013604, NM_001048057, NM_146152, NM_133780, NM_001039363, NM_018868, NM_001037744, NM_021296, NM_024267, NM_023579, NM_009391, NM_016804, NM_025527, NM_001048058, NM_145390, NM_016871, NM_023372, NM_010655, NM_001134646, NM_024478, NM_001099675, NM_019502, NM_009963, NM_007544, NM_001035226, NM_013898, NM_024214, NM_008379, NM_013899, NM_012058, NM_013895, NM_008035, NM_0…	2412	97	13588	2.09078	0.0439888	0.00097747	0.0226143
GOTERM_BP_FAT	GO:0015986~ATP synthesis coupled proton transport	19	0.544101	1.6112e-05	NM_007506, NM_007507, NM_001136091, NM_007505, NM_016774, NM_025313, NM_175015, NM_013795, NM_026468, NM_009725, NM_020615, NM_023721, NM_001161419, NM_027862, NM_025272, NM_018794, NM_138597, NM_013477, NM_025983, NM_016755	2412	37	13588	2.89288	0.0572806	0.00125425	0.0296516
GOTERM_BP_FAT	GO:0015985~energy coupled proton transport, down electrochemical gradient	19	0.544101	1.6112e-05	NM_007506, NM_007507, NM_001136091, NM_007505, NM_016774, NM_025313, NM_175015, NM_013795, NM_026468, NM_009725, NM_020615, NM_023721, NM_001161419, NM_027862, NM_025272, NM_018794, NM_138597, NM_013477, NM_025983, NM_016755	2412	37	13588	2.89288	0.0572806	0.00125425	0.0296516
GOTERM_BP_FAT	GO:0006626~protein targeting to mitochondrion	14	0.400916	1.68053e-05	NM_001099675, NM_019502, NM_013604, NM_007544, NM_013898, NM_013899, NM_024214, NM_013895, NM_001037744, NM_021296, NM_016804, NM_001024854, NM_016871, NM_001134646, NM_024478	2412	22	13588	3.58495	0.0596702	0.00128094	0.0309272
GOTERM_BP_FAT	GO:0070585~protein localization in mitochondrion	14	0.400916	1.68053e-05	NM_001099675, NM_019502, NM_013604, NM_007544, NM_013898, NM_013899, NM_024214, NM_013895, NM_001037744, NM_021296, NM_016804, NM_001024854, NM_016871, NM_001134646, NM_024478	2412	22	13588	3.58495	0.0596702	0.00128094	0.0309272
GOTERM_BP_FAT	GO:0008654~phospholipid biosynthetic process	32	0.91638	1.7251e-05	NM_029934, NM_010174, NM_177298, NM_024229, NM_020035, NM_010331, NM_026212, NM_153546, NM_010072, NM_145130, NM_144807, NM_010073, NM_026638, NM_023627, NM_145583, NM_025646, NM_138651, NM_001146690, NM_013490, NM_008819, NM_008959, NM_026792, NM_010422, NM_207206, NM_172715, NM_019760, NM_001039536, NM_001081089, NM_001159620, NM_001111025, NM_013782, NM_009628, NM_027652, NM_024464	2412	83	13588	2.17195	0.0612034	0.00128808	0.0317473
GOTERM_BP_FAT	GO:0009150~purine ribonucleotide metabolic process	41	1.17411	2.13872e-05	NM_001077529, NM_009849, NM_029097, NM_028782, NM_026468, NM_013415, NM_009725, NM_023721, NM_020615, NM_011829, NM_026195, NM_145518, NM_001033300, NM_027862, NM_013477, NM_016755, NM_001128094, NM_011830, NM_007506, NM_001136091, NM_007507, NM_007505, NM_016774, NM_025313, NM_013795, NM_019731, NM_028794, NM_175015, NM_133224, NM_001161419, NM_010256, NM_025272, NM_138597, NM_026536, NM_018794,…	2412	119	13588	1.94095	0.0753125	0.00156476	0.0393579
GOTERM_BP_FAT	GO:0007049~cell cycle	149	4.2669	2.20131e-05	NM_013787, NM_024209, NM_033270, NM_021308, NM_026904, NM_026902, NM_001024911, NM_026489, NM_146089, NM_007669, NM_013812, NM_145706, NM_144809, NM_147151, NM_030241, NM_023223, NM_009584, NM_001110791, NM_009172, NM_026507, NM_001010833, NM_023371, NM_016756, NM_011496, NM_011497, NM_010329, NM_198654, NM_011655, NM_009009, NM_199323, NM_009458, NM_024218, NM_019710, NM_007659, NM_026011, NM_00…	2412	611	13588	1.3738	0.0774289	0.00157896	0.0405094
GOTERM_BP_FAT	GO:0034654~nucleobase, nucleoside, nucleotide and nucleic acid biosynthetic process	55	1.57503	3.03742e-05	NM_009103, NM_009104, NM_023721, NM_011829, NM_026195, NM_008192, NM_013477, NM_029128, NM_016755, NM_175015, NM_133224, NM_177041, NM_025272, NM_010256, NM_018794, NM_018757, NM_009698, NM_025983, NM_080637, NM_029475, NM_001077529, NM_029097, NM_021888, NM_138745, NM_026468, NM_013415, NM_009725, NM_020615, NM_001033300, NM_027862, NM_001037746, NM_010049, NM_001164244, NM_013556, NM_001128094,…	2412	179	13588	1.73096	0.105242	0.00213621	0.0558919
GOTERM_BP_FAT	GO:0034404~nucleobase, nucleoside and nucleotide biosynthetic process	55	1.57503	3.03742e-05	NM_009103, NM_009104, NM_023721, NM_011829, NM_026195, NM_008192, NM_013477, NM_029128, NM_016755, NM_175015, NM_133224, NM_177041, NM_025272, NM_010256, NM_018794, NM_018757, NM_009698, NM_025983, NM_080637, NM_029475, NM_001077529, NM_029097, NM_021888, NM_138745, NM_026468, NM_013415, NM_009725, NM_020615, NM_001033300, NM_027862, NM_001037746, NM_010049, NM_001164244, NM_013556, NM_001128094,…	2412	179	13588	1.73096	0.105242	0.00213621	0.0558919
GOTERM_BP_FAT	GO:0009259~ribonucleotide metabolic process	42	1.20275	3.26203e-05	NM_001077529, NM_009849, NM_029097, NM_028782, NM_026468, NM_013415, NM_009725, NM_023721, NM_020615, NM_026195, NM_011829, NM_145518, NM_001033300, NM_027862, NM_001037746, NM_013477, NM_016755, NM_001128094, NM_011830, NM_007506, NM_001136091, NM_007507, NM_007505, NM_016774, NM_025313, NM_013795, NM_019731, NM_175015, NM_028794, NM_133224, NM_001161419, NM_010256, NM_025272, NM_138597, NM_0265…	2412	125	13588	1.89286	0.112569	0.00225076	0.0600238
GOTERM_BP_FAT	GO:0034220~ion transmembrane transport	20	0.572738	3.44198e-05	NM_007506, NM_007507, NM_001136091, NM_007505, NM_016774, NM_025313, NM_001146161, NM_175015, NM_013795, NM_026468, NM_009725, NM_020615, NM_023721, NM_001161419, NM_027862, NM_025272, NM_018794, NM_138597, NM_013477, NM_025983, NM_016755	2412	42	13588	2.68262	0.118397	0.00233085	0.0633339
GOTERM_BP_FAT	GO:0017038~protein import	31	0.887743	3.71414e-05	NM_029665, NM_013604, NM_001048057, NM_146152, NM_133780, NM_001039363, NM_018868, NM_001037744, NM_021296, NM_024267, NM_023579, NM_009391, NM_016804, NM_001048058, NM_016871, NM_145390, NM_023372, NM_010655, NM_001134646, NM_024478, NM_001099675, NM_019502, NM_009963, NM_007544, NM_001035226, NM_013898, NM_024214, NM_008379, NM_013899, NM_013895, NM_145122, NM_178374, NM_023565, NM_001024854, N…	2412	82	13588	2.12974	0.127137	0.00246926	0.0683402
GOTERM_BP_FAT	GO:0032774~RNA biosynthetic process	42	1.20275	4.0177e-05	NM_008921, NM_009360, NM_001081118, NM_030229, NM_007949, NM_009442, NM_008723, NM_001039521, NM_011869, NM_027259, NM_001003913, NM_025593, NM_153798, NM_022011, NM_027231, NM_009874, NM_133658, NM_023243, NM_008612, NM_138953, NM_010364, NM_173742, NM_145973, NM_172339, NM_181410, NM_001164082, NR_002702, NM_031183, NM_153056, NM_026584, NM_013924, NM_007761, NM_025554, NM_021441, NM_133801, NM…	2412	126	13588	1.87783	0.136784	0.00262318	0.0739237
GOTERM_BP_FAT	GO:0006351~transcription, DNA-dependent	41	1.17411	4.0905e-05	NM_009360, NM_001081118, NM_030229, NM_007949, NM_009442, NM_008723, NM_001039521, NM_011869, NM_027259, NM_001003913, NM_025593, NM_153798, NM_022011, NM_027231, NM_009874, NM_133658, NM_023243, NM_008612, NM_138953, NM_010364, NM_173742, NM_145973, NM_172339, NM_181410, NM_001164082, NR_002702, NM_031183, NM_153056, NM_026584, NM_013924, NM_007761, NM_025554, NM_021441, NM_133801, NM_001163276,…	2412	122	13588	1.89323	0.139082	0.00262386	0.0752628
GOTERM_BP_FAT	GO:0051169~nuclear transport	35	1.00229	4.16721e-05	NM_029665, NM_021512, NM_001048057, NM_146152, NM_021329, NM_133780, NM_146248, NM_001039363, NM_018868, NM_144849, NM_024267, NM_023579, NM_001080387, NM_009391, NM_010481, NM_016776, NM_145390, NM_001048058, NM_001146053, NM_133787, NM_023372, NM_010655, NM_019996, NM_009963, NM_001035226, NM_008379, NM_026554, NM_178069, NM_025289, NM_133227, NR_002883, NM_001033201, NM_028198, NM_178374, NM_0…	2412	98	13588	2.01196	0.141497	0.00262697	0.0766737
GOTERM_BP_FAT	GO:0009260~ribonucleotide biosynthetic process	38	1.0882	5.26134e-05	NM_001077529, NM_029097, NM_026468, NM_013415, NM_009725, NM_023721, NM_020615, NM_011829, NM_026195, NM_001033300, NM_027862, NM_001037746, NM_013477, NM_016755, NM_001128094, NM_011830, NM_007506, NM_001136091, NM_007507, NM_007505, NM_016774, NM_025313, NM_013795, NM_019731, NM_175015, NM_133224, NM_001161419, NM_010256, NM_025272, NM_138597, NM_026536, NM_018794, NM_025939, NM_008705, NM_0087…	2412	111	13588	1.92859	0.175207	0.00325947	0.0967956
GOTERM_BP_FAT	GO:0009152~purine ribonucleotide biosynthetic process	37	1.05956	5.29395e-05	NM_001077529, NM_029097, NM_026468, NM_013415, NM_009725, NM_020615, NM_023721, NM_011829, NM_026195, NM_001033300, NM_027862, NM_013477, NM_016755, NM_001128094, NM_011830, NM_007506, NM_001136091, NM_007507, NM_016774, NM_007505, NM_025313, NM_013795, NM_019731, NM_175015, NM_133224, NM_001161419, NM_010256, NM_025272, NM_138597, NM_018794, NM_026536, NM_025939, NM_008705, NM_008704, NM_018757,…	2412	107	13588	1.94803	0.176191	0.00322506	0.0973953
GOTERM_BP_FAT	GO:0051301~cell division	77	2.20504	6.04767e-05	NM_026904, NM_001024911, NM_146089, NM_026048, NM_145706, NM_025642, NM_030241, NM_023223, NM_026507, NM_013636, NM_028820, NM_016756, NM_175260, NM_011496, NM_019685, NM_009352, NM_028016, NM_198654, NM_009009, NM_199323, NM_001163042, NM_019710, NM_007659, NM_019805, NM_026011, NM_007658, NM_172735, NM_007631, NM_026823, NM_009028, NM_001038230, NM_001122766, NM_173867, NM_001038608, NM_029094,…	2412	281	13588	1.5437	0.198613	0.00362312	0.111255
GOTERM_BP_FAT	GO:0006913~nucleocytoplasmic transport	34	0.973654	6.62104e-05	NM_029665, NM_021512, NM_001048057, NM_146152, NM_021329, NM_133780, NM_146248, NM_001039363, NM_018868, NM_144849, NM_024267, NM_023579, NM_001080387, NM_009391, NM_010481, NM_016776, NM_145390, NM_001048058, NM_001146053, NM_133787, NM_023372, NM_010655, NM_019996, NM_009963, NM_001035226, NM_008379, NM_026554, NM_178069, NM_133227, NR_002883, NM_001033201, NM_028198, NM_178374, NM_023565, NM_0…	2412	96	13588	1.9952	0.215261	0.00390211	0.121796
GOTERM_BP_FAT	GO:0006644~phospholipid metabolic process	50	1.43184	7.65506e-05	NM_013785, NM_133999, NM_029934, NM_010174, NM_010331, NM_010072, NM_026212, NM_153546, NM_145130, NM_144807, NM_010073, NM_026638, NM_023627, NM_145583, NM_146251, NM_025646, NM_013490, NM_008819, NM_008959, NM_133888, NM_010422, NM_025576, NM_001039536, NM_010258, NM_001164611, NM_001081089, NM_001111025, NM_013782, NM_020561, NM_027652, NM_030750, NM_029094, NM_177298, NM_020035, NM_024229, NM…	2412	163	13588	1.72807	0.244414	0.00443873	0.140805
GOTERM_BP_FAT	GO:0045454~cell redox homeostasis	25	0.715922	7.7405e-05	NM_011660, NM_028339, NM_007952, NM_001038593, NM_001038592, NM_001040396, NM_133783, NM_001033166, NM_009687, NM_175150, NM_013711, NM_025868, NM_012021, NM_053208, NM_010344, NM_153559, NM_023140, NM_016792, NM_026559, NM_012019, NM_001037279, NM_025559, NM_007452, NM_007453, NM_025334, NM_016764, NM_011032	2412	62	13588	2.27157	0.246774	0.00441819	0.142375
GOTERM_BP_FAT	GO:0019637~organophosphate metabolic process	53	1.51775	7.75762e-05	NM_013785, NM_133999, NM_029934, NM_010174, NM_010331, NM_010072, NM_026212, NM_153546, NM_145130, NM_144807, NM_010073, NM_026638, NM_023627, NM_145583, NM_146251, NM_008194, NM_025646, NM_013490, NM_008819, NM_008959, NM_133888, NM_010422, NM_025576, NM_001039536, NM_010258, NM_001164611, NM_001081089, NM_001111025, NM_013782, NM_020561, NM_027652, NM_030750, NM_029094, NM_177298, NM_024229, NM…	2412	176	13588	1.69645	0.247246	0.00435997	0.14269
GOTERM_BP_FAT	GO:0045333~cellular respiration	24	0.687285	9.55487e-05	NM_130884, NM_013671, NM_026614, NM_008617, NM_019879, NM_026061, NM_010497, NM_025650, NM_145518, NM_025407, NM_001002004, NM_026219, NM_008044, NM_172436, NM_023202, NM_010901, NM_197979, NM_024220, NM_025641, NM_025848, NM_016776, NM_173011, NM_023374, NM_008323	2412	59	13588	2.29159	0.295185	0.00528629	0.17572
GOTERM_BP_FAT	GO:0015992~proton transport	22	0.630011	0.000104865	NM_007506, NM_007507, NM_001136091, NM_016774, NM_007505, NM_025313, NM_001146161, NM_175015, NM_013795, NM_026468, NM_009725, NM_020615, NM_023721, NM_001161419, NM_027862, NM_025272, NM_018794, NM_026536, NM_138597, NM_013477, NM_025983, NM_020582, NM_016755	2412	52	13588	2.3834	0.31882	0.0057139	0.192837
GOTERM_BP_FAT	GO:0006915~apoptosis	115	3.29324	0.000113379	NM_001135112, NM_001142937, NM_019980, NM_025690, NM_001111066, NM_011018, NM_133234, NM_033398, NM_007926, NM_009503, NM_145518, NM_175551, NM_009989, NM_024413, NM_028364, NM_007859, NM_011221, NM_009172, NM_001146053, NM_001130457, NM_007527, NM_007522, NM_153552, NM_022032, NM_025340, NM_009009, NM_008917, NM_010734, NM_012060, NM_026519, NM_008989, NM_010175, NM_010664, NM_146198, NM_178281,…	2412	465	13588	1.39323	0.339729	0.0060859	0.20848
GOTERM_BP_FAT	GO:0006839~mitochondrial transport	19	0.544101	0.000130946	NM_001099675, NM_019502, NM_013604, NM_007544, NM_013898, NM_013899, NM_024214, NM_013895, NM_001037744, NM_172436, NM_021296, NM_024413, NM_016804, NM_001024854, NM_016871, NM_013770, NM_001134646, NM_007527, NM_009760, NM_024478	2412	42	13588	2.54849	0.380859	0.00692408	0.240743
GOTERM_BP_FAT	GO:0006402~mRNA catabolic process	19	0.544101	0.000130946	NM_178246, NM_028047, NM_001110101, NM_001001806, NM_030597, NM_025875, NM_153177, NM_138669, NM_026554, NM_011756, NM_026383, NM_008388, NM_001102407, NM_138660, NM_001033201, NM_016699, NM_001005507, NM_025349, NM_153403, NM_001080128, NM_025520	2412	42	13588	2.54849	0.380859	0.00692408	0.240743
GOTERM_BP_FAT	GO:0000279~M phase	76	2.1764	0.000136679	NM_008949, NM_027182, NM_021308, NM_010436, NM_026904, NM_026489, NM_001141975, NM_146089, NM_144809, NM_147151, NM_145706, NM_025642, NM_030241, NM_023223, NM_009172, NM_026507, NM_176979, NM_016756, NM_011496, NM_019685, NM_009352, NM_198654, NM_011655, NM_009009, NM_009458, NM_024218, NM_001163042, NM_019710, NM_007659, NM_019805, NM_026011, NM_007658, NM_172735, NM_026823, NM_001040435, NM_00…	2412	283	13588	1.51288	0.393722	0.00712333	0.251272
GOTERM_BP_FAT	GO:0006818~hydrogen transport	22	0.630011	0.000144908	NM_007506, NM_007507, NM_001136091, NM_016774, NM_007505, NM_025313, NM_001146161, NM_175015, NM_013795, NM_026468, NM_009725, NM_020615, NM_023721, NM_001161419, NM_027862, NM_025272, NM_018794, NM_026536, NM_138597, NM_013477, NM_025983, NM_020582, NM_016755	2412	53	13588	2.33843	0.411717	0.00744464	0.266381
GOTERM_BP_FAT	GO:0006997~nucleus organization	20	0.572738	0.000155452	NM_008635, NM_019390, NM_025340, NM_001039088, NM_008252, NM_008917, NM_023312, NM_001039351, NM_007931, NM_001039353, NM_172700, NM_022889, NM_001039521, NM_001085472, NM_012019, NM_007859, NM_009684, NM_007702, NM_007527, NM_009760, NM_009086	2412	46	13588	2.44935	0.433997	0.00787377	0.285738
GOTERM_BP_FAT	GO:0006417~regulation of translation	34	0.973654	0.00016225	NM_026114, NM_001039169, NM_009951, NM_021308, NM_025875, NM_153177, NM_031868, NM_153178, NM_138669, NM_001102407, NM_001166595, NM_001166594, NM_009870, NM_181582, NM_001166596, NM_013507, NM_153403, NM_009319, NM_028659, NM_025364, NM_007917, NM_001159606, NM_001005331, NM_007918, NM_026420, NM_026890, NM_001159516, NM_001039170, NM_026554, NM_008378, NM_175113, NM_012058, NM_138660, NM_001039…	2412	100	13588	1.91539	0.447912	0.00810461	0.298216
GOTERM_BP_FAT	GO:0000087~M phase of mitotic cell cycle	56	1.60367	0.000164425	NM_026904, NM_026489, NM_146089, NM_145706, NM_030241, NM_025642, NM_023223, NM_026507, NM_016756, NM_011496, NM_019685, NM_009352, NM_198654, NM_009009, NM_024218, NM_019710, NM_001163042, NM_007659, NM_019805, NM_007658, NM_026011, NM_172735, NM_026823, NM_009028, NM_001038230, NM_173867, NM_001122766, NM_001038608, NM_001039088, NM_025372, NM_010615, NM_133878, NM_022889, NM_025475, NM_028993,…	2412	194	13588	1.62616	0.452289	0.00810224	0.302207
GOTERM_BP_FAT	GO:0010608~posttranscriptional regulation of gene expression	45	1.28866	0.000228554	NM_001039169, NM_026114, NM_009951, NM_021308, NM_025875, NM_153177, NM_138669, NM_153178, NM_023065, NM_153403, NM_007917, NM_001159606, NM_007918, NM_026420, NM_001159516, NM_001039170, NM_026554, NM_001077267, NM_031405, NM_008378, NM_001077266, NM_175113, NM_011756, NM_001077265, NM_012058, NM_138660, NM_001039534, NM_001033201, NM_001109910, NM_001166411, NM_011119, NM_172265, NM_001005509, …	2412	148	13588	1.71289	0.566919	0.0110957	0.419839
GOTERM_BP_FAT	GO:0012501~programmed cell death	115	3.29324	0.000233792	NM_001135112, NM_001142937, NM_019980, NM_025690, NM_001111066, NM_011018, NM_133234, NM_033398, NM_007926, NM_009503, NM_145518, NM_175551, NM_009989, NM_024413, NM_028364, NM_007859, NM_011221, NM_009172, NM_001146053, NM_001130457, NM_007527, NM_007522, NM_153552, NM_022032, NM_025340, NM_009009, NM_008917, NM_010734, NM_012060, NM_026519, NM_008989, NM_010175, NM_010664, NM_146198, NM_178281,…	2412	473	13588	1.36967	0.575148	0.0112001	0.429443
GOTERM_BP_FAT	GO:0048285~organelle fission	56	1.60367	0.000252843	NM_026904, NM_026489, NM_146089, NM_145706, NM_030241, NM_025642, NM_023223, NM_026507, NM_016756, NM_011496, NM_019685, NM_009352, NM_198654, NM_009009, NM_019710, NM_001163042, NM_019805, NM_007659, NM_007658, NM_026011, NM_172735, NM_026823, NM_009028, NM_001038230, NM_173867, NM_001122766, NM_001038608, NM_001039088, NM_025372, NM_010615, NM_133878, NM_022889, NM_025475, NM_028993, NM_019774,…	2412	197	13588	1.6014	0.603775	0.0119511	0.464358
GOTERM_BP_FAT	GO:0051168~nuclear export	14	0.400916	0.00027987	NM_019996, NM_021512, NM_001035226, NM_146248, NM_026554, NM_178069, NR_002883, NM_001033201, NM_028198, NM_001080387, NM_016813, NM_010481, NM_172288, NM_133787	2412	27	13588	2.92107	0.641113	0.0130519	0.513874
GOTERM_BP_FAT	GO:0022618~ribonucleoprotein complex assembly	16	0.45819	0.000321877	NM_001110101, NM_013768, NM_030597, NM_025391, NM_020600, NM_024218, NM_009298, NM_010123, NM_018749, NM_010579, NM_001080387, NM_177325, NM_027328, NM_145404, NM_025656, NM_009319, NM_001005509	2412	34	13588	2.65106	0.692285	0.014808	0.590788
GOTERM_BP_FAT	GO:0032259~methylation	28	0.801833	0.000328181	NM_013768, NM_021308, NM_054078, NM_201638, NM_133991, NM_008249, NM_026526, NM_001167886, NM_147151, NM_144809, NM_007569, NM_001081240, NM_145404, NM_001168489, NM_025310, NM_144866, NM_013594, NM_001130008, NM_172545, NM_026366, NM_026510, NM_001042709, NM_001042707, NM_177846, NM_001115018, NM_029280, NM_008786, NM_133740, NM_001099793	2412	79	13588	1.99668	0.699308	0.0149086	0.602327
GOTERM_BP_FAT	GO:0000280~nuclear division	54	1.54639	0.000331858	NM_026904, NM_026489, NM_146089, NM_145706, NM_030241, NM_025642, NM_023223, NM_026507, NM_016756, NM_011496, NM_019685, NM_009352, NM_198654, NM_009009, NM_019710, NM_001163042, NM_019805, NM_007659, NM_007658, NM_026011, NM_172735, NM_026823, NM_009028, NM_001038230, NM_173867, NM_001122766, NM_001038608, NM_001039088, NM_025372, NM_010615, NM_133878, NM_022889, NM_025475, NM_028993, NM_019774,…	2412	190	13588	1.6011	0.70333	0.0148897	0.609056
GOTERM_BP_FAT	GO:0007067~mitosis	54	1.54639	0.000331858	NM_026904, NM_026489, NM_146089, NM_145706, NM_030241, NM_025642, NM_023223, NM_026507, NM_016756, NM_011496, NM_019685, NM_009352, NM_198654, NM_009009, NM_019710, NM_001163042, NM_019805, NM_007659, NM_007658, NM_026011, NM_172735, NM_026823, NM_009028, NM_001038230, NM_173867, NM_001122766, NM_001038608, NM_001039088, NM_025372, NM_010615, NM_133878, NM_022889, NM_025475, NM_028993, NM_019774,…	2412	190	13588	1.6011	0.70333	0.0148897	0.609056
GOTERM_BP_FAT	GO:0006281~DNA repair	61	1.74685	0.00035159	NM_026156, NM_027182, NM_010436, NM_001001882, NM_145946, NM_025392, NM_011131, NM_001025312, NM_026636, NM_010247, NM_011729, NM_001164604, NM_025923, NM_133658, NM_145540, NM_009687, NM_176979, NM_001010833, NM_001013577, NM_008637, NM_011304, NM_009009, NM_001159369, NM_009458, NM_025380, NM_028152, NM_019710, NM_009169, NM_001166666, NM_172774, NM_009013, NM_007415, NM_001039556, NM_007948, N…	2412	222	13588	1.54794	0.724012	0.0155774	0.645159
GOTERM_BP_FAT	GO:0051186~cofactor metabolic process	52	1.48912	0.000378326	NM_025396, NM_001136066, NM_144802, NM_007620, NM_008044, NM_007621, NM_008525, NM_026504, NM_133240, NM_026452, NM_023374, NM_010022, NM_130884, NM_178600, NM_019501, NM_019879, NM_011955, NM_009940, NM_010497, NM_008917, NM_013551, NM_181796, NM_177041, NM_008034, NM_145962, NM_138745, NM_027819, NM_001160330, NM_008162, NM_025848, NM_173011, NM_172582, NM_023792, NM_008323, NM_013671, NM_17268…	2412	182	13588	1.60957	0.749755	0.016552	0.694057
GOTERM_BP_FAT	GO:0009165~nucleotide biosynthetic process	50	1.43184	0.000430653	NM_009103, NM_009104, NM_023721, NM_011829, NM_026195, NM_008192, NM_013477, NM_016755, NM_175015, NM_133224, NM_177041, NM_010256, NM_025272, NM_018794, NM_018757, NM_025983, NM_080637, NM_029475, NM_001077529, NM_029097, NM_138745, NM_026468, NM_013415, NM_009725, NM_020615, NM_001033300, NM_027862, NM_001037746, NM_010049, NM_001164244, NM_013556, NM_001128094, NM_011830, NM_007506, NM_0011360…	2412	174	13588	1.61882	0.793398	0.0185982	0.789694
GOTERM_BP_FAT	GO:0016458~gene silencing	22	0.630011	0.000471498	NM_013595, NM_001122766, NM_026115, NM_001163441, NM_021308, NM_001163430, NM_153177, NM_009458, NM_153178, NM_054078, NM_026554, NM_031405, NM_026067, NM_023054, NM_153056, NM_028198, NM_001033201, NM_011417, NM_001109910, NM_001166411, NM_153403, NM_017406, NM_009319, NM_181586	2412	57	13588	2.17433	0.822105	0.0201076	0.864286
GOTERM_BP_FAT	GO:0008219~cell death	120	3.43643	0.000523298	NM_001135112, NM_019980, NM_001142937, NM_025690, NM_001111066, NM_011018, NM_133234, NM_033398, NM_007926, NM_009503, NM_145518, NM_175551, NM_009989, NM_024413, NM_028364, NM_007859, NM_011221, NM_009172, NM_001146053, NM_001130457, NM_007527, NM_007522, NM_153552, NM_022032, NM_025340, NM_009009, NM_008917, NM_010734, NM_012060, NM_026519, NM_008989, NM_010175, NM_010664, NM_031201, NM_146198,…	2412	507	13588	1.33337	0.852849	0.0220361	0.958806
GOTERM_BP_FAT	GO:0015980~energy derivation by oxidation of organic compounds	32	0.91638	0.000580094	NM_026614, NM_025650, NM_031868, NM_145518, NM_025407, NM_008044, NM_172436, NM_023202, NM_197979, NM_001159324, NM_025641, NM_173011, NM_016776, NM_025848, NM_011079, NM_025800, NM_013636, NM_023374, NM_008323, NM_130884, NM_013671, NM_008617, NM_019879, NM_026061, NM_010497, NM_001002004, NM_010324, NM_026219, NM_010901, NM_024220, NM_019766, NM_026888	2412	98	13588	1.83951	0.880488	0.024122	1.06234
GOTERM_BP_FAT	GO:0030262~apoptotic nuclear changes	11	0.315006	0.00058775	NM_012019, NM_025340, NM_023312, NM_008917, NM_007859, NM_007931, NM_009684, NM_007702, NM_001085472, NM_007527, NM_009760	2412	19	13588	3.2615	0.883793	0.0241622	1.07629
GOTERM_BP_FAT	GO:0016265~death	122	3.4937	0.000619237	NM_001135112, NM_019980, NM_001142937, NM_025690, NM_001111066, NM_011018, NM_133234, NM_033398, NM_007926, NM_009503, NM_145518, NM_175551, NM_009989, NM_024413, NM_028364, NM_007859, NM_011221, NM_009172, NM_001146053, NM_001130457, NM_007527, NM_007522, NM_153552, NM_022032, NM_025340, NM_009009, NM_008917, NM_010734, NM_012060, NM_026519, NM_008989, NM_010175, NM_010664, NM_031201, NM_146198,…	2412	519	13588	1.32425	0.896453	0.0251582	1.13364
GOTERM_BP_FAT	GO:0006366~transcription from RNA polymerase II promoter	26	0.744559	0.000654158	NM_001081118, NM_007949, NM_011869, NM_027259, NM_153798, NM_022011, NM_025593, NM_027231, NM_009874, NM_023243, NM_133658, NM_008612, NM_138953, NM_010364, NM_145973, NM_172339, NM_181410, NM_031183, NM_026584, NM_025554, NM_013924, NM_133801, NM_026816, NM_001163276, NM_028812, NM_145632	2412	74	13588	1.97934	0.908887	0.0262672	1.19721
GOTERM_BP_FAT	GO:0006163~purine nucleotide metabolic process	46	1.3173	0.000744177	NM_001077529, NM_009849, NM_029097, NM_138745, NM_028782, NM_026468, NM_013415, NM_009725, NM_023721, NM_020615, NM_011829, NM_026195, NM_145518, NM_001033300, NM_027862, NM_008192, NM_013477, NM_013556, NM_016755, NM_008637, NM_001128094, NM_011830, NM_007506, NM_001136091, NM_007507, NM_007505, NM_016774, NM_025313, NM_013795, NM_019731, NM_175015, NM_028794, NM_133224, NM_001161419, NM_010256,…	2412	160	13588	1.61963	0.934483	0.0295059	1.36089
GOTERM_BP_FAT	GO:0010942~positive regulation of cell death	66	1.89003	0.000807933	NM_013787, NM_145229, NM_133234, NM_020483, NM_001042727, NM_007669, NM_024413, NM_033601, NM_133658, NM_001146053, NM_009684, NM_007527, NM_007522, NM_009811, NM_022032, NM_001025393, NM_023312, NM_019738, NM_025380, NM_009357, NM_174989, NM_001163703, NM_007915, NM_026511, NM_010734, NM_019880, NM_025539, NM_009740, NM_134089, NM_023258, NM_001163216, NM_016959, NM_007554, NM_025670, NM_0010331…	2412	252	13588	1.47544	0.948131	0.0316517	1.47667
GOTERM_BP_FAT	GO:0000956~nuclear-transcribed mRNA catabolic process	15	0.429553	0.000819953	NM_178246, NM_028047, NM_001001806, NM_025875, NM_138669, NM_026554, NM_026383, NM_011756, NM_008388, NM_001102407, NM_138660, NM_001033201, NM_016699, NM_001005507, NM_153403, NM_001080128	2412	33	13588	2.56068	0.950366	0.0317754	1.49848
GOTERM_BP_FAT	GO:0043414~biopolymer methylation	25	0.715922	0.000824139	NM_013768, NM_021308, NM_054078, NM_201638, NM_133991, NM_008249, NM_144809, NM_147151, NM_007569, NM_001167886, NM_001081240, NM_145404, NM_001168489, NM_025310, NM_144866, NM_013594, NM_001130008, NM_172545, NM_026510, NM_001042709, NM_001042707, NM_177846, NM_001115018, NM_008786, NM_133740, NM_001099793	2412	71	13588	1.98363	0.951121	0.0316007	1.50608
GOTERM_BP_FAT	GO:0022403~cell cycle phase	82	2.34822	0.00084278	NM_008949, NM_013787, NM_027182, NM_021308, NM_033270, NM_010436, NM_026904, NM_026489, NM_001141975, NM_146089, NM_144809, NM_147151, NM_145706, NM_025642, NM_030241, NM_023223, NM_009584, NM_009172, NM_026507, NM_176979, NM_016756, NM_011496, NM_019685, NM_009352, NM_198654, NM_011655, NM_009009, NM_009458, NM_130889, NM_024218, NM_001163042, NM_019710, NM_007659, NM_019805, NM_026011, NM_00765…	2412	328	13588	1.40837	0.954349	0.0319696	1.53989
GOTERM_BP_FAT	GO:0006401~RNA catabolic process	19	0.544101	0.00092257	NM_178246, NM_028047, NM_001110101, NM_001001806, NM_030597, NM_025875, NM_153177, NM_138669, NM_026554, NM_011756, NM_026383, NM_008388, NM_001102407, NM_138660, NM_001033201, NM_016699, NM_001005507, NM_025349, NM_153403, NM_001080128, NM_025520	2412	48	13588	2.22993	0.965921	0.0345865	1.68451
GOTERM_BP_FAT	GO:0009205~purine ribonucleoside triphosphate metabolic process	32	0.91638	0.00102023	NM_001077529, NM_029097, NM_028782, NM_026468, NM_013415, NM_009725, NM_020615, NM_023721, NM_145518, NM_027862, NM_013477, NM_016755, NM_001128094, NM_007506, NM_001136091, NM_007507, NM_016774, NM_007505, NM_025313, NM_013795, NM_175015, NM_019731, NM_133224, NM_001161419, NM_025272, NM_018794, NM_026536, NM_138597, NM_008705, NM_008704, NM_018757, NM_025983, NM_020582, NM_080637	2412	101	13588	1.78487	0.976174	0.0377927	1.86124
GOTERM_BP_FAT	GO:0043068~positive regulation of programmed cell death	65	1.8614	0.00108525	NM_013787, NM_145229, NM_133234, NM_020483, NM_001042727, NM_007669, NM_024413, NM_033601, NM_133658, NM_001146053, NM_009684, NM_007527, NM_007522, NM_009811, NM_022032, NM_001025393, NM_023312, NM_019738, NM_025380, NM_009357, NM_174989, NM_001163703, NM_007915, NM_026511, NM_010734, NM_019880, NM_025539, NM_009740, NM_134089, NM_023258, NM_001163216, NM_016959, NM_025670, NM_001033161, NM_0079…	2412	250	13588	1.46471	0.981226	0.0397523	1.97876
GOTERM_BP_FAT	GO:0009201~ribonucleoside triphosphate biosynthetic process	30	0.859107	0.00110786	NM_001077529, NM_029097, NM_026468, NM_013415, NM_009725, NM_020615, NM_023721, NM_027862, NM_013477, NM_016755, NM_001128094, NM_007506, NM_007507, NM_001136091, NM_016774, NM_007505, NM_025313, NM_175015, NM_019731, NM_013795, NM_133224, NM_001161419, NM_025272, NM_018794, NM_026536, NM_138597, NM_008705, NM_018757, NM_008704, NM_025983, NM_020582, NM_080637	2412	93	13588	1.81726	0.982718	0.0401622	2.01957
GOTERM_BP_FAT	GO:0009206~purine ribonucleoside triphosphate biosynthetic process	30	0.859107	0.00110786	NM_001077529, NM_029097, NM_026468, NM_013415, NM_009725, NM_020615, NM_023721, NM_027862, NM_013477, NM_016755, NM_001128094, NM_007506, NM_007507, NM_001136091, NM_016774, NM_007505, NM_025313, NM_175015, NM_019731, NM_013795, NM_133224, NM_001161419, NM_025272, NM_018794, NM_026536, NM_138597, NM_008705, NM_018757, NM_008704, NM_025983, NM_020582, NM_080637	2412	93	13588	1.81726	0.982718	0.0401622	2.01957
GOTERM_BP_FAT	GO:0009144~purine nucleoside triphosphate metabolic process	33	0.945017	0.00116375	NM_001077529, NM_029097, NM_028782, NM_026468, NM_013415, NM_009725, NM_020615, NM_023721, NM_145518, NM_027862, NM_013477, NM_016755, NM_008637, NM_001128094, NM_007506, NM_001136091, NM_007507, NM_016774, NM_007505, NM_025313, NM_013795, NM_019731, NM_175015, NM_133224, NM_001161419, NM_025272, NM_018794, NM_026536, NM_138597, NM_008705, NM_008704, NM_018757, NM_025983, NM_020582, NM_080637	2412	106	13588	1.75383	0.98592	0.041734	2.12044
GOTERM_BP_FAT	GO:0009199~ribonucleoside triphosphate metabolic process	32	0.91638	0.00122091	NM_001077529, NM_029097, NM_028782, NM_026468, NM_013415, NM_009725, NM_020615, NM_023721, NM_145518, NM_027862, NM_013477, NM_016755, NM_001128094, NM_007506, NM_001136091, NM_007507, NM_016774, NM_007505, NM_025313, NM_013795, NM_175015, NM_019731, NM_133224, NM_001161419, NM_025272, NM_018794, NM_026536, NM_138597, NM_008705, NM_008704, NM_018757, NM_025983, NM_020582, NM_080637	2412	102	13588	1.76737	0.988581	0.0433159	2.22348
GOTERM_BP_FAT	GO:0051726~regulation of cell cycle	57	1.6323	0.00125154	NM_025876, NM_013481, NM_013787, NM_010439, NM_010436, NM_026904, NM_025392, NM_018754, NM_026636, NM_008284, NM_031165, NM_007669, NM_145540, NM_134138, NM_026507, NM_030248, NM_007527, NM_001013365, NM_028016, NM_009458, NM_001163703, NM_024218, NM_019710, NM_013715, NM_007659, NM_010734, NM_007631, NM_026014, NM_001130443, NM_001040435, NM_008989, NM_134089, NM_025372, NM_022021, NM_023343, NM…	2412	214	13588	1.50051	0.989794	0.0439532	2.27865
GOTERM_BP_FAT	GO:0006164~purine nucleotide biosynthetic process	40	1.14548	0.00126556	NM_001077529, NM_029097, NM_138745, NM_026468, NM_013415, NM_009725, NM_023721, NM_020615, NM_011829, NM_026195, NM_001033300, NM_027862, NM_008192, NM_013477, NM_013556, NM_016755, NM_001128094, NM_011830, NM_007506, NM_001136091, NM_007507, NM_016774, NM_007505, NM_025313, NM_013795, NM_019731, NM_175015, NM_133224, NM_001161419, NM_010256, NM_025272, NM_138597, NM_026536, NM_018794, NM_025939,…	2412	137	13588	1.64482	0.990305	0.0440132	2.3039
GOTERM_BP_FAT	GO:0042770~DNA damage response, signal transduction	21	0.601375	0.00129536	NM_010798, NM_013750, NM_013752, NM_010436, NM_025670, NM_016681, NM_025372, NM_133234, NM_019738, NM_026933, NM_026636, NM_019710, NM_007659, NM_145583, NM_007631, NM_133345, NM_033601, NM_028283, NM_011237, NM_001081122, NM_133765	2412	57	13588	2.0755	0.991308	0.0446033	2.35754
GOTERM_BP_FAT	GO:0009145~purine nucleoside triphosphate biosynthetic process	30	0.859107	0.00133518	NM_001077529, NM_029097, NM_026468, NM_013415, NM_009725, NM_020615, NM_023721, NM_027862, NM_013477, NM_016755, NM_001128094, NM_007506, NM_007507, NM_001136091, NM_016774, NM_007505, NM_025313, NM_175015, NM_019731, NM_013795, NM_133224, NM_001161419, NM_025272, NM_018794, NM_026536, NM_138597, NM_008705, NM_018757, NM_008704, NM_025983, NM_020582, NM_080637	2412	94	13588	1.79793	0.992489	0.0455159	2.42917
GOTERM_BP_FAT	GO:0006914~autophagy	14	0.400916	0.00142486	NM_009826, NM_174874, NM_009983, NM_153583, NM_026160, NM_028780, NM_145528, NM_025735, NM_145570, NM_009000, NM_001003917, NM_028835, NM_001111111, NM_026402	2412	31	13588	2.54416	0.994593	0.0480537	2.59033
GOTERM_BP_FAT	GO:0000278~mitotic cell cycle	63	1.80412	0.00156426	NM_013787, NM_033270, NM_026904, NM_026489, NM_146089, NM_145706, NM_030241, NM_025642, NM_023223, NM_009584, NM_026507, NM_016756, NM_011496, NM_019685, NM_011497, NM_009352, NM_198654, NM_009009, NM_130889, NM_024218, NM_019710, NM_001163042, NM_007659, NM_019805, NM_007658, NM_026011, NM_172735, NM_007631, NM_026823, NM_009028, NM_001038230, NM_001122766, NM_173867, NM_001038608, NM_001039088,…	2412	244	13588	1.45455	0.996757	0.0521537	2.8403
GOTERM_BP_FAT	GO:0042255~ribosome assembly	7	0.200458	0.00159477	NM_009298, NM_010579, NM_177325, NM_025391, NM_020600, NM_024218, NM_001005509	2412	9	13588	4.38161	0.9971	0.0526655	2.89495
GOTERM_BP_FAT	GO:0009142~nucleoside triphosphate biosynthetic process	30	0.859107	0.00160179	NM_001077529, NM_029097, NM_026468, NM_013415, NM_009725, NM_020615, NM_023721, NM_027862, NM_013477, NM_016755, NM_001128094, NM_007506, NM_007507, NM_001136091, NM_016774, NM_007505, NM_025313, NM_175015, NM_019731, NM_013795, NM_133224, NM_001161419, NM_025272, NM_018794, NM_026536, NM_138597, NM_008705, NM_018757, NM_008704, NM_025983, NM_020582, NM_080637	2412	95	13588	1.779	0.997174	0.0524188	2.9075
GOTERM_BP_FAT	GO:0000041~transition metal ion transport	24	0.687285	0.00161719	NM_010239, NM_001017429, NM_028046, NM_133186, NM_010219, NM_001085525, NM_175002, NM_144798, NM_001085524, NM_001039676, NM_027324, NM_031261, NM_010240, NM_001077709, NM_028064, NM_026244, NM_001146161, NM_146234, NM_053196, NM_027179, NM_013901, NM_026721, NM_145156, NM_009720, NM_001099326	2412	70	13588	1.93149	0.997329	0.0524416	2.93507
GOTERM_BP_FAT	GO:0060711~labyrinthine layer development	15	0.429553	0.00163327	NM_152947, NM_019676, NM_021356, NM_010291, NM_010516, NM_001038663, NM_001037940, NM_008103, NM_007709, NM_016907, NM_008163, NM_007707, NM_152813, NM_001127367, NM_201601, NM_008416	2412	35	13588	2.41436	0.997482	0.0524849	2.96383
GOTERM_BP_FAT	GO:0022904~respiratory electron transport chain	13	0.372279	0.00172606	NM_013671, NM_026614, NM_026061, NM_025650, NM_145518, NM_025407, NM_026219, NM_023202, NM_172436, NM_197979, NM_024220, NM_025641, NM_016776	2412	28	13588	2.61555	0.998208	0.0549045	3.1297
GOTERM_BP_FAT	GO:0022402~cell cycle process	93	2.66323	0.00234095	NM_008949, NM_013787, NM_027182, NM_001160149, NM_021308, NM_033270, NM_010436, NM_026904, NM_145229, NM_026489, NM_001141975, NM_146089, NM_007669, NM_145706, NM_144809, NM_147151, NM_025642, NM_030241, NM_023223, NM_009584, NM_001110791, NM_009172, NM_026507, NM_176979, NM_016756, NM_175260, NM_011496, NM_019685, NM_009352, NM_011750, NM_198654, NM_011655, NM_009009, NM_009458, NM_130889, NM_02…	2412	393	13588	1.33312	0.999812	0.0731204	4.22208
GOTERM_BP_FAT	GO:0043065~positive regulation of apoptosis	63	1.80412	0.00237186	NM_013787, NM_145229, NM_133234, NM_020483, NM_001042727, NM_024413, NM_033601, NM_133658, NM_009684, NM_007527, NM_007522, NM_009811, NM_022032, NM_001025393, NM_023312, NM_019738, NM_025380, NM_009357, NM_174989, NM_001163703, NM_007915, NM_026511, NM_010734, NM_019880, NM_025539, NM_009740, NM_134089, NM_023258, NM_001163216, NM_016959, NM_025670, NM_001033161, NM_007949, NM_026031, NM_008360,…	2412	248	13588	1.43109	0.999832	0.0734253	4.27668
GOTERM_BP_FAT	GO:0006612~protein targeting to membrane	11	0.315006	0.00245632	NM_001037744, NM_008035, NM_008034, NM_019502, NM_001024854, NM_025527, NM_013898, NM_013899, NM_013895, NM_012058, NM_026130	2412	22	13588	2.81675	0.999877	0.0753061	4.42572
GOTERM_BP_FAT	GO:0009141~nucleoside triphosphate metabolic process	34	0.973654	0.00249612	NM_001077529, NM_029097, NM_028782, NM_026468, NM_013415, NM_009725, NM_020615, NM_023721, NM_145518, NM_027862, NM_013477, NM_016755, NM_008637, NM_001128094, NM_007506, NM_001136091, NM_007507, NM_016774, NM_007505, NM_025313, NM_013795, NM_019731, NM_175015, NM_133224, NM_178676, NM_001161419, NM_025272, NM_138597, NM_018794, NM_026536, NM_008705, NM_008704, NM_018757, NM_025983, NM_020582, NM…	2412	115	13588	1.66556	0.999894	0.0758462	4.49589
GOTERM_BP_FAT	GO:0008652~cellular amino acid biosynthetic process	17	0.486827	0.00252923	NM_134052, NM_026423, NM_022884, NM_001024468, NM_145953, NM_138745, NM_001163035, NM_145569, NM_145829, NM_007494, NM_001163311, NM_177420, NM_010324, NM_012055, NM_016966, NM_010049, NM_016668	2412	44	13588	2.17658	0.999906	0.0761832	4.55423
GOTERM_BP_FAT	GO:0045039~protein import into mitochondrial inner membrane	6	0.171821	0.00267663	NM_001037744, NM_019502, NM_001024854, NM_013898, NM_013899, NM_013895	2412	7	13588	4.82871	0.999945	0.0797914	4.81349
GOTERM_BP_FAT	GO:0006732~coenzyme metabolic process	40	1.14548	0.00295849	NM_145962, NM_138745, NM_027819, NM_025396, NM_144802, NM_001160330, NM_007621, NM_008162, NM_026504, NM_133240, NM_026452, NM_173011, NM_025848, NM_023792, NM_172582, NM_023374, NM_010022, NM_008323, NM_013671, NM_130884, NM_178600, NM_008617, NM_019501, NM_172687, NM_024471, NM_019879, NM_009940, NM_010497, NM_011327, NM_181796, NM_010344, NM_177041, NM_021524, NM_001002004, NM_001166482, NM_00…	2412	143	13588	1.5758	0.999981	0.0871211	5.30742
GOTERM_BP_FAT	GO:0000184~nuclear-transcribed mRNA catabolic process, nonsense-mediated decay	12	0.343643	0.00302238	NM_178246, NM_028047, NM_025875, NM_138669, NM_026554, NM_026383, NM_008388, NM_001102407, NM_138660, NM_001033201, NM_016699, NM_001005507, NM_001080128	2412	26	13588	2.60008	0.999985	0.0882116	5.41904
GOTERM_BP_FAT	GO:0001892~embryonic placenta development	21	0.601375	0.00325964	NM_152947, NM_011934, NM_019676, NM_021356, NM_010291, NM_010516, NM_001038663, NM_001161722, NM_008213, NM_031170, NM_001037940, NM_008103, NM_010137, NM_007709, NM_016907, NM_008163, NM_007707, NM_152813, NM_001127367, NM_008416, NM_007678, NM_201601	2412	61	13588	1.9394	0.999994	0.0940628	5.83247
GOTERM_BP_FAT	GO:0045426~quinone cofactor biosynthetic process	7	0.200458	0.00338868	NM_178600, NM_172687, NM_019501, NM_009940, NM_026504, NM_026452, NM_172582	2412	10	13588	3.94345	0.999996	0.0968449	6.05662
GOTERM_BP_FAT	GO:0046466~membrane lipid catabolic process	8	0.229095	0.00346519	NM_001164611, NM_133888, NM_010421, NM_010422, NM_013463, NM_020561, NM_010299, NM_011421	2412	13	13588	3.46677	0.999997	0.0981596	6.18926
GOTERM_BP_FAT	GO:0042375~quinone cofactor metabolic process	8	0.229095	0.00346519	NM_007620, NM_178600, NM_172687, NM_019501, NM_009940, NM_026504, NM_026452, NM_172582	2412	13	13588	3.46677	0.999997	0.0981596	6.18926
GOTERM_BP_FAT	GO:0030149~sphingolipid catabolic process	8	0.229095	0.00346519	NM_001164611, NM_133888, NM_010421, NM_010422, NM_013463, NM_020561, NM_010299, NM_011421	2412	13	13588	3.46677	0.999997	0.0981596	6.18926
GOTERM_BP_FAT	GO:0001890~placenta development	27	0.773196	0.00375605	NM_152947, NM_019676, NM_010291, NM_010516, NM_001038663, NM_031170, NM_001037940, NM_008103, NM_007465, NM_001102565, NM_008126, NM_008163, NM_016907, NM_008302, NM_009096, NM_011934, NM_021356, NM_001161722, NM_008213, NM_007452, NM_007709, NM_010137, NM_007707, NM_152813, NM_001127367, NM_201601, NM_007678, NM_008416	2412	87	13588	1.74833	0.999999	0.105153	6.69195
GOTERM_BP_FAT	GO:0006665~sphingolipid metabolic process	21	0.601375	0.00402419	NM_008094, NM_001146124, NM_008635, NM_029789, NM_001110851, NM_009213, NM_030750, NM_133888, NM_133792, NM_001110852, NM_010421, NM_010422, NM_012000, NM_027739, NM_019760, NM_001077411, NM_001164611, NM_026855, NM_013463, NM_020561, NM_010299, NM_007527, NM_011421	2412	62	13588	1.90812	1	0.111391	7.15312
GOTERM_BP_FAT	GO:0032446~protein modification by small protein conjugation	25	0.715922	0.00416098	NM_013787, NM_001164237, NM_027994, NM_009460, NM_019719, NM_133354, NM_001130416, NM_001164604, NM_026454, NM_144860, NM_009172, NM_021523, NM_008395, NM_001024622, NM_001130008, NM_011279, NM_053170, NM_009507, NM_025533, NM_008683, NM_026689, NM_028835, NM_009066, NM_026785, NM_025338	2412	79	13588	1.78275	1	0.114101	7.38755
GOTERM_BP_FAT	GO:0008216~spermidine metabolic process	5	0.143184	0.00424481	NM_001039514, NM_001081408, NM_009272, NM_026991, NM_009665	2412	5	13588	5.6335	1	0.115404	7.53094
GOTERM_BP_FAT	GO:0048145~regulation of fibroblast proliferation	10	0.286369	0.00438486	NM_013671, NM_011562, NM_001164074, NM_013752, NM_183208, NM_019738, NM_011451, NM_023065, NM_146045, NM_007527	2412	20	13588	2.81675	1	0.118111	7.77002
GOTERM_BP_FAT	GO:0006260~DNA replication	41	1.17411	0.00519516	NM_008921, NM_001135112, NM_009103, NM_009104, NM_025372, NM_011131, NM_001081475, NM_028358, NM_001083118, NM_028083, NM_008831, NM_026048, NM_145409, NM_153796, NM_009584, NM_011221, NM_027014, NM_183089, NM_007893, NM_008894, NM_009351, NM_009352, NM_008563, NM_001159369, NM_001164499, NM_145480, NM_212468, NM_028404, NM_011284, NM_008567, NM_020022, NM_025289, NM_008566, NM_024240, NM_133345,…	2412	152	13588	1.51956	1	0.137416	9.14189
GOTERM_BP_FAT	GO:0008213~protein amino acid alkylation	16	0.45819	0.00535789	NM_013768, NM_001130008, NM_172545, NM_001042709, NM_177846, NM_001042707, NM_001167886, NM_147151, NM_007569, NM_144809, NM_001115018, NM_001081240, NM_145404, NM_001168489, NM_008786, NM_144866, NM_133740	2412	43	13588	2.09619	1	0.140403	9.41506
GOTERM_BP_FAT	GO:0006479~protein amino acid methylation	16	0.45819	0.00535789	NM_013768, NM_001130008, NM_172545, NM_001042709, NM_177846, NM_001042707, NM_001167886, NM_147151, NM_007569, NM_144809, NM_001115018, NM_001081240, NM_145404, NM_001168489, NM_008786, NM_144866, NM_133740	2412	43	13588	2.09619	1	0.140403	9.41506
GOTERM_BP_FAT	GO:0000097~sulfur amino acid biosynthetic process	8	0.229095	0.00587678	NM_134052, NM_026423, NM_022884, NM_145953, NM_001163035, NM_138745, NM_145569, NM_016668	2412	14	13588	3.21914	1	0.151869	10.2809
GOTERM_BP_FAT	GO:0012502~induction of programmed cell death	44	1.26002	0.00588374	NM_025670, NM_145229, NM_001033161, NM_133234, NM_007949, NM_020483, NM_026031, NM_008360, NM_008160, NM_012032, NM_024413, NM_011103, NM_133658, NM_033601, NM_028283, NM_017397, NM_016778, NM_009684, NM_010188, NM_007527, NM_007522, NM_013750, NM_009811, NM_022032, NM_023312, NM_019738, NM_010909, NM_021310, NM_007915, NM_174989, NM_011279, NM_026511, NM_010734, NM_026689, NM_026688, NM_025539, …	2412	167	13588	1.48428	1	0.150975	10.2925
GOTERM_BP_FAT	GO:0006917~induction of apoptosis	44	1.26002	0.00588374	NM_025670, NM_145229, NM_001033161, NM_133234, NM_007949, NM_020483, NM_026031, NM_008360, NM_008160, NM_012032, NM_024413, NM_011103, NM_133658, NM_033601, NM_028283, NM_017397, NM_016778, NM_009684, NM_010188, NM_007527, NM_007522, NM_013750, NM_009811, NM_022032, NM_023312, NM_019738, NM_010909, NM_021310, NM_007915, NM_174989, NM_011279, NM_026511, NM_010734, NM_026689, NM_026688, NM_025539, …	2412	167	13588	1.48428	1	0.150975	10.2925
GOTERM_BP_FAT	GO:0016054~organic acid catabolic process	25	0.715922	0.00589361	NM_007533, NM_145558, NM_138745, NM_016661, NM_199195, NM_007382, NM_146108, NM_026572, NM_010726, NM_011989, NM_019975, NM_010023, NM_021473, NM_025862, NM_009739, NM_001024468, NM_025314, NM_028772, NM_027827, NM_146214, NM_010324, NM_009146, NM_138665, NM_138595, NM_010176	2412	81	13588	1.73873	1	0.150162	10.3089
GOTERM_BP_FAT	GO:0046395~carboxylic acid catabolic process	25	0.715922	0.00589361	NM_007533, NM_145558, NM_138745, NM_016661, NM_199195, NM_007382, NM_146108, NM_026572, NM_010726, NM_011989, NM_019975, NM_010023, NM_021473, NM_025862, NM_009739, NM_001024468, NM_025314, NM_028772, NM_027827, NM_146214, NM_010324, NM_009146, NM_138665, NM_138595, NM_010176	2412	81	13588	1.73873	1	0.150162	10.3089
GOTERM_BP_FAT	GO:0006643~membrane lipid metabolic process	21	0.601375	0.00600139	NM_008094, NM_001146124, NM_008635, NM_029789, NM_001110851, NM_009213, NM_030750, NM_133888, NM_133792, NM_001110852, NM_010421, NM_010422, NM_012000, NM_027739, NM_019760, NM_001077411, NM_001164611, NM_026855, NM_013463, NM_020561, NM_010299, NM_007527, NM_011421	2412	64	13588	1.84849	1	0.151646	10.4877
GOTERM_BP_FAT	GO:0001510~RNA methylation	6	0.171821	0.00609455	NM_026510, NM_201638, NM_025310, NM_133991, NM_001099793, NM_008249	2412	8	13588	4.22512	1	0.152768	10.642
GOTERM_BP_FAT	GO:0009083~branched chain family amino acid catabolic process	6	0.171821	0.00609455	NM_146108, NM_007533, NM_025862, NM_009739, NM_001024468, NM_199195	2412	8	13588	4.22512	1	0.152768	10.642
GOTERM_BP_FAT	GO:0000154~rRNA modification	6	0.171821	0.00609455	NM_026510, NM_026631, NM_025447, NM_025310, NM_133991, NM_008249	2412	8	13588	4.22512	1	0.152768	10.642
GOTERM_BP_FAT	GO:0007007~inner mitochondrial membrane organization	6	0.171821	0.00609455	NM_001037744, NM_019502, NM_001024854, NM_013898, NM_013899, NM_013895	2412	8	13588	4.22512	1	0.152768	10.642
GOTERM_BP_FAT	GO:0046034~ATP metabolic process	27	0.773196	0.00616075	NM_029097, NM_028782, NM_026468, NM_013415, NM_009725, NM_020615, NM_023721, NM_145518, NM_027862, NM_013477, NM_016755, NM_001128094, NM_007506, NM_007507, NM_001136091, NM_016774, NM_007505, NM_025313, NM_175015, NM_013795, NM_133224, NM_001161419, NM_025272, NM_018794, NM_026536, NM_138597, NM_025983, NM_020582	2412	90	13588	1.69005	1	0.153254	10.7515
GOTERM_BP_FAT	GO:0006730~one-carbon metabolic process	33	0.945017	0.00636703	NM_021308, NM_013768, NM_138745, NM_054078, NM_201638, NM_016661, NM_133991, NM_008249, NM_026526, NM_001167886, NM_147151, NM_010049, NM_144809, NM_007569, NM_001081240, NM_145404, NM_001168489, NM_025310, NM_144866, NM_013594, NM_001130008, NM_009458, NM_145569, NM_172545, NM_026366, NM_026510, NM_001042709, NM_001042707, NM_177846, NM_001115018, NM_029280, NM_008786, NM_133740, NM_001099793	2412	117	13588	1.58894	1	0.156915	11.0918
GOTERM_BP_FAT	GO:0006826~iron ion transport	13	0.372279	0.00640146	NM_010239, NM_028046, NM_133186, NM_001146161, NM_146234, NM_001085525, NM_053196, NM_027179, NM_001085524, NM_145156, NM_027324, NM_031261, NM_001099326, NM_010240	2412	32	13588	2.28861	1	0.156647	11.1485
GOTERM_BP_FAT	GO:0006446~regulation of translational initiation	10	0.286369	0.00648059	NM_007918, NM_026114, NM_001033201, NM_153178, NM_013507, NM_026554, NM_008378, NM_175113, NM_172265, NM_028659	2412	21	13588	2.68262	1	0.157383	11.2787
GOTERM_BP_FAT	GO:0043933~macromolecular complex subunit organization	85	2.43414	0.00659979	NM_029665, NM_001083121, NM_029938, NM_009103, NM_009104, NM_010219, NM_146152, NM_175659, NM_030597, NM_010436, NM_025391, NM_001045558, NM_009442, NM_001163311, NM_001039521, NM_001081475, NM_018749, NM_010123, NM_146109, NM_010579, NM_007621, NM_023579, NM_001080387, NM_026552, NM_134138, NM_145427, NM_007527, NM_019501, NM_016750, NM_018816, NM_011655, NM_026729, NM_008379, NM_001159513, NM_0…	2412	367	13588	1.30476	1	0.158994	11.4744
GOTERM_BP_FAT	GO:0000075~cell cycle checkpoint	18	0.515464	0.00662541	NM_013752, NM_010436, NM_025372, NM_024218, NM_026636, NM_019710, NM_007659, NM_007631, NM_026014, NM_145540, NM_134138, NM_008989, NM_028696, NM_011237, NM_026507, NM_009096, NM_001081122, NM_133765	2412	52	13588	1.95006	1	0.158524	11.5164
GOTERM_BP_FAT	GO:0010952~positive regulation of peptidase activity	14	0.400916	0.0066722	NM_001130008, NM_133234, NM_009503, NM_011279, NM_026689, NM_019880, NM_028283, NM_009740, NM_007808, NM_023232, NM_023258, NM_001168489, NM_009684, NM_007527	2412	36	13588	2.19081	1	0.158523	11.5931
GOTERM_BP_FAT	GO:0043280~positive regulation of caspase activity	14	0.400916	0.0066722	NM_001130008, NM_133234, NM_009503, NM_011279, NM_026689, NM_019880, NM_028283, NM_009740, NM_007808, NM_023232, NM_023258, NM_001168489, NM_009684, NM_007527	2412	36	13588	2.19081	1	0.158523	11.5931
GOTERM_BP_FAT	GO:0070647~protein modification by small protein conjugation or removal	30	0.859107	0.00683453	NM_013787, NM_001164237, NM_027994, NM_011669, NM_009460, NM_177239, NM_026636, NM_019719, NM_133354, NM_001130416, NM_001164604, NM_009172, NM_026454, NM_144860, NM_021523, NM_008395, NM_001024622, NM_001130008, NM_011279, NM_053170, NM_009507, NM_025533, NM_008683, NM_026689, NM_029457, NM_028835, NM_009066, NM_026785, NM_001004143, NM_025338	2412	104	13588	1.62505	1	0.161025	11.8586
GOTERM_BP_FAT	GO:0006754~ATP biosynthetic process	25	0.715922	0.00696151	NM_029097, NM_013415, NM_026468, NM_009725, NM_020615, NM_023721, NM_027862, NM_013477, NM_016755, NM_001128094, NM_007506, NM_007507, NM_001136091, NM_016774, NM_007505, NM_025313, NM_175015, NM_013795, NM_133224, NM_001161419, NM_025272, NM_018794, NM_026536, NM_138597, NM_025983, NM_020582	2412	82	13588	1.71753	1	0.162727	12.0658
GOTERM_BP_FAT	GO:0034621~cellular macromolecular complex subunit organization	60	1.71821	0.00704462	NM_029665, NM_001083121, NM_029938, NM_010219, NM_146152, NM_175659, NM_030597, NM_010436, NM_001045558, NM_025391, NM_009442, NM_001081475, NM_018749, NM_010123, NM_010579, NM_023579, NM_001080387, NM_026552, NM_134138, NM_145427, NM_016750, NM_011655, NM_026729, NM_008379, NM_001159513, NM_024218, NM_012015, NM_001005509, NM_009360, NM_178337, NM_013768, NM_001134717, NM_001039088, NM_021883, N…	2412	245	13588	1.37963	1	0.163471	12.2011
GOTERM_BP_FAT	GO:0051188~cofactor biosynthetic process	27	0.773196	0.00720192	NM_145962, NM_138745, NM_027819, NM_001160330, NM_008044, NM_008525, NM_026504, NM_026452, NM_172582, NM_023792, NM_010022, NM_178600, NM_019501, NM_172687, NM_024471, NM_009478, NM_011955, NM_009940, NM_001146161, NM_013551, NM_021524, NM_177041, NM_001166482, NM_025296, NM_008116, NM_026238, NM_028863	2412	91	13588	1.67148	1	0.165768	12.4568
GOTERM_BP_FAT	GO:0009310~amine catabolic process	21	0.601375	0.00725376	NM_007533, NM_025862, NM_009739, NM_001024468, NM_025314, NM_138745, NM_009121, NM_199195, NM_028772, NM_016661, NM_027827, NM_146214, NM_010324, NM_146108, NM_026572, NM_009146, NM_001039514, NM_007744, NM_138665, NM_138595, NM_010176	2412	65	13588	1.82005	1	0.165825	12.5409
GOTERM_BP_FAT	GO:0051276~chromosome organization	92	2.63459	0.00762751	NM_029938, NM_026115, NM_054078, NM_033398, NM_009442, NM_144802, NM_144809, NM_147151, NM_030241, NM_013815, NM_001168321, NM_144787, NM_030147, NM_013595, NM_016750, NM_145993, NM_009211, NM_031878, NM_009458, NM_019710, NM_001166666, NM_001114097, NM_058212, NM_025891, NM_001163635, NM_013768, NM_001039088, NM_007948, NM_144824, NM_001076789, NM_001085472, NM_028993, NM_011417, NM_001167886, N…	2412	404	13588	1.28288	1	0.172546	13.145
GOTERM_BP_FAT	GO:0042773~ATP synthesis coupled electron transport	9	0.257732	0.00785196	NM_026219, NM_023202, NM_197979, NM_024220, NM_026061, NM_025641, NM_025650, NM_145518, NM_025407	2412	18	13588	2.81675	1	0.176085	13.5058
GOTERM_BP_FAT	GO:0031047~gene silencing by RNA	12	0.343643	0.00808062	NM_021308, NM_001163441, NM_153177, NM_153178, NM_026554, NM_031405, NM_026067, NM_028198, NM_001033201, NM_001109910, NM_001166411, NM_153403, NM_009319	2412	29	13588	2.3311	1	0.179648	13.872
GOTERM_BP_FAT	GO:0042981~regulation of apoptosis	121	3.46506	0.00857292	NM_013787, NM_001142937, NM_133234, NM_010072, NM_009503, NM_001042727, NM_001039521, NM_008284, NM_007669, NM_024413, NM_133658, NM_001146053, NM_007527, NM_007522, NM_153552, NM_022032, NM_001025393, NM_008917, NM_010202, NM_009458, NM_007915, NM_026511, NM_010734, NM_172735, NM_001130443, NM_001168270, NM_025539, NM_010175, NM_009263, NM_016959, NM_009826, NM_028844, NM_011801, NM_025670, NM_0…	2412	553	13588	1.23265	1	0.188399	14.6554
GOTERM_BP_FAT	GO:0009066~aspartate family amino acid metabolic process	10	0.286369	0.00926663	NM_012055, NM_134052, NM_001081169, NM_026423, NM_022884, NM_016966, NM_001163035, NM_138745, NM_016668, NM_010324	2412	22	13588	2.56068	1	0.200871	15.7479
GOTERM_BP_FAT	GO:0000059~protein import into nucleus, docking	8	0.229095	0.00934964	NM_029665, NM_001035226, NM_023565, NM_146152, NM_024267, NM_023579, NM_145390, NM_008379	2412	15	13588	3.00453	1	0.201301	15.8777
GOTERM_BP_FAT	GO:0006921~cell structure disassembly during apoptosis	8	0.229095	0.00934964	NM_012019, NM_008917, NM_007859, NM_007931, NM_009684, NM_007702, NM_007527, NM_009760	2412	15	13588	3.00453	1	0.201301	15.8777
GOTERM_BP_FAT	GO:0009063~cellular amino acid catabolic process	18	0.515464	0.0100031	NM_007533, NM_025862, NM_009739, NM_001024468, NM_025314, NM_138745, NM_199195, NM_016661, NM_028772, NM_027827, NM_146214, NM_010324, NM_146108, NM_026572, NM_009146, NM_138665, NM_138595, NM_010176	2412	54	13588	1.87783	1	0.212584	16.8933
GOTERM_BP_FAT	GO:0065003~macromolecular complex assembly	78	2.23368	0.0101088	NM_029665, NM_029938, NM_009103, NM_009104, NM_010219, NM_146152, NM_175659, NM_030597, NM_010436, NM_025391, NM_001045558, NM_009442, NM_001163311, NM_001039521, NM_018749, NM_010123, NM_146109, NM_010579, NM_007621, NM_023579, NM_001080387, NM_026552, NM_134138, NM_145427, NM_007527, NM_019501, NM_016750, NM_018816, NM_011655, NM_008379, NM_001159513, NM_024218, NM_012015, NM_146091, NM_133801,…	2412	338	13588	1.30004	1	0.213355	17.0563
GOTERM_BP_FAT	GO:0007006~mitochondrial membrane organization	11	0.315006	0.0102	NM_001037744, NM_019502, NM_007544, NM_024413, NM_001024854, NM_013898, NM_013899, NM_012000, NM_013895, NM_007527, NM_009760	2412	26	13588	2.3834	1	0.213846	17.1969
GOTERM_BP_FAT	GO:0006122~mitochondrial electron transport, ubiquinol to cytochrome c	5	0.143184	0.0109416	NM_026219, NM_197979, NM_025641, NM_025650, NM_025407	2412	6	13588	4.69458	1	0.226281	18.3314
GOTERM_BP_FAT	GO:0009650~UV protection	5	0.143184	0.0109416	NM_011341, NM_011729, NM_007948, NM_133658, NM_007949	2412	6	13588	4.69458	1	0.226281	18.3314
GOTERM_BP_FAT	GO:0007033~vacuole organization	13	0.372279	0.0110119	NM_008094, NM_009826, NM_133999, NM_008917, NM_009983, NM_010421, NM_010422, NM_145528, NM_012000, NM_025735, NM_001077411, NM_001159324, NM_001003917, NM_001033242	2412	34	13588	2.15398	1	0.226299	18.4381
GOTERM_BP_FAT	GO:0010941~regulation of cell death	122	3.4937	0.0114628	NM_013787, NM_001142937, NM_133234, NM_010072, NM_009503, NM_001042727, NM_001039521, NM_008284, NM_007669, NM_024413, NM_133658, NM_001146053, NM_007527, NM_007522, NM_153552, NM_022032, NM_001025393, NM_008917, NM_010202, NM_009458, NM_007915, NM_026511, NM_010734, NM_172735, NM_001130443, NM_001168270, NM_025539, NM_010175, NM_009263, NM_016959, NM_009826, NM_028844, NM_007554, NM_011801, NM_0…	2412	563	13588	1.22076	1	0.233145	19.1199
GOTERM_BP_FAT	GO:0006743~ubiquinone metabolic process	6	0.171821	0.0117193	NM_172687, NM_019501, NM_009940, NM_026504, NM_026452, NM_172582	2412	9	13588	3.75567	1	0.236418	19.5052
GOTERM_BP_FAT	GO:0006744~ubiquinone biosynthetic process	6	0.171821	0.0117193	NM_172687, NM_019501, NM_009940, NM_026504, NM_026452, NM_172582	2412	9	13588	3.75567	1	0.236418	19.5052
GOTERM_BP_FAT	GO:0046112~nucleobase biosynthetic process	6	0.171821	0.0117193	NM_010256, NM_172146, NM_023525, NM_009698, NM_013556, NM_009471	2412	9	13588	3.75567	1	0.236418	19.5052
GOTERM_BP_FAT	GO:0043067~regulation of programmed cell death	121	3.46506	0.0125831	NM_013787, NM_001142937, NM_133234, NM_010072, NM_009503, NM_001042727, NM_001039521, NM_008284, NM_007669, NM_024413, NM_133658, NM_001146053, NM_007527, NM_007522, NM_153552, NM_022032, NM_001025393, NM_008917, NM_010202, NM_009458, NM_007915, NM_026511, NM_010734, NM_172735, NM_001130443, NM_001168270, NM_025539, NM_010175, NM_009263, NM_016959, NM_009826, NM_028844, NM_011801, NM_025670, NM_0…	2412	560	13588	1.21724	1	0.250197	20.7905
GOTERM_BP_FAT	GO:0009309~amine biosynthetic process	22	0.630011	0.0136285	NM_134052, NM_026423, NM_022884, NM_001081408, NM_001024468, NM_145953, NM_001163035, NM_138745, NM_145569, NM_145829, NM_007494, NM_013614, NM_001163311, NM_177420, NM_010324, NM_012055, NM_018745, NM_016966, NM_010049, NM_009272, NM_016668, NM_009665	2412	73	13588	1.69777	1	0.26663	22.3198
GOTERM_BP_FAT	GO:0009119~ribonucleoside metabolic process	14	0.400916	0.0139474	NM_001077529, NM_145962, NM_021888, NM_001159402, NM_019731, NM_145569, NM_008705, NM_018757, NM_008704, NM_029128, NM_023792, NM_009698, NM_008786, NM_013556, NM_080637	2412	39	13588	2.02228	1	0.270551	22.7809
GOTERM_BP_FAT	GO:0009067~aspartate family amino acid biosynthetic process	8	0.229095	0.0141126	NM_012055, NM_134052, NM_026423, NM_022884, NM_001163035, NM_138745, NM_016668, NM_010324	2412	16	13588	2.81675	1	0.271874	23.0186
GOTERM_BP_FAT	GO:0006595~polyamine metabolic process	8	0.229095	0.0141126	NM_001039514, NM_018745, NM_001081408, NM_009272, NM_009121, NM_026991, NM_013614, NM_009665	2412	16	13588	2.81675	1	0.271874	23.0186
GOTERM_BP_FAT	GO:0009116~nucleoside metabolic process	18	0.515464	0.0146224	NM_001077529, NM_145962, NM_021888, NM_001159402, NM_019731, NM_145569, NM_009471, NM_001037746, NM_008705, NM_018757, NM_008704, NM_172146, NM_001164244, NM_029128, NM_008786, NM_009698, NM_021463, NM_023792, NM_080637, NM_013556	2412	56	13588	1.81077	1	0.278798	23.748
GOTERM_BP_FAT	GO:0009311~oligosaccharide metabolic process	9	0.257732	0.016218	NM_007875, NM_020619, NM_008925, NM_011900, NM_010422, NM_146035, NM_013463, NM_172529, NM_010299	2412	20	13588	2.53507	1	0.302747	25.9888
GOTERM_BP_FAT	GO:0016042~lipid catabolic process	35	1.00229	0.0164746	NM_019676, NM_145558, NM_028102, NM_023625, NM_007382, NM_011128, NM_146251, NM_001081169, NM_026347, NM_025806, NM_010726, NM_011989, NM_008775, NM_013463, NM_011987, NM_008776, NM_019975, NM_010023, NM_133888, NM_010421, NM_008917, NM_010422, NM_011738, NM_139269, NM_001114637, NM_001164611, NM_011116, NM_007453, NM_178728, NM_152813, NM_020561, NM_001113471, NM_009695, NM_010299, NM_011421	2412	134	13588	1.47144	1	0.305225	26.3434
GOTERM_BP_FAT	GO:0009127~purine nucleoside monophosphate biosynthetic process	7	0.200458	0.0170774	NM_010256, NM_011830, NM_025939, NM_011829, NM_026195, NM_029475, NM_001033300	2412	13	13588	3.03342	1	0.312958	27.1699
GOTERM_BP_FAT	GO:0009168~purine ribonucleoside monophosphate biosynthetic process	7	0.200458	0.0170774	NM_010256, NM_011830, NM_025939, NM_011829, NM_026195, NM_029475, NM_001033300	2412	13	13588	3.03342	1	0.312958	27.1699
GOTERM_BP_FAT	GO:0006309~DNA fragmentation involved in apoptosis	7	0.200458	0.0170774	NM_012019, NM_008917, NM_007859, NM_007931, NM_009684, NM_007702, NM_009760	2412	13	13588	3.03342	1	0.312958	27.1699
GOTERM_BP_FAT	GO:0034622~cellular macromolecular complex assembly	52	1.48912	0.0182748	NM_029665, NM_029938, NM_010219, NM_146152, NM_175659, NM_030597, NM_010436, NM_001045558, NM_025391, NM_018749, NM_010123, NM_010579, NM_023579, NM_001080387, NM_026552, NM_134138, NM_145427, NM_016750, NM_011655, NM_008379, NM_001159513, NM_024218, NM_012015, NM_001005509, NM_009360, NM_178337, NM_013768, NM_021883, NM_010091, NM_001081019, NM_009298, NM_011417, NM_024267, NM_177325, NM_027328,…	2412	217	13588	1.34996	1	0.329375	28.7858
GOTERM_BP_FAT	GO:0031167~rRNA methylation	4	0.114548	0.0193548	NM_026510, NM_025310, NM_133991, NM_008249	2412	4	13588	5.6335	1	0.343543	30.214
GOTERM_BP_FAT	GO:0006383~transcription from RNA polymerase III promoter	4	0.114548	0.0193548	NM_007761, NM_172339, NM_030229, NM_001164082	2412	4	13588	5.6335	1	0.343543	30.214
GOTERM_BP_FAT	GO:0007000~nucleolus organization	4	0.114548	0.0193548	NM_001039351, NM_001039353, NM_001039521, NM_022889, NM_009086	2412	4	13588	5.6335	1	0.343543	30.214
GOTERM_BP_FAT	GO:0016073~snRNA metabolic process	6	0.171821	0.0200498	NM_028020, NM_026748, NM_145540, NM_027421, NM_027256, NM_178632	2412	10	13588	3.3801	1	0.351839	31.1187
GOTERM_BP_FAT	GO:0016180~snRNA processing	6	0.171821	0.0200498	NM_028020, NM_026748, NM_145540, NM_027421, NM_027256, NM_178632	2412	10	13588	3.3801	1	0.351839	31.1187
GOTERM_BP_FAT	GO:0031575~G1/S transition checkpoint	6	0.171821	0.0200498	NM_007631, NM_013752, NM_008989, NM_009096, NM_024218, NM_133765	2412	10	13588	3.3801	1	0.351839	31.1187
GOTERM_BP_FAT	GO:0009086~methionine biosynthetic process	6	0.171821	0.0200498	NM_134052, NM_026423, NM_022884, NM_001163035, NM_138745, NM_016668	2412	10	13588	3.3801	1	0.351839	31.1187
GOTERM_BP_FAT	GO:0009156~ribonucleoside monophosphate biosynthetic process	8	0.229095	0.0203834	NM_010256, NM_011830, NM_025939, NM_001037746, NM_021463, NM_011829, NM_026195, NM_029475, NM_001033300	2412	17	13588	2.65106	1	0.354895	31.5491
GOTERM_BP_FAT	GO:0060713~labyrinthine layer morphogenesis	8	0.229095	0.0203834	NM_008103, NM_010291, NM_010516, NM_008163, NM_016907, NM_007707, NM_001127367, NM_001037940, NM_201601	2412	17	13588	2.65106	1	0.354895	31.5491
GOTERM_BP_FAT	GO:0051170~nuclear import	18	0.515464	0.0207539	NM_029665, NM_009963, NM_001035226, NM_001048057, NM_146152, NM_133780, NM_008379, NM_001039363, NM_018868, NR_002883, NM_178374, NM_024267, NM_023565, NM_023579, NM_009391, NM_008467, NM_145390, NM_009028, NM_001048058, NM_001146053, NM_023372, NM_010655	2412	58	13588	1.74833	1	0.358414	32.0239
GOTERM_BP_FAT	GO:0030518~steroid hormone receptor signaling pathway	9	0.257732	0.0222102	NM_001163300, NM_001081359, NM_010219, NM_016802, NM_001164672, NM_019766, NM_001163276, NM_010638, NM_011738	2412	21	13588	2.41436	1	0.376605	33.8607
GOTERM_BP_FAT	GO:0007031~peroxisome organization	9	0.257732	0.0222102	NM_001163301, NM_145122, NM_134025, NM_133240, NM_011327, NM_001159525, NM_025562, NM_145488, NM_001042407, NM_023041	2412	21	13588	2.41436	1	0.376605	33.8607
GOTERM_BP_FAT	GO:0006919~activation of caspase activity	12	0.343643	0.0228508	NM_011279, NM_026689, NM_019880, NM_001130008, NM_133234, NM_009740, NM_023258, NM_023232, NM_007808, NM_009684, NM_009503, NM_007527	2412	33	13588	2.04855	1	0.383431	34.6537
GOTERM_BP_FAT	GO:0006487~protein amino acid N-linked glycosylation	10	0.286369	0.0230274	NM_007875, NM_025327, NM_008925, NM_020329, NM_001081264, NM_146035, NM_172529, NM_019642, NM_007838, NM_029786	2412	25	13588	2.2534	1	0.384055	34.8708
GOTERM_BP_FAT	GO:0052548~regulation of endopeptidase activity	16	0.45819	0.0234408	NM_007522, NM_026748, NM_001130008, NM_133234, NM_009503, NM_011279, NM_026689, NM_019880, NM_028283, NM_009740, NM_023258, NM_007808, NM_023232, NM_001168489, NM_009684, NM_007527	2412	50	13588	1.80272	1	0.38775	35.3762
GOTERM_BP_FAT	GO:0043281~regulation of caspase activity	16	0.45819	0.0234408	NM_007522, NM_026748, NM_001130008, NM_133234, NM_009503, NM_011279, NM_026689, NM_019880, NM_028283, NM_009740, NM_023258, NM_007808, NM_023232, NM_001168489, NM_009684, NM_007527	2412	50	13588	1.80272	1	0.38775	35.3762
GOTERM_BP_FAT	GO:0046474~glycerophospholipid biosynthetic process	15	0.429553	0.0248037	NM_013490, NM_008819, NM_008959, NM_010174, NM_020035, NM_010331, NM_010072, NM_144807, NM_010073, NM_145583, NM_001039536, NM_001159620, NM_001111025, NM_013782, NM_009628, NM_001146690, NM_024464	2412	46	13588	1.83701	1	0.403444	37.0162
GOTERM_BP_FAT	GO:0035195~gene silencing by miRNA	7	0.200458	0.0254779	NM_001163441, NM_001109910, NM_001166411, NM_153177, NM_153178, NM_031405, NM_153403, NM_009319	2412	14	13588	2.81675	1	0.410122	37.8129
GOTERM_BP_FAT	GO:0042775~mitochondrial ATP synthesis coupled electron transport	7	0.200458	0.0254779	NM_026219, NM_197979, NM_024220, NM_026061, NM_025641, NM_025650, NM_025407	2412	14	13588	2.81675	1	0.410122	37.8129
GOTERM_BP_FAT	GO:0016568~chromatin modification	55	1.57503	0.02549	NM_026115, NM_010435, NM_054078, NM_033398, NM_009442, NM_177239, NM_026636, NM_001081475, NM_001130416, NM_144809, NM_147151, NM_030241, NM_013815, NM_001168321, NM_144787, NM_030147, NM_013595, NM_019685, NM_011304, NM_145993, NM_009211, NM_031878, NM_009458, NM_001159513, NM_007624, NM_008228, NM_023503, NM_012015, NM_001114097, NM_058212, NM_001081256, NM_001115018, NM_009066, NM_025891, NM_0…	2412	236	13588	1.31289	1	0.408539	37.827
GOTERM_BP_FAT	GO:0007346~regulation of mitotic cell cycle	26	0.744559	0.0266612	NM_010439, NM_026904, NM_023343, NM_134138, NM_026507, NM_009096, NM_007893, NM_019816, NM_178347, NM_013752, NM_028016, NM_010909, NM_011738, NM_024218, NM_001163703, NM_007659, NM_009861, NM_010734, NM_026014, NM_007631, NM_011239, NM_134089, NM_008989, NM_017406, NM_008518, NM_133765	2412	96	13588	1.52574	1	0.421075	39.1881
GOTERM_BP_FAT	GO:0001701~in utero embryonic development	61	1.74685	0.0274456	NM_026156, NM_008948, NM_152947, NM_001079909, NM_010291, NM_001038663, NM_031170, NM_001039521, NM_001081475, NM_008103, NM_001102565, NM_016907, NM_010288, NM_013595, NM_175260, NM_009458, NM_019640, NM_008065, NM_008235, NM_010258, NM_053194, NM_011991, NM_018758, NM_010137, NM_145431, NM_007866, NM_001080979, NM_001038010, NM_019676, NM_010516, NM_007949, NM_001037940, NM_001083118, NM_011417…	2412	267	13588	1.28705	1	0.428675	40.0839
GOTERM_BP_FAT	GO:0052547~regulation of peptidase activity	16	0.45819	0.0279201	NM_007522, NM_026748, NM_001130008, NM_133234, NM_009503, NM_011279, NM_026689, NM_019880, NM_028283, NM_009740, NM_023258, NM_007808, NM_023232, NM_001168489, NM_009684, NM_007527	2412	51	13588	1.76737	1	0.432492	40.6197
GOTERM_BP_FAT	GO:0060674~placenta blood vessel development	8	0.229095	0.028358	NM_152947, NM_019676, NM_010516, NM_001038663, NM_016907, NM_007707, NM_152813, NM_008416	2412	18	13588	2.50378	1	0.435823	41.1101
GOTERM_BP_FAT	GO:0009069~serine family amino acid metabolic process	9	0.257732	0.0296065	NM_026572, NM_016966, NM_010049, NM_138665, NM_138595, NM_145953, NM_028772, NM_001163311, NM_177420	2412	22	13588	2.30461	1	0.448292	42.4874
GOTERM_BP_FAT	GO:0006041~glucosamine metabolic process	6	0.171821	0.0314739	NM_001164704, NM_019425, NM_011937, NM_028352, NM_172935, NM_001164187, NM_023132	2412	11	13588	3.07282	1	0.467116	44.4907
GOTERM_BP_FAT	GO:0009303~rRNA transcription	6	0.171821	0.0314739	NM_153056, NM_001003913, NM_008723, NR_002702, NM_173742, NM_009086, NM_022811	2412	11	13588	3.07282	1	0.467116	44.4907
GOTERM_BP_FAT	GO:0006044~N-acetylglucosamine metabolic process	6	0.171821	0.0314739	NM_001164704, NM_019425, NM_011937, NM_028352, NM_172935, NM_001164187, NM_023132	2412	11	13588	3.07282	1	0.467116	44.4907
GOTERM_BP_FAT	GO:0006555~methionine metabolic process	6	0.171821	0.0314739	NM_134052, NM_026423, NM_022884, NM_001163035, NM_138745, NM_016668	2412	11	13588	3.07282	1	0.467116	44.4907
GOTERM_BP_FAT	GO:0022411~cellular component disassembly	13	0.372279	0.0333785	NM_001134717, NM_026729, NM_008917, NM_009442, NM_007931, NM_012019, NM_175374, NM_007859, NM_144866, NM_009684, NM_007702, NM_007527, NM_009760	2412	39	13588	1.87783	1	0.485533	46.4659
GOTERM_BP_FAT	GO:0006575~cellular amino acid derivative metabolic process	35	1.00229	0.0336604	NM_010174, NM_001081408, NM_144807, NM_009121, NM_016661, NM_027819, NM_144802, NM_007382, NM_011467, NM_001166595, NM_146251, NM_001166594, NM_181582, NM_001166596, NM_008162, NM_016966, NM_018745, NM_009272, NM_013556, NM_001146690, NM_009665, NM_013671, NM_013490, NM_008819, NM_133964, NM_010497, NM_010344, NM_181796, NM_145569, NM_026991, NM_013614, NM_027827, NM_008181, NM_008116, NM_0010395…	2412	141	13588	1.39839	1	0.486635	46.7525
GOTERM_BP_FAT	GO:0055072~iron ion homeostasis	12	0.343643	0.0351138	NM_028369, NM_013671, NM_010239, NM_028046, NM_001146161, NM_011638, NM_001085525, NM_027179, NM_001085524, NM_008044, NM_031261, NM_001099326, NM_010240	2412	35	13588	1.93149	1	0.499624	48.2074
GOTERM_BP_FAT	GO:0009411~response to UV	12	0.343643	0.0351138	NM_007669, NM_011341, NM_011729, NM_025372, NM_007948, NM_133658, NM_028283, NM_008251, NM_007949, NM_001163703, NM_007527, NM_009480	2412	35	13588	1.93149	1	0.499624	48.2074
GOTERM_BP_FAT	GO:0016567~protein ubiquitination	19	0.544101	0.0357553	NM_021523, NM_013787, NM_008395, NM_001164237, NM_001024622, NM_001130008, NM_027994, NM_019719, NM_053170, NM_009507, NM_001130416, NM_025533, NM_026689, NM_001164604, NM_009066, NM_009172, NM_144860, NM_026785, NM_025338	2412	66	13588	1.62176	1	0.504192	48.8375
GOTERM_BP_FAT	GO:0000737~DNA catabolic process, endonucleolytic	7	0.200458	0.03623	NM_012019, NM_008917, NM_007859, NM_007931, NM_009684, NM_007702, NM_009760	2412	15	13588	2.62897	1	0.507043	49.2992
GOTERM_BP_FAT	GO:0009126~purine nucleoside monophosphate metabolic process	7	0.200458	0.03623	NM_010256, NM_011830, NM_025939, NM_011829, NM_026195, NM_029475, NM_001033300	2412	15	13588	2.62897	1	0.507043	49.2992
GOTERM_BP_FAT	GO:0006405~RNA export from nucleus	7	0.200458	0.03623	NM_019996, NM_021512, NM_001033201, NM_001080387, NM_016813, NM_172288, NM_026554	2412	15	13588	2.62897	1	0.507043	49.2992
GOTERM_BP_FAT	GO:0009167~purine ribonucleoside monophosphate metabolic process	7	0.200458	0.03623	NM_010256, NM_011830, NM_025939, NM_011829, NM_026195, NM_029475, NM_001033300	2412	15	13588	2.62897	1	0.507043	49.2992
GOTERM_BP_FAT	GO:0006596~polyamine biosynthetic process	5	0.143184	0.0378285	NM_018745, NM_001081408, NM_009272, NM_013614, NM_009665	2412	8	13588	3.52094	1	0.520638	50.8248
GOTERM_BP_FAT	GO:0048147~negative regulation of fibroblast proliferation	5	0.143184	0.0378285	NM_013671, NM_019738, NM_023065, NM_146045, NM_007527	2412	8	13588	3.52094	1	0.520638	50.8248
GOTERM_BP_FAT	GO:0009070~serine family amino acid biosynthetic process	5	0.143184	0.0378285	NM_016966, NM_010049, NM_145953, NM_001163311, NM_177420	2412	8	13588	3.52094	1	0.520638	50.8248
GOTERM_BP_FAT	GO:0060670~branching involved in embryonic placenta morphogenesis	5	0.143184	0.0378285	NM_008103, NM_008163, NM_016907, NM_007707, NM_201601	2412	8	13588	3.52094	1	0.520638	50.8248
GOTERM_BP_FAT	GO:0009060~aerobic respiration	10	0.286369	0.0378902	NM_130884, NM_008044, NM_008617, NM_019879, NM_010497, NM_173011, NM_025848, NM_023374, NM_001002004, NM_008323	2412	27	13588	2.08648	1	0.519393	50.8828
GOTERM_BP_FAT	GO:0009161~ribonucleoside monophosphate metabolic process	8	0.229095	0.0382007	NM_010256, NM_011830, NM_025939, NM_001037746, NM_021463, NM_011829, NM_026195, NM_029475, NM_001033300	2412	19	13588	2.372	1	0.520505	51.1738
GOTERM_BP_FAT	GO:0030330~DNA damage response, signal transduction by p53 class mediator	8	0.229095	0.0382007	NM_013750, NM_010798, NM_133345, NM_025670, NM_033601, NM_019738, NM_133234, NM_026933	2412	19	13588	2.372	1	0.520505	51.1738
GOTERM_BP_FAT	GO:0000096~sulfur amino acid metabolic process	9	0.257732	0.0385329	NM_134052, NM_026423, NM_022884, NM_145953, NM_001163035, NM_138745, NM_145569, NM_016661, NM_016668	2412	23	13588	2.20441	1	0.521805	51.4832
GOTERM_BP_FAT	GO:0006099~tricarboxylic acid cycle	9	0.257732	0.0385329	NM_130884, NM_008617, NM_019879, NM_010497, NM_173011, NM_025848, NM_023374, NM_001002004, NM_008323	2412	23	13588	2.20441	1	0.521805	51.4832
GOTERM_BP_FAT	GO:0043122~regulation of I-kappaB kinase/NF-kappaB cascade	13	0.372279	0.0402316	NM_010227, NM_019980, NM_011018, NM_001033161, NM_010909, NM_174989, NM_010734, NM_026689, NM_016802, NM_011053, NM_009740, NM_009771, NM_008518	2412	40	13588	1.83089	1	0.535597	53.0369
GOTERM_BP_FAT	GO:0045017~glycerolipid biosynthetic process	17	0.486827	0.0417634	NM_013490, NM_008819, NM_008959, NM_010174, NM_020035, NM_010331, NM_010072, NM_144807, NM_010073, NM_172715, NM_145583, NM_001039536, NM_001081089, NM_001159620, NM_001111025, NM_013782, NM_009628, NM_001146690, NM_024464	2412	58	13588	1.6512	1	0.547422	54.3976
GOTERM_BP_FAT	GO:0009113~purine base biosynthetic process	4	0.114548	0.0420198	NM_010256, NM_172146, NM_009698, NM_013556	2412	5	13588	4.5068	1	0.547849	54.6216
GOTERM_BP_FAT	GO:0043094~cellular metabolic compound salvage	4	0.114548	0.0420198	NM_134052, NM_001163035, NM_009698, NM_013556	2412	5	13588	4.5068	1	0.547849	54.6216
GOTERM_BP_FAT	GO:0006685~sphingomyelin catabolic process	4	0.114548	0.0420198	NM_001164611, NM_133888, NM_020561, NM_011421	2412	5	13588	4.5068	1	0.547849	54.6216
GOTERM_BP_FAT	GO:0006415~translational termination	4	0.114548	0.0420198	NM_175374, NM_001134717, NM_026729, NM_144866	2412	5	13588	4.5068	1	0.547849	54.6216
GOTERM_BP_FAT	GO:0006379~mRNA cleavage	4	0.114548	0.0420198	NM_001033201, NM_001163441, NM_153178, NM_026623	2412	5	13588	4.5068	1	0.547849	54.6216
GOTERM_BP_FAT	GO:0000387~spliceosomal snRNP biogenesis	4	0.114548	0.0420198	NM_001110101, NM_013768, NM_030597, NM_027328, NM_145404	2412	5	13588	4.5068	1	0.547849	54.6216
GOTERM_BP_FAT	GO:0008631~induction of apoptosis by oxidative stress	4	0.114548	0.0420198	NM_011279, NM_008160, NM_028283, NM_023232	2412	5	13588	4.5068	1	0.547849	54.6216
GOTERM_BP_FAT	GO:0006325~chromatin organization	69	1.97595	0.0441224	NM_029938, NM_026115, NM_175659, NM_010436, NM_010435, NM_054078, NM_033398, NM_009442, NM_177239, NM_144802, NM_001081475, NM_026636, NM_001130416, NM_144809, NM_147151, NM_030241, NM_013815, NM_001168321, NM_030147, NM_144787, NM_013595, NM_019685, NM_011304, NM_016750, NM_145993, NM_009211, NM_031878, NM_009458, NM_001159513, NM_007624, NM_008228, NM_023503, NM_001114097, NM_012015, NM_058212,…	2412	315	13588	1.234	1	0.564026	56.4202
GOTERM_BP_FAT	GO:0030522~intracellular receptor-mediated signaling pathway	11	0.315006	0.0451299	NM_001163300, NM_001081359, NM_010219, NM_016802, NM_001164672, NM_019766, NM_001163276, NM_010638, NM_011738, NM_011305, NM_001042727	2412	32	13588	1.93652	1	0.570582	57.2579
GOTERM_BP_FAT	GO:0006544~glycine metabolic process	6	0.171821	0.0462446	NM_026572, NM_016966, NM_010049, NM_138665, NM_138595, NM_028772	2412	12	13588	2.81675	1	0.57785	58.167
GOTERM_BP_FAT	GO:0043968~histone H2A acetylation	6	0.171821	0.0462446	NM_019685, NM_011304, NM_024431, NM_019673, NM_023178, NM_030147	2412	12	13588	2.81675	1	0.57785	58.167
GOTERM_BP_FAT	GO:0006979~response to oxidative stress	23	0.658648	0.0484257	NM_028717, NM_030677, NM_007949, NM_144802, NM_146109, NM_008160, NM_001038593, NM_001038592, NM_008162, NM_017374, NM_013671, NM_013711, NM_021356, NM_024471, NM_010497, NM_133985, NM_012000, NM_153064, NM_146214, NM_009720, NM_020569, NM_007452, NM_007453, NM_010137, NM_080637, NM_011186	2412	87	13588	1.48932	1	0.593275	59.8932
GOTERM_BP_FAT	GO:0007093~mitotic cell cycle checkpoint	9	0.257732	0.0490915	NM_007659, NM_007631, NM_013752, NM_008989, NM_134138, NM_026507, NM_009096, NM_024218, NM_133765	2412	24	13588	2.11256	1	0.596593	60.4066
GOTERM_BP_FAT	GO:0010552~positive regulation of specific transcription from RNA polymerase II promoter	9	0.257732	0.0490915	NM_011718, NM_010258, NM_010439, NM_008252, NM_001161722, NM_007678, NM_027592, NM_001042727, NM_008235	2412	24	13588	2.11256	1	0.596593	60.4066
GOTERM_BP_FAT	GO:0046356~acetyl-CoA catabolic process	9	0.257732	0.0490915	NM_130884, NM_008617, NM_019879, NM_010497, NM_173011, NM_025848, NM_023374, NM_001002004, NM_008323	2412	24	13588	2.11256	1	0.596593	60.4066
GOTERM_BP_FAT	GO:0006221~pyrimidine nucleotide biosynthetic process	8	0.229095	0.0500376	NM_001077529, NM_008705, NM_001105667, NM_018757, NM_008704, NM_023136, NM_019731, NM_021288, NM_080637, NM_009471	2412	20	13588	2.2534	1	0.601969	61.1255
GOTERM_BP_FAT	GO:0006342~chromatin silencing	8	0.229095	0.0500376	NM_013595, NM_001122766, NM_153056, NM_026115, NM_011417, NM_001163430, NM_009458, NM_054078, NM_181586	2412	20	13588	2.2534	1	0.601969	61.1255
GOTERM_BP_FAT	GO:0009108~coenzyme biosynthetic process	18	0.515464	0.0509133	NM_145962, NM_178600, NM_172687, NM_019501, NM_024471, NM_009940, NM_138745, NM_027819, NM_021524, NM_177041, NM_001166482, NM_001160330, NM_008116, NM_026504, NM_026452, NM_172582, NM_023792, NM_010022	2412	64	13588	1.58442	1	0.606707	61.7798
GOTERM_BP_FAT	GO:0046394~carboxylic acid biosynthetic process	34	0.973654	0.0522825	NM_026423, NM_009128, NM_022884, NM_016781, NM_138745, NM_001163035, NM_145829, NM_001163311, NM_011786, NM_177420, NM_012055, NM_010049, NM_016966, NM_133783, NM_021473, NM_010362, NM_134052, NM_001013367, NM_024471, NM_001024468, NM_001159516, NM_145953, NM_145569, NM_007494, NM_010324, NM_178747, NM_001163301, NM_001159624, NM_025297, NM_019766, NM_145417, NM_008517, NM_130450, NM_008968, NM_0…	2412	141	13588	1.35843	1	0.614929	62.782
GOTERM_BP_FAT	GO:0016053~organic acid biosynthetic process	34	0.973654	0.0522825	NM_026423, NM_009128, NM_022884, NM_016781, NM_138745, NM_001163035, NM_145829, NM_001163311, NM_011786, NM_177420, NM_012055, NM_010049, NM_016966, NM_133783, NM_021473, NM_010362, NM_134052, NM_001013367, NM_024471, NM_001024468, NM_001159516, NM_145953, NM_145569, NM_007494, NM_010324, NM_178747, NM_001163301, NM_001159624, NM_025297, NM_019766, NM_145417, NM_008517, NM_130450, NM_008968, NM_0…	2412	141	13588	1.35843	1	0.614929	62.782
GOTERM_BP_FAT	GO:0006650~glycerophospholipid metabolic process	23	0.658648	0.0541416	NM_013785, NM_133999, NM_010174, NM_029094, NM_020035, NM_010331, NM_010072, NM_144807, NM_010073, NM_146251, NM_145583, NM_001146690, NM_013490, NM_008819, NM_008959, NM_025576, NM_181414, NM_001039536, NM_019760, NM_001159620, NM_001111025, NM_054097, NM_009628, NM_013782, NM_024464	2412	88	13588	1.47239	1	0.626354	64.1031
GOTERM_BP_FAT	GO:0043123~positive regulation of I-kappaB kinase/NF-kappaB cascade	11	0.315006	0.0548164	NM_010734, NM_010227, NM_019980, NM_026689, NM_016802, NM_001033161, NM_011053, NM_009740, NM_010909, NM_174989, NM_008518	2412	33	13588	1.87783	1	0.629267	64.5716
GOTERM_BP_FAT	GO:0006350~transcription	339	9.7079	0.056925	NM_001081090, NM_054078, NM_033398, NM_009442, NM_001025594, NM_016662, NM_001164096, NM_001039521, NM_001039522, NM_016849, NM_026496, NM_011869, NM_011438, NM_013676, NM_138675, NM_144809, NM_013815, NM_001168321, NM_001080964, NM_026305, NM_057172, NM_013595, NM_013594, NM_153552, NM_145993, NM_025885, NM_009211, NM_027444, NM_031878, NM_001081214, NM_001159418, NM_001164082, NM_024215, NM_008…	2412	1772	13588	1.07774	1	0.641794	65.9984
GOTERM_BP_FAT	GO:0006879~cellular iron ion homeostasis	10	0.286369	0.0582025	NM_028369, NM_008044, NM_010239, NM_028046, NM_031261, NM_010240, NM_001099326, NM_011638, NM_001085525, NM_027179, NM_001085524	2412	29	13588	1.94259	1	0.648445	66.8363
GOTERM_BP_FAT	GO:0032481~positive regulation of type I interferon production	5	0.143184	0.0587159	NM_010477, NM_028925, NM_001081176, NM_001164082, NM_174989	2412	9	13588	3.12972	1	0.650026	67.1674
GOTERM_BP_FAT	GO:0045047~protein targeting to ER	5	0.143184	0.0587159	NM_008035, NM_008034, NM_025527, NM_012058, NM_026130	2412	9	13588	3.12972	1	0.650026	67.1674
GOTERM_BP_FAT	GO:0006606~protein import into nucleus	16	0.45819	0.0600849	NM_029665, NM_009963, NM_001035226, NM_001048057, NM_146152, NM_133780, NM_008379, NM_001039363, NM_018868, NM_178374, NM_024267, NM_023565, NM_023579, NM_009391, NM_008467, NM_145390, NM_009028, NM_001048058, NM_023372, NM_010655	2412	56	13588	1.60957	1	0.657018	68.0353
GOTERM_BP_FAT	GO:0044242~cellular lipid catabolic process	16	0.45819	0.0600849	NM_145558, NM_133888, NM_010421, NM_010422, NM_007382, NM_001114637, NM_001164611, NM_178728, NM_010726, NM_011989, NM_013463, NM_020561, NM_019975, NM_010023, NM_010299, NM_011421	2412	56	13588	1.60957	1	0.657018	68.0353
GOTERM_BP_FAT	GO:0040029~regulation of gene expression, epigenetic	19	0.544101	0.0603123	NM_013595, NM_001122766, NM_013594, NM_026115, NM_001163441, NM_021308, NM_001163430, NM_153177, NM_009458, NM_153178, NM_054078, NM_031405, NM_001159513, NM_153056, NM_012015, NM_011417, NM_001109910, NM_001166411, NM_145404, NM_153403, NM_009319, NM_181586	2412	70	13588	1.52909	1	0.656721	68.1773
GOTERM_BP_FAT	GO:0006733~oxidoreduction coenzyme metabolic process	12	0.343643	0.061155	NM_011528, NM_172687, NM_019501, NM_007621, NM_001081274, NM_009940, NM_026504, NM_026452, NM_172582, NM_025396, NM_177041, NM_021524	2412	38	13588	1.779	1	0.660257	68.6985
GOTERM_BP_FAT	GO:0006518~peptide metabolic process	12	0.343643	0.061155	NM_013671, NM_010497, NM_010344, NM_026911, NM_181796, NM_027819, NM_144802, NM_022653, NM_008181, NM_008162, NM_008116, NM_029701, NM_009318	2412	38	13588	1.779	1	0.660257	68.6985
GOTERM_BP_FAT	GO:0006310~DNA recombination	20	0.572738	0.0623491	NM_008949, NM_019685, NM_013752, NM_011304, NM_011677, NM_001040691, NM_027182, NM_010436, NM_007948, NM_001039556, NM_011793, NM_010247, NM_009169, NM_001164604, NM_010059, NM_010716, NM_010715, NM_001122959, NM_028696, NM_001038231, NM_176979, NM_009013	2412	75	13588	1.50227	1	0.665866	69.4232
GOTERM_BP_FAT	GO:0006308~DNA catabolic process	8	0.229095	0.0639513	NM_012019, NM_008917, NM_007859, NM_007931, NM_009684, NM_010062, NM_007702, NM_009760	2412	21	13588	2.14609	1	0.673762	70.3708
GOTERM_BP_FAT	GO:0043967~histone H4 acetylation	8	0.229095	0.0639513	NM_001038010, NM_133345, NM_019685, NM_011304, NM_024431, NM_019673, NM_023178, NM_030147	2412	21	13588	2.14609	1	0.673762	70.3708
GOTERM_BP_FAT	GO:0009132~nucleoside diphosphate metabolic process	6	0.171821	0.0644741	NM_009849, NM_009104, NM_001105667, NM_008704, NM_023136, NM_028794, NM_178676	2412	13	13588	2.60008	1	0.675149	70.6739
GOTERM_BP_FAT	GO:0001522~pseudouridine synthesis	6	0.171821	0.0644741	NM_028115, NM_001025562, NM_145520, NM_023292, NM_026631, NM_028009	2412	13	13588	2.60008	1	0.675149	70.6739
GOTERM_BP_FAT	GO:0035194~posttranscriptional gene silencing by RNA	7	0.200458	0.0653825	NM_001163441, NM_001109910, NM_001166411, NM_153177, NM_153178, NM_031405, NM_153403, NM_009319	2412	17	13588	2.31968	1	0.678754	71.1936
GOTERM_BP_FAT	GO:0016441~posttranscriptional gene silencing	7	0.200458	0.0653825	NM_001163441, NM_001109910, NM_001166411, NM_153177, NM_153178, NM_031405, NM_153403, NM_009319	2412	17	13588	2.31968	1	0.678754	71.1936
GOTERM_BP_FAT	GO:0046148~pigment biosynthetic process	10	0.286369	0.0705583	NM_010256, NM_008525, NM_009478, NM_172146, NM_001146161, NM_010027, NM_013551, NM_009698, NM_013556, NM_021882	2412	30	13588	1.87783	1	0.705712	73.9925
GOTERM_BP_FAT	GO:0043161~proteasomal ubiquitin-dependent protein catabolic process	10	0.286369	0.0705583	NM_001029983, NM_019719, NM_001024622, NM_008950, NM_001163707, NM_001163706, NM_176848, NM_024207, NM_011186, NM_017374, NM_133765	2412	30	13588	1.87783	1	0.705712	73.9925
GOTERM_BP_FAT	GO:0010498~proteasomal protein catabolic process	10	0.286369	0.0705583	NM_001029983, NM_019719, NM_001024622, NM_008950, NM_001163707, NM_001163706, NM_176848, NM_024207, NM_011186, NM_017374, NM_133765	2412	30	13588	1.87783	1	0.705712	73.9925
GOTERM_BP_FAT	GO:0018196~peptidyl-asparagine modification	4	0.114548	0.0730981	NM_025327, NM_146035, NM_019642, NM_007838	2412	6	13588	3.75567	1	0.717244	75.2699
GOTERM_BP_FAT	GO:0006283~transcription-coupled nucleotide-excision repair	4	0.114548	0.0730981	NM_026156, NM_133658, NM_008251, NM_007949	2412	6	13588	3.75567	1	0.717244	75.2699
GOTERM_BP_FAT	GO:0042274~ribosomal small subunit biogenesis	4	0.114548	0.0730981	NM_029278, NM_026277, NM_020600, NM_009096	2412	6	13588	3.75567	1	0.717244	75.2699
GOTERM_BP_FAT	GO:0019377~glycolipid catabolic process	4	0.114548	0.0730981	NM_010421, NM_010422, NM_013463, NM_010299	2412	6	13588	3.75567	1	0.717244	75.2699
GOTERM_BP_FAT	GO:0018279~protein amino acid N-linked glycosylation via asparagine	4	0.114548	0.0730981	NM_025327, NM_146035, NM_019642, NM_007838	2412	6	13588	3.75567	1	0.717244	75.2699
GOTERM_BP_FAT	GO:0043403~skeletal muscle regeneration	4	0.114548	0.0730981	NM_008160, NM_011113, NM_009235, NM_010288	2412	6	13588	3.75567	1	0.717244	75.2699
GOTERM_BP_FAT	GO:0040016~embryonic cleavage	4	0.114548	0.0730981	NM_029094, NM_007949, NM_139218, NM_019816	2412	6	13588	3.75567	1	0.717244	75.2699
GOTERM_BP_FAT	GO:0016569~covalent chromatin modification	24	0.687285	0.0751338	NM_021523, NM_013595, NM_001038010, NM_019685, NM_026115, NM_011304, NM_019673, NM_009458, NM_054078, NM_023178, NM_177239, NM_172545, NM_133345, NM_008228, NM_011417, NM_001167886, NM_144809, NM_147151, NM_024431, NM_001115018, NM_009066, NM_145404, NM_001168489, NM_030147	2412	96	13588	1.40837	1	0.725795	76.2508
GOTERM_BP_FAT	GO:0008629~induction of apoptosis by intracellular signals	11	0.315006	0.0780412	NM_013750, NM_026511, NM_011279, NM_008160, NM_025670, NM_033601, NM_028283, NM_019738, NM_133234, NM_023232, NM_007527	2412	35	13588	1.77053	1	0.738147	77.588
GOTERM_BP_FAT	GO:0006511~ubiquitin-dependent protein catabolic process	33	0.945017	0.0785146	NM_011969, NM_013787, NM_011966, NM_011965, NM_011968, NM_011967, NM_130879, NM_011669, NM_013700, NM_024207, NM_009462, NM_019719, NM_001130416, NM_011790, NM_008950, NM_009172, NM_017374, NM_021522, NM_001159866, NM_001161618, NM_011672, NM_008395, NM_001024622, NM_026456, NM_019562, NM_001163707, NM_029402, NM_001163706, NM_176848, NM_001038589, NM_001029983, NM_001136054, NM_001004143, NM_011…	2412	141	13588	1.31848	1	0.73878	77.7988
GOTERM_BP_FAT	GO:0006664~glycolipid metabolic process	8	0.229095	0.0799789	NM_008635, NM_001110851, NM_001110852, NM_010421, NM_010422, NM_013463, NM_027739, NM_007527, NM_010299	2412	22	13588	2.04855	1	0.743953	78.4393
GOTERM_BP_FAT	GO:0045814~negative regulation of gene expression, epigenetic	8	0.229095	0.0799789	NM_013595, NM_001122766, NM_153056, NM_026115, NM_011417, NM_001163430, NM_009458, NM_054078, NM_181586	2412	22	13588	2.04855	1	0.743953	78.4393
GOTERM_BP_FAT	GO:0016570~histone modification	23	0.658648	0.0817662	NM_021523, NM_013595, NM_001038010, NM_019685, NM_026115, NM_011304, NM_019673, NM_009458, NM_054078, NM_023178, NM_177239, NM_172545, NM_133345, NM_008228, NM_001167886, NM_144809, NM_147151, NM_024431, NM_001115018, NM_009066, NM_145404, NM_001168489, NM_030147	2412	92	13588	1.40837	1	0.750421	79.1973
GOTERM_BP_FAT	GO:0006177~GMP biosynthetic process	3	0.0859107	0.0832572	NM_011830, NM_011829, NM_001033300	2412	3	13588	5.6335	1	0.755407	79.8103
GOTERM_BP_FAT	GO:0006420~arginyl-tRNA aminoacylation	3	0.0859107	0.0832572	NM_181406, NM_025936, NM_026378	2412	3	13588	5.6335	1	0.755407	79.8103
GOTERM_BP_FAT	GO:0030490~maturation of SSU-rRNA	3	0.0859107	0.0832572	NM_029278, NM_026277, NM_020600	2412	3	13588	5.6335	1	0.755407	79.8103
GOTERM_BP_FAT	GO:0006419~alanyl-tRNA aminoacylation	3	0.0859107	0.0832572	NM_198608, NM_146217, NM_144829	2412	3	13588	5.6335	1	0.755407	79.8103
GOTERM_BP_FAT	GO:0008295~spermidine biosynthetic process	3	0.0859107	0.0832572	NM_001081408, NM_009272, NM_009665	2412	3	13588	5.6335	1	0.755407	79.8103
GOTERM_BP_FAT	GO:0006102~isocitrate metabolic process	3	0.0859107	0.0832572	NM_010497, NM_173011, NM_008323	2412	3	13588	5.6335	1	0.755407	79.8103
GOTERM_BP_FAT	GO:0006689~ganglioside catabolic process	3	0.0859107	0.0832572	NM_010421, NM_010422, NM_010299	2412	3	13588	5.6335	1	0.755407	79.8103
GOTERM_BP_FAT	GO:0019853~L-ascorbic acid biosynthetic process	3	0.0859107	0.0832572	NM_178747, NM_021473, NM_010362	2412	3	13588	5.6335	1	0.755407	79.8103
GOTERM_BP_FAT	GO:0009166~nucleotide catabolic process	10	0.286369	0.0844221	NM_008637, NM_009849, NM_009923, NM_172733, NM_207161, NM_001159402, NM_028794, NM_028782, NM_178676, NM_015807	2412	31	13588	1.81726	1	0.758881	80.2773
GOTERM_BP_FAT	GO:0045843~negative regulation of striated muscle development	5	0.143184	0.0844933	NM_001122766, NM_007554, NM_009235, NM_025881, NM_028190, NM_010412	2412	10	13588	2.81675	1	0.757675	80.3055
GOTERM_BP_FAT	GO:0009208~pyrimidine ribonucleoside triphosphate metabolic process	5	0.143184	0.0844933	NM_001077529, NM_008705, NM_018757, NM_008704, NM_019731, NM_080637	2412	10	13588	2.81675	1	0.757675	80.3055
GOTERM_BP_FAT	GO:0046051~UTP metabolic process	5	0.143184	0.0844933	NM_001077529, NM_008705, NM_018757, NM_008704, NM_019731, NM_080637	2412	10	13588	2.81675	1	0.757675	80.3055
GOTERM_BP_FAT	GO:0046036~CTP metabolic process	5	0.143184	0.0844933	NM_001077529, NM_008705, NM_018757, NM_008704, NM_019731, NM_080637	2412	10	13588	2.81675	1	0.757675	80.3055
GOTERM_BP_FAT	GO:0006241~CTP biosynthetic process	5	0.143184	0.0844933	NM_001077529, NM_008705, NM_018757, NM_008704, NM_019731, NM_080637	2412	10	13588	2.81675	1	0.757675	80.3055
GOTERM_BP_FAT	GO:0060669~embryonic placenta morphogenesis	5	0.143184	0.0844933	NM_008103, NM_008163, NM_016907, NM_007707, NM_201601	2412	10	13588	2.81675	1	0.757675	80.3055
GOTERM_BP_FAT	GO:0000002~mitochondrial genome maintenance	5	0.143184	0.0844933	NM_025300, NM_001135112, NM_025301, NM_153796, NM_017404	2412	10	13588	2.81675	1	0.757675	80.3055
GOTERM_BP_FAT	GO:0070584~mitochondrion morphogenesis	5	0.143184	0.0844933	NM_026689, NM_212468, NM_025562, NM_026389, NM_007527, NM_028358	2412	10	13588	2.81675	1	0.757675	80.3055
GOTERM_BP_FAT	GO:0031163~metallo-sulfur cluster assembly	5	0.143184	0.0844933	NM_008044, NM_025296, NM_011955, NM_026238, NM_028863	2412	10	13588	2.81675	1	0.757675	80.3055
GOTERM_BP_FAT	GO:0000045~autophagic vacuole formation	5	0.143184	0.0844933	NM_009826, NM_001003917, NM_009983, NM_145528, NM_025735	2412	10	13588	2.81675	1	0.757675	80.3055
GOTERM_BP_FAT	GO:0016226~iron-sulfur cluster assembly	5	0.143184	0.0844933	NM_008044, NM_025296, NM_011955, NM_026238, NM_028863	2412	10	13588	2.81675	1	0.757675	80.3055
GOTERM_BP_FAT	GO:0006228~UTP biosynthetic process	5	0.143184	0.0844933	NM_001077529, NM_008705, NM_018757, NM_008704, NM_019731, NM_080637	2412	10	13588	2.81675	1	0.757675	80.3055
GOTERM_BP_FAT	GO:0009209~pyrimidine ribonucleoside triphosphate biosynthetic process	5	0.143184	0.0844933	NM_001077529, NM_008705, NM_018757, NM_008704, NM_019731, NM_080637	2412	10	13588	2.81675	1	0.757675	80.3055
GOTERM_BP_FAT	GO:0060716~labyrinthine layer blood vessel development	6	0.171821	0.0861386	NM_152947, NM_019676, NM_010516, NM_001038663, NM_152813, NM_008416	2412	14	13588	2.41436	1	0.763082	80.9469
GOTERM_BP_FAT	GO:0016051~carbohydrate biosynthetic process	21	0.601375	0.0879592	NM_007875, NM_011937, NM_011900, NM_146035, NM_013872, NM_175935, NM_080445, NM_146045, NM_023627, NM_146211, NM_010324, NM_010274, NM_019425, NM_001081274, NM_028352, NM_019766, NM_026888, NM_016881, NM_013528, NM_007994, NM_011079	2412	83	13588	1.42534	1	0.769043	81.6336
GOTERM_BP_FAT	GO:0055085~transmembrane transport	94	2.69187	0.0886098	NM_026740, NM_024412, NM_008576, NM_145706, NM_001077709, NM_013477, NM_016755, NM_016752, NM_198650, NM_010329, NM_019502, NM_178798, NM_009900, NM_020520, NM_175015, NM_024211, NM_026721, NM_133227, NM_025272, NM_028355, NM_018794, NM_007450, NM_007451, NM_178743, NM_022026, NM_021512, NM_027122, NM_026332, NM_028140, NM_028662, NM_001039088, NM_025571, NM_026468, NM_009725, NM_027862, NM_14544…	2412	460	13588	1.15119	1	0.770187	81.8733
GOTERM_BP_FAT	GO:0006916~anti-apoptosis	22	0.630011	0.0890438	NM_177547, NM_013787, NM_028844, NM_011801, NM_009422, NM_026933, NM_001113560, NM_026270, NM_145583, NM_011279, NM_009429, NM_172735, NM_011704, NM_001171739, NM_001168270, NM_009263, NM_013863, NM_013519, NM_198052, NM_080637, NM_009761, NM_009760, NM_001037759	2412	88	13588	1.40837	1	0.770457	82.0315
GOTERM_BP_FAT	GO:0006220~pyrimidine nucleotide metabolic process	9	0.257732	0.0911567	NM_001077529, NM_008705, NM_001105667, NM_018757, NM_008704, NM_023136, NM_001159402, NM_019731, NM_021288, NM_080637, NM_009471	2412	27	13588	1.87783	1	0.777279	82.7833
GOTERM_BP_FAT	GO:0009262~deoxyribonucleotide metabolic process	8	0.229095	0.0981116	NM_008637, NM_009103, NM_009104, NM_001105667, NM_172733, NM_023136, NM_207161, NM_021288, NM_015807	2412	23	13588	1.95948	1	0.801229	85.0533
GOTERM_BP_FAT	GO:0044275~cellular carbohydrate catabolic process	16	0.45819	0.0992825	NM_007522, NM_008617, NM_011937, NM_013580, NM_175380, NM_025396, NM_010956, NM_007438, NM_011528, NM_001159324, NM_001081274, NM_145419, NM_008810, NM_018870, NM_024221, NM_023418	2412	60	13588	1.50227	1	0.803868	85.4065
GOTERM_BP_FAT	GO:0051187~cofactor catabolic process	10	0.286369	0.0997973	NM_130884, NM_008617, NM_019879, NM_010497, NM_173011, NM_025848, NM_001136066, NM_023374, NM_001002004, NM_008323	2412	32	13588	1.76047	1	0.804253	85.5592

## Sheet: Turquoise KEGG
Category	Term	Count	%	PValue	Genes	List Total	Pop Hits	Pop Total	Fold Enrichment	Bonferroni	Benjamini	FDR
KEGG_PATHWAY	mmu03010:Ribosome	80	2.29095	3.33197e-47	NM_013721, NM_001101561, NM_001048057, NM_025587, NM_025586, NM_025589, NM_013725, NM_207523, NM_026055, NM_052835, NM_019647, NM_012053, NM_025592, NM_012052, NM_009438, NM_009078, NM_009079, NM_026020, NM_018853, NM_029366, NM_016844, NM_025963, NM_001048058, NM_009076, NM_025974, NM_009077, NM_023372, NM_026594, NM_026147, NM_207634, NM_029751, NM_011029, NM_011300, NM_024212, NM_026724, NM_02…	1081	89	5738	4.77128	6.33074e-45	6.33074e-45	4.14118e-44
KEGG_PATHWAY	mmu05012:Parkinson's disease	78	2.23368	3.59939e-24	NM_133666, NM_025352, NM_026880, NM_025650, NM_025710, NM_026352, NM_145518, NR_002889, NM_026684, NM_025407, NM_009989, NM_023172, NM_197979, NM_029366, NM_025641, NM_009945, NM_029272, NM_009684, NM_025348, NM_023374, NM_016755, NM_009942, NM_009941, NM_026061, NM_175015, NM_009457, NM_009456, NM_025379, NM_026219, NM_020569, NM_024220, NM_007450, NM_007451, NM_019883, NM_025983, NM_025987, NM_…	1081	133	5738	3.11299	6.83883e-22	3.41942e-22	4.47354e-21
KEGG_PATHWAY	mmu05016:Huntington's disease	94	2.69187	2.332e-23	NM_025352, NM_025710, NM_133234, NM_026684, NM_145518, NM_025407, NM_009989, NM_023172, NM_001080384, NM_001080386, NM_026302, NM_025348, NM_007527, NM_023374, NM_016755, NM_027151, NM_175015, NM_010938, NM_026219, NM_007450, NM_024220, NM_007451, NM_026614, NM_026612, NM_026610, NM_007459, NM_053091, NM_026468, NM_009725, NM_027862, NM_019443, NM_023202, NM_027259, NM_025567, NM_013497, NM_01677…	1081	183	5738	2.72654	4.4308e-21	1.47693e-21	2.89836e-20
KEGG_PATHWAY	mmu00190:Oxidative phosphorylation	74	2.11913	7.07726e-22	NM_001017429, NM_133666, NM_025352, NM_025650, NM_025710, NM_027244, NM_023721, NM_145518, NM_026684, NM_025407, NM_023172, NM_197979, NM_025641, NM_009945, NM_029272, NM_013477, NM_025348, NM_023374, NM_016755, NM_009942, NM_009941, NM_026061, NM_175015, NM_025272, NM_025379, NM_026219, NM_018794, NM_024220, NM_025983, NM_025987, NM_010888, NM_010887, NM_026614, NM_001033305, NM_026612, NM_02661…	1081	130	5738	3.0215	1.34468e-19	3.3617e-20	8.79606e-19
KEGG_PATHWAY	mmu03040:Spliceosome	69	1.97595	1.09319e-19	NM_026156, NM_133953, NM_019693, NM_030597, NM_025875, NM_138669, NM_015816, NM_028312, NM_175102, NM_030109, NM_001164600, NM_027541, NM_031165, NM_025645, NM_028364, NM_025594, NM_001080387, NM_146083, NM_011431, NM_016805, NM_011432, NM_025349, NM_011865, NM_133671, NM_001170983, NM_011358, NM_153552, NM_021336, NM_001109913, NM_026554, NM_138659, NM_026499, NR_002883, NM_001033201, NM_198102,…	1081	124	5738	2.95367	2.07706e-17	4.15412e-18	1.35869e-16
KEGG_PATHWAY	mmu05010:Alzheimer's disease	77	2.20504	3.01754e-13	NM_016763, NM_133666, NM_025352, NM_001038663, NM_025650, NM_025710, NM_145518, NM_026684, NM_025407, NM_009989, NM_023172, NM_197979, NM_025641, NM_009945, NM_029272, NM_009684, NM_025348, NM_023374, NM_016755, NM_007522, NM_001008706, NM_009942, NM_009941, NM_026061, NM_175015, NM_025379, NM_026219, NM_024220, NM_010175, NM_025983, NM_025987, NM_010888, NM_010887, NM_026614, NM_001033305, NM_00…	1081	182	5738	2.24571	5.73341e-11	9.55569e-12	3.75044e-10
KEGG_PATHWAY	mmu03050:Proteasome	31	0.887743	1.22425e-11	NM_011188, NM_008947, NM_011969, NM_008948, NM_011187, NM_011189, NM_011966, NM_011965, NM_011968, NM_008945, NM_011967, NM_008946, NM_025894, NM_026545, NM_178616, NM_025550, NM_025624, NM_011190, NM_008950, NM_021526, NM_009169, NM_025959, NM_011970, NM_011971, NM_010817, NM_011874, NM_011875, NM_013640, NM_001029855, NM_011185, NM_011186, NM_011184	1081	47	5738	3.50105	2.32606e-09	3.32295e-10	1.52157e-08
KEGG_PATHWAY	mmu00970:Aminoacyl-tRNA biosynthesis	26	0.744559	5.40442e-09	NM_198608, NM_053092, NM_027350, NM_177445, NM_025648, NM_181406, NM_175439, NM_001003913, NM_024248, NM_033074, NM_011690, NM_134137, NM_026140, NM_180678, NM_023637, NM_134151, NM_027462, NM_172644, NM_146217, NM_008214, NM_001039534, NM_198246, NM_001163618, NM_001168270, NM_025936, NM_080636	1081	42	5738	3.28593	1.02684e-06	1.28355e-07	6.71695e-06
KEGG_PATHWAY	mmu00240:Pyrimidine metabolism	43	1.23139	1.3651e-08	NM_008921, NM_001077529, NM_009103, NM_009104, NM_001159402, NM_030229, NM_011131, NM_011293, NM_027259, NM_025901, NM_025593, NM_028925, NM_153798, NM_023127, NM_027231, NM_025922, NM_001039368, NM_007832, NM_015807, NM_013711, NM_008894, NM_019731, NM_021498, NM_178676, NM_001164082, NM_009471, NM_008705, NM_023162, NM_008704, NM_018757, NM_001105667, NM_025554, NM_023136, NM_001081176, NM_0111…	1081	96	5738	2.37756	2.59368e-06	2.88187e-07	1.69663e-05
KEGG_PATHWAY	mmu03020:RNA polymerase	19	0.544101	6.45549e-08	NM_030229, NM_011293, NM_001164082, NM_025901, NM_027259, NM_153798, NM_025593, NM_023162, NM_028925, NM_027231, NM_025554, NM_023127, NM_001081176, NM_001039368, NM_009087, NM_009088, NM_145632, NM_009085, NM_022811, NM_009086	1081	27	5738	3.73529	1.22653e-05	1.22654e-06	8.02328e-05
KEGG_PATHWAY	mmu04142:Lysosome	48	1.37457	9.22832e-08	NM_011175, NM_008094, NM_007388, NM_010764, NM_029364, NM_009682, NM_001159324, NM_001080384, NM_001080386, NM_013477, NM_009752, NM_001163552, NM_022325, NM_010421, NM_009983, NM_008917, NM_009982, NM_010422, NM_019734, NM_009984, NM_018794, NM_007457, NM_001077411, NM_001033242, NM_001004164, NM_010299, NM_001146124, NM_028140, NM_145929, NM_010515, NM_133792, NM_007653, NM_019441, NM_010749, N…	1081	119	5738	2.14106	1.75337e-05	1.59398e-06	0.000114695
KEGG_PATHWAY	mmu00230:Purine metabolism	55	1.57503	2.00869e-06	NM_009849, NM_009103, NM_009104, NM_011131, NM_008802, NM_011829, NM_026195, NM_030187, NM_025593, NM_028925, NM_023127, NM_008192, NM_025922, NM_001039368, NM_015807, NM_008894, NM_021498, NM_001164082, NM_134005, NM_010256, NM_023162, NM_018757, NM_001159410, NM_025539, NM_009698, NM_080637, NM_009647, NM_008921, NM_001077529, NM_030229, NM_053156, NM_011293, NM_001033300, NM_025901, NM_0010377…	1081	157	5738	1.85951	0.000381579	3.18038e-05	0.0024965
KEGG_PATHWAY	mmu00280:Valine, leucine and isoleucine degradation	20	0.572738	0.000333275	NM_009338, NM_007533, NM_016763, NM_025862, NM_130864, NM_145558, NM_177470, NM_008254, NM_001024468, NM_030026, NM_023644, NM_007383, NM_199195, NM_007382, NM_008212, NM_028626, NM_146108, NM_025835, NM_024188, NM_010022	1081	46	5738	2.30785	0.0613689	0.0048599	0.413427
KEGG_PATHWAY	mmu03420:Nucleotide excision repair	19	0.544101	0.000391071	NM_008894, NM_007948, NM_021498, NM_145480, NM_011131, NM_007949, NM_181410, NM_011284, NM_020022, NM_181392, NM_011729, NM_022011, NM_009874, NM_011132, NM_133658, NM_023243, NM_010715, NM_008612, NM_010364	1081	43	5738	2.34542	0.0716236	0.00529436	0.484963
KEGG_PATHWAY	mmu00520:Amino sugar and nucleotide sugar metabolism	19	0.544101	0.000547161	NM_009466, NM_011937, NM_010421, NM_010422, NM_013872, NM_023132, NM_001164704, NM_019425, NM_016905, NM_016658, NM_028352, NM_016881, NM_028749, NM_177910, NM_013528, NM_172935, NM_001164187, NM_031201, NM_133806, NM_028057	1081	44	5738	2.29211	0.0987648	0.00690862	0.677924
KEGG_PATHWAY	mmu03018:RNA degradation	23	0.658648	0.000840274	NM_010477, NM_030597, NM_153585, NM_015816, NM_028082, NM_144886, NM_138586, NM_025644, NM_133939, NM_023191, NM_010481, NM_016699, NM_153799, NM_025349, NM_025520, NM_028151, NM_019393, NM_001110101, NM_001081188, NM_001164561, NM_028315, NM_028274, NM_175399, NM_011112, NM_025513	1081	60	5738	2.03475	0.147617	0.00993279	1.03935
KEGG_PATHWAY	mmu03030:DNA replication	16	0.45819	0.000882423	NM_008921, NM_026616, NM_008894, NM_008563, NM_021498, NM_212468, NM_027187, NM_145480, NM_011131, NM_011284, NM_020022, NM_008567, NM_028358, NM_008566, NM_026001, NM_011132, NM_010715	1081	35	5738	2.42654	0.154422	0.00981821	1.09122
KEGG_PATHWAY	mmu00510:N-Glycan biosynthesis	17	0.486827	0.0075013	NM_026767, NM_007875, NM_024178, NM_020329, NM_145362, NM_146035, NM_010072, NM_010073, NM_019642, NM_001029983, NM_020619, NM_133933, NM_020579, NM_001081264, NM_177815, NM_026247, NM_007838	1081	46	5738	1.96167	0.760839	0.0764024	8.93369
KEGG_PATHWAY	mmu00062:Fatty acid elongation in mitochondria	6	0.171821	0.00790893	NM_025297, NM_019441, NM_145558, NM_177470, NM_008917, NM_008212	1081	8	5738	3.98104	0.778796	0.0763331	9.39747
KEGG_PATHWAY	mmu00564:Glycerophospholipid metabolism	22	0.630011	0.00925635	NM_138306, NM_001141965, NM_013490, NM_008819, NM_008959, NM_029250, NM_133792, NM_177298, NM_175380, NM_024229, NM_026212, NM_144807, NM_026638, NM_010274, NM_016811, NM_001114637, NM_025646, NM_008866, NM_138651, NM_013782, NM_011987, NM_001146690, NM_019870	1081	67	5738	1.74294	0.829138	0.0845549	10.915
KEGG_PATHWAY	mmu04120:Ubiquitin mediated proteolysis	38	1.0882	0.0098335	NM_001081359, NM_013787, NM_016682, NM_026904, NM_019748, NM_001136085, NR_002889, NM_026101, NM_019719, NM_007465, NM_023223, NM_025923, NM_009172, NM_026454, NM_026305, NM_009771, NM_021523, NM_178347, NM_001161618, NM_001039158, NM_008395, NM_026456, NM_009458, NM_181394, NM_029402, NM_009457, NM_009456, NM_176848, NM_009455, NM_009454, NM_019805, NM_172300, NM_011279, NM_025830, NM_009507, NM…	1081	136	5738	1.48313	0.847045	0.0855296	11.5579
KEGG_PATHWAY	mmu00480:Glutathione metabolism	18	0.515464	0.011762	NM_009103, NM_009104, NM_010497, NM_030677, NM_010344, NM_181796, NM_027819, NM_013614, NM_144802, NM_008181, NM_008160, NM_008162, NM_008116, NM_001081274, NM_024434, NM_173011, NM_009272, NM_025334, NM_010362	1081	52	5738	1.8374	0.894393	0.0971358	13.6751
KEGG_PATHWAY	mmu00450:Selenoamino acid metabolism	10	0.286369	0.0186046	NM_175439, NM_025375, NM_001003913, NM_008116, NM_175400, NM_145953, NM_172567, NM_145569, NM_016661, NM_027819	1081	23	5738	2.30785	0.971792	0.143703	20.8169
KEGG_PATHWAY	mmu00130:Ubiquinone and other terpenoid-quinone biosynthesis	5	0.143184	0.026947	NM_172687, NM_009940, NM_026504, NM_172582, NM_146214	1081	7	5738	3.79146	0.994429	0.194472	28.788
KEGG_PATHWAY	mmu04260:Cardiac muscle contraction	23	0.658648	0.0274893	NM_009942, NM_025352, NM_009941, NM_025650, NM_025710, NM_001001491, NM_013415, NM_053091, NM_007750, NM_025407, NM_025379, NM_026219, NM_009187, NM_007748, NM_007749, NM_197979, NM_007747, NM_025567, NM_025641, NM_009945, NM_025628, NM_001164253, NM_053071	1081	78	5738	1.56519	0.994989	0.190909	29.2797
KEGG_PATHWAY	mmu00330:Arginine and proline metabolism	17	0.486827	0.0305558	NM_007482, NM_021273, NM_025371, NM_001081408, NM_009121, NM_145829, NM_026991, NM_007494, NM_013614, NM_010324, NM_009897, NM_177846, NM_024434, NM_010255, NM_009272, NM_001033264, NM_009665	1081	53	5738	1.70258	0.99725	0.2029	32.0018
KEGG_PATHWAY	mmu00071:Fatty acid metabolism	15	0.429553	0.0324629	NM_009338, NM_130864, NM_145558, NM_177470, NM_013495, NM_007383, NM_007382, NM_008212, NM_007381, NM_025593, NM_001110332, NM_001044744, NM_001033600, NM_017366, NM_010023	1081	45	5738	1.76935	0.998108	0.207238	33.6458
KEGG_PATHWAY	mmu00740:Riboflavin metabolism	7	0.200458	0.0468437	NM_134005, NM_019807, NM_021330, NM_007388, NM_144843, NM_029293, NM_177041	1081	15	5738	2.47709	0.99989	0.277873	44.9143
KEGG_PATHWAY	mmu04110:Cell cycle	33	0.945017	0.0486491	NM_013787, NM_016681, NM_026904, NM_018754, NM_009541, NM_009870, NM_007669, NM_009874, NM_027985, NM_023223, NM_001122989, NM_023243, NM_009772, NM_009774, NM_016756, NM_178347, NM_009009, NM_008563, NM_181394, NM_011738, NM_008567, NM_011739, NM_019710, NM_008566, NM_008540, NM_019805, NM_007659, NM_007658, NM_007631, NM_001025779, NM_008228, NM_021465, NM_001038230	1081	128	5738	1.36848	0.999923	0.278736	46.1972
KEGG_PATHWAY	mmu00020:Citrate cycle (TCA cycle)	11	0.315006	0.0521049	NM_130884, NM_008617, NM_019879, NM_008810, NM_024221, NM_010497, NM_173011, NM_025848, NM_010956, NM_023374, NM_008323	1081	31	5738	1.8835	0.999962	0.28745	48.5765
KEGG_PATHWAY	mmu00260:Glycine, serine and threonine metabolism	11	0.315006	0.0634988	NM_021480, NM_013847, NM_016966, NM_138665, NM_010255, NM_138595, NM_145953, NM_028772, NM_001163311, NM_016668, NM_177420	1081	32	5738	1.82464	0.999996	0.331081	55.7526
KEGG_PATHWAY	mmu00270:Cysteine and methionine metabolism	11	0.315006	0.0763784	NM_134052, NM_013580, NM_145953, NM_001163035, NM_009272, NM_145569, NM_016661, NM_016668, NM_009665, NM_146214, NM_010324	1081	33	5738	1.76935	1	0.376091	62.749
KEGG_PATHWAY	mmu03022:Basal transcription factors	11	0.315006	0.0763784	NM_026584, NM_022011, NM_133801, NM_026816, NM_181410, NM_001080748, NM_146092, NM_028812, NM_133966, NM_010364, NM_027592	1081	33	5738	1.76935	1	0.376091	62.749
KEGG_PATHWAY	mmu04115:p53 signaling pathway	19	0.544101	0.0846769	NM_133186, NM_009104, NM_007544, NM_022032, NM_016681, NM_133234, NM_018754, NM_001039363, NM_007915, NM_007659, NM_009989, NM_009870, NM_007631, NM_007669, NM_007808, NM_009172, NM_009684, NM_016756, NM_007527	1081	69	5738	1.46164	1	0.399156	66.7017
