# Supplementary material for: Identification and functional analysis of long non-coding RNAs in mouse cleavage stage embryonic development based on single cell transcriptome data
Source: BMC Genomics. 2014 Oct 3;15(1):845. doi: 10.1186/1471-2164-15-845 (PMC4200203; doi:10.1186/1471-2164-15-845)
Supplement: Supplementary file 16 — Additional file 16: RNA-seq data used in this study. Sample information of RNA-seq data used in this study. (XLS 16 KB) [file 12864_2014_6548_MOESM16_ESM.xls]

## Sheet: 工作表1
sample name	biological source	cell number	age	read type	replicate	GEO accession number	GSE
wgEncodeUwRnaSeqLiverCellPolyaME14halfS129RawDataRep1	Liver	bulk cell	E14.5	SE50	1	GSM970851	GSE39524
wgEncodeUwRnaSeqThymusCellPolyaMAdult8wksC57bl6RawDataRep1	Thymus	bulk cell	adult-8wks	SE50	1	GSM970852	GSE39524
wgEncodeUwRnaSeqThymusCellPolyaMAdult8wksC57bl6RawDataRep2	Thymus	bulk cell	adult-8wks	SE50	2	GSM970852	GSE39524
wgEncodeUwRnaSeqCbellumCellPolyaMAdult8wksC57bl6RawDataRep1	Cerebellum	bulk cell	adult-8wks	SE50	1	GSM970856	GSE39524
wgEncodeUwRnaSeqCbellumCellPolyaMAdult8wksC57bl6RawDataRep2	Cerebellum	bulk cell	adult-8wks	SE50	2	GSM970856	GSE39524
wgEncodeUwRnaSeqCerebrumCellPolyaMAdult8wksC57bl6RawDataRep1	Cerebrum	bulk cell	adult-8wks	SE50	1	GSM970857	GSE39524
wgEncodeUwRnaSeqCerebrumCellPolyaMAdult8wksC57bl6RawDataRep2	Cerebrum	bulk cell	adult-8wks	SE50	2	GSM970857	GSE39524
wgEncodeUwRnaSeqFatCellPolyaMAdult8wksC57bl6RawDataRep1	FatPad	bulk cell	adult-8wks	SE50	1	GSM970858	GSE39524
wgEncodeUwRnaSeqHlembryoCellPolyaME11halfCd1RawDataRep1	HeadlessEmbryo	bulk cell	E11.5	SE50	1	GSM970859	GSE39524
wgEncodeUwRnaSeqSpleenCellPolyaMAdult8wksC57bl6RawDataRep1	Spleen	bulk cell	adult-8wks	SE50	1	GSM970860	GSE39524
wgEncodeUwRnaSeqTnaiveCellPolyaMAdult8wksC57bl6RawDataRep1	T-Naive	bulk cell	adult-8wks	SE50	1	GSM970861	GSE39524
wgEncodeUwRnaSeqHeartCellPolyaMAdult8wksC57bl6RawDataRep1	Heart	bulk cell	adult-8wks	SE50	1	GSM970862	GSE39524
wgEncodeUwRnaSeqHeartCellPolyaMAdult8wksC57bl6RawDataRep2	Heart	bulk cell	adult-8wks	SE50	2	GSM970862	GSE39524
wgEncodeUwRnaSeqLgintCellPolyaMAdult8wksC57bl6RawDataRep1	LgIntestine	bulk cell	adult-8wks	SE50	1	GSM970863	GSE39524
wgEncodeUwRnaSeqLgintCellPolyaMAdult8wksC57bl6RawDataRep2	LgIntestine	bulk cell	adult-8wks	SE50	2	GSM970863	GSE39524
wgEncodeUwRnaSeqLungCellPolyaMAdult8wksC57bl6RawDataRep1	Lung	bulk cell	adult-8wks	SE50	1	GSM970864	GSE39524
wgEncodeUwRnaSeqSkmuscleCellPolyaMAdult8wksC57bl6RawDataRep1	SkMuscle	bulk cell	adult-8wks	SE50	1	GSM970865	GSE39524
wgEncodeUwRnaSeqSkmuscleCellPolyaMAdult8wksC57bl6RawDataRep2	SkMuscle	bulk cell	adult-8wks	SE50	2	GSM970865	GSE39524
wgEncodeUwRnaSeqBcellcd19pCellPolyaMAdult8wksC57bl6RawDataRep1	B-cell_(CD19+)	bulk cell	adult-8wks	SE50	1	GSM970867	GSE39524
wgEncodeUwRnaSeqBcellcd43nCellPolyaMAdult8wksC57bl6RawDataRep1	B-cell_(CD43-)	bulk cell	adult-8wks	SE50	1	GSM970868	GSE39524
wgEncodeUwRnaSeqBcellcd43nCellPolyaMAdult8wksC57bl6RawDataRep2	B-cell_(CD43-)	bulk cell	adult-8wks	SE50	2	GSM970868	GSE39524
wgEncodeUwRnaSeqGfatCellPolyaMAdult8wksC57bl6RawDataRep1	GenitalFatPad	bulk cell	adult-8wks	SE50	1	GSM970869	GSE39524
wgEncodeUwRnaSeqGfatCellPolyaMAdult8wksC57bl6RawDataRep2	GenitalFatPad	bulk cell	adult-8wks	SE50	2	GSM970869	GSE39524
wgEncodeUwRnaSeqLiverCellPolyaME14halfC57bl6RawDataRep1	Liver	bulk cell	E14.5	SE50	1	GSM970870	GSE39524
wgEncodeUwRnaSeqKidneyCellPolyaMAdult8wksC57bl6RawDataRep1	Kidney	bulk cell	adult-8wks	SE50	1	GSM970871	GSE39524
wgEncodeUwRnaSeqLiverCellPolyaMAdult8wksC57bl6RawDataRep1	Liver	bulk cell	adult-8wks	SE50	1	GSM970873	GSE39524
wgEncodeUwRnaSeqLiverCellPolyaMAdult8wksC57bl6RawDataRep2	Liver	bulk cell	adult-8wks	SE50	2	GSM970873	GSE39524
wgEncodeUwRnaSeqLiverCellPolyaMAdult8wksC57bl6RawDataRep3	Liver	bulk cell	adult-8wks	SE50	3	GSM970873	GSE39524
wgEncodeUwRnaSeqLiverCellPolyaMAdult8wksC57bl6RawDataRep4	Liver	bulk cell	adult-8wks	SE50	4	GSM970873	GSE39524
wgEncodeUwRnaSeqWbrainCellPolyaME14halfC57bl6RawDataRep1	WholeBrain	bulk cell	E14.5	SE50	1	GSM970874	GSE39524
wgEncodeUwRnaSeqWbrainCellPolyaME14halfC57bl6RawDataRep2	WholeBrain	bulk cell	E14.5	SE50	2	GSM970874	GSE39524
wgEncodeUwRnaSeqWbrainCellPolyaME18halfC57bl6RawDataRep1	WholeBrain	bulk cell	E18.5	SE50	1	GSM970875	GSE39524
wgEncodeUwRnaSeqWbrainCellPolyaME18halfC57bl6RawDataRep2	WholeBrain	bulk cell	E18.5	SE50	2	GSM970875	GSE39524
oocyte_wt_1	oocyte wildtype	single cell	oocyte	SE50	1	GSM552323	GSE22182
oocyte_wt_2	oocyte wildtype	single cell	oocyte	SE50	2	GSM552324	GSE22182
oocyte_ko_1	oocyte dicer knockout	single cell	oocyte	SE50	1	GSM552325	GSE22182
oocyte_ko_2	oocyte dicer knockout	single cell	oocyte	SE50	2	GSM552326	GSE22182
Twocell_1_1	2-cell stage embryo	single cell	2-cell stage embryo	SE50	1	GSM552327	GSE22182
Twocell_1_2	2-cell stage embryo	single cell	2-cell stage embryo	SE50	2	GSM552328	GSE22182
Twocell_2_1	2-cell stage embryo	single cell	2-cell stage embryo	SE50	3	GSM552329	GSE22182
Twocell_2_2	2-cell stage embryo	single cell	2-cell stage embryo	SE50	4	GSM552330	GSE22182
Twocell_3_1	2-cell stage embryo	single cell	2-cell stage embryo	SE50	5	GSM552331	GSE22182
Twocell_3_2	2-cell stage embryo	single cell	2-cell stage embryo	SE50	6	GSM552332	GSE22182
Twocell_4_1	2-cell stage embryo	single cell	2-cell stage embryo	SE50	7	GSM552333	GSE22182
Twocell_4_2	2-cell stage embryo	single cell	2-cell stage embryo	SE50	8	GSM552334	GSE22182
Fourcell_1_1	4-cell stage embryo	single cell	4-cell stage embryo	SE50	1	GSM552335	GSE22182
Fourcell_1_2	4-cell stage embryo	single cell	4-cell stage embryo	SE50	2	GSM552336	GSE22182
Fourcell_2_1	4-cell stage embryo	single cell	4-cell stage embryo	SE50	3	GSM552337	GSE22182
Fourcell_2_2	4-cell stage embryo	single cell	4-cell stage embryo	SE50	4	GSM552338	GSE22182
Fourcell_3_1	4-cell stage embryo	single cell	4-cell stage embryo	SE50	5	GSM552339	GSE22182
Fourcell_3_2	4-cell stage embryo	single cell	4-cell stage embryo	SE50	6	GSM552340	GSE22182
Eightcell_1_1	8-cell stage emrbyo	single cell	8-cell stage emrbyo	SE50	1	GSM552341	GSE22182
Eightcell_1_2	8-cell stage emrbyo	single cell	8-cell stage emrbyo	SE50	2	GSM552342	GSE22182
Eightcell_2_1	8-cell stage emrbyo	single cell	8-cell stage emrbyo	SE50	3	GSM552343	GSE22182
Eightcell_2_2	8-cell stage emrbyo	single cell	8-cell stage emrbyo	SE50	4	GSM552344	GSE22182
Eightcell_3_1	8-cell stage emrbyo	single cell	8-cell stage emrbyo	SE50	5	GSM552345	GSE22182
Eightcell_3_2	8-cell stage emrbyo	single cell	8-cell stage emrbyo	SE50	6	GSM552346	GSE22182
